# Supplementary material for: Chemical datuments as scientific enablers
Source: J Cheminform. 2013 Jan 23;5:6. doi: 10.1186/1758-2946-5-6 (PMC3552767; doi:10.1186/1758-2946-5-6)
Supplement: Additional file 1 — Interactivity box 1.a Data-based object illustrating various aspects of the interaction at the heart of Z-DNA. Publisher note: Due to the Publisher’s current document type definition it is necessary that the author’s Interactivity box files are labeled "Additional file". [file 1758-2946-5-6-S1.zip]

Archive with 73 entries (73 files):
- box1.jpg
- Box1_1.jmol
- Box1_1.pngj
- Box1_2.pngj
- Box1_3.pngj
- Box1_4.pngj
- box2.jpg
- ChemDoodleWeb-unpacked.js
- datument.mol
- datument.pdb
- datument_style.css
- dna_mo148.cub.jvxl
- dna_mo148.cub.xyz
- dna_mo149.cub.jvxl
- dna_mo149.cub.xyz
- dna_mo163.cub.jvxl
- dna_mo163.cub.xyz
- dna_mo174.cub.jvxl
- dna_mo174.cub.xyz
- dna-anomeric.cml
- dna-anomeric.mol
- document_setup.js
- Figure1.jpg
- Figure2.jpg
- Figure3.jpg
- Figure3a.jpg
- Figure4.jpg
- Figure4a.jpg
- Figure5.jpg
- Figure6.jpg
- Figure8.jpg
- gl-matrix-min.js
- GLmol35.js
- helix-back.jpg
- httpget.js
- index.html
- index1.html
- ir_ACD.jdx
- Jmol.js
- JmolApi.js
- JmolApplet.js
- JmolAppletSigned.jar
- JmolCD.js
- JmolCore.js
- JmolCore-.js
- jQuery.min.js
- mousewheel.js
- test.html
- z-cg.xyz
- z-cg-nci_0.5.jvxl
- ChemDoodle/.DS_Store
- ChemDoodle/CDWfile2js.php
- ChemDoodle/CDWGetLocalFile.php
- ChemDoodle/CDWProteinDataBank.php
- ChemDoodle/CDWPubChem.php
- ChemDoodle/ChemDoodleWeb.css
- ChemDoodle/ChemDoodleWeb.js
- ChemDoodle/ChemDoodleWeb-libs.js
- ChemDoodle/ChemDoodleWeb-unpacked.js
- ChemDoodle/Figure3.jpg
- ChemDoodle/index.html
- js/GLmol40.js
- js/jquery-1.7.min.js
- js/jquery-1.7.min-old.js
- js/Three45.js
- js/Three46.js
- js/Three49custom.js
- .DS_Store
- 1ZNA-H.mol
- 1ZNA-H.mol2
- B-DNA.mol
- B-DNA.mol2
- blank.jpg
