# Supplementary material for: Chemical datuments as scientific enablers
Source: J Cheminform. 2013 Jan 23;5:6. doi: 10.1186/1758-2946-5-6 (PMC3552767; doi:10.1186/1758-2946-5-6)
Supplement: Additional file 1 — Interactivity box 1.a Data-based object illustrating various aspects of the interaction at the heart of Z-DNA. Publisher note: Due to the Publisher’s current document type definition it is necessary that the author’s Interactivity box files are labeled "Additional file". [file 1758-2946-5-6-S1.zip › datument.mol]

output-0
 OpenBabel03201217133D

107118  0  0  1  0  0  0  0  0999 V2000
   -0.6410    0.4786    0.3691 Zn  0  0  1  0  0  0  0  0  0  0  0  0
    2.2316   -0.1513   -0.1555 Zn  0  0  1  0  0  0  0  0  0  0  0  0
    0.9649    1.3311   -0.6646 O   0  0  0  0  0  0  0  0  0  0  0  0
    1.2353    2.6096   -0.8439 C   0  0  0  0  0  0  0  0  0  0  0  0
    0.2517    3.6011   -0.6416 C   0  0  0  0  0  0  0  0  0  0  0  0
   -1.1852    3.1975   -0.4816 C   0  0  0  0  0  0  0  0  0  0  0  0
   -1.8092    4.1027   -0.4559 H   0  0  0  0  0  0  0  0  0  0  0  0
   -1.5001    2.6000   -1.3460 H   0  0  0  0  0  0  0  0  0  0  0  0
   -1.4367    2.3843    0.7253 N   0  0  1  0  0  0  0  0  0  0  0  0
   -0.8603    2.7506    1.4813 H   0  0  0  0  0  0  0  0  0  0  0  0
   -2.8544    2.4492    1.1011 C   0  0  0  0  0  0  0  0  0  0  0  0
   -3.4361    2.0108    0.2827 H   0  0  0  0  0  0  0  0  0  0  0  0
   -3.1579    3.5052    1.1922 H   0  0  0  0  0  0  0  0  0  0  0  0
   -3.2065    1.7341    2.4124 C   0  0  0  0  0  0  0  0  0  0  0  0
   -3.1073    0.2105    2.2737 C   0  0  0  0  0  0  0  0  0  0  0  0
   -3.5041   -0.2432    3.1979 H   0  0  0  0  0  0  0  0  0  0  0  0
   -3.7578   -0.1081    1.4515 H   0  0  0  0  0  0  0  0  0  0  0  0
   -1.7642   -0.3244    2.0078 N   0  0  1  0  0  0  0  0  0  0  0  0
   -1.1178   -0.0233    2.7382 H   0  0  0  0  0  0  0  0  0  0  0  0
   -1.8210   -1.7963    2.0234 C   0  0  0  0  0  0  0  0  0  0  0  0
   -2.3301   -2.1059    1.1012 H   0  0  0  0  0  0  0  0  0  0  0  0
   -2.4599   -2.1306    2.8552 H   0  0  0  0  0  0  0  0  0  0  0  0
   -0.5021   -2.5104    2.1198 C   0  0  0  0  0  0  0  0  0  0  0  0
    0.5455   -2.2429    1.2093 C   0  0  0  0  0  0  0  0  0  0  0  0
    0.5497   -1.1883    0.4243 O   0  0  0  0  0  0  0  0  0  0  0  0
    1.5787   -3.2012    1.0938 C   0  0  0  0  0  0  0  0  0  0  0  0
    2.5127   -3.0892   -0.0726 C   0  0  0  0  0  0  0  0  0  0  0  0
    3.1215   -4.0022   -0.1433 H   0  0  0  0  0  0  0  0  0  0  0  0
    1.9458   -2.9835   -1.0044 H   0  0  0  0  0  0  0  0  0  0  0  0
    3.3982   -1.9069    0.0282 N   0  0  1  0  0  0  0  0  0  0  0  0
    3.6941   -1.8391    1.0019 H   0  0  0  0  0  0  0  0  0  0  0  0
    4.5919   -2.0886   -0.8060 C   0  0  0  0  0  0  0  0  0  0  0  0
    4.2473   -2.2576   -1.8332 H   0  0  0  0  0  0  0  0  0  0  0  0
    5.1173   -3.0048   -0.4903 H   0  0  0  0  0  0  0  0  0  0  0  0
    5.5851   -0.9176   -0.7863 C   0  0  0  0  0  0  0  0  0  0  0  0
    5.0391    0.2710   -1.5861 C   0  0  0  0  0  0  0  0  0  0  0  0
    5.8530    0.9967   -1.7496 H   0  0  0  0  0  0  0  0  0  0  0  0
    4.7277   -0.0815   -2.5769 H   0  0  0  0  0  0  0  0  0  0  0  0
    3.8843    0.9584   -0.9950 N   0  0  1  0  0  0  0  0  0  0  0  0
    4.1888    1.4424   -0.1503 H   0  0  0  0  0  0  0  0  0  0  0  0
    3.3934    1.9803   -1.9446 C   0  0  0  0  0  0  0  0  0  0  0  0
    2.8484    1.4438   -2.7312 H   0  0  0  0  0  0  0  0  0  0  0  0
    4.2493    2.4824   -2.4198 H   0  0  0  0  0  0  0  0  0  0  0  0
    2.4938    3.0137   -1.3363 C   0  0  0  0  0  0  0  0  0  0  0  0
    2.8112    4.3666   -1.4189 C   0  0  0  0  0  0  0  0  0  0  0  0
    3.7930    4.6552   -1.7894 H   0  0  0  0  0  0  0  0  0  0  0  0
    1.8847    5.3453   -1.0785 C   0  0  0  0  0  0  0  0  0  0  0  0
    0.5981    4.9462   -0.7314 C   0  0  0  0  0  0  0  0  0  0  0  0
   -0.1687    5.6972   -0.5518 H   0  0  0  0  0  0  0  0  0  0  0  0
   -2.3418    2.2392    3.5775 C   0  0  0  0  0  0  0  0  0  0  0  0
   -2.4542    3.3237    3.6948 H   0  0  0  0  0  0  0  0  0  0  0  0
   -1.2758    2.0234    3.4425 H   0  0  0  0  0  0  0  0  0  0  0  0
   -2.6608    1.7712    4.5164 H   0  0  0  0  0  0  0  0  0  0  0  0
   -4.6847    2.0462    2.6982 C   0  0  0  0  0  0  0  0  0  0  0  0
   -5.3171    1.7169    1.8661 H   0  0  0  0  0  0  0  0  0  0  0  0
   -4.8345    3.1222    2.8394 H   0  0  0  0  0  0  0  0  0  0  0  0
   -5.0207    1.5413    3.6111 H   0  0  0  0  0  0  0  0  0  0  0  0
   -0.3857   -3.5813    3.0042 C   0  0  0  0  0  0  0  0  0  0  0  0
   -1.1866   -3.7549    3.7204 H   0  0  0  0  0  0  0  0  0  0  0  0
    0.7021   -4.4467    2.9738 C   0  0  0  0  0  0  0  0  0  0  0  0
    1.6605   -4.2675    1.9826 C   0  0  0  0  0  0  0  0  0  0  0  0
    2.4757   -4.9812    1.8794 H   0  0  0  0  0  0  0  0  0  0  0  0
    5.9404   -0.5073    0.6503 C   0  0  0  0  0  0  0  0  0  0  0  0
    5.0798   -0.1242    1.2100 H   0  0  0  0  0  0  0  0  0  0  0  0
    6.7081    0.2753    0.6412 H   0  0  0  0  0  0  0  0  0  0  0  0
    6.3505   -1.3616    1.2023 H   0  0  0  0  0  0  0  0  0  0  0  0
    6.8558   -1.3951   -1.5068 C   0  0  0  0  0  0  0  0  0  0  0  0
    6.6386   -1.7051   -2.5359 H   0  0  0  0  0  0  0  0  0  0  0  0
    7.3035   -2.2477   -0.9850 H   0  0  0  0  0  0  0  0  0  0  0  0
    7.6049   -0.5972   -1.5462 H   0  0  0  0  0  0  0  0  0  0  0  0
    0.6627    1.0986    2.2713 O   0  0  0  0  0  0  0  0  0  0  0  0
    1.8882    0.9920    2.4972 C   0  0  1  0  0  0  0  0  0  0  0  0
    2.7513    0.5110    1.6926 O   0  0  0  0  0  0  0  0  0  0  0  0
    2.1405    6.3980   -1.1399 H   0  0  0  0  0  0  0  0  0  0  0  0
    0.7743   -5.2695    3.6772 H   0  0  0  0  0  0  0  0  0  0  0  0
    2.4318    1.5014    3.8197 C   0  0  0  0  0  0  0  0  0  0  0  0
    1.6303    1.6271    4.5497 H   0  0  0  0  0  0  0  0  0  0  0  0
    3.1928    0.8191    4.2062 H   0  0  0  0  0  0  0  0  0  0  0  0
    2.9107    2.4724    3.6527 H   0  0  0  0  0  0  0  0  0  0  0  0
   -4.6792   -0.9884   -2.2256 O   0  0  0  0  0  0  0  0  0  0  0  0
   -5.3594   -0.4789   -1.2165 C   0  0  0  0  0  0  0  0  0  0  0  0
   -1.2583   -0.0250   -1.4737 O   0  0  0  0  0  0  0  0  0  0  0  0
   -2.3409   -0.9157   -1.5515 C   0  0  1  0  0  0  0  0  0  0  0  0
   -3.3943   -0.3720   -2.5362 C   0  0  1  0  0  0  0  0  0  0  0  0
   -3.4882    0.7045   -2.3773 H   0  0  0  0  0  0  0  0  0  0  0  0
   -2.8323   -0.9014   -0.5668 H   0  0  0  0  0  0  0  0  0  0  0  0
   -3.1067   -0.6948   -3.9923 C   0  0  0  0  0  0  0  0  0  0  0  0
   -1.9603   -2.3740   -1.8456 C   0  0  0  0  0  0  0  0  0  0  0  0
   -5.0522    0.4798   -0.5346 O   0  0  0  0  0  0  0  0  0  0  0  0
   -6.4753   -1.1926   -1.0522 O   0  0  0  0  0  0  0  0  0  0  0  0
   -7.3161   -0.7538    0.0106 C   0  0  0  0  0  0  0  0  0  0  0  0
   -8.1719   -1.4280   -0.0002 H   0  0  0  0  0  0  0  0  0  0  0  0
   -6.7946   -0.8187    0.9695 H   0  0  0  0  0  0  0  0  0  0  0  0
   -7.6404    0.2772   -0.1512 H   0  0  0  0  0  0  0  0  0  0  0  0
   -2.8416   -2.1873   -4.2092 C   0  0  0  0  0  0  0  0  0  0  0  0
   -2.2253   -0.1113   -4.2786 H   0  0  0  0  0  0  0  0  0  0  0  0
   -3.9464   -0.3508   -4.6064 H   0  0  0  0  0  0  0  0  0  0  0  0
   -1.6891   -2.6698   -3.3248 C   0  0  0  0  0  0  0  0  0  0  0  0
   -3.7508   -2.7565   -3.9758 H   0  0  0  0  0  0  0  0  0  0  0  0
   -2.6128   -2.3691   -5.2652 H   0  0  0  0  0  0  0  0  0  0  0  0
   -1.5394   -3.7482   -3.4540 H   0  0  0  0  0  0  0  0  0  0  0  0
   -0.7565   -2.1912   -3.6397 H   0  0  0  0  0  0  0  0  0  0  0  0
   -1.0892   -2.6226   -1.2307 H   0  0  0  0  0  0  0  0  0  0  0  0
   -2.7952   -3.0071   -1.5139 H   0  0  0  0  0  0  0  0  0  0  0  0
    0.1014   -0.0385   -2.6501 C   0  0  0  0  0  0  0  0  0  0  0  0
    0.9271   -0.8493   -2.2965 O   0  0  0  0  0  0  0  0  0  0  0  0
   -0.1685    0.7763   -3.4797 O   0  0  0  0  0  0  0  0  0  0  0  0
  1  3  1  6  0  0  0
  1 25  1  6  0  0  0
  1  9  1  0  0  0  0
  1 18  1  0  0  0  0
  1 71  1  0  0  0  0
  1 82  1  0  0  0  0
  2  3  1  6  0  0  0
  2 25  1  6  0  0  0
  2 30  1  0  0  0  0
  2 73  1  0  0  0  0
  2106  1  0  0  0  0
  4  3  1  0  0  0  0
  4  5  1  0  0  0  0
  5  6  1  0  0  0  0
  6  7  1  0  0  0  0
  6  9  1  0  0  0  0
  8  6  1  0  0  0  0
  9 11  1  0  0  0  0
  9 10  1  1  0  0  0
 11 13  1  0  0  0  0
 11 14  1  0  0  0  0
 12 11  1  0  0  0  0
 14 54  1  0  0  0  0
 14 50  1  0  0  0  0
 15 14  1  0  0  0  0
 15 16  1  0  0  0  0
 17 15  1  0  0  0  0
 18 20  1  0  0  0  0
 18 15  1  0  0  0  0
 18 19  1  1  0  0  0
 20 23  1  0  0  0  0
 20 22  1  0  0  0  0
 21 20  1  0  0  0  0
 23 58  1  0  0  0  0
 24 23  2  0  0  0  0
 25 24  1  0  0  0  0
 26 24  1  0  0  0  0
 26 61  2  0  0  0  0
 27 30  1  0  0  0  0
 27 26  1  0  0  0  0
 28 27  1  0  0  0  0
 29 27  1  0  0  0  0
 30 31  1  1  0  0  0
 32 35  1  0  0  0  0
 32 34  1  0  0  0  0
 32 30  1  0  0  0  0
 33 32  1  0  0  0  0
 35 63  1  0  0  0  0
 36 39  1  0  0  0  0
 36 35  1  0  0  0  0
 37 36  1  0  0  0  0
 38 36  1  0  0  0  0
 39  2  1  0  0  0  0
 39 40  1  1  0  0  0
 41 44  1  0  0  0  0
 41 39  1  0  0  0  0
 42 41  1  0  0  0  0
 43 41  1  0  0  0  0
 44  4  2  0  0  0  0
 45 44  1  0  0  0  0
 45 47  2  0  0  0  0
 46 45  1  0  0  0  0
 47 48  1  0  0  0  0
 48  5  2  0  0  0  0
 48 49  1  0  0  0  0
 50 51  1  0  0  0  0
 50 53  1  0  0  0  0
 52 50  1  0  0  0  0
 54 56  1  0  0  0  0
 54 57  1  0  0  0  0
 55 54  1  0  0  0  0
 58 59  1  0  0  0  0
 60 58  2  0  0  0  0
 60 75  1  0  0  0  0
 61 60  1  0  0  0  0
 62 61  1  0  0  0  0
 63 66  1  0  0  0  0
 63 64  1  0  0  0  0
 65 63  1  0  0  0  0
 67 69  1  0  0  0  0
 67 35  1  0  0  0  0
 68 67  1  0  0  0  0
 70 67  1  0  0  0  0
 71 72  1  0  0  0  0
 72 76  1  6  0  0  0
 73 72  1  0  0  0  0
 74 47  1  0  0  0  0
 76 78  1  0  0  0  0
 76 77  1  0  0  0  0
 79 76  1  0  0  0  0
 80 81  1  0  0  0  0
 81 90  1  0  0  0  0
 81 89  2  0  0  0  0
 83 82  1  0  0  0  0
 83 86  1  1  0  0  0
 84 85  1  1  0  0  0
 84 80  1  0  0  0  0
 84 83  1  0  0  0  0
 87 84  1  0  0  0  0
 88 83  1  0  0  0  0
 88104  1  0  0  0  0
 88103  1  0  0  0  0
 90 91  1  0  0  0  0
 91 93  1  0  0  0  0
 92 91  1  0  0  0  0
 94 91  1  0  0  0  0
 95 87  1  0  0  0  0
 95 99  1  0  0  0  0
 95 98  1  0  0  0  0
 96 87  1  0  0  0  0
 97 87  1  0  0  0  0
 98 88  1  0  0  0  0
100 95  1  0  0  0  0
101 98  1  0  0  0  0
102 98  1  0  0  0  0
105106  1  0  0  0  0
105 82  1  0  0  0  0
107105  2  0  0  0  0
M  END
