# Supplementary material for: Chemical datuments as scientific enablers
Source: J Cheminform. 2013 Jan 23;5:6. doi: 10.1186/1758-2946-5-6 (PMC3552767; doi:10.1186/1758-2946-5-6)
Supplement: Additional file 1 — Interactivity box 1.a Data-based object illustrating various aspects of the interaction at the heart of Z-DNA. Publisher note: Due to the Publisher’s current document type definition it is necessary that the author’s Interactivity box files are labeled "Additional file". [file 1758-2946-5-6-S1.zip › datument.pdb]

COMPND    output-0 
AUTHOR    GENERATED BY OPEN BABEL 2.3.1
HETATM    1 ZN   LIG     1      -0.641   0.479   0.369  1.00  0.00          Zn  
HETATM    2 ZN   LIG     1       2.232  -0.151  -0.156  1.00  0.00          Zn  
HETATM    3  O   LIG     1       0.965   1.331  -0.665  1.00  0.00           O  
HETATM    4  C   LIG     1       1.235   2.610  -0.844  1.00  0.00           C  
HETATM    5  C   LIG     1       0.252   3.601  -0.642  1.00  0.00           C  
HETATM    6  C   LIG     1      -1.185   3.197  -0.482  1.00  0.00           C  
HETATM    7  H   LIG     1      -1.809   4.103  -0.456  1.00  0.00           H  
HETATM    8  H   LIG     1      -1.500   2.600  -1.346  1.00  0.00           H  
HETATM    9  N   LIG     1      -1.437   2.384   0.725  1.00  0.00           N  
HETATM   10  H   LIG     1      -0.860   2.751   1.481  1.00  0.00           H  
HETATM   11  C   LIG     1      -2.854   2.449   1.101  1.00  0.00           C  
HETATM   12  H   LIG     1      -3.436   2.011   0.283  1.00  0.00           H  
HETATM   13  H   LIG     1      -3.158   3.505   1.192  1.00  0.00           H  
HETATM   14  C   LIG     1      -3.206   1.734   2.412  1.00  0.00           C  
HETATM   15  C   LIG     1      -3.107   0.210   2.274  1.00  0.00           C  
HETATM   16  H   LIG     1      -3.504  -0.243   3.198  1.00  0.00           H  
HETATM   17  H   LIG     1      -3.758  -0.108   1.451  1.00  0.00           H  
HETATM   18  N   LIG     1      -1.764  -0.324   2.008  1.00  0.00           N  
HETATM   19  H   LIG     1      -1.118  -0.023   2.738  1.00  0.00           H  
HETATM   20  C   LIG     1      -1.821  -1.796   2.023  1.00  0.00           C  
HETATM   21  H   LIG     1      -2.330  -2.106   1.101  1.00  0.00           H  
HETATM   22  H   LIG     1      -2.460  -2.131   2.855  1.00  0.00           H  
HETATM   23  C   LIG     1      -0.502  -2.510   2.120  1.00  0.00           C  
HETATM   24  C   LIG     1       0.546  -2.243   1.209  1.00  0.00           C  
HETATM   25  O   LIG     1       0.550  -1.188   0.424  1.00  0.00           O  
HETATM   26  C   LIG     1       1.579  -3.201   1.094  1.00  0.00           C  
HETATM   27  C   LIG     1       2.513  -3.089  -0.073  1.00  0.00           C  
HETATM   28  H   LIG     1       3.122  -4.002  -0.143  1.00  0.00           H  
HETATM   29  H   LIG     1       1.946  -2.984  -1.004  1.00  0.00           H  
HETATM   30  N   LIG     1       3.398  -1.907   0.028  1.00  0.00           N  
HETATM   31  H   LIG     1       3.694  -1.839   1.002  1.00  0.00           H  
HETATM   32  C   LIG     1       4.592  -2.089  -0.806  1.00  0.00           C  
HETATM   33  H   LIG     1       4.247  -2.258  -1.833  1.00  0.00           H  
HETATM   34  H   LIG     1       5.117  -3.005  -0.490  1.00  0.00           H  
HETATM   35  C   LIG     1       5.585  -0.918  -0.786  1.00  0.00           C  
HETATM   36  C   LIG     1       5.039   0.271  -1.586  1.00  0.00           C  
HETATM   37  H   LIG     1       5.853   0.997  -1.750  1.00  0.00           H  
HETATM   38  H   LIG     1       4.728  -0.082  -2.577  1.00  0.00           H  
HETATM   39  N   LIG     1       3.884   0.958  -0.995  1.00  0.00           N  
HETATM   40  H   LIG     1       4.189   1.442  -0.150  1.00  0.00           H  
HETATM   41  C   LIG     1       3.393   1.980  -1.945  1.00  0.00           C  
HETATM   42  H   LIG     1       2.848   1.444  -2.731  1.00  0.00           H  
HETATM   43  H   LIG     1       4.249   2.482  -2.420  1.00  0.00           H  
HETATM   44  C   LIG     1       2.494   3.014  -1.336  1.00  0.00           C  
HETATM   45  C   LIG     1       2.811   4.367  -1.419  1.00  0.00           C  
HETATM   46  H   LIG     1       3.793   4.655  -1.789  1.00  0.00           H  
HETATM   47  C   LIG     1       1.885   5.345  -1.079  1.00  0.00           C  
HETATM   48  C   LIG     1       0.598   4.946  -0.731  1.00  0.00           C  
HETATM   49  H   LIG     1      -0.169   5.697  -0.552  1.00  0.00           H  
HETATM   50  C   LIG     1      -2.342   2.239   3.577  1.00  0.00           C  
HETATM   51  H   LIG     1      -2.454   3.324   3.695  1.00  0.00           H  
HETATM   52  H   LIG     1      -1.276   2.023   3.442  1.00  0.00           H  
HETATM   53  H   LIG     1      -2.661   1.771   4.516  1.00  0.00           H  
HETATM   54  C   LIG     1      -4.685   2.046   2.698  1.00  0.00           C  
HETATM   55  H   LIG     1      -5.317   1.717   1.866  1.00  0.00           H  
HETATM   56  H   LIG     1      -4.834   3.122   2.839  1.00  0.00           H  
HETATM   57  H   LIG     1      -5.021   1.541   3.611  1.00  0.00           H  
HETATM   58  C   LIG     1      -0.386  -3.581   3.004  1.00  0.00           C  
HETATM   59  H   LIG     1      -1.187  -3.755   3.720  1.00  0.00           H  
HETATM   60  C   LIG     1       0.702  -4.447   2.974  1.00  0.00           C  
HETATM   61  C   LIG     1       1.661  -4.268   1.983  1.00  0.00           C  
HETATM   62  H   LIG     1       2.476  -4.981   1.879  1.00  0.00           H  
HETATM   63  C   LIG     1       5.940  -0.507   0.650  1.00  0.00           C  
HETATM   64  H   LIG     1       5.080  -0.124   1.210  1.00  0.00           H  
HETATM   65  H   LIG     1       6.708   0.275   0.641  1.00  0.00           H  
HETATM   66  H   LIG     1       6.351  -1.362   1.202  1.00  0.00           H  
HETATM   67  C   LIG     1       6.856  -1.395  -1.507  1.00  0.00           C  
HETATM   68  H   LIG     1       6.639  -1.705  -2.536  1.00  0.00           H  
HETATM   69  H   LIG     1       7.304  -2.248  -0.985  1.00  0.00           H  
HETATM   70  H   LIG     1       7.605  -0.597  -1.546  1.00  0.00           H  
HETATM   71  O   LIG     1       0.663   1.099   2.271  1.00  0.00           O  
HETATM   72  C   LIG     1       1.888   0.992   2.497  1.00  0.00           C  
HETATM   73  O   LIG     1       2.751   0.511   1.693  1.00  0.00           O  
HETATM   74  H   LIG     1       2.141   6.398  -1.140  1.00  0.00           H  
HETATM   75  H   LIG     1       0.774  -5.270   3.677  1.00  0.00           H  
HETATM   76  C   LIG     1       2.432   1.501   3.820  1.00  0.00           C  
HETATM   77  H   LIG     1       1.630   1.627   4.550  1.00  0.00           H  
HETATM   78  H   LIG     1       3.193   0.819   4.206  1.00  0.00           H  
HETATM   79  H   LIG     1       2.911   2.472   3.653  1.00  0.00           H  
HETATM   80  O   LIG     1      -4.679  -0.988  -2.226  1.00  0.00           O  
HETATM   81  C   LIG     1      -5.359  -0.479  -1.217  1.00  0.00           C  
HETATM   82  O   LIG     1      -1.258  -0.025  -1.474  1.00  0.00           O  
HETATM   83  C   LIG     1      -2.341  -0.916  -1.552  1.00  0.00           C  
HETATM   84  C   LIG     1      -3.394  -0.372  -2.536  1.00  0.00           C  
HETATM   85  H   LIG     1      -3.488   0.704  -2.377  1.00  0.00           H  
HETATM   86  H   LIG     1      -2.832  -0.901  -0.567  1.00  0.00           H  
HETATM   87  C   LIG     1      -3.107  -0.695  -3.992  1.00  0.00           C  
HETATM   88  C   LIG     1      -1.960  -2.374  -1.846  1.00  0.00           C  
HETATM   89  O   LIG     1      -5.052   0.480  -0.535  1.00  0.00           O  
HETATM   90  O   LIG     1      -6.475  -1.193  -1.052  1.00  0.00           O  
HETATM   91  C   LIG     1      -7.316  -0.754   0.011  1.00  0.00           C  
HETATM   92  H   LIG     1      -8.172  -1.428  -0.000  1.00  0.00           H  
HETATM   93  H   LIG     1      -6.795  -0.819   0.969  1.00  0.00           H  
HETATM   94  H   LIG     1      -7.640   0.277  -0.151  1.00  0.00           H  
HETATM   95  C   LIG     1      -2.842  -2.187  -4.209  1.00  0.00           C  
HETATM   96  H   LIG     1      -2.225  -0.111  -4.279  1.00  0.00           H  
HETATM   97  H   LIG     1      -3.946  -0.351  -4.606  1.00  0.00           H  
HETATM   98  C   LIG     1      -1.689  -2.670  -3.325  1.00  0.00           C  
HETATM   99  H   LIG     1      -3.751  -2.757  -3.976  1.00  0.00           H  
HETATM  100  H   LIG     1      -2.613  -2.369  -5.265  1.00  0.00           H  
HETATM  101  H   LIG     1      -1.539  -3.748  -3.454  1.00  0.00           H  
HETATM  102  H   LIG     1      -0.756  -2.191  -3.640  1.00  0.00           H  
HETATM  103  H   LIG     1      -1.089  -2.623  -1.231  1.00  0.00           H  
HETATM  104  H   LIG     1      -2.795  -3.007  -1.514  1.00  0.00           H  
HETATM  105  C   LIG     1       0.101  -0.039  -2.650  1.00  0.00           C  
HETATM  106  O   LIG     1       0.927  -0.849  -2.297  1.00  0.00           O  
HETATM  107  O   LIG     1      -0.168   0.776  -3.480  1.00  0.00           O  
CONECT    1    3   25    9   18                                       
CONECT    1   71   82                                                 
CONECT    2    3   25   30   73                                       
CONECT    2  106   39                                                 
CONECT    3    1    2    4                                            
CONECT    4    3    5   44                                            
CONECT    5    4    6   48                                            
CONECT    6    5    7    9    8                                       
CONECT    6                                                           
CONECT    7    6                                                      
CONECT    8    6                                                      
CONECT    9    1    6   11   10                                       
CONECT    9                                                           
CONECT   10    9                                                      
CONECT   11    9   13   14   12                                       
CONECT   11                                                           
CONECT   12   11                                                      
CONECT   13   11                                                      
CONECT   14   11   54   50   15                                       
CONECT   14                                                           
CONECT   15   14   16   17   18                                       
CONECT   15                                                           
CONECT   16   15                                                      
CONECT   17   15                                                      
CONECT   18    1   20   15   19                                       
CONECT   18                                                           
CONECT   19   18                                                      
CONECT   20   18   23   22   21                                       
CONECT   20                                                           
CONECT   21   20                                                      
CONECT   22   20                                                      
CONECT   23   20   58   24                                            
CONECT   24   23   25   26                                            
CONECT   25    1    2   24                                            
CONECT   26   24   61   27                                            
CONECT   27   30   26   28   29                                       
CONECT   27                                                           
CONECT   28   27                                                      
CONECT   29   27                                                      
CONECT   30    2   27   31   32                                       
CONECT   30                                                           
CONECT   31   30                                                      
CONECT   32   35   34   30   33                                       
CONECT   32                                                           
CONECT   33   32                                                      
CONECT   34   32                                                      
CONECT   35   32   63   36   67                                       
CONECT   35                                                           
CONECT   36   39   35   37   38                                       
CONECT   36                                                           
CONECT   37   36                                                      
CONECT   38   36                                                      
CONECT   39   36    2   40   41                                       
CONECT   39                                                           
CONECT   40   39                                                      
CONECT   41   44   39   42   43                                       
CONECT   41                                                           
CONECT   42   41                                                      
CONECT   43   41                                                      
CONECT   44   41    4   45                                            
CONECT   45   44   47   46                                            
CONECT   46   45                                                      
CONECT   47   45   48   74                                            
CONECT   48   47    5   49                                            
CONECT   49   48                                                      
CONECT   50   14   51   53   52                                       
CONECT   50                                                           
CONECT   51   50                                                      
CONECT   52   50                                                      
CONECT   53   50                                                      
CONECT   54   14   56   57   55                                       
CONECT   54                                                           
CONECT   55   54                                                      
CONECT   56   54                                                      
CONECT   57   54                                                      
CONECT   58   23   59   60                                            
CONECT   59   58                                                      
CONECT   60   58   75   61                                            
CONECT   61   26   60   62                                            
CONECT   62   61                                                      
CONECT   63   35   66   64   65                                       
CONECT   63                                                           
CONECT   64   63                                                      
CONECT   65   63                                                      
CONECT   66   63                                                      
CONECT   67   69   35   68   70                                       
CONECT   67                                                           
CONECT   68   67                                                      
CONECT   69   67                                                      
CONECT   70   67                                                      
CONECT   71    1   72                                                 
CONECT   72   71   76   73                                            
CONECT   73    2   72                                                 
CONECT   74   47                                                      
CONECT   75   60                                                      
CONECT   76   72   78   77   79                                       
CONECT   76                                                           
CONECT   77   76                                                      
CONECT   78   76                                                      
CONECT   79   76                                                      
CONECT   80   81   84                                                 
CONECT   81   80   90   89                                            
CONECT   82    1   83  105                                            
CONECT   83   82   86   84   88                                       
CONECT   83                                                           
CONECT   84   85   80   83   87                                       
CONECT   84                                                           
CONECT   85   84                                                      
CONECT   86   83                                                      
CONECT   87   84   95   96   97                                       
CONECT   87                                                           
CONECT   88   83  104  103   98                                       
CONECT   88                                                           
CONECT   89   81                                                      
CONECT   90   81   91                                                 
CONECT   91   90   93   92   94                                       
CONECT   91                                                           
CONECT   92   91                                                      
CONECT   93   91                                                      
CONECT   94   91                                                      
CONECT   95   87   99   98  100                                       
CONECT   95                                                           
CONECT   96   87                                                      
CONECT   97   87                                                      
CONECT   98   95   88  101  102                                       
CONECT   98                                                           
CONECT   99   95                                                      
CONECT  100   95                                                      
CONECT  101   98                                                      
CONECT  102   98                                                      
CONECT  103   88                                                      
CONECT  104   88                                                      
CONECT  105  106   82  107                                            
CONECT  106    2  105                                                 
CONECT  107  105                                                      
MASTER        0    0    0    0    0    0    0    0  107    0  107    0
END
