# Supplementary material for: Chemical datuments as scientific enablers
Source: J Cheminform. 2013 Jan 23;5:6. doi: 10.1186/1758-2946-5-6 (PMC3552767; doi:10.1186/1758-2946-5-6)
Supplement: Additional file 1 — Interactivity box 1.a Data-based object illustrating various aspects of the interaction at the heart of Z-DNA. Publisher note: Due to the Publisher’s current document type definition it is necessary that the author’s Interactivity box files are labeled "Additional file". [file 1758-2946-5-6-S1.zip › datument_style.css]

/*<![CDATA[*/ h1 {font-size: 16pt; font-family:
  Helvetica, sans-serif;text-align: left } h2 {font-size: 14pt;
  font-family: Helvetica, sans-serif;text-align: left } h3,th
  {font-size:11pt; font-family: Helvetica, sans-serif;text-align: left }
  td {font-size: 11pt; font-family: "Times New Roman", serif;text-align:
  justify } p {font-size: 11pt; font-family: "Times New Roman",
  serif;text-align: justify } ol,ul {font-size: 11pt; font-family:
  "Times New Roman", serif;text-align: justify } dl {font-size: 11pt;
  font-family: "Times New Roman", serif;text-align: justify } blockquote
  {font-size: 10pt;font-style: italic; font-family: "Times New Roman",
  serif;text-align: justify} cite {font-size: 10pt;font-style: italic;
  font-family: "Times New Roman", serif } tt {font-size:
  10pt;font-family: Courier, monospace } pre {font-size:
  8pt;font-family: Courier, monospace } body { background-color: white;
  } li.c1 {list-style: none} p.c1 {font-weight: bold} p.c1 {font-weight:
  bold}
  textarea.c2 {display: none;}
  div.c1 {width: 550px; height: 450px; background-color: white;}
  /*]]>*/
