# Supplementary material for: Chemical datuments as scientific enablers
Source: J Cheminform. 2013 Jan 23;5:6. doi: 10.1186/1758-2946-5-6 (PMC3552767; doi:10.1186/1758-2946-5-6)
Supplement: Additional file 1 — Interactivity box 1.a Data-based object illustrating various aspects of the interaction at the heart of Z-DNA. Publisher note: Due to the Publisher’s current document type definition it is necessary that the author’s Interactivity box files are labeled "Additional file". [file 1758-2946-5-6-S1.zip › dna-anomeric.cml]

<?xml version="1.0"?>
<molecule xmlns="http://www.xml-cml.org/schema/cml2/core" id="output-0">
 <atomArray>
  <atom id="a1" elementType="O" x3="-1.174273" y3="0.381830" z3="3.035209"/>
  <atom id="a2" elementType="C" x3="-0.065315" y3="-0.145911" z3="2.324217"/>
  <atom id="a3" elementType="C" x3="0.114652" y3="0.507354" z3="0.970370"/>
  <atom id="a4" elementType="O" x3="-1.040660" y3="0.261993" z3="0.155876"/>
  <atom id="a5" elementType="C" x3="0.300802" y3="2.032915" z3="0.977699"/>
  <atom id="a6" elementType="O" x3="1.136603" y3="2.432363" z3="-0.105344"/>
  <atom id="a7" elementType="C" x3="-1.108863" y3="2.533324" z3="0.705327"/>
  <atom id="a8" elementType="C" x3="-1.640681" y3="1.465217" z3="-0.243966"/>
  <atom id="a9" elementType="N" x3="-3.098658" y3="1.292447" z3="-0.191415"/>
  <atom id="a10" elementType="C" x3="-3.881497" y3="2.084070" z3="-1.033384"/>
  <atom id="a11" elementType="O" x3="-3.321257" y3="2.937347" z3="-1.738695"/>
  <atom id="a12" elementType="N" x3="-5.220833" y3="1.887160" z3="-1.045954"/>
  <atom id="a13" elementType="C" x3="-5.782881" y3="0.988608" z3="-0.230984"/>
  <atom id="a14" elementType="N" x3="-7.106196" y3="0.834137" z3="-0.297211"/>
  <atom id="a15" elementType="C" x3="-5.003607" y3="0.213433" z3="0.682579"/>
  <atom id="a16" elementType="C" x3="-3.664381" y3="0.395752" z3="0.658362"/>
  <atom id="a17" elementType="P" x3="2.743953" y3="2.691763" z3="0.151508"/>
  <atom id="a18" elementType="O" x3="2.947575" y3="3.386876" z3="1.461387"/>
  <atom id="a19" elementType="O" x3="3.265732" y3="3.226820" z3="-1.144993"/>
  <atom id="a20" elementType="O" x3="3.298388" y3="1.156942" z3="0.386549"/>
  <atom id="a21" elementType="C" x3="3.257932" y3="0.254991" z3="-0.704475"/>
  <atom id="a22" elementType="C" x3="3.703788" y3="-1.110339" z3="-0.232623"/>
  <atom id="a23" elementType="O" x3="2.846088" y3="-1.566110" z3="0.810139"/>
  <atom id="a24" elementType="C" x3="3.640711" y3="-2.170850" z3="-1.334090"/>
  <atom id="a25" elementType="O" x3="4.875789" y3="-2.185320" z3="-2.019351"/>
  <atom id="a26" elementType="C" x3="3.334292" y3="-3.450564" z3="-0.547280"/>
  <atom id="a27" elementType="C" x3="2.639578" y3="-2.960172" z3="0.730616"/>
  <atom id="a28" elementType="N" x3="1.211729" y3="-3.222532" z3="0.791682"/>
  <atom id="a29" elementType="C" x3="0.547391" y3="-3.820241" z3="1.843666"/>
  <atom id="a30" elementType="N" x3="-0.750159" y3="-3.821272" z3="1.709641"/>
  <atom id="a31" elementType="C" x3="-0.962165" y3="-3.176430" z3="0.503122"/>
  <atom id="a32" elementType="C" x3="-2.176865" y3="-2.805872" z3="-0.150204"/>
  <atom id="a33" elementType="O" x3="-3.335302" y3="-3.021192" z3="0.230418"/>
  <atom id="a34" elementType="N" x3="-1.934348" y3="-2.129716" z3="-1.342902"/>
  <atom id="a35" elementType="C" x3="-0.695626" y3="-1.771066" z3="-1.808396"/>
  <atom id="a36" elementType="N" x3="-0.663367" y3="-1.073685" z3="-2.960266"/>
  <atom id="a37" elementType="N" x3="0.437089" y3="-2.114689" z3="-1.220653"/>
  <atom id="a38" elementType="C" x3="0.239684" y3="-2.793722" z3="-0.076026"/>
  <atom id="a39" elementType="H" x3="-0.248678" y3="-1.214181" z3="2.175764"/>
  <atom id="a40" elementType="H" x3="0.858599" y3="-0.037444" z3="2.901464"/>
  <atom id="a41" elementType="H" x3="0.967964" y3="0.020125" z3="0.497044"/>
  <atom id="a42" elementType="H" x3="0.698305" y3="2.405037" z3="1.924719"/>
  <atom id="a43" elementType="H" x3="-1.671389" y3="2.513624" z3="1.642604"/>
  <atom id="a44" elementType="H" x3="-1.130186" y3="3.534034" z3="0.273177"/>
  <atom id="a45" elementType="H" x3="-1.403005" y3="1.688198" z3="-1.287253"/>
  <atom id="a46" elementType="H" x3="-7.563896" y3="0.156190" z3="0.288901"/>
  <atom id="a47" elementType="H" x3="-5.462225" y3="-0.516293" z3="1.335373"/>
  <atom id="a48" elementType="H" x3="-2.969852" y3="-0.146491" z3="1.287013"/>
  <atom id="a49" elementType="H" x3="2.240456" y3="0.179392" z3="-1.110046"/>
  <atom id="a50" elementType="H" x3="3.926205" y3="0.584500" z3="-1.509600"/>
  <atom id="a51" elementType="H" x3="4.735822" y3="-1.054914" z3="0.143501"/>
  <atom id="a52" elementType="H" x3="2.810973" y3="-1.945080" z3="-2.011705"/>
  <atom id="a53" elementType="H" x3="4.753585" y3="-2.680193" z3="-2.835679"/>
  <atom id="a54" elementType="H" x3="2.722288" y3="-4.165417" z3="-1.099022"/>
  <atom id="a55" elementType="H" x3="4.281939" y3="-3.928542" z3="-0.285558"/>
  <atom id="a56" elementType="H" x3="3.054263" y3="-3.446336" z3="1.619030"/>
  <atom id="a57" elementType="H" x3="1.096509" y3="-4.237585" z3="2.677135"/>
  <atom id="a58" elementType="H" x3="-1.501903" y3="-0.579840" z3="-3.286776"/>
  <atom id="a59" elementType="H" x3="-7.642236" y3="1.316261" z3="-1.026121"/>
  <atom id="a60" elementType="H" x3="0.231955" y3="-0.672175" z3="-3.191531"/>
  <atom id="a61" elementType="H" x3="-2.774515" y3="-1.749390" z3="-1.819770"/>
  <atom id="a62" elementType="H" x3="-1.398694" y3="-0.206041" z3="3.760221"/>
  <atom id="a63" elementType="H" x3="4.105630" y3="4.772242" z3="-0.677401"/>
  <atom id="a64" elementType="H" x3="3.897712" y3="4.876900" z3="1.026107"/>
  <atom id="a65" elementType="N" x3="4.298661" y3="5.324230" z3="0.164925"/>
  <atom id="a66" elementType="H" x3="5.291140" y3="5.363385" z3="0.280916"/>
  <atom id="a67" elementType="H" x3="3.945350" y3="6.245652" z3="0.003206"/>
 </atomArray>
 <bondArray>
  <bond atomRefs2="a58 a36" order="1"/>
  <bond atomRefs2="a60 a36" order="1"/>
  <bond atomRefs2="a36 a35" order="1"/>
  <bond atomRefs2="a53 a25" order="1"/>
  <bond atomRefs2="a25 a24" order="1"/>
  <bond atomRefs2="a52 a24" order="1"/>
  <bond atomRefs2="a61 a34" order="1"/>
  <bond atomRefs2="a35 a34" order="1"/>
  <bond atomRefs2="a35 a37" order="2"/>
  <bond atomRefs2="a11 a10" order="2"/>
  <bond atomRefs2="a50 a21" order="1"/>
  <bond atomRefs2="a34 a32" order="1"/>
  <bond atomRefs2="a24 a26" order="1"/>
  <bond atomRefs2="a24 a22" order="1"/>
  <bond atomRefs2="a45 a8" order="1"/>
  <bond atomRefs2="a37 a38" order="1"/>
  <bond atomRefs2="a19 a17" order="2"/>
  <bond atomRefs2="a49 a21" order="1"/>
  <bond atomRefs2="a54 a26" order="1"/>
  <bond atomRefs2="a12 a10" order="1"/>
  <bond atomRefs2="a12 a13" order="2"/>
  <bond atomRefs2="a10 a9" order="1"/>
  <bond atomRefs2="a59 a14" order="1"/>
  <bond atomRefs2="a21 a22" order="1"/>
  <bond atomRefs2="a21 a20" order="1"/>
  <bond atomRefs2="a63 a65" order="1"/>
  <bond atomRefs2="a26 a55" order="1"/>
  <bond atomRefs2="a26 a27" order="1"/>
  <bond atomRefs2="a14 a13" order="1"/>
  <bond atomRefs2="a14 a46" order="1"/>
  <bond atomRefs2="a8 a9" order="1"/>
  <bond atomRefs2="a8 a4" order="1"/>
  <bond atomRefs2="a8 a7" order="1"/>
  <bond atomRefs2="a22 a51" order="1"/>
  <bond atomRefs2="a22 a23" order="1"/>
  <bond atomRefs2="a13 a15" order="1"/>
  <bond atomRefs2="a9 a16" order="1"/>
  <bond atomRefs2="a32 a33" order="2"/>
  <bond atomRefs2="a32 a31" order="1"/>
  <bond atomRefs2="a6 a17" order="1"/>
  <bond atomRefs2="a6 a5" order="1"/>
  <bond atomRefs2="a38 a31" order="2"/>
  <bond atomRefs2="a38 a28" order="1"/>
  <bond atomRefs2="a67 a65" order="1"/>
  <bond atomRefs2="a17 a20" order="1"/>
  <bond atomRefs2="a17 a18" order="1"/>
  <bond atomRefs2="a4 a3" order="1"/>
  <bond atomRefs2="a65 a66" order="1"/>
  <bond atomRefs2="a65 a64" order="1"/>
  <bond atomRefs2="a44 a7" order="1"/>
  <bond atomRefs2="a41 a3" order="1"/>
  <bond atomRefs2="a31 a30" order="1"/>
  <bond atomRefs2="a16 a15" order="2"/>
  <bond atomRefs2="a16 a48" order="1"/>
  <bond atomRefs2="a15 a47" order="1"/>
  <bond atomRefs2="a7 a5" order="1"/>
  <bond atomRefs2="a7 a43" order="1"/>
  <bond atomRefs2="a27 a28" order="1"/>
  <bond atomRefs2="a27 a23" order="1"/>
  <bond atomRefs2="a27 a56" order="1"/>
  <bond atomRefs2="a28 a29" order="1"/>
  <bond atomRefs2="a3 a5" order="1"/>
  <bond atomRefs2="a3 a2" order="1"/>
  <bond atomRefs2="a5 a42" order="1"/>
  <bond atomRefs2="a30 a29" order="2"/>
  <bond atomRefs2="a29 a57" order="1"/>
  <bond atomRefs2="a39 a2" order="1"/>
  <bond atomRefs2="a2 a40" order="1"/>
  <bond atomRefs2="a2 a1" order="1"/>
  <bond atomRefs2="a1 a62" order="1"/>
 </bondArray>
</molecule>
