# Supplementary material for: Chemical datuments as scientific enablers
Source: J Cheminform. 2013 Jan 23;5:6. doi: 10.1186/1758-2946-5-6 (PMC3552767; doi:10.1186/1758-2946-5-6)
Supplement: Additional file 1 — Interactivity box 1.a Data-based object illustrating various aspects of the interaction at the heart of Z-DNA. Publisher note: Due to the Publisher’s current document type definition it is necessary that the author’s Interactivity box files are labeled "Additional file". [file 1758-2946-5-6-S1.zip › dna-anomeric.mol]

output-0
 OpenBabel05141210583D

 67 70  0  0  1  0  0  0  0  0999 V2000
   -1.1743    0.3818    3.0352 O   0  0  0  0  0  0  0  0  0  0  0  0
   -0.0653   -0.1459    2.3242 C   0  0  0  0  0  0  0  0  0  0  0  0
    0.1147    0.5074    0.9704 C   0  0  1  0  0  0  0  0  0  0  0  0
   -1.0407    0.2620    0.1559 O   0  0  0  0  0  0  0  0  0  0  0  0
    0.3008    2.0329    0.9777 C   0  0  1  0  0  0  0  0  0  0  0  0
    1.1366    2.4324   -0.1053 O   0  0  0  0  0  0  0  0  0  0  0  0
   -1.1089    2.5333    0.7053 C   0  0  0  0  0  0  0  0  0  0  0  0
   -1.6407    1.4652   -0.2440 C   0  0  2  0  0  0  0  0  0  0  0  0
   -3.0987    1.2924   -0.1914 N   0  0  0  0  0  0  0  0  0  0  0  0
   -3.8815    2.0841   -1.0334 C   0  0  0  0  0  0  0  0  0  0  0  0
   -3.3213    2.9373   -1.7387 O   0  0  0  0  0  0  0  0  0  0  0  0
   -5.2208    1.8872   -1.0460 N   0  0  0  0  0  0  0  0  0  0  0  0
   -5.7829    0.9886   -0.2310 C   0  0  0  0  0  0  0  0  0  0  0  0
   -7.1062    0.8341   -0.2972 N   0  0  0  0  0  0  0  0  0  0  0  0
   -5.0036    0.2134    0.6826 C   0  0  0  0  0  0  0  0  0  0  0  0
   -3.6644    0.3958    0.6584 C   0  0  0  0  0  0  0  0  0  0  0  0
    2.7440    2.6918    0.1515 P   0  0  2  0  0  0  0  0  0  0  0  0
    2.9476    3.3869    1.4614 O   0  0  0  0  0  0  0  0  0  0  0  0
    3.2657    3.2268   -1.1450 O   0  0  0  0  0  0  0  0  0  0  0  0
    3.2984    1.1569    0.3865 O   0  0  0  0  0  0  0  0  0  0  0  0
    3.2579    0.2550   -0.7045 C   0  0  0  0  0  0  0  0  0  0  0  0
    3.7038   -1.1103   -0.2326 C   0  0  1  0  0  0  0  0  0  0  0  0
    2.8461   -1.5661    0.8101 O   0  0  0  0  0  0  0  0  0  0  0  0
    3.6407   -2.1709   -1.3341 C   0  0  1  0  0  0  0  0  0  0  0  0
    4.8758   -2.1853   -2.0194 O   0  0  0  0  0  0  0  0  0  0  0  0
    3.3343   -3.4506   -0.5473 C   0  0  0  0  0  0  0  0  0  0  0  0
    2.6396   -2.9602    0.7306 C   0  0  2  0  0  0  0  0  0  0  0  0
    1.2117   -3.2225    0.7917 N   0  0  0  0  0  0  0  0  0  0  0  0
    0.5474   -3.8202    1.8437 C   0  0  0  0  0  0  0  0  0  0  0  0
   -0.7502   -3.8213    1.7096 N   0  0  0  0  0  0  0  0  0  0  0  0
   -0.9622   -3.1764    0.5031 C   0  0  0  0  0  0  0  0  0  0  0  0
   -2.1769   -2.8059   -0.1502 C   0  0  0  0  0  0  0  0  0  0  0  0
   -3.3353   -3.0212    0.2304 O   0  0  0  0  0  0  0  0  0  0  0  0
   -1.9343   -2.1297   -1.3429 N   0  0  0  0  0  0  0  0  0  0  0  0
   -0.6956   -1.7711   -1.8084 C   0  0  0  0  0  0  0  0  0  0  0  0
   -0.6634   -1.0737   -2.9603 N   0  0  0  0  0  0  0  0  0  0  0  0
    0.4371   -2.1147   -1.2207 N   0  0  0  0  0  0  0  0  0  0  0  0
    0.2397   -2.7937   -0.0760 C   0  0  0  0  0  0  0  0  0  0  0  0
   -0.2487   -1.2142    2.1758 H   0  0  0  0  0  0  0  0  0  0  0  0
    0.8586   -0.0374    2.9015 H   0  0  0  0  0  0  0  0  0  0  0  0
    0.9680    0.0201    0.4970 H   0  0  0  0  0  0  0  0  0  0  0  0
    0.6983    2.4050    1.9247 H   0  0  0  0  0  0  0  0  0  0  0  0
   -1.6714    2.5136    1.6426 H   0  0  0  0  0  0  0  0  0  0  0  0
   -1.1302    3.5340    0.2732 H   0  0  0  0  0  0  0  0  0  0  0  0
   -1.4030    1.6882   -1.2873 H   0  0  0  0  0  0  0  0  0  0  0  0
   -7.5639    0.1562    0.2889 H   0  0  0  0  0  0  0  0  0  0  0  0
   -5.4622   -0.5163    1.3354 H   0  0  0  0  0  0  0  0  0  0  0  0
   -2.9699   -0.1465    1.2870 H   0  0  0  0  0  0  0  0  0  0  0  0
    2.2405    0.1794   -1.1100 H   0  0  0  0  0  0  0  0  0  0  0  0
    3.9262    0.5845   -1.5096 H   0  0  0  0  0  0  0  0  0  0  0  0
    4.7358   -1.0549    0.1435 H   0  0  0  0  0  0  0  0  0  0  0  0
    2.8110   -1.9451   -2.0117 H   0  0  0  0  0  0  0  0  0  0  0  0
    4.7536   -2.6802   -2.8357 H   0  0  0  0  0  0  0  0  0  0  0  0
    2.7223   -4.1654   -1.0990 H   0  0  0  0  0  0  0  0  0  0  0  0
    4.2819   -3.9285   -0.2856 H   0  0  0  0  0  0  0  0  0  0  0  0
    3.0543   -3.4463    1.6190 H   0  0  0  0  0  0  0  0  0  0  0  0
    1.0965   -4.2376    2.6771 H   0  0  0  0  0  0  0  0  0  0  0  0
   -1.5019   -0.5798   -3.2868 H   0  0  0  0  0  0  0  0  0  0  0  0
   -7.6422    1.3163   -1.0261 H   0  0  0  0  0  0  0  0  0  0  0  0
    0.2320   -0.6722   -3.1915 H   0  0  0  0  0  0  0  0  0  0  0  0
   -2.7745   -1.7494   -1.8198 H   0  0  0  0  0  0  0  0  0  0  0  0
   -1.3987   -0.2060    3.7602 H   0  0  0  0  0  0  0  0  0  0  0  0
    4.1056    4.7722   -0.6774 H   0  0  0  0  0  0  0  0  0  0  0  0
    3.8977    4.8769    1.0261 H   0  0  0  0  0  0  0  0  0  0  0  0
    4.2987    5.3242    0.1649 N   0  0  0  0  0  0  0  0  0  0  0  0
    5.2911    5.3634    0.2809 H   0  0  0  0  0  0  0  0  0  0  0  0
    3.9453    6.2457    0.0032 H   0  0  0  0  0  0  0  0  0  0  0  0
  1 62  1  0  0  0  0
  2 40  1  0  0  0  0
  2  1  1  0  0  0  0
  3 41  1  6  0  0  0
  3  5  1  0  0  0  0
  3  2  1  0  0  0  0
  4  3  1  0  0  0  0
  5 42  1  1  0  0  0
  6 17  1  0  0  0  0
  6  5  1  0  0  0  0
  7  5  1  0  0  0  0
  7 43  1  0  0  0  0
  8 45  1  6  0  0  0
  8  9  1  0  0  0  0
  8  4  1  0  0  0  0
  8  7  1  0  0  0  0
  9 16  1  0  0  0  0
 10  9  1  0  0  0  0
 11 10  2  0  0  0  0
 12 10  1  0  0  0  0
 12 13  2  0  0  0  0
 13 15  1  0  0  0  0
 14 13  1  0  0  0  0
 14 46  1  0  0  0  0
 15 47  1  0  0  0  0
 16 15  2  0  0  0  0
 16 48  1  0  0  0  0
 17 19  2  6  0  0  0
 17 20  1  0  0  0  0
 17 18  1  0  0  0  0
 21 22  1  0  0  0  0
 21 20  1  0  0  0  0
 22 51  1  1  0  0  0
 22 23  1  0  0  0  0
 24 52  1  6  0  0  0
 24 26  1  0  0  0  0
 24 22  1  0  0  0  0
 25 24  1  0  0  0  0
 26 55  1  0  0  0  0
 26 27  1  0  0  0  0
 27 28  1  0  0  0  0
 27 23  1  0  0  0  0
 27 56  1  1  0  0  0
 28 29  1  0  0  0  0
 29 57  1  0  0  0  0
 30 29  2  0  0  0  0
 31 30  1  0  0  0  0
 32 33  2  0  0  0  0
 32 31  1  0  0  0  0
 34 32  1  0  0  0  0
 35 34  1  0  0  0  0
 35 37  2  0  0  0  0
 36 35  1  0  0  0  0
 37 38  1  0  0  0  0
 38 31  2  0  0  0  0
 38 28  1  0  0  0  0
 39  2  1  0  0  0  0
 44  7  1  0  0  0  0
 49 21  1  0  0  0  0
 50 21  1  0  0  0  0
 53 25  1  0  0  0  0
 54 26  1  0  0  0  0
 58 36  1  0  0  0  0
 59 14  1  0  0  0  0
 60 36  1  0  0  0  0
 61 34  1  0  0  0  0
 63 65  1  0  0  0  0
 65 66  1  0  0  0  0
 65 64  1  0  0  0  0
 67 65  1  0  0  0  0
M  END
