# Supplementary material for: Chemical datuments as scientific enablers
Source: J Cheminform. 2013 Jan 23;5:6. doi: 10.1186/1758-2946-5-6 (PMC3552767; doi:10.1186/1758-2946-5-6)
Supplement: Additional file 1 — Interactivity box 1.a Data-based object illustrating various aspects of the interaction at the heart of Z-DNA. Publisher note: Due to the Publisher’s current document type definition it is necessary that the author’s Interactivity box files are labeled "Additional file". [file 1758-2946-5-6-S1.zip › gl-matrix-min.js]

// gl-matrix 1.2.4 - https://github.com/toji/gl-matrix/blob/master/LICENSE.md
(function(a){a.glMatrixArrayType=a.MatrixArray=null;a.vec3={};a.mat3={};a.mat4={};a.quat4={};a.setMatrixArrayType=function(a){return glMatrixArrayType=MatrixArray=a};a.determineMatrixArrayType=function(){return setMatrixArrayType("undefined"!==typeof Float32Array?Float32Array:Array)};determineMatrixArrayType()})("undefined"!=typeof exports?global:this);vec3.create=function(a){var b=new MatrixArray(3);a?(b[0]=a[0],b[1]=a[1],b[2]=a[2]):b[0]=b[1]=b[2]=0;return b};
vec3.set=function(a,b){b[0]=a[0];b[1]=a[1];b[2]=a[2];return b};vec3.add=function(a,b,c){if(!c||a===c)return a[0]+=b[0],a[1]+=b[1],a[2]+=b[2],a;c[0]=a[0]+b[0];c[1]=a[1]+b[1];c[2]=a[2]+b[2];return c};vec3.subtract=function(a,b,c){if(!c||a===c)return a[0]-=b[0],a[1]-=b[1],a[2]-=b[2],a;c[0]=a[0]-b[0];c[1]=a[1]-b[1];c[2]=a[2]-b[2];return c};vec3.multiply=function(a,b,c){if(!c||a===c)return a[0]*=b[0],a[1]*=b[1],a[2]*=b[2],a;c[0]=a[0]*b[0];c[1]=a[1]*b[1];c[2]=a[2]*b[2];return c};
vec3.negate=function(a,b){b||(b=a);b[0]=-a[0];b[1]=-a[1];b[2]=-a[2];return b};vec3.scale=function(a,b,c){if(!c||a===c)return a[0]*=b,a[1]*=b,a[2]*=b,a;c[0]=a[0]*b;c[1]=a[1]*b;c[2]=a[2]*b;return c};vec3.normalize=function(a,b){b||(b=a);var c=a[0],d=a[1],e=a[2],g=Math.sqrt(c*c+d*d+e*e);if(g){if(1===g)return b[0]=c,b[1]=d,b[2]=e,b}else return b[0]=0,b[1]=0,b[2]=0,b;g=1/g;b[0]=c*g;b[1]=d*g;b[2]=e*g;return b};
vec3.cross=function(a,b,c){c||(c=a);var d=a[0],e=a[1],a=a[2],g=b[0],f=b[1],b=b[2];c[0]=e*b-a*f;c[1]=a*g-d*b;c[2]=d*f-e*g;return c};vec3.length=function(a){var b=a[0],c=a[1],a=a[2];return Math.sqrt(b*b+c*c+a*a)};vec3.dot=function(a,b){return a[0]*b[0]+a[1]*b[1]+a[2]*b[2]};vec3.direction=function(a,b,c){c||(c=a);var d=a[0]-b[0],e=a[1]-b[1],a=a[2]-b[2],b=Math.sqrt(d*d+e*e+a*a);if(!b)return c[0]=0,c[1]=0,c[2]=0,c;b=1/b;c[0]=d*b;c[1]=e*b;c[2]=a*b;return c};
vec3.lerp=function(a,b,c,d){d||(d=a);d[0]=a[0]+c*(b[0]-a[0]);d[1]=a[1]+c*(b[1]-a[1]);d[2]=a[2]+c*(b[2]-a[2]);return d};vec3.dist=function(a,b){var c=b[0]-a[0],d=b[1]-a[1],e=b[2]-a[2];return Math.sqrt(c*c+d*d+e*e)};
vec3.unproject=function(a,b,c,d,e){e||(e=a);var g=mat4.create(),f=new MatrixArray(4);f[0]=2*(a[0]-d[0])/d[2]-1;f[1]=2*(a[1]-d[1])/d[3]-1;f[2]=2*a[2]-1;f[3]=1;mat4.multiply(c,b,g);if(!mat4.inverse(g))return null;mat4.multiplyVec4(g,f);if(0===f[3])return null;e[0]=f[0]/f[3];e[1]=f[1]/f[3];e[2]=f[2]/f[3];return e};vec3.str=function(a){return"["+a[0]+", "+a[1]+", "+a[2]+"]"};
mat3.create=function(a){var b=new MatrixArray(9);a&&(b[0]=a[0],b[1]=a[1],b[2]=a[2],b[3]=a[3],b[4]=a[4],b[5]=a[5],b[6]=a[6],b[7]=a[7],b[8]=a[8]);return b};mat3.set=function(a,b){b[0]=a[0];b[1]=a[1];b[2]=a[2];b[3]=a[3];b[4]=a[4];b[5]=a[5];b[6]=a[6];b[7]=a[7];b[8]=a[8];return b};mat3.identity=function(a){a||(a=mat3.create());a[0]=1;a[1]=0;a[2]=0;a[3]=0;a[4]=1;a[5]=0;a[6]=0;a[7]=0;a[8]=1;return a};
mat3.transpose=function(a,b){if(!b||a===b){var c=a[1],d=a[2],e=a[5];a[1]=a[3];a[2]=a[6];a[3]=c;a[5]=a[7];a[6]=d;a[7]=e;return a}b[0]=a[0];b[1]=a[3];b[2]=a[6];b[3]=a[1];b[4]=a[4];b[5]=a[7];b[6]=a[2];b[7]=a[5];b[8]=a[8];return b};mat3.toMat4=function(a,b){b||(b=mat4.create());b[15]=1;b[14]=0;b[13]=0;b[12]=0;b[11]=0;b[10]=a[8];b[9]=a[7];b[8]=a[6];b[7]=0;b[6]=a[5];b[5]=a[4];b[4]=a[3];b[3]=0;b[2]=a[2];b[1]=a[1];b[0]=a[0];return b};
mat3.str=function(a){return"["+a[0]+", "+a[1]+", "+a[2]+", "+a[3]+", "+a[4]+", "+a[5]+", "+a[6]+", "+a[7]+", "+a[8]+"]"};mat4.create=function(a){var b=new MatrixArray(16);a&&(b[0]=a[0],b[1]=a[1],b[2]=a[2],b[3]=a[3],b[4]=a[4],b[5]=a[5],b[6]=a[6],b[7]=a[7],b[8]=a[8],b[9]=a[9],b[10]=a[10],b[11]=a[11],b[12]=a[12],b[13]=a[13],b[14]=a[14],b[15]=a[15]);return b};
mat4.set=function(a,b){b[0]=a[0];b[1]=a[1];b[2]=a[2];b[3]=a[3];b[4]=a[4];b[5]=a[5];b[6]=a[6];b[7]=a[7];b[8]=a[8];b[9]=a[9];b[10]=a[10];b[11]=a[11];b[12]=a[12];b[13]=a[13];b[14]=a[14];b[15]=a[15];return b};mat4.identity=function(a){a||(a=mat4.create());a[0]=1;a[1]=0;a[2]=0;a[3]=0;a[4]=0;a[5]=1;a[6]=0;a[7]=0;a[8]=0;a[9]=0;a[10]=1;a[11]=0;a[12]=0;a[13]=0;a[14]=0;a[15]=1;return a};
mat4.transpose=function(a,b){if(!b||a===b){var c=a[1],d=a[2],e=a[3],g=a[6],f=a[7],h=a[11];a[1]=a[4];a[2]=a[8];a[3]=a[12];a[4]=c;a[6]=a[9];a[7]=a[13];a[8]=d;a[9]=g;a[11]=a[14];a[12]=e;a[13]=f;a[14]=h;return a}b[0]=a[0];b[1]=a[4];b[2]=a[8];b[3]=a[12];b[4]=a[1];b[5]=a[5];b[6]=a[9];b[7]=a[13];b[8]=a[2];b[9]=a[6];b[10]=a[10];b[11]=a[14];b[12]=a[3];b[13]=a[7];b[14]=a[11];b[15]=a[15];return b};
mat4.determinant=function(a){var b=a[0],c=a[1],d=a[2],e=a[3],g=a[4],f=a[5],h=a[6],i=a[7],j=a[8],k=a[9],l=a[10],n=a[11],o=a[12],m=a[13],p=a[14],a=a[15];return o*k*h*e-j*m*h*e-o*f*l*e+g*m*l*e+j*f*p*e-g*k*p*e-o*k*d*i+j*m*d*i+o*c*l*i-b*m*l*i-j*c*p*i+b*k*p*i+o*f*d*n-g*m*d*n-o*c*h*n+b*m*h*n+g*c*p*n-b*f*p*n-j*f*d*a+g*k*d*a+j*c*h*a-b*k*h*a-g*c*l*a+b*f*l*a};
mat4.inverse=function(a,b){b||(b=a);var c=a[0],d=a[1],e=a[2],g=a[3],f=a[4],h=a[5],i=a[6],j=a[7],k=a[8],l=a[9],n=a[10],o=a[11],m=a[12],p=a[13],r=a[14],s=a[15],A=c*h-d*f,B=c*i-e*f,t=c*j-g*f,u=d*i-e*h,v=d*j-g*h,w=e*j-g*i,x=k*p-l*m,y=k*r-n*m,z=k*s-o*m,C=l*r-n*p,D=l*s-o*p,E=n*s-o*r,q=A*E-B*D+t*C+u*z-v*y+w*x;if(!q)return null;q=1/q;b[0]=(h*E-i*D+j*C)*q;b[1]=(-d*E+e*D-g*C)*q;b[2]=(p*w-r*v+s*u)*q;b[3]=(-l*w+n*v-o*u)*q;b[4]=(-f*E+i*z-j*y)*q;b[5]=(c*E-e*z+g*y)*q;b[6]=(-m*w+r*t-s*B)*q;b[7]=(k*w-n*t+o*B)*q;b[8]=
(f*D-h*z+j*x)*q;b[9]=(-c*D+d*z-g*x)*q;b[10]=(m*v-p*t+s*A)*q;b[11]=(-k*v+l*t-o*A)*q;b[12]=(-f*C+h*y-i*x)*q;b[13]=(c*C-d*y+e*x)*q;b[14]=(-m*u+p*B-r*A)*q;b[15]=(k*u-l*B+n*A)*q;return b};mat4.toRotationMat=function(a,b){b||(b=mat4.create());b[0]=a[0];b[1]=a[1];b[2]=a[2];b[3]=a[3];b[4]=a[4];b[5]=a[5];b[6]=a[6];b[7]=a[7];b[8]=a[8];b[9]=a[9];b[10]=a[10];b[11]=a[11];b[12]=0;b[13]=0;b[14]=0;b[15]=1;return b};
mat4.toMat3=function(a,b){b||(b=mat3.create());b[0]=a[0];b[1]=a[1];b[2]=a[2];b[3]=a[4];b[4]=a[5];b[5]=a[6];b[6]=a[8];b[7]=a[9];b[8]=a[10];return b};mat4.toInverseMat3=function(a,b){var c=a[0],d=a[1],e=a[2],g=a[4],f=a[5],h=a[6],i=a[8],j=a[9],k=a[10],l=k*f-h*j,n=-k*g+h*i,o=j*g-f*i,m=c*l+d*n+e*o;if(!m)return null;m=1/m;b||(b=mat3.create());b[0]=l*m;b[1]=(-k*d+e*j)*m;b[2]=(h*d-e*f)*m;b[3]=n*m;b[4]=(k*c-e*i)*m;b[5]=(-h*c+e*g)*m;b[6]=o*m;b[7]=(-j*c+d*i)*m;b[8]=(f*c-d*g)*m;return b};
mat4.multiply=function(a,b,c){c||(c=a);var d=a[0],e=a[1],g=a[2],f=a[3],h=a[4],i=a[5],j=a[6],k=a[7],l=a[8],n=a[9],o=a[10],m=a[11],p=a[12],r=a[13],s=a[14],a=a[15],A=b[0],B=b[1],t=b[2],u=b[3],v=b[4],w=b[5],x=b[6],y=b[7],z=b[8],C=b[9],D=b[10],E=b[11],q=b[12],F=b[13],G=b[14],b=b[15];c[0]=A*d+B*h+t*l+u*p;c[1]=A*e+B*i+t*n+u*r;c[2]=A*g+B*j+t*o+u*s;c[3]=A*f+B*k+t*m+u*a;c[4]=v*d+w*h+x*l+y*p;c[5]=v*e+w*i+x*n+y*r;c[6]=v*g+w*j+x*o+y*s;c[7]=v*f+w*k+x*m+y*a;c[8]=z*d+C*h+D*l+E*p;c[9]=z*e+C*i+D*n+E*r;c[10]=z*g+C*
j+D*o+E*s;c[11]=z*f+C*k+D*m+E*a;c[12]=q*d+F*h+G*l+b*p;c[13]=q*e+F*i+G*n+b*r;c[14]=q*g+F*j+G*o+b*s;c[15]=q*f+F*k+G*m+b*a;return c};mat4.multiplyVec3=function(a,b,c){c||(c=b);var d=b[0],e=b[1],b=b[2];c[0]=a[0]*d+a[4]*e+a[8]*b+a[12];c[1]=a[1]*d+a[5]*e+a[9]*b+a[13];c[2]=a[2]*d+a[6]*e+a[10]*b+a[14];return c};
mat4.multiplyVec4=function(a,b,c){c||(c=b);var d=b[0],e=b[1],g=b[2],b=b[3];c[0]=a[0]*d+a[4]*e+a[8]*g+a[12]*b;c[1]=a[1]*d+a[5]*e+a[9]*g+a[13]*b;c[2]=a[2]*d+a[6]*e+a[10]*g+a[14]*b;c[3]=a[3]*d+a[7]*e+a[11]*g+a[15]*b;return c};
mat4.translate=function(a,b,c){var d=b[0],e=b[1],b=b[2],g,f,h,i,j,k,l,n,o,m,p,r;if(!c||a===c)return a[12]=a[0]*d+a[4]*e+a[8]*b+a[12],a[13]=a[1]*d+a[5]*e+a[9]*b+a[13],a[14]=a[2]*d+a[6]*e+a[10]*b+a[14],a[15]=a[3]*d+a[7]*e+a[11]*b+a[15],a;g=a[0];f=a[1];h=a[2];i=a[3];j=a[4];k=a[5];l=a[6];n=a[7];o=a[8];m=a[9];p=a[10];r=a[11];c[0]=g;c[1]=f;c[2]=h;c[3]=i;c[4]=j;c[5]=k;c[6]=l;c[7]=n;c[8]=o;c[9]=m;c[10]=p;c[11]=r;c[12]=g*d+j*e+o*b+a[12];c[13]=f*d+k*e+m*b+a[13];c[14]=h*d+l*e+p*b+a[14];c[15]=i*d+n*e+r*b+a[15];
return c};mat4.scale=function(a,b,c){var d=b[0],e=b[1],b=b[2];if(!c||a===c)return a[0]*=d,a[1]*=d,a[2]*=d,a[3]*=d,a[4]*=e,a[5]*=e,a[6]*=e,a[7]*=e,a[8]*=b,a[9]*=b,a[10]*=b,a[11]*=b,a;c[0]=a[0]*d;c[1]=a[1]*d;c[2]=a[2]*d;c[3]=a[3]*d;c[4]=a[4]*e;c[5]=a[5]*e;c[6]=a[6]*e;c[7]=a[7]*e;c[8]=a[8]*b;c[9]=a[9]*b;c[10]=a[10]*b;c[11]=a[11]*b;c[12]=a[12];c[13]=a[13];c[14]=a[14];c[15]=a[15];return c};
mat4.rotate=function(a,b,c,d){var e=c[0],g=c[1],c=c[2],f=Math.sqrt(e*e+g*g+c*c),h,i,j,k,l,n,o,m,p,r,s,A,B,t,u,v,w,x,y,z;if(!f)return null;1!==f&&(f=1/f,e*=f,g*=f,c*=f);h=Math.sin(b);i=Math.cos(b);j=1-i;b=a[0];f=a[1];k=a[2];l=a[3];n=a[4];o=a[5];m=a[6];p=a[7];r=a[8];s=a[9];A=a[10];B=a[11];t=e*e*j+i;u=g*e*j+c*h;v=c*e*j-g*h;w=e*g*j-c*h;x=g*g*j+i;y=c*g*j+e*h;z=e*c*j+g*h;e=g*c*j-e*h;g=c*c*j+i;d?a!==d&&(d[12]=a[12],d[13]=a[13],d[14]=a[14],d[15]=a[15]):d=a;d[0]=b*t+n*u+r*v;d[1]=f*t+o*u+s*v;d[2]=k*t+m*u+A*
v;d[3]=l*t+p*u+B*v;d[4]=b*w+n*x+r*y;d[5]=f*w+o*x+s*y;d[6]=k*w+m*x+A*y;d[7]=l*w+p*x+B*y;d[8]=b*z+n*e+r*g;d[9]=f*z+o*e+s*g;d[10]=k*z+m*e+A*g;d[11]=l*z+p*e+B*g;return d};mat4.rotateX=function(a,b,c){var d=Math.sin(b),b=Math.cos(b),e=a[4],g=a[5],f=a[6],h=a[7],i=a[8],j=a[9],k=a[10],l=a[11];c?a!==c&&(c[0]=a[0],c[1]=a[1],c[2]=a[2],c[3]=a[3],c[12]=a[12],c[13]=a[13],c[14]=a[14],c[15]=a[15]):c=a;c[4]=e*b+i*d;c[5]=g*b+j*d;c[6]=f*b+k*d;c[7]=h*b+l*d;c[8]=e*-d+i*b;c[9]=g*-d+j*b;c[10]=f*-d+k*b;c[11]=h*-d+l*b;return c};
mat4.rotateY=function(a,b,c){var d=Math.sin(b),b=Math.cos(b),e=a[0],g=a[1],f=a[2],h=a[3],i=a[8],j=a[9],k=a[10],l=a[11];c?a!==c&&(c[4]=a[4],c[5]=a[5],c[6]=a[6],c[7]=a[7],c[12]=a[12],c[13]=a[13],c[14]=a[14],c[15]=a[15]):c=a;c[0]=e*b+i*-d;c[1]=g*b+j*-d;c[2]=f*b+k*-d;c[3]=h*b+l*-d;c[8]=e*d+i*b;c[9]=g*d+j*b;c[10]=f*d+k*b;c[11]=h*d+l*b;return c};
mat4.rotateZ=function(a,b,c){var d=Math.sin(b),b=Math.cos(b),e=a[0],g=a[1],f=a[2],h=a[3],i=a[4],j=a[5],k=a[6],l=a[7];c?a!==c&&(c[8]=a[8],c[9]=a[9],c[10]=a[10],c[11]=a[11],c[12]=a[12],c[13]=a[13],c[14]=a[14],c[15]=a[15]):c=a;c[0]=e*b+i*d;c[1]=g*b+j*d;c[2]=f*b+k*d;c[3]=h*b+l*d;c[4]=e*-d+i*b;c[5]=g*-d+j*b;c[6]=f*-d+k*b;c[7]=h*-d+l*b;return c};
mat4.frustum=function(a,b,c,d,e,g,f){f||(f=mat4.create());var h=b-a,i=d-c,j=g-e;f[0]=2*e/h;f[1]=0;f[2]=0;f[3]=0;f[4]=0;f[5]=2*e/i;f[6]=0;f[7]=0;f[8]=(b+a)/h;f[9]=(d+c)/i;f[10]=-(g+e)/j;f[11]=-1;f[12]=0;f[13]=0;f[14]=-(2*g*e)/j;f[15]=0;return f};mat4.perspective=function(a,b,c,d,e){a=c*Math.tan(a*Math.PI/360);b*=a;return mat4.frustum(-b,b,-a,a,c,d,e)};
mat4.ortho=function(a,b,c,d,e,g,f){f||(f=mat4.create());var h=b-a,i=d-c,j=g-e;f[0]=2/h;f[1]=0;f[2]=0;f[3]=0;f[4]=0;f[5]=2/i;f[6]=0;f[7]=0;f[8]=0;f[9]=0;f[10]=-2/j;f[11]=0;f[12]=-(a+b)/h;f[13]=-(d+c)/i;f[14]=-(g+e)/j;f[15]=1;return f};
mat4.lookAt=function(a,b,c,d){d||(d=mat4.create());var e,g,f,h,i,j,k,l,n=a[0],o=a[1],a=a[2];f=c[0];h=c[1];g=c[2];k=b[0];c=b[1];e=b[2];if(n===k&&o===c&&a===e)return mat4.identity(d);b=n-k;c=o-c;k=a-e;l=1/Math.sqrt(b*b+c*c+k*k);b*=l;c*=l;k*=l;e=h*k-g*c;g=g*b-f*k;f=f*c-h*b;(l=Math.sqrt(e*e+g*g+f*f))?(l=1/l,e*=l,g*=l,f*=l):f=g=e=0;h=c*f-k*g;i=k*e-b*f;j=b*g-c*e;(l=Math.sqrt(h*h+i*i+j*j))?(l=1/l,h*=l,i*=l,j*=l):j=i=h=0;d[0]=e;d[1]=h;d[2]=b;d[3]=0;d[4]=g;d[5]=i;d[6]=c;d[7]=0;d[8]=f;d[9]=j;d[10]=k;d[11]=
0;d[12]=-(e*n+g*o+f*a);d[13]=-(h*n+i*o+j*a);d[14]=-(b*n+c*o+k*a);d[15]=1;return d};mat4.fromRotationTranslation=function(a,b,c){c||(c=mat4.create());var d=a[0],e=a[1],g=a[2],f=a[3],h=d+d,i=e+e,j=g+g,a=d*h,k=d*i,d=d*j,l=e*i,e=e*j,g=g*j,h=f*h,i=f*i,f=f*j;c[0]=1-(l+g);c[1]=k+f;c[2]=d-i;c[3]=0;c[4]=k-f;c[5]=1-(a+g);c[6]=e+h;c[7]=0;c[8]=d+i;c[9]=e-h;c[10]=1-(a+l);c[11]=0;c[12]=b[0];c[13]=b[1];c[14]=b[2];c[15]=1;return c};
mat4.str=function(a){return"["+a[0]+", "+a[1]+", "+a[2]+", "+a[3]+", "+a[4]+", "+a[5]+", "+a[6]+", "+a[7]+", "+a[8]+", "+a[9]+", "+a[10]+", "+a[11]+", "+a[12]+", "+a[13]+", "+a[14]+", "+a[15]+"]"};quat4.create=function(a){var b=new MatrixArray(4);a&&(b[0]=a[0],b[1]=a[1],b[2]=a[2],b[3]=a[3]);return b};quat4.set=function(a,b){b[0]=a[0];b[1]=a[1];b[2]=a[2];b[3]=a[3];return b};
quat4.calculateW=function(a,b){var c=a[0],d=a[1],e=a[2];if(!b||a===b)return a[3]=-Math.sqrt(Math.abs(1-c*c-d*d-e*e)),a;b[0]=c;b[1]=d;b[2]=e;b[3]=-Math.sqrt(Math.abs(1-c*c-d*d-e*e));return b};quat4.dot=function(a,b){return a[0]*b[0]+a[1]*b[1]+a[2]*b[2]+a[3]*b[3]};quat4.inverse=function(a,b){var c=a[0],d=a[1],e=a[2],g=a[3],c=(c=c*c+d*d+e*e+g*g)?1/c:0;if(!b||a===b)return a[0]*=-c,a[1]*=-c,a[2]*=-c,a[3]*=c,a;b[0]=-a[0]*c;b[1]=-a[1]*c;b[2]=-a[2]*c;b[3]=a[3]*c;return b};
quat4.conjugate=function(a,b){if(!b||a===b)return a[0]*=-1,a[1]*=-1,a[2]*=-1,a;b[0]=-a[0];b[1]=-a[1];b[2]=-a[2];b[3]=a[3];return b};quat4.length=function(a){var b=a[0],c=a[1],d=a[2],a=a[3];return Math.sqrt(b*b+c*c+d*d+a*a)};quat4.normalize=function(a,b){b||(b=a);var c=a[0],d=a[1],e=a[2],g=a[3],f=Math.sqrt(c*c+d*d+e*e+g*g);if(0===f)return b[0]=0,b[1]=0,b[2]=0,b[3]=0,b;f=1/f;b[0]=c*f;b[1]=d*f;b[2]=e*f;b[3]=g*f;return b};
quat4.multiply=function(a,b,c){c||(c=a);var d=a[0],e=a[1],g=a[2],a=a[3],f=b[0],h=b[1],i=b[2],b=b[3];c[0]=d*b+a*f+e*i-g*h;c[1]=e*b+a*h+g*f-d*i;c[2]=g*b+a*i+d*h-e*f;c[3]=a*b-d*f-e*h-g*i;return c};quat4.multiplyVec3=function(a,b,c){c||(c=b);var d=b[0],e=b[1],g=b[2],b=a[0],f=a[1],h=a[2],a=a[3],i=a*d+f*g-h*e,j=a*e+h*d-b*g,k=a*g+b*e-f*d,d=-b*d-f*e-h*g;c[0]=i*a+d*-b+j*-h-k*-f;c[1]=j*a+d*-f+k*-b-i*-h;c[2]=k*a+d*-h+i*-f-j*-b;return c};
quat4.toMat3=function(a,b){b||(b=mat3.create());var c=a[0],d=a[1],e=a[2],g=a[3],f=c+c,h=d+d,i=e+e,j=c*f,k=c*h,c=c*i,l=d*h,d=d*i,e=e*i,f=g*f,h=g*h,g=g*i;b[0]=1-(l+e);b[1]=k+g;b[2]=c-h;b[3]=k-g;b[4]=1-(j+e);b[5]=d+f;b[6]=c+h;b[7]=d-f;b[8]=1-(j+l);return b};
quat4.toMat4=function(a,b){b||(b=mat4.create());var c=a[0],d=a[1],e=a[2],g=a[3],f=c+c,h=d+d,i=e+e,j=c*f,k=c*h,c=c*i,l=d*h,d=d*i,e=e*i,f=g*f,h=g*h,g=g*i;b[0]=1-(l+e);b[1]=k+g;b[2]=c-h;b[3]=0;b[4]=k-g;b[5]=1-(j+e);b[6]=d+f;b[7]=0;b[8]=c+h;b[9]=d-f;b[10]=1-(j+l);b[11]=0;b[12]=0;b[13]=0;b[14]=0;b[15]=1;return b};
quat4.slerp=function(a,b,c,d){d||(d=a);var e=a[0]*b[0]+a[1]*b[1]+a[2]*b[2]+a[3]*b[3],g,f;if(1<=Math.abs(e))return d!==a&&(d[0]=a[0],d[1]=a[1],d[2]=a[2],d[3]=a[3]),d;g=Math.acos(e);f=Math.sqrt(1-e*e);if(0.001>Math.abs(f))return d[0]=0.5*a[0]+0.5*b[0],d[1]=0.5*a[1]+0.5*b[1],d[2]=0.5*a[2]+0.5*b[2],d[3]=0.5*a[3]+0.5*b[3],d;e=Math.sin((1-c)*g)/f;c=Math.sin(c*g)/f;d[0]=a[0]*e+b[0]*c;d[1]=a[1]*e+b[1]*c;d[2]=a[2]*e+b[2]*c;d[3]=a[3]*e+b[3]*c;return d};
quat4.str=function(a){return"["+a[0]+", "+a[1]+", "+a[2]+", "+a[3]+"]"};
