# Supplementary material for: Chemical datuments as scientific enablers
Source: J Cheminform. 2013 Jan 23;5:6. doi: 10.1186/1758-2946-5-6 (PMC3552767; doi:10.1186/1758-2946-5-6)
Supplement: Additional file 1 — Interactivity box 1.a Data-based object illustrating various aspects of the interaction at the heart of Z-DNA. Publisher note: Due to the Publisher’s current document type definition it is necessary that the author’s Interactivity box files are labeled "Additional file". [file 1758-2946-5-6-S1.zip › httpget.js]

//<![CDATA[
// Script for use with  ChemDoodle
  function httpGet(theUrl)
  {
  var xmlHttp = null;

  xmlHttp = new XMLHttpRequest();
  xmlHttp.open( "GET", theUrl, false );
  xmlHttp.send( );
  return xmlHttp.responseText;
  }
  //]]>
