# Supplementary material for: Chemical datuments as scientific enablers
Source: J Cheminform. 2013 Jan 23;5:6. doi: 10.1186/1758-2946-5-6 (PMC3552767; doi:10.1186/1758-2946-5-6)
Supplement: Additional file 1 — Interactivity box 1.a Data-based object illustrating various aspects of the interaction at the heart of Z-DNA. Publisher note: Due to the Publisher’s current document type definition it is necessary that the author’s Interactivity box files are labeled "Additional file". [file 1758-2946-5-6-S1.zip › ir_ACD.jdx]

##TITLE=IR Spectrum
##JCAMP-DX=5.00 $$ ACD/SpecManager v 12.01
##DATE=20 Mar 2009 10:21:02
##DATA TYPE=INFRARED SPECTRUM
##DATA CLASS=XYDATA
##ORIGIN=
##OWNER=
##NPOINTS=7053
##FIRSTX=599.86669922
##LASTX=4000.39697266
##MAXX=4000.39697266
##MINX=599.86669922
##MAXY=97.47553253
##MINY=36.79664230
##XFACTOR=1.0000000000
##YFACTOR=0.000000100000000
##FIRSTY=51.55271149
##DELTAX=0.48220792
##XUNITS=1/CM
##YUNITS=ARBITRARY UNITS
##XYDATA=(X++(Y..Y))
599.9E15527115j1603928j822204J1807861N040245k384987o113052M181366L571014
603.7E18203430m43802j048736J1237564P204857L702621P423897Q544197Q76312p051964
608.1E48648376o031990J13640P031403J2559738K002640o271782L252983J0354347
611.9E71659355J353188j614762M978371k774391k723389J6365204R676628L422508
615.8F00342712L278733O80847N43899P63703M505119K988663L447685K880135K456627
620.1F21888123J276664m025192J412697K455902o45599L2997J903534R420738J0323181
624.5F44043045j153336j0452346K228737P650795L983535O493225L312073J035385
628.3F57141113m93393L741761O87637p953873j2130P182312R828720K753830j186524
632.7F71689453L568955N589981K951965p103577J0279618R992599R88770m51279j1170654
637F86335831j135941P533493K88315j246490L293457N531234J426850K615432M577256
641.3G09219437j806565N972061O328660n165024r35364O552124j587753l43781N931168
645.7G24164963P480469O193771P755890l454437p623597J1712342O105804l783188
649.5G48552017O619568n55344p849655l186264Q422241Q581315M719924P389527n192871
653.9G67500458q268280q60291M603501L239517L844375p07855M885788J0333405j903458
658.2G82667160j3322601M47159J1313476k542114o827393K040787L773880L483124
662.1G81033478j822815M620590O459122O44912n384597j516648N753022Q287506J984939
666.4H00059509J3508606L4492722J14531708p6025849n5651245j9781570p214051
669.8H03919830J958924L786468L641434O10351N532151N944595r898987o580353P537842
674.1H16452255k60086k770462R339829N176773j633301K30102J689530K71759R17969
678.5H29414368O110229L40195J997146K657700j813431r131546Q10623L615494k194595
682.8H31806183O44379J5446090O682663L91770N971145K614517p311401k991943L076172
687.1H56329575m709092M138642M167175n680847K36740L101959Q27027m41819q626709
691.5H49342651l152771J653366K428818L595352k68631M174500N498962J126633k838211
695.8H61560669p392426K053833N624619N363998J964951j673889l211365Q56628L990403
700.2H69137421p46918L151321l139648n549469P36771k774735j111908O687470M134445
704.5H70524750K438812l687973K236328K171097K850799N631791m018784r52377K20871
708.8H77415314m890290M552994L609390p44781N654221L641738k211685o209793j595688
713.2H79221420Q790589M780349j905365l852768j162185J452713L075256j694565
717H88705444m12445O132508Q391189j942901m068757o728210j996078O451873O672516
721.4I01205139k624588M2267k06604n711517m341812J084747L874435L951340P831039
725.7I05104446K188797o897659Q88977k548218K447205l82843l795090J576843m426574
730.1H94155884k619400R450149O257401l609848K171936K813721M16870j197434l869247
734.4I03970032j904221N608215K671586m061051j808624q60062L100815N04532o321640
738.7I00899582K174454L890457k412110m753112N772476L057251j877747L291779
742.6I10043030L761596P305451L731460p470550l599396j030044r56574p43255J476898
746.9I12518616K341308j137924n123215N39551M216156l962250l356628L320541k625656
751.3I06730499l158798R47800j928787J051483l812638n928268l202057k922287M425049
755.6H92201996N553360l915482l6087n23910J549759J137695l068543J220551R01260
760H95020599l625335R28650O45980Q778229O080170k315445J839294L776398k505341
764.3I08623199M783249P704010K326813j733093o764755M90417J114884n86396J060105
768.6I17018433M670257Q07343m106446k396774M988403q65707O32172Q73336K989808
773I24610825K878036j021271k374572K260971k903214o074142J696548K734757L839416
777.3I25647354m69055m071426o825562M436493J4173660j2333679j2508392O492080
781.2I14541473J258469k582550O60019m518051q208008m108887p473602n641861J261444
785.5H85188446q812942j3196183r533081j1374435p116013j1794433j005555P320328
789.4H29676132O048813J0071564P651901J191788k690430L216324o798859j0107879
793.2H38259354j5904541j7958298p901306j6797257k1549835j3308029r835968j961517
797.1G33042603L174285K454377N645218Q216781M629822L234558R269180J1929398
800.9G81596222Q322220R048385J3168259N536041P473069J3103790R262390P822952
804.8H55333328Q004608K371293J377639O651001M839859N412369P254791O959687
808.7H98204575O365280J140213j291123P312775J239700j270752L179779M557572
812.5I19438019N786819j878128K898026J414566p320938N64041Q793945L111191L665008
816.9I36472549j850967o176224m468918J425705Q821183k83890p114868l094712Q21152
821.2I24551010R197312L589706l481979L673400O92826n36347n506820j830902M474639
825.5I34822845N990601J381455j1436921k776489J463318L040924J251678k201614
829.4I31535797J183014k260971k887955N505371K03934m354477Q197708J102066m921264
833.7I33303223K462692R6588K585831K455673k663116L876113m080047p866822k882690
838.1I27287445J715241N866775J130371n988617n666885M719848L317109J332779
841.9I33714066K381591l896103j828918K546768J624451j865158J472320K984925
845.8I37133942K709655K733002o269455o469040J167450Q293915k529068j022949
849.7I35747452j190567k201386p120895j841278Q94546m858093l837051P798614K068558
854I25459900l695068Q085403M285583l213500k92206J517410J0910j603699p36236
858.3I29818497l002014l758316m450760L098907Q718338p35397l199845j213607k710419
862.7I22565384q59070n280914j380310N982208K530899n896149k277298J377259Q18786
867I17580795k135544m498825L373871l156357q154754o016922K008362j272583j952820
871.3H95775223m16336k986679l496781J373139n787278j1694030j568604K259216
875.2H73457870j2528457j6687164n685807j0041351j5365219p267761n946045j7748719
879.1G82187347k1571960j7299271j3248138j7834702k7478180k5896377k4027634
882.4F34831085l1215400l3892479l0019455k4488793k7156753k2432328j2106475
885.8D53519402o075554r573174J435547K885094j370316J1786041J5763817J7531929
889.7D85902786J4940148J8368721K7488746K3003388J6989288K0649986K0742760
893F28085823J7463493K1540909K8551483K2024918J2723312J4320221K0687943J5099792
896.9G80497894R528885J4382858R991532N311050J2637024J0607605L803558O249848
900.8H53010254O929932L674850N81436J134415P471008K247162n10559P275238L172226
905.1H84985962l093948j266022J605072K933502j341095k022858l553924j751022
909H76495667j157380m922561j1940079j2363358j1121978j2930603j5846558j8493118
912.8G87720032j7691422r469375l51792M801407J1902161J2473907J6178284J8674850
916.7H24238052J1073456J2717972K903671j89285J0964584R686814J834182R797669
920.5H83027115L911209J1215363M177932l796844j413498o63300L146286O628647
924.4I06232910K629700r9716J967468J30310J989899N281677K4643l65601M555741
928.7I22347031L153686n433502k742767J109848J525268Q26340L470383m87137J539917
933.1I25309067j240692j91803r09348M982300k948380j788024J601333m426880j06735
937.4I20280838K29J126251l836670k757416J806336M150390J190796l315582M780655
941.8I23425827J982956J604919j515808l180313L488693m73938j570053n783310K782288
946.1I20761261Q347015K672882k917709o300659k420273K008286J665725J263199
949.9I25079727L099289o562271m910584K560425j776123q115005o372986m793625
953.8H98208847L76892l895721r689560J110687J054916j109924P90253J153946Q05053
958.1H88805389N011292P192383J118087L316193O032715j983643n002441L502350
962I07992325O049805J488723j328430N109863K294617j960678J273117M331970M48456
966.3I25699768k991714k844315K971954N308228J480102k038116n471573l68652K775573
970.7I24521255K214509J766738j917114j780624l53241o86798k184754l23181R82666
975I22239456J040268k320022j573792M96750R61304O00967q74481m00238n172196
979.4I14998016j309051q3847m965515m502793l217544M509201j050034m035797j960602
983.7H98382034J316376K412720l652878j734085J393967K255935J775131r21936k175750
988H99051514J802520k040481m872894L019790O217804L306885r766l084945j430893
992.4I01959534o80771K69012n02701j458892k083969l017045K593155J948471l178100
996.7H95848694J700134P31964J941071J213455j287766J508713o7444k05154j634674
1001.1H99748993j78528n48096q84933P45087m514695l197860L984298K753678J346893
1005.4H99254837l91540k563935j720886l849564p530517n574341k891617l32489k641601
1009.7H71758347l835068k469864j391068l697815j659851J170121j701889o660386
1013.6H51512527o770095k779618Q42209j425705L742829J162109l674774j848526
1017.5H40760956K354049M824372J452255j87836K62223l554764p13654K820053K448197
1021.8H50465851J471252M70887q77686K60391L087158J692658K857666O718979K911529
1026.1H69058685p97348M89731J514053J079636k1667J390762q94318M456330L877258
1030.5H80153122K20032L863754P73087m366303r15527N134658q95156r52683K934952
1034.8H85949936j160736n261917l451157m069214j941452M050827K282105m64249
1038.7H75934143J633148m083786l889007j260147K029037l39279P29904M435272r14459
1043H74274826n213242l98864Q0337k747574l995361M81110L815689l015366o332016
1047.4H56949539k702484m84619m365082l975677m702835m192048k726211k921829
1051.2H30878754k840195L89709N309220K821121L654480M234161P207642N574646
1055.1H57229538N18951L026276L317184M149857Q4457j878738M117737N031891L40194
1059.4H75937347n241165M323197P508392j205826k441253Q39462M035721L436813
1063.3H87192688l972244m632874L083267L054505l549423J697464L930740K678757
1067.1H89482880K317886L57513l005294l631974K19269J298447j643372j223984J573410
1071.5H85744781K047425m90341k9679J311875j212387m620133L854752M822311n548324
1075.8H85880280l372574q06275o85959L824311k296219J520462M090347N29175j510925
1080.1H87172623l884812r52301M815903N798R48334M009552J071701j122284L24860
1084.5H92389374M61654J384659L224716J190720Q12302K1362m99115L06015j691132
1088.8H97600555m63104k71149P26090k493439j641998L764038O69174p72323j441498
1093.2H95676346j881638K672119K580338j600037o21872K34375P3853J882400J557312
1097.5I00573196k018356l120575R98154j692887l88946J915817p93838l729172o74362
1101.8H91069031j898346j280747J409378o84051r85947J849823O78330j800690n570755
1106.2H82786026k20642M564209o32858j953125j68915L247680j158065j651612J938553
1110.5H86751251l732300j018295k682342k468415K653961L216553l164520k154236
1114.4H77401657L272400K089920k122955R29718L071594n19562L23181L155442P82623
1118.7H88384018K8000R28955K4261J799012K051620K795258L828048K401352j385345
1123.1I00855179m003754j996765K744522L965073j879883k468185L431625L3798r20792
1127.4H99760818M488984O02798P00379L47518J53351k6779k018585j594925l292313
1131.7H99121246p55310L356858J681976N18951J436310n63202n064239l835144J181717
1136.1H97079163L086929o59943o13861K683487k287903P6294J281433l127136k702103
1140.4H94816360P06101k971039l848953k830734k936707m854507m507294l610077
1144.3H69963150q209152j3108444j2131501p269134n839920l335953L16162j028671
1148.1H19356537K020721N084076O987458N969161K581711M297180L655930k372971
1152H47579803p253952p296829k102737q361664q882217p22199K038498J95694M205627
1156.3H19400024R665070N927963O708298R009781Q431015J0217438Q842468N959320
1160.2H84161377J074753K127456J491852J134110K885895J759643j031952K766876
1164.1H96370010M116822L66134q25424J409378J616364L216095n58930j885071K31934
1168.4I04057312J046143j431961J187515N109863K634888n567017n685196J385041
1172.2I02736588N763626L910675j759110l042526o79169j47629M59290J372223P54166
1176.6I09368134r14841n32074J663589n48019l00522J712494N27039M32815l617172
1180.9I07791443l33786K000427K128677J164322K594k173996p83157k632828m56466
1185.3I06707230K741317j357422k772369K002030L441238j531754O09970J762162
1189.1I11602402j871567j502152K17057r37271M37317M68750m6998j081085l358688
1193.5I03927765j917420M27399l917312k108994O33926k868194p817154j418533P86743
1197.8H85728226j517258k715912J608277M725875J232987O57272R16519K938919J583405
1202.1H95158310M18854j494141R52454M12216j433792J538162l96652o89087J661453
1206.5H96127777J979675j38626q27636k44446j183701Q17719K767257K510224L045730
1210.8I04853973J01242k406082k80533K783051L262787J316986O56204J428147k868195
1215.2I08847580j723023j250915j384659n63888n88913M21524L442764K481079l739853
1219.5I05941696l143844P06863J412048k33993j565781M79813j0376j977768m870987
1223.8H96737671j809464k22168l053588k920838R71375l541413k520904R3994k574310
1228.2H81160355J429748L746338J785126J487198K47955o74210K282410m9820k057953
1232.5H89357147M86374j764526k308045j124038k353745m11072J250992P12433N44586
1236.9H84390106K297745j548080k746277l92685J51214R13239O56738j706848o50558
1241.2H81364594j408310J239013k33688m57611J903000J111984m9667k039261J648559
1245.5H83078613J879044J169281L869552K525712m35334K19116j102142j500931O83747
1249.9H90386658J186676M66842k52838m697342j529541K880707K92359j969071P57294
1254.2H87521744L038940j144104j620788J796493K029114K991867j608200l334885
1258.1H89670181o98547J465301J163865K100219J476212m2496j288910L31955M276886
1262.4H98454666J444855j30005p24640K91901O51703q87986M76151K551880n66178
1266.8I01562347J707535L627320m20533j644287r68017j341553q43430L52555q3390
1271.1I01948547J496430k471085k132492R98001o89544k540284m33883J200638j173859
1275.4H96202469j712570n26123J364975J83563n78919l738K34985J381531J612854
1279.8H98159027k64740p94449J09329Q49610k47269m254074m272995r4833k53830
1284.1H88935776j09482j327667j500931P40204k50855r34753k947312P85065K362061
1288.5H85752106J015472j142502J052780K565308J993179Q83255O81610J348877K025452
1292.8H96175537n52750q91876k74200K10571P7286L44238j019058k45285n78385r31091
1297.6H92314987o45294j44653K037658j153793j593780P33337p5989l83224j105271
1302H89983978l926544M03290N32074j245194L73612k369690n6381p08313J203537
1306.3H84190369K17132k030868O10m17480k850342r20563l85742l958130j543121
1310.6H72301865L645935K170028J225739K006760k26441M959J110001J602249J835709
1315H85676804L200607K200012M94003J138611J208115K352829k215958j730575Q24279
1319.3H93148727K86789l817520j897583M00238K148133O97860n81360J92337n57556
1323.7H90020065m005279j303482q4610N78460j416320l172608l41568J717606O19278
1328H82611542R88693o04248l87344L64532Q47168J159210n01861l209992j960602
1332.3H79307098J517640J898345L563462J893005k397842r31626K954331J754074
1336.2H89558487j151962J886139J795120J109543K055816R48334k501144k505646
1340.1H91194687j122666L369370m05426k378082R72290K051925R12323J5641k952958
1344.4H91657104J970521K789840j005783j892547j672822l393707R84268Q91037j720886
1348.7H88607025j330566L43399L08533M70962R58710j002426j500092r57947j062088
1353.1H84835510J09864l4791j129150j436996K192611K204361j354980q48694r38644
1357.4H83599091m134369k583313J189727J10627J992569K685012k323913n422821
1361.3H75112610K237320O96029p278289r853440j374740p06330l521347l699951m023056
1365.6H47588806m580078m893570n194092m025039l930359p995835j0153274p370529
1369.5G99446030n987091o791993o168212o974488n943908l096543k817383o690139
1373.3G54976273j3156434q921966o257706j4382934n626526k423325n942688k185669
1377.2F96079025M334030J2129288J8041458J9087220J6016922J6516036J5329896
1380.6G97533875R995346Q161544Q101426O431884M992447L560181K627411K857666
1384.4H44261780M167175L860779M994430L866425K77557l364944l342438M607849
1388.3H59328613J652985j34201K477188K814941L02201n646j00403K12784J914139
1392.6H68462601L470230O324615J436692j0789109n129394J090011q03146L198318
1396.5H67260818N284958J174851o02799L906250J049500p305298l72009J285934j261368
1400.8H70420837J17417P46078J345063K23770Q15658K102051L249435l435287q355866
1405.2H67229156l131484J477355J955338J191330K70767j633835k209243L46908J432190
1409.5H66928482m0817K81524P98111r3231l371429k114640k126693j676560r40704
1413.8H57644043L20358r9182j488342o73905j006240k18125l531418k703323M070358
1418.2H52314224J066666o861649j7621231J756363L355103l614960k229309q04672
1422H27360535j808930l404846n391464p603989o796875m740600n095444n991516o426697
1426.4G80100174p304993q604889r058303j0262528q388061q897019j6883087k2105408
1430.2F88595886q925323j0325775j1689072j1131134r852524j2075806j2571601r028664
1434.1F02995987n700111n183487j950837K857171L410987j8058815J209526P652474
1437.9E87232895N908890M388427M275589K632943L619308L883324M726028L633728
1441.8F20301132K846146M661980O387329M153976L390923J223068K510605M454727
1445.7F49929886J928711K128906M977341J618652m612121l761292k81372j715927
1449.5F50212784q15659m421463m485626l802681m760056n487442m43649K982941N215301
1453.9F34194450O248360P914734J0095215J7214737J9072265J0905075n624694J2429123
1457.7G12449265J1578598R068450P559433R678574J1219025P293777O183472R287567
1461.6G84318161R158325R619446N811615O054382O997376K365188p78350R42611M866104
1465.9H29354858M574204M633102K006073J718903L248978K689514J634369K424469
1469.8H52284470N054702O190110M500351M232635m326630M50974K254562r260635
1473.6H61380539Q0490M932938L644256N880356q38013p829895K433930L406601J812057
1478H74903259J428147k376404j535187L266602N005035J647644o059799j205673L511123
1482.3H78584747K760163J601867r92279j070938K79694k3346J043548M602051O401291
1486.6H93186798J51825m761734l0365L029633L686370O55900m793015k560654l836212
1491H84728546j32675L985290J766434R14612n21316M21981J219101N035553L843918
1495.3I01261444m526138j5562287K658387O950149N081406K737732o144409n017167
1499.2H87439117J832428K778931P09839L207931n71823k849655J895371j84327j344833
1503.5H92912979K933350P608871P306290n33295j5122299O216736O95724p817459
1507.4H94200897N540161j537323n401306L793869j572113m595718M699325N369339
1511.2I00497131J225129m651566l690643L701248L47519j66092J368713j161499K610398
1515.6I00080338N510177O110077m091797j4042511k526092O817321O578598K950440
1519.4I07386551R75647k723541q55713j0769196J922302L835679o082764M26330M603501
1523.8H98718796M273910K585221p329560r295425P256164L861542j650390p76749
1527.6H97643509N88226l545913Q25958L357010M45480Q19702J194077n54734m0130
1532I00733185K909927K05918m279938n171051j041413K832795o05469L47137R71680
1536.3H96902771K555313K565765M251023P195206K86636j5509415N847855n08194
1540.2I03586960n245056N391159J214370j1581954L403244N497894k487259J499405
1544I01278763O65359o419525n263977L396912N75638P35321M305038R93271K97928
1548.4I00564728K670288q11844n741882p130509R49478K339707K22244J812973M457550
1552.7H99332733N653839m03290j0337295j1121368N524444N756302M045563N615463
1556.6I04066391Q306046K004241n415344n770111J079788O492463j9839173k0995331
1560.4H69928970J1975785Q424224L179474j7471J222458J232758K978134J655502
1564.3I00579834m379959l308716K843704j24969o05316J172714P86667K602005Q58383
1568.6I00424347Q98285o941376j0149383J328353K205887J963730p39441r90448J587372
1573H89587326M9820j295624J776657M906617O503067L96957j9642716L15705L707809
1577.3H86305618p41653l20816o33850K425537R26971j330795J068j806793o79169
1581.6H84146118N70374j197968j158447K63367R38186l74527j242065J300659o07605
1586H82638092l233108K58483K875367J79672o35529N41611k808151k474671P97577
1590.3H78139343K672577L029862l47290k448426o81762j368409j179962p11822R11712
1594.7H78015823K742768K115020j08718k939072j061249J106339n87616J070785Q02841
1599H81156921j060333m85000J010589N24140Q48617J927719l64609k184143l9291
1603.3H81334610J090088O5307j782379l3569K412949K63061k318954k621155l68195
1607.7H78041763L609543J575165n93491j617355l82843J737137m4327j770630j348190
1612H79206772J866684n66864l204651N85098Q98056J756592L748398J009064j602173
1616.4H83696976j5105439j55105P168350J584244j733475J174622q48465j067429
1620.2H74714279L72162m09775P32117L38135J215057M313965o461334r909210R39254
1624.6H65844650L724518N01785R11026K008667Q07953k445221o733246k737197J270828
1628.9H63153763P25784p01370k242050k551804k943191o92292q12225j976318k001419
1633.2H49958878J199722L081512j166992j7650909k9757843M362259Q489074j247711
1637.1H17267990j3173141j0971375o307068j0213928j3837433j5565338j7463379
1640.5G29736328j6802063j4380340j3286057j3671493j4140473j1013641n278397
1643.8F41163864j968231J318664N039597N589371n186463J1855927K0584106J5546952
1647.7F93943787J4406814J5837555J8707657J6187820J6423264J4077835J3810349
1651.1H03395081J4759674J6025695J8724823m090347n143127O417236k480545l321228
1654.9H44287262N446701L958435L930740L614350J556549K192459K274322N68314
1658.8H67829132P60269J845246J591568K289733K161713L578797L775177p105866
1662.7H76725769j2919083L781815N432739P99408J134949P89413J601563L043899
1666.5H80390472L28293J829987L107681K809754p0115j1369552k028198M861526L267059
1670.9H83126907j595535r779587P92237M882507K408523R17664Q92792L764953q952636
1675.2H76457825k2305832P973785P440796K089539j046601j433334K090073N194931
1679H76461182N502166j29089k741852r22241L216553N894851P283173O356278r99299
1683.4H99921722m513321n841903k2518082M688568J4354935N189133J410293J060257
1687.2H93751602r44290m66537l54844L777771K812653l416595l535004N49240j524582
1691.6H90649414K506943K424087j405487J425019K114944N032425P123260m813690
1695.4I05056915k5701599L007279O896667K547760K710419Q349685Q854065L439866
1699.3I15161057l432923l1324615j4823380J8525543Q650055J708908N38407K534637
1703.2H97537689K980118l160782l690948K249908J241379k088318n530853L68652
1707H89906845J996918p67670J1292L17459N90820p63931j900635J725922R97085J407242
1711.8H93521347J933899o9885K278366M073410j341324m010849o877670K134933Q125305
1716.2H99767532M747086j128540o756058N122910n752487q642808L396607J866531
1720H92620773p2174K909241r18274j155930K398072n90515k101288O37054R69696
1724.4H94696655l39355K164535R079j567383J996689K033692J605301M97741N15290
1728.7I01612244J633834k381744k791519j71814L478928N67398L433914N881271L790589
1733.1I15053101m843827j3610382k0322494M50973J5515824M873962j161652L08152
1736.9H96263657R69543L47900M774094J703720n02090m598694o703949R80835J633758
1741.3H94868774K243576K316514L099746m333954k456817J657028J059570k49634
1745.1H98204803P55539j010131O76193J719589n1193J296310l430710m103317L521271
1749.5H97578354L482971J885605n26047j0187988l934097M905471L123322K583237
1753.3H98910828j80436k094650P17011J610183J794205J251526m846573n943375J654282
1757.6H92873001K903290j865540j002350J338730K345581M162293J063156n825119
1761.5H95993042q669739L405457L782654K56805J402206o90689q57162M89883j372452
1765.8H93740005j929550J649247K968902j492309p560120j270294L394394L845062
1769.7H93345337L093338K290268m793320o075516P100754k062683j5072632M77906
1773.6H78303452M015197K271271J152802k482682l636474L284225J549149l161698
1777.4H81295242l85589M00467j1750m9362n08270j320114p76139J925431J04980q02002
1782.2H79872894Q00171P7362j068802K673569J570740k997513j143341J788177l62548
1786.6H81210709R86099J176987N76477Q12530l36685J447678L325576K379685Q52585
1790.9H92431641j811524J378784j232223r276352O44607M687119N059738L183136
1794.8H95064926j459274k063294k238464o92596K936782K790986K3345j90887j230087
1799.1H92941437r10416m0741M078369L423615r18198j967773l653031J42289L963699
1803.5H97059250j061630j531983K31934Q26874J791687k012253j426544J487655M95835
1807.8H95860825L70330K25296j02768O16456K700729l171997l503266K165757N78918
1812.1H95740280R00498l73993j728897J922760J863098Q18634J972198q83560k322540
1816.5H97908478p99866P57141r45511j71890J292801M05731O95419j474304k20413
1820.8H97447586L59726J362381O79321q73489O83212Q08640N71136K21253n561524
1825.2H95698242m867782L530731J094589k84653L343048L439103J951522r8953k789459
1829.5I01016388o648254j406785J837769J585083M77295k42691J833038J280289K331390
1833.8I02063522q06274k023697j77536n34439J216049l7689l283691r39332K689896
1838.2H98166809J440048o98700k67868o60324K94876L602448J095810r66797R21860
1842.5I02928162P51266M19388k290726j1604919J445465O505203Q33588J827774J947174
1846.9I02762375k731247k302857k53677P8735N71671J89438n15137M55551l15170
1851.2H97939682r13467j124115j455384Q53424K094727N12009j41068p76214R36431
1855.5H97926025M50974j708908q05664J211700O28128l04031o36368m25339J631394
1859.9H97967911P91549o95114p37762o72760k02255L99627M43650j443482P88040
1864.2H96639404Q6289j073761K82821M047089L903351k253189l107071l80325R86251
1868.6H99130859j117096n594101j45797L388824K37045M25416j06507j4419m07181
1872.9H95797043j960602j269226J635132L120041J93786p85522J11770j88293k94571
1877.2H96359558n63736Q95996J635590M90036j140671j170425n875j92871p15408
1881.6H95592194Q34274J682129j50681N6229m02832j764145o75049N96314J378860
1885.9H97147293M22363o19812Q77838J53p65304K61535j67236n92346M27703L73078
1890.7H97365265M23660j287079j173782J736603K255401K80609J891327j312484k558518
1895.1H97621002L50800q90045k79999J600265j35345j470719K13547P52564k48795
1899.4H97513275j619797l70102Q44880J149444m32281j990815J008378J171569p52792
1903.8H96521759J083603J193542r92508J56632p26547j118698J267089L53623j476135
1908.1H96262360L36303J6251n86090j768799Q64410J632767p14722l17993J429825
1912.4H97154312M11377j764221j76239J762237J467591N70450l40577j669616M94537
1916.8H97909851L456726j068878l636169J052093L10669j635971J71356J57013O08139
1921.1H97324829O60553K69089K068405k145615k938308J232605J773758j987915j918793
1925.5H94338608m55170M8905K62527J591263O58645p20901J413879N69458j224517
1929.8H96482697j171265o88324k88696k57950R08890N58624Q67843l44162j892623
1934.1H94175034j918259L31268l967J627808l0976m65088J425858j3046j803055P55920
1939H94081497J081391l31498Q85315J154175j180496J058350J32598m303512Q86383
1943.3H93464203K586517J032334o409l332062k321167N32150N25055J098252N34362
1947.6H94113235m64782l35236P92313K1438r4375n02777r26438j597748Q77991K566223
1952.5H94449844K155381q8654j406097j548462j088715K51770J603699J179733j884003
1956.8H93624496j59759Q16727r17511p02668j029052J669311K359543k00195k398835
1961.1H93062057J003571K269287Q41446k323227k098007K74506J756286J062775J106262
1965.5H96954956P06177k659226k373199o69785Q87452J795654k58026M7226m13514
1969.8H94017715o5841J815872J491928K26059k53983l225555J2207J926422N62210
1974.2H96507034P93991j716766j377106r71832Q56705R68857r46274P30057J056518
1978.5H95901184j711883r81217J161194K486114O33011j864242k109452j234664n41764
1982.8H91738281J02463J644135J635742r73511q1100o33469K81830J837921q42819
1987.2H94709473j706620k263946r31854K777710J868286q0033r25674J703415Q76236
1991.5H96026993k510681k576676j093216K985764K624435Q8196j218338k84195J085434
1995.9H95127716m89349r48868Q57849J317139j232224k809067M22135J377487l10135
2000.2H93312683j472397R27201K65350L46985j454010j022415L63311J026001l77426
2004.5H91915283m40445R50470J132508J063003j602096J136627O96335k188950p50504
2008.9H91912231L202210J219711l40881m0894j740570r43527J332016N60913j337128
2013.2H93824081p78350n44358L50037k11716N08728J972733p23877j558304N64041
2017.6H93403015R73511q22144r50622J38550l28293m76990N53818j353302o46057
2021.9H90491486J810226Q93021L00598N1117n21088j315155r46350J353760J234359
2026.2H93351974J299363J921539j164780k485962j333999J372757J13144k172776
2030.1H90901260j144638J266556K918930J166763P26777j512452r11483L04794M47006
2034.4H94163513O22406O95420k780152j176834R4681N56640M88892j74332q54492
2038.8H91635742P06406K173614j622085k134247J023407j316757j573181J246795
2042.6H90139694R39179K225036k9525k038117q99963J307602K021637o791K12098
2047H93870850J752624N722k650223k92816N44205M75235j092758K20108P30667J92261
2051.8H93755875J915588j401138k186508j174546j479187j70212K214737L031464
2055.7H94506073O43845k488709l093033M43116J181411J580658J691971j56860k179032
2060H92129440j712341j12915J936645k94952n68771J888046M3945k731476O02036
2064.3H91179657J030350L60412Q51746r46350j745300l52707j410065O87866R41773
2068.7H90597382J407775Q37632j721955N53742O81534j155777q82492P67593K184753
2073H93270187J042633K79999j368103p75604l85208k06757o37436J488648K19192
2077.4H92927551m506378j055450K983169P15103p46917L261337K73056j610565j194229
2081.7H91046677L36227L1662o20804k70233j191177O68411J854935R38339k620392
2086H90173645R52377K258377j653900J181946q36334j158600L92380q33206P60192
2090.4H91236877L660126o08139j026459j211929q56094J774292L46451q89664k468338
2094.7H89957123k534714m55627N07736J838989J968079L12118J16348r06219n66406
2099.1H90237427K47192m48913P60498N00412J434860o790k118912n1041J153717j30310
2103.9H91578140k53677L58734J670761J20087k13547j953735j539688K031860J441498
2108.2H93240433N38940m00162L00141k182770j365738L25546l28064n67398K194596
2112.6H91755524J885986j882248J141968K296905j375885j705322L43018K52227O69632
2116.9H93381805k247085O14624J535492o09741J027374O01425J033173l235779j177368
2121.2H90923920P41272k09275r71298q54721o16302K40936M95376J269150K79999
2125.6H91299057j399002j150665k09198N25207Q39844Q64792N51452J15738j669922
2129.9H89767303l00674K845764K26364j522293j653366j968765m89426J312638J108093
2134.3H89325638L46069M50974L45077j768951P4463J294479M23660j238098k63290
2138.6H88990021J280670j533890n05447q76236K892608J407929j226120P88803m16641
2142.9H90801697k193604J725998K203064j734466j671296N51606J235733J296844
2146.8H92215576M44946k093887P81250N87006o73676R08051k23236k628022k072753
2151.1H87245255k17972L069305K046738k170944j277848J097946K2278j761169M28467
2155.5H88482056R42688j782685m83322K245178K83280l36533O7826j887589K5559
2159.8H87556458K629623N34515j674270o76880K420959O0349j294937j320725R14612
2164.1H89149704J070938N92575M5319k004471j20544J754913j770630P77283L004074
2168.5H92499161k326432j233596O80084J30539P25479Q35953J351700j417389n51072
2172.8H90694427j029281j221466k53144q32061J316833O714Q0795N59922J45568r70230
2177.7H88498077p93228J318512J322174j952667O8665J797638K25067j110535J817627
2182H91191330K319336j851959j912003n60150o30722J470108K464676M63562p59888
2186.3H92194290k144546j174469P56683J293945j957931j042710J849137m19998r26743
2190.7H88427658L39737Q04977k64282q03146J78985J696930m28390j577377P24105
2195H89099197R00650q15124j214447l22952J020126Q71506r90219j360856K251359
2199.4H89439240J708221l96042o67496p74383o34690L04642l405380l49350K269821
2203.7H87494583J53885r17358O73217J507950R1782l43323N09415N92651n54581q57086
2208.5H88351135j251907k45590O61697J738892N89218j416321n72128M4174j014023
2212.9H86885147R06677M68216k00348J731034j954880k316055J847000R16900M29154
2217.2H88712845j099548j103211L137360N21774j648102j179809Q4457Q6670J270142
2221.5H88782578O10961P5455L17841n41916o40793J20697q35495m04663J325607k38266
2226.4H88572006r85031J297836Q54874L24097j157608j118927J240005j104889n85785
2230.7H87336578O69251j450424N31845P11059q5144K5864K18658j56707j42594j648865
2235.5H86009521m95376J840820M66538j028061j826630k06299J513520J990203J484375
2239.9H89748611j041564o59562L36686j412888l788452o49491L809357J318665m85993
2244.2H87175369l92990m26025O31485J042022j745224o30569J353073K708130p16400
2248.5H88998871l465195J283341O54754p99103k44140L96957J319885J19629j667709
2252.9H86597290j470108K70767J71509L43323K312927J899719k847213k608796K579270
2257.2H87248688m9515l1967K344818p23648p59583j011047m99878Q32596l49198L88108
2262H87389374R66415P75833J036072j020813K877350J376953l638534k289887K76718
2266.4H87749481K100144J158218j704254q48999J076126J170959q79898q40225j161804
2270.7H87819748j930008K214355K917099L45002j447449p83157j271973j032181K204666
2275.1H89036102K356644j400833l421707N7678K894287m68292j023102j162491j60522
2279.4H86707764J238174K51389L54919q09860m21982J64261J061630J045838k755509
2283.7H86836624m07638J316833j280517J592788J293259j739121k75726O09284L00445
2288.1H88246231J123657J243210j229324j394882P96585J268005J79367k00729J6479
2292.4H90048599R80683n65796j165390K061615j38626m48151L077850j849518O06232
2296.8H92607498K084809r61838K005386j234817k111283L221894K102661P66372j739883
2301.1H96740799j915283J904983J979599r40551l478699K040252K342148j007690
2305H97665558l718872K719497N656434L249588k051011k411575K369080N085754j418381
2309.3I07146072m908981K460938N797653P54471m268418j444778N747680N112381
2313.2I16397018m746780m120178K850723J940994k834472o83670M146042N622634
2317I18572311p43408n301742L727951O494217J257553o876068K096557J2221909m811478
2321.3I26637802j1872940P192383J1430893m705200j0358735M036561J2624816l044891
2325.2I31940689r736786N483628Q750381l267975o592941M822616M445115q185196
2329.1I27659531r14383N747909P528916k091370j992874L703384O74362o965332K746659
2333.4I36096802J1709366K225647j5410309J249084Q770676p859802j606522P619629
2337.3I42794571l254166m176025N475464K424469n354386k701568J527786J025543
2341.1I37761688k722244N012054N253830n751571l892823K365113r08890n300369
2345I31816788N780410L424912j0072021o665192M98581o690293q753509L512268P075882
2349.3I19927826R505691M885025j727294M288787j470413R28726J3741913K202912
2353.2I52283173q037110P645264K322235j2826004R739456J1300049q932114p75299
2357I52719650J449890r22622Q093185j98974n981827O182480J716232n041657L690873
2361.4I61707230M560852Q487243j0618133k2319947P646409P761764n299301K771530
2365.2I54697647n296860R10340K989959n479888o50330K568359o263809K927322o75582
2369.6I45727158m288636q633728n338058L98178j614304n58777n554962n323562J08337
2373.9I14921646k112198j340179l261566L767013j784057k818985m263001l052139
2377.8I00056534j164093K82440K123566k759095m43115r72900m594574k639694R95025
2382.1H90884094L94364k101517j921082m20608n68314m2572j09405j16883j624908
2386.4H84373169j5106J309051j20239K478943K506409k596131k532882Q00094j130447
2390.8H85072861k391129L25241M66843J070328Q61663j607437J010666P14264r95331
2395.1H84527969m74701K183991n31311j402359n89295q1863j388092j498947L82309
2399.5H81127701K136764Q46711k83738q82034m39529K228317P90024j926880j315918
2403.8H82281418P87735J173019j653900K33765J369629l43781Q52814K238235j565551
2408.1H85373383k777176o40030J137008n74264J177215l51943l382264R40934K054595
2412.5H82957458K072831K98538l22113R94186J4496k258530j731338O93512M87060
2416.8H83206100R87244j121750j125641J456375L790970j291046k454681l94516n86777
2421.2H82466278j847153J015168K261352P77588n86624j99280j188888m04664M43039
2425.5H82736816J149216L03803j337662o03943j557236K514496K702103J11847R04922
2429.8H86924362k252884p39212K074814k177429j514893J112747j020965o34689K394867
2434.2H84166718l50113k203827K845688k9374j658172Q09250J782837j344376j666183
2438.5H82352448R78775J415100j205292J209640J758423j993255k676850p63702P37839
2442.9H81813126J979065R6206o68182p91092P51724N90592K77633k482605k036361
2447.2H79530106J356277J231232M02832j191559j605759J053009Q36487K67716q93784
2451.5H80986557j59454O51626n55954r94491J785888l85208j345901J11007J381302
2455.9H81475372L418579N13535p38983l57895M68292R87473j796341j247101O45752
2460.2H83368683j215744k49939L99856l81622M4327K42691q39310j265259r54818
2464.6H79148865J908798k74582j397476J010971K089767j566391l19519O11115J152344
2468.9H82363892J097793j460495n86395K70309L37906p43789p07093p06253J581116
2473.2H81446991M64783j010132k820892M43344L067627J293640k479859k828445J509323
2477.6H79086380o78253j672516K232666K945251j33132j114045N6382l61023J245269
2481.9H81606979K39258j510086K48566r2774j174240J148911J006698j773071K4338
2486.3H79724579j609497n56183K712860Q23059j282883j501693Q85772J165314P14111
2490.6H81075439J449128j380692q21228K840958O91223k79236O06232k086258j619797
2494.9H80475769K231293L75213l50113j76162M29992K932663K20566l037643R12170
2499.3H84013748k75116r77707k097473N58167K11868j27640N66788k81601o47507
2503.6H80943527O49567M28161j749343J10550M09317Q1710K331391j072388o03409
2508H81529083K50397J430664Q6517n84716o25916J443787%J76925l50036j30539p82700
2513.3H82443466j644363j51062J049499J850968J377487j627274j287765Q61053J5335
2517.6H82887344j04446N19104j478195q49304k003479j578141J351624o47965k131118
2521.9H75965424J4343L362045N15900M88739Q54645j926957M89426K93121k009277
2526.3H78047409M41666K82058J642304J767959o34689l032150j564331K480087m21142
2530.6H79009171k25144J563187K638626j473313j812667O28738p88803O29654J433487
2535H81602936l42713L12348O76575k049408k253418J241607J144943J137543L66059
2539.3H81836472L37448J8158j85089j55564j654129o22330L18604K46124j69906M12445
2544.1H80382233J081161r33761J466522Q91342j138001r16214j112213O82679q36945
2548.5H79566803j009522K141114K370376j387252j965714L269959l75748m182663
2552.3H78427353r03092J239396m89350k079925n13230M67377J154327J498185K279815
2556.7H81080856J602021j052399k718201l110885r42994L884354K019119k408294
2560.5H78353577j125183P41653n15823O27288O28586k047577j332016k68783J837692
2564.9H76899414J665115q48159j667176J050034K155075j943436P3929O70319j441040
2569.2H76614075P99331J955719K64511l97338K82669m48532j770096k02332N64499
2573.5H77662506J070557J815109O86493j130371k226868R53903K119065k47727j649093
2577.9H79053574J389541Q08411m214859p18537K573319J053543j011887n53131Q77457
2582.2H79257431J059647k83127m5624J753082r72595k496719J284408j628723j180954
2586.6H76746826J18408J469727M50058k306595J980743M536667N25208j058655k909851
2590.9H79552536k977219j613693r21860n0811K111053J689530R61990N43365r66949
2595.2H78327942J026611J077957n99136j149521j047516j26190j238708n16892j266174
2599.6H74488373O24542K322617P06329k98233l278198j281433K42843p27005P07779
2603.9H73507614O15692M239655J205902k470627q92334J007462N15060j549759k109756
2608.3H74068909J04675J227036m27628l34930q98972j348343k8610K144165P83386
2612.6H75289688k022171P12814L35770l371658k201767J732864L534241J648331N5542
2616.9H75713654Q04367j987076j569138J618424K621917M29154k043991j770325J013870
2621.3H74830856K467804J343613R0866n22766J379394j495819k347259m28848J815948
2625.6H77133789j096268k128448K138519K198486L18833j465073k97012K509766j185608
2630H78126984l469162j232148K256318K300643l85131j002198P05643J499100O26144
2634.3H79426193k091675O30646J684723q62961k424240K22397K213745l12805j728973
2638.6H76757050m18168j26113P858m72946M88739J667709O03790j17263j867981k518387
2643.5H74004288J781387K230301K67181n18646k441482N04608K982254j228638j368179
2647.8H76213074R689L19061l93371j148453o02036K83280r56116J18485K0370K511597
2652.6H76375580J023865j844941n22537j358490K186203K790222k7771j622543j913376
2657H75086212k158432M07639K14157l94592k065049Q00171K203446J295013r62830
2661.3H74425735J76163J70136j745072l608017j320190K095489K22779k716065k083282
2665.6H65617676J173935K626571K149659j856919j347351J858139j136932j515732
2669.5H67569046K603455K68020O29959j363372j651688L030243L2501k864380L08304
2673.8H68562088L782349K487411j035538r00344O24847j893845O19355J008300k559127
2678.2H70695496J779403J164780l266602Q81119K985153j931305j659088J847992
2682H72496948m7912L00064j713333K63443L991394N30395k231827j161041k94952
2686.4H72133179K098160J043014Q88138k12021l170013J435699J77994j074448p7209
2690.7H73242493j375656j255341Q95767J60752N62057N07507Q00400J257477j27869
2695.1H74667587j538315j489944J752319M20151N96848j221238l247528k940979K089997
2699.4H69088898L688430O31257N96847k072983j811218j4877J524276K88926j219483
2703.7H70700073Q79135L008500L93447k627792r91745J242981P34863j970978J869889
2708.1H73238373J439895k790832j073303R53903O19888m173965R27276K697068l596573
2712.4H68241730j254273O67420j67466n96466m375228Q28323K901459k127076j193542
2716.8H62924881O75354j457672p03430j070328j147461r46121j563950J096955j837388
2721.1H55970840l786315k797471j194076J8997j180725k197952m422608j84707L256607
2725.4H43482590k260971j002808J101761J543198J930236J916046J096726L402100
2729.3H51208878K187500j132584j855927L84217K379608n83572K137222L129577P39747
2733.6H58594666R91821O5002M31900O54984J277008r00269j857147P94373J784439
2738H61836777k22473j741944L70178K647782J146316k82669j072235j719894K61383
2742.3H61223221K96631k938385K392044J742859j390152Q2626J628113J529007n2033
2746.7H64513931O08902K39029Q8730K78244j596527m85306J938172k101441J5793
2751H63499527Q14438j071472J771469m81034q24050o90613J46103J697769J196670
2755.3H66058807j014175j783295R5902R39636J39771r18046j095352L854676K211608
2759.7H68489532l517684o21720J175995K63519k274704k044601L604889K163391k415848
2764H64822769n7373m0130K31552J854095J833801k352447p03736o9274k718277N97076
2768.8H63398056K396469N09415J548919j202011k199096j200028j46255K696457K943267
2773.2H68745193j448211k478867j429138M952698j119538m458923K171631R74274
2777H65909119k688523k815857J197739L669815J589661J81045j65100J91879j989822
2781.4H65079956m100418J5793R33075J059875j554489j657638j108246J030349Q62046
2785.7H60560303m84772J36414L95584Q65936K076950m22821k578964j15509r15680
2790.1H59517441j602631p50046m33960o97326o34918j638794o41022J510773K138290
2794.4H56767807m661789l058395J221847l18298j09558j263657n78384J974411k21100
2798.7H49752884l816452k394333l59802l87955k595978j266098K185974r6969m647599
2803.1H36373672m784927p89642J013946j401062k1896M97971k080994m65012J149216
2807.4H29491272q54569j015243k281494l986969k796860K99378L16391j569520j044921
2811.8H16557465J242828j361008j036987j175156l802414l584365r61609k244339
2815.6H03634415o68335N98297j062241m796066m388733o96259l690567m725646l113556
2820G81091309k291413l548431n866699n135880m352417p397308r197617k854309l704529
2824.3G36742706n416565q426971j1462860j1871033r685058r948884j0098648q926620
2828.1F60906067j1380692j0554161j0431175j2308845j0603219j0458717o679726
2831.5E88489532p244148q100281l384513k410889m776955j038398Q70513L105889
2835.4E65510750M299698J301384K848816K487869M672546L842888P48444M180755
2839.2E89893150L384438J785355L188552M827843L245773L103638M124031M544220
2843.1F18097000J104508p60117J219101O356239N173111l08227n32379M51545J402436
2847.4F32203217r5749n170288m637909l258324k136612l881607o308136p392311n497170
2851.8E93825111m166832n111427n695686m439163m322739l634415q39462K60010K67639
2856.1E66143036O20994L00904J712532K883568M969215L113709J515350K163086L158150
2860.5E86580544K542152O775665L751984J102524L421936L893852J720085l68004
2864.3F09420738m52881q6708J429711j094857j271858k080612k611771n229873n221253
2868.7E92800636l132858l307075k726288m846535m046478k081795k912598l549385
2872.5E66197624k265434k603684n502700o321373l789368k431679k690811j915283
2876.4E38677292j657524m55475P06215j620636k595711q83255L05061p15370j298179
2880.7E30462418j683274k450638j944084k903213k555771k951546l388748n697021
2884.6E06888123l882790m0779j722832l877220k982636l197288k605209k434273k181893
2888.9D83963203j890983n12543J254959k043571p49436K198754J417312j36146k221222
2893.2D81280327j17111J024055q22334j391068j851425q46252J941185J058159l954049
2897.6D76321487k009086j50070j820717l236733j228065j465683k776337n21583K997703
2901.9D66110916J806946n313416l881416n91621m26255k224998k214203j687660k536354
2906.3D49041939k360878l959084l441200j832352l584900m935302m784508o685753
2910.1D17457962m428940q7280m420624o307335m490547n409546l651008j616211l740120
2914.5C83306351n731736j445655J883964r03854m318466j871567k952614J154213
2918.3C69120636J370926j392899m02069m22020P48062J566658J634255J843033K594299
2922.7C76660881J37863p33032P98225K926484L789215K486763n04952k78740M609337
2927C89892044O873818K024688L363266M760437L451233N749779L399658Q58383K939263
2931.3D23312569M177627O999207O474075L816185M762459K717476K023544L318443
2935.2D57601585O137963R095993M547424K080727L937301L033562P755432Q469620
2939.1E02659607N436439N467492M220962L526764N647697Q405915P962951R861603
2942.9E53189430Q436852N959091M740143P223205Q267823L327293N022774Q152656
2946.8F04319267M983673M613037L329049N119400K020607J929359O231270O079483
2950.6F38625145L896217j011886j482163l128Q3542n63011m209175n05982n073127
2955F29756432n345040l200073l230400n433350q325767q157921r116325q101731p863655
2959.3E70982170r153290q860817p979431q127670j0151138r943772q326301o028176
2963.2E02411575q951759n985565k123642j796456j573371J269455L073692M515266
2967D90839195M950600M565773N716743P680359Q904648R716721J0477333J2974853
2970.9E55826225J2283058J0388833J3727836J1462670Q455314Q045235Q055725O381645
2974.7F34626541Q539353Q840560R414750O857452M408340N298996N911484N947571
2978.6F89845047M497223L544998M977646M361038L404694K756195L605804L483963
2982.5G20476608M676895N280152J010361j370926K863006K548447k51999L2577j710662
2986.8G33554459k999344K096863M320297J394272j265335L317031O916123N934143
2990.7G53268509n72739k136917L215027M615097J570664Q15200J450882K521668M399719
2995G69147110L208694J171570P82242l38821k070008P477J090088Q33588K175064
2999.3G76007004K235565m869843n298919r82361J199417j690369k299499k477265
3003.2G61823730j957473k556229n554504l657379j684037O65665j564179j889801
3007G43625793j130828j575776r44595K848663j384277k805939J149216j706390l671112
3011.4G34404755J399688L735886p41806J032867j50909J455841K741547L21273K670975
3015.7G46870117M726486N072556K992477R54514K499084K585984O662979M783478
3019.6G77147675p17850J401138O488724M559173M961243K762680K597199R48486K717743
3023.9H02866211L922653M47006K244034J509018j165542M175033L536148K059784
3027.8H19594345J52969j797790L594208N066223o59714j765976r0561R56879K13623
3032.1H25264206n09567J039886q84628m728089j733779O05926J905975M84772l997040
3036.5H17447662M058991K419967j684799Q43277r66186j766587j38626j503372l228988
3040.8H15481339l544159l46375M150848J222916o190567m870453K215576J64643l61557
3045.1H07922211Q44574j047974J03531J764297r63897j970139K456360J969452J26800
3049.5H11205215j097564J708526K565918n79528N02014L466720q39386l996048J352539
3053.8H14288406K377320J87988J032791J013718n341j115341K358398L79792l263321
3058.2H17254410l369370J769867N50385m07410m99573q84170J84250q22678k81677
3062.5H13494034k337647k498169J551209j201782m868393m976578k948685n8899j879959
3066.8G94275131k798843l141861o728058n346222k784347J110076K319642l322373
3070.7G73583145o671905l783112j04446K088623o19660Q43811J989594j495590J737594
3075G67568054L386841Q41675J938629J820297m59976K719345o12488m477768j562347
3079.4G71162262P63626j912003k405395j574097j595459j62582j288605m729919l647080
3083.7G54610748l15017L415145J304398o60400j040192L471909P128677Q774872N340271
3088.1G82030411R48105M054565N177689K833099N755081L384247L264542L106537
3091.9H10554276J620788K368393O386185M883270J358185Q28323j94702N41687Q77304
3096.3H29223709J236191R23309r23233K560883M632187M76837l29056M157867j870498
3100.6H40088196o124878R31167O118775L122558j996459j926270J326218K33154k044296
3104.9H39728165K96478M914780J942825n54047J025391N92651M4556R22089j021729
3109.3H47891159j912613j080093k409592j188888N51528L097992J939164k547913
3113.1H44340744j119080N465546J663742n21164M72107J82114L96805k49176k097321
3117.5H48534317l488770j477890J615754M289627K295761J816253j885528j533585
3121.3H50165939M48838R38797k07291k336197L322678M616012r97543m17862j750946
3125.7H53782425K66266j003266L366242k730484l004837N480957M421158j721268
3129.5H58857193p585297l865127L137359L292466n93110j9226o23245K22931p55463
3133.9H52068481l260269J411972J155091J078720R39178j369247K90298L097916l051682
3138.2H52360458m487762K420959J387864J436843J98136k316513m86374K113800L234024
3142.5H55861435K34070o055374l962708M413910P101669j559295m265366m324188
3146.4H47444153K169494K075959j942444J111755P16324J13602K320175O41708j857528
3150.7H52793198k26822k141724j558380J510239L269195j596527k340622j45569K430725
3155.1H51993713N262604J250534n917663r32084K527161o20956n035324j336899K630310
3159.4H49821396L31268J84632P96279j040573J011734L06931j947403P49512M762497
3163.8H54976273K697677j830749j085739j397400j07041j870804k321319P04956M47311
3168.1H50213165j83410j861496n3101J868897Q0413K004929L250656l3798k457733
3172.4H52828522k543946P09076l55835k8305j844177l583679k213K753296Q37555
3176.8H48770294J752472R75800q95691K028427K245560O68945l503494l364869K938233
3181.1H51615677J518860k53601j498108m140778k392273L744889M37393k698593L049926
3185.5H49383392L903809P10220P82089L69568k024231k899170o365356M3106P472153
3189.8H51375580L021087m236297k017670L670960J647644K67105q26416J166153l951035
3194.1H50117111J545410L211670l480606r72824L425827K603455K156219l069687
3198H55536575q156814m762192K651596K902603K275086K864456l050461K55203M042130
3202.3H54558182k975846o581115l53775J779403L032380r49326L020935O25153k804490
3206.7H49351501M00010j227951K355346r49783K86713N444488n417l716278m451980
3211H47486649K961120N923462k031403l393936M35181j894455m434280N4779N220947
3215.4H50328064k08664K190475J377259j849594l370743k906418J922379M178619
3219.2H51661377m088135l791656J95465L24173J991119K328034J558914j201554k00424
3223.6H48777313J884613l098678l903275j179123K309342R23767o24466m106674k13700
3227.9H40769119N615464J524581l304596M144288n15519m712600J249084L700104
3231.8H48469925j23825k357407k74124M116898J040497l040848l951111K21481K633591
3236.1H46735077N93719p62252o11725J489029p73011j725692Q39920l39279L021621
3240.4H48467407J697235k485504Q04825l210831o002197K112579M092484L403854
3244.3H48879852j373596m395676k519836K154770P285843R70535n476990l246688
3248.2H42278214j649094O34460J954575K562179o78024k037735o80389O28280L270874
3252.5H46283340M364472k40555j524582j968994k783127j829529M622040J772232
3256.4H48695297k114334m158096p24335J930390M74395M95987K8000N78690L52478
3260.7H45558472m18015j531372M150162P44552q082656k636109L330689K404327k895737
3265H40624313r46960j06201K412491j560822l085175J493989J149139o64902L740921
3269.4H43056793J300736k805405k456741j878281J656342M89425L54233L01285P64847
3273.7H40783234j142960n257568M008407M358444N53284m020920k850952K589798
3277.6H39020767K560425m405060j92261L793869k223205J059952O727829k788391
3281.4H43553925m802857L31574k412262J942062N057068k221756m638214L026657
3285.3H39836197L298721K79770M48914M404525j142044j74102k01874n189972n174332
3289.6H36385803R06983J39236L803711k314224Q59527l385238j602173N087509J062775
3294H40943909m9668j061706m242554k453461N361634J463699m90417K946777L3264
3298.3H42451477m214554m054794J770630J730270j472015r76715L893890L595963
3302.2H42724152r06601l998337m094467P73239L286590M854889J272889n144120J587754
3306.5H40355988M266815k853546n1880J530227k512664n372620M84695p2784J778717
3310.8H37552948J042252L972168k51389m656372k012634M137420n60455k418060K238311
3315.2H39044189m88739l440246L088302J635437l718185r9335R58176J171494J123352
3319.5H39274445k967225J01471N443802K584763j506806q36639M97665L497010l128052
3323.9H42960434o666107k548828N37414P140656K626495p574692l936996K396164
3327.7H34934540o24619K38495J863480O97403J925354r35974o336213K636414N009613
3332.1H39408493o120605l420105K947387N586548k139587j247177k422181J39542
3335.9H32732315N355835j53122k045669M051742P55844o408920R7504M030075m45938
3340.3H37969666J67694j265488J129074J047821n548630L14789N776138r48638n443345
3344.6H33199081l505935M887771M525910p68128n089721l811875Q18711R63745j850281
3348.9H29369278o16226L857956K893982k102204K305146M337463O28281J597976l215408
3353.3H39056244l525848k282868p725449k268371O845627M961700j61209L09219m34417
3357.6H34774628j900940l323212j316833P824783M65698n463867J01166K155533J690521
3362H35007477J58462R31855M239959Q34656l026886j326446K824401j303939k505265
3366.3H35834274N94712M027023j45950N48553m260025n439377K831116l768463l977509
3370.6H26244354O502991K406998p42264q82645J883927J000213j14059l288803r58786
3375H32051926o77567K195740k98233L851852O427613m229355m464569j072541n69763
3379.3H33215103J617432M272232K584381l206482k105713n734253j83716L563691
3383.2H34022675K527771j201249Q27790J373977l26156N23987l943329m837647k03399
3387.5H28764420K224426N621338K055969j61285o5461k947158m158326N45273L726502
3391.9H35605698j691742L43933Q20846l535080r84726J542435P3700k030792K218704
3396.2H32362976J955185P81250j138458Q85315Q51593o99005p30133L92913O602784
3400.5H41264420j158143p516174M21219K096405j096191k759858m508285K41318O647415
3404.9H33632126M656372N75943j878128k828903j152573J495590j32904l312225n18265
3409.2H30537033N17044M250565J06659j669770l846206L314743N541229j373596j732941
3413.6H35644760k494812J852265K147064j796875J419067l20969n524063l67584K879639
3417.9H33438492j384354j596222L527832m41894j922989J793747M36477k79998o74210
3422.2H32896881J190872m10614p852096K539749Q411331j328735k586136N42068J452942
3426.6H34856262J042557k113037k122879M070740N693664k325592L1281M047546k836151
3430.9H40344391k827377K58941J086121J411133l437195P49359l39432k482071l73535
3435.2H34390335J818009k609101j289825J800003K674255k398910m88739L667755
3439.1H37563782L412704m169998o145554J676789L775635M99191L722153L151016
3443H43485718j362458m621658p782M476624l449631k390137L419876O6986n345535
3447.3H34272003q27865m22669Q16269P09610j760483K589722K325134P71942Q90961
3451.6H39364624K308960m2419j186982J419220N28183l928909m702377R90905J510849
3456H36262054N78919J907501k573089j898346k281800L79486M046784k319565o74210
3460.3H33427734M932175M389114j866531M50592M93012m709855k273330J945038n22919
3464.7H36265030K703094M54026l720017M479065L253861K518310j031113l931274
3468.5H40990982k355576J447831L091430j021881K504730R86329j587143m809037
3472.4H39247665K786484J98822L195191l196488n178757L197861K593842J969146
3476.2H44813766n85937l137741J853409j265412j575927M20913l146515n75409R25141
3480.6H37726288J739960N408477N42450n242920j309890J66626r65271J256027N84488
3484.9H39906235K533645O03257l015061o021805Q46100O709900j590423J738891K321854
3489.3H44032593l262635K909012J393891J251297N768661j602478n526962l794785
3493.1H41168594J751252j23520j422272M671249k34527m031754j442718N29251p95365
3497.5H40070190Q27027K807083k491989n226822K283935L979569o90308r58481J266022
3501.8H41866226M868698J958390j310730n038300m017792L410874M255371l7842J714630
3506.1H47669525L628082k233047m894028L107910M403153M9286k059403j463775m611130
3510.5H43596573j934128j34888O86951P269135P600631k500381n414276k580872J676178
3514.8H48264923O36520n83038L447189k570419m039078m22973L177566q73108j684188
3519.2H45353394L328399l83911r74808K179032j093521K257690j617508j850281K154618
3523.5H49353104p23801l688431K802124L445282l715591k851029O466980J213837
3527.4H52302475l959198L170166Q344498j238327o378556m121933k567520M20990
3531.2H45972595L850174k246475l698807m97970J554794K608032M585571j961898
3535.1H50166016k912903n89371K218018l730240L312835M362412j590729k672500
3538.9H48563538j354981K403946K76642k129440K101287K038956j083069l162536
3542.8H47654343j645127M031296L069916L76892k152252J865463L916702l572616
3546.6H53544617m563523k688598J935653L636780J973419j542129K254028O037064
3550.5H60587311o87p470627o419449J755295L692169m101562k082291K576447L839340
3554.8H52375946L4790n152893J569366L177414j107635K874527L604355l232422l94440
3559.2H53749008n08880l631592k774277l044052J553726O919556N688324K329712
3563H60281525L30047n108337j950760N741043N252762k43607j0346374m678192N000076
3567.4H54278183M317551l424607j471023J766586J929550K56272k163239k112808
3571.2H53376465L13110K402954L262635l15552K969894K439575j786041m315033J836777
3575.6H60184784J055527l247528L179931q95157p791214j97296N419922q45871m126663
3579.9H52736435n97076n43595L646698J819763j826248K210007k95334k048340K030945
3584.3H57133255m580536j720352O156616j119385l999862n43976r9945J053390M492646
3588.6H56771851j407242m386292J445084K729797Q08029K073212N422363L873063
3592.4H67329865k390671l673096l407364N585251L221054j0261383j02386Q353347
3596.3H64654617M51126n588989M115982N875931J007690m226379m084625l822937
3600.2H58382416l778763N310364O168518l183212k975007l209686r93423L123245
3604H58844452M505310J053390q3694j987000K971879K142257m909897K601014N685958
3608.4H70823669m247665m924316k090683m820099M404220P395554Q45032j497422
3612.2H65888290j662368j392060O43158K458191j997146k465973j148758M02069R84268
3616.6H61709671o41251M880066Q405152p401m412384p166595m396057n078049L185119
3620.9H56478271L555756K66876L283463j079788j275559r97162Q72116O599274k962189
3625.2H64741058l416214J197968L293152J976318o20422M502487J907959j5614700
3629.1H57967606l698121J883469J303101K451858k223358K693787K016143m106216
3633H58288269j884003k393798p42798l062744J159133O613541J826782k546692k315902
3637.3H54941788J512375L316269K359313L5859k785797j458512j408233M891052j560288
3641.6H59843826m741974K406388R97467J564102K427978j623992k697449j64871M223480
3646H62234955P429733M664765n580826p193756j207047N643921K359161n163345J336212
3650.3H64523773k713928j3500061N38788P173843J335297M93011K033463R74808r70459
3654.7H59888535k442K475510k424774r851075J30692Q913040J374512l718415Q4153
3659H56869736L424453j205215k862396L935776L202972k841873o19126K084580j888657
3663.3H60100250j688232k851944o55670Q30307K295608M205857R51461O22864O089020
3667.7H69899521M416199r70612l370666m826279K811050l875961j4204025n200653
3671.5H44678574P639694R908905J0142059L189240M616775j262283p083130M71115
3675.4H72300949j1003799j4599915Q594742J2921066L249588o445465l879089j885605
3679.2H59252472m45099J283951L444900M716568j994934m429016J016007M91027k536239
3683.6H60799637j490402K470626K485581o69861J874542R100113q21304q31375N177459
3687.9H78095016j1281051j1391602P055054O197891P48291l561249k993240K838974
3691.8H65708084l895569j578674O308746P621842j721192o608734n681305j14212
3695.6H60038986L199158K864227m900589o267776J650238P841034O344299j617203
3699.5H69152374l58581k498703l811493J36337J418915j720963J22605K749862k050171
3703.8H63140182n13534L10516l22799P755050M266053j086350l347626m661865L139496
3708.2H68679123O300888o83670l166199m751358j002197Q990860J1243057n058594
3712H80551910j1524353j0997467J770325M309235k256470L224411L521194k140731
3715.9H66458054j569291n4779o10199J720276J216812K306443l059235n608978O416855
3720.2H67215958N085449k173920J114731m95605r31168J540604K51922o5002K393875
3724.6H73936844q56476K021179k267227o286392j981888L31116M989090J674347n383301
3728.9H66177292M62189O815948j219711j568222L043670k270355J773071j281204
3732.8H71932678j911621N757828O810455n045547j4739151P421951J24741j328049
3736.6H69023285O821213r815522j438446O03104l833237K239075O678467j515122
3740.5H68762817j811752j024551n958634K41089P760849R042587J5515366N57861
3744.3H93085632k5660934q881073l529358J115265Q776169Q040847Q474961r167633
3748.2H72253876K13928Q083954j8797836m349518J1415100K155762r503251p970123
3752.1H53501892j276932J655884K763977O059189K232056m493180k279892N423737
3755.9H63586731J385879R97162k54669k569427L588867N242843j081695q964310n709839
3760.3H56221542J592865O673127N939712J28403n590439k146072L6468J211319N637817
3764.6H69704742k252578m499283K07596k451630N244370P77969m458695J163483N400925
3768.9H68836899J466827m645614j4364243n750351R913559N083771l754959l667832
3772.8H53118057J353073Q855973O030655j021576l206864j314926j936569l278427
3776.7H58599396J436767R67560J695099K689896n25055N19104K879104k527694r04847
3781H64829330j63726L532028O85882m873809l8681M209060m163055n322495J885758
3785.3H60580292L679504k505874l893738K682419K353820L355942j505966l638764
3789.2H61107635l505096j336746L895645K186890j005021K223664J567612K401504
3793H67536087n835800k907562J069259K615433K468491K801971N026169j020355p077790
3797.4H64675903k300796M126434n365829o348114J974868P169419R644089N60073
3801.2H74136047k1608886j0245514J1994400J1261215Q19855k689286N86167j886673
3805.1H62367325N053406P737274m855576r516525q159332Q8730O867523K109222m3869
3809.4H61648178j183700L672561J845322m795380n161056Q85162O62460K478333P87201
3813.8H60839081J271286L728256M604950k864838l488617j2144928m808044P912216
3817.6H55049362L746796K014160J0124283N68008q322525n109558R9564k817307n549316
3822H49803467K031936P05643P748490M04663P92541K569580j55563L31650k770310
3826.3H61462097m482498k670670l7689O619492L459015j546250M825898j427002k186890
3830.7H64015503j025086p033004K930984J602936J386490r14383m33960J1318588
3834.5H71848068M927902j2459793l574829P047196M632721K272491j0469665j4812317
3838.4H49411774K877807P992859N147934P02210j832047k458267l825073K178268
3842.2H60195465M860916K63977K559967m528808n087662l70255K526017O812896L78876
3846.6H67611389o017914j584701M363479N171128n65110l229599J215592P80868l411788
3850.9H64333344K532348M319458k099533K988129j759568n457687j4851379q666611
3854.8H41338501R928436M930878J828384M807740M01382j353073n10025J089859k539368
3859.1H59922714J583939N097351j112061n106659l238372R539337N505676o163559
3863H66028366M01764J435318m67682q136749j0474701Q125229P436371L205795q34808
3867.3H66718903j978836K167816L914261L793716k797241j2551880r158859L761367
3871.2H53869247O841584K215500N648040J249390k760162m684220n787964j486892
3875H55104523J558304O282730L178634m544906j807785j079712P975464M544754K045593
3879.4H73257599o400681j0206451q650208k953338Q588485M517594M143371M495469
3883.2H66791840n263901r56650Q711548R46960q838195o656418J275634J526490L026581
3887.6H60563889J688919n20249M505921K757949J669159K356797o358033j2925872
3891.4H53738480m621506K13776O494445Q406220q66013o994171n87006M478150J905289
3895.8H62167664l7613l74832J639175K470856p54776j226502k218475L442993n818634
3900.1H59289856j823731M259339k00272n288162n141449N832214P288590P64007r804992
3904.4H55175400m656754L636627M882813j366806N77087M90723m90112K338104O361389
3908.8H66948471m317169m182892N34363K438354p26623n77774K240600q42437k006302
3913.1H59508591P67440M79355l491668k304306J858673j076737R49555L787765M878769
3917.5H65357437K527390p710114q122558J831817M851990l52860k484436K007447
3921.3H57906113O50863l682174p48825M535980N347976l7536n205002l104935k034073
3925.7H53628387j24588L880158N127411l55072J802673n74493n38025k902451m597473
3930H55346527J179733N733490K411423m092026n029297M635163J034393k500381J286392
3934.3H60005417J946716K507019K562180m860001m562836K78245n59617l752288L22265
3938.7H53887100o71463K589417J702881k9374R8267j86310N036j699753j02158J535111
3943.5H57128754K243118n7526n808181k929993p44095R207840R350128k965240o423951
3947.8H59000854j211700K52533k392960p302017m116516K639999L631745M559479
3951.7H55061417M339523N428925L432540m220352j463012m265061m281921j873169
3955.6H52158890L373718M119110l668289n482864K602768L653564k913132l65066
3959.4H53478699K312622l73841K634507M144516K587585m903869j814652K579117
3963.3H60644684J350250r65958m338531l241425k477264J799393M991607j56707j384278
3967.6H56221771K864151l076172j194839k150345K831879N102310j43280o92444n297241
3971.9H54465790l338394J587753Q1253n50385P475129J154785m225769p85828j974563
3976.3H53889771K19192J107864j459350l12729j053848m234696O45676N336914K429810
3980.6H56568604k050858l385620M71802N021057o61545J8845L91235O344833J59302
3985H62877655j513214M760513k120209n914306n851288R79233K245483J391831K645797
3989.3H59501495L814469j710282l471069n655441J73492M563294j409836K077637
3993.2H57883759K840271o168366j850738P918777J402588j964264p011948J722336
3997H54772415L690567L396225M64401j142959k689285n958405K031708
4000.4H54564667
##END=$$ End of the data block
