# Supplementary material for: Chemical datuments as scientific enablers
Source: J Cheminform. 2013 Jan 23;5:6. doi: 10.1186/1758-2946-5-6 (PMC3552767; doi:10.1186/1758-2946-5-6)
Supplement: Additional file 1 — Interactivity box 1.a Data-based object illustrating various aspects of the interaction at the heart of Z-DNA. Publisher note: Due to the Publisher’s current document type definition it is necessary that the author’s Interactivity box files are labeled "Additional file". [file 1758-2946-5-6-S1.zip › JmolCD.js]

// JmolCD.js -- Jmol ChemDoodle extension	 author: Bob Hanson, hansonr@stolaf.edu	4/16/2012

// This library requires
//
//	json2.js 
//	JmolCore.js
//	gl-matrix-min.js 
//	jQuery.min.js
//	mousewheel.js 
//	ChemDoodleWeb.js
//
// prior to JmolCD.js

if(typeof(ChemDoodle)=="undefined") ChemDoodle = null;

(function (Jmol) {

	if (!ChemDoodle) 
		return;

	Jmol._getCanvas = function(id, Info, checkOnly) {
		// overrides the function in JmolCore.js
		// ChemDoodle: first try with WebGL unless that doesn't work or we have indicated NOWEBGL
		var canvas = null;
		if (Info.useWebGlIfAvailable && ChemDoodle.featureDetection.supports_webgl())
			canvas = new Jmol._Canvas3D(id, Info, null, checkOnly);
		return (canvas ? canvas : new Jmol._Canvas(id, Info, null, checkOnly));
	}

	Jmol._Canvas3D = function(id, Info, caption, checkOnly){
		this._is2D = false;
		this._jmolType = "Jmol._Canvas3D";
		if (checkOnly)
			return this;
		this._dataMultiplier=1;
		this._create(id, Info, caption);
		return this;
	}

	Jmol._Canvas = function(id, Info, caption, checkOnly){
		this._is2D = true;				
		this._jmolType = "Jmol._Canvas";
		if (checkOnly)
			return this;
		this._dataMultiplier=20;
		this._create(id, Info, caption);
		this.lastPoint=null;
		this.rotate3D=true;
		this.rotationMultMod=1.3;
		this.lastPinchScale=1;
		this.lastGestureRotate=0;
		return this;
	}

	var _cdSetPrototype = function(proto) {

		Jmol._setCommonMethods(proto);

		proto._create = function(id, Info, caption) {
			Jmol._targetId = this._id = id;
			this._width = Info.width;
			this._height = Info.height;
			this._info = "";
			this._infoHeader = this._jmolType + ' "' + this._id + '"'
			this._hasOptions = Info.addSelectionOptions;
			this._defaultModel = Info.defaultModel;
			var t = Jmol._getWrapper(this, true);
			if (Jmol._document) {
				Jmol._documentWrite(t);
				this.create(id, Info.width, Info.height);
				this._setDefaults();
				t = "";
			} else {
				t += '<script type="text/javascript">' 
					+ id + '.create("'+id+'",'+Info.width+','+Info.height+');' 
					+ id + '._setDefaults();'
				if (Info.defaultModel)
					t += id + "._search(" + id + "._defaultModel)";
				t += '</script>';
			}
			t += Jmol._getWrapper(this, false);
			if (Info.addSelectionOptions)
				t += Jmol._getGrabberOptions(this, caption);
			if (Jmol._debugAlert && !Jmol._document)
				alert(t);
			this._code = Jmol._documentWrite(t);
		}
		
		proto._canScript = function(script) {return (script.indexOf("#alt") >= 0);};

		proto._script = function(script) {
			if (!this._canScript(script))
				return;
			var Cmd = jQuery.trim(script.split("#alt:")[1]);
			var pt = Cmd.indexOf(" ");
			var what = jQuery.trim(Cmd.substring(pt + 1));
			switch (Cmd.substring(0, pt)) {
			case "SETTING":
				if (!this._is2D) {
					this.specs.set3DRepresentation(what);
					this.setupScene();
				} else {
					this.specs.atoms_useJMOLColors = true;
					switch (what) {
					case "Ball and Stick":
						this.specs.atoms_circles_2D = this.specs.bonds_symmetrical_2D = this.specs.atoms_display = true;
					 	break;
					case "Line":
						this.specs.atoms_circles_2D = this.specs.bonds_symmetrical_2D = this.specs.atoms_display = false;
						break;
					}
				}
				this.repaint();
				return;
			case "LOAD":
				if (what.indexOf("??") >= 0) {
					var db = what.split("??")[0];
					what = prompt(what.split("??")[1], "");
					if (!what)
						return;
					if (!Jmol.db._DirectDatabaseCalls[what.substring(0,1)])
						what = db + what;
				}
				Jmol.loadFile(this, what);
				return;
			}
		}
				
		proto._searchDatabase = function(query, database, script){
			this._showInfo(false);
			if (query.indexOf("?") >= 0) {
				Jmol._getInfoFromDatabase(this, database, query.split("?")[0]);
				return;
			}
			if (Jmol.db._DirectDatabaseCalls[database]) {
				this._loadFile(database + query);
				return;
			}
			this.emptyMessage="Searching...";
			this.molecule=null;
			this.repaint();
			var c = this;
			Jmol._getRawDataFromServer(
				database,
				query,
				function(data){Jmol._cdProcessFileData(c, data)}
			);
		}

		proto._show = function(tf) {
			document.getElementById(this._id + "_appletdiv").style.display = (tf ? "block" : "none");
		}

		proto._loadFile = function(fileName){
			this._showInfo(false);
			this._thisJmolModel = "" + Math.random();
			this.emptyMessage="Retrieving data...";
			this.molecule=null;
			this.repaint();
			this._jmolFileType = Jmol._cdGetFileType(fileName);
			var cdcanvas = this;
			Jmol._loadFileData(this, fileName, function(data){Jmol._cdProcessFileData(cdcanvas, data)});
		}

		return proto;
	}

	Jmol._Canvas3D.prototype = _cdSetPrototype(new ChemDoodle._Canvas3D);
	Jmol._Canvas.prototype = _cdSetPrototype(new ChemDoodle.TransformCanvas);

  Jmol._Canvas3D.prototype._setDefaults = function() {
		this.specs.backgroundColor = 'black';
		this.specs.atoms_useJMOLColors = true;
		this.specs.bonds_useJMOLColors = true;
		this.specs.set3DRepresentation('Ball and Stick');
	}
	
	Jmol._Canvas.prototype._setDefaults = function() {
		this.specs.backgroundColor = 'black';
		this.specs.atoms_useJMOLColors = true;
		this.specs.bonds_useJMOLColors = true;
		this.specs.bonds_width_2D = 3;
		this.specs.atoms_display = false;
		this.specs.bonds_clearOverlaps_2D = true;
	}
	
	Jmol._cdGetFileType = function(name) {
		var database = name.substring(0, 1);
		if (database == "$" || database == ":")
			return "MOL";
		if (database == "=")
			return (name.substring(1,2) == "=" ? "LCIF" : "PDB");
		// just the extension, which must be PDB, XYZ..., CIF, or MOL
		name = name.split('.').pop().toUpperCase();
		return name.substring(0, Math.min(name.length, 3));
	}

	Jmol._cdProcessFileData = function(cdcanvas, data) {
		var factor = cdcanvas._dataMultiplier;
		data = Jmol._cdCleanFileData(data);
		var molecule;
		switch(cdcanvas._jmolFileType) {
		case "PDB":
		case "PQR":
			molecule = ChemDoodle.readPDB(data, 1);
			// note: default factor for readPDB is 1
			break;
		case "XYZ":
			molecule = ChemDoodle.readXYZ(data, 1);
			// 1 here is just in case
			break;
		case "LCIF":
			molecule = Jmol._cdReadLigandCIF(data);
			break;
		case "CIF":
			molecule = ChemDoodle.readCIF(data, 1, 1, 1, 1);
			// last 1 here is just in case
			break;
		case "MOL":
			molecule = ChemDoodle.readMOL(data, 1);
			// note: default factor for readMOL is 20
			break;
		default:
			return;
		}
		cdcanvas.loadMolecule(Jmol._cdScaleMolecule(molecule, factor));
	}

	Jmol._cdCleanFileData = function(data) {
		if (data.indexOf("\r") >= 0 && data.indexOf("\n") >= 0) {
			return data.replace(/\r\n/g,"\n");
		}
		if (data.indexOf("\r") >= 0) {
			return data.replace(/\r/g,"\n");
		}
		return data;
	}

	Jmol._cdScaleMolecule = function(molecule, multiplier) {
		if (multiplier != 0 && multiplier != 1) {
			var atoms = molecule.atoms;
			for(var i = atoms.length; --i >= 0;){
				var a = atoms[i];
				a.x*=multiplier;
				a.y*=-multiplier;
				a.z*=multiplier;
			}
		}
		return molecule;
	}

	Jmol._cdReadLigandCIF = function(data) {
	// strictly a hack
    var molecule = new ChemDoodle.structures.Molecule();
		if (data == null || data.length == 0)
			return molecule;
		var pt = data.indexOf("_chem_comp.id");
		if (pt < 0)
			return molecule;
		var ID = jQuery.trim(data.substring(pt+13, data.indexOf("\n", pt)));
		var lines = data.split('\n' + ID);
		var isAtoms = true;
		var atoms = {};
		var aFields = [0,2,11,12,13];
		var bFields = [0,1,2];
		for (var i = 1, n = lines.length; i < n; i++) {
			var line = lines[i];
			if (isAtoms) {
				var List = Jmol._cdGetList(line, aFields);
				var sym = List[1];
				if (sym.length == 2)
				  sym = sym.charAt(0) + sym.charAt(1).toLowerCase();
				molecule.atoms.push(atoms[List[0]] = new ChemDoodle.structures.Atom(sym, parseFloat(List[2]), parseFloat(List[3]), parseFloat(List[4])));
				if (line.indexOf("comp_bond") >= 0)
					isAtoms = false;
			} else {
				var List = Jmol._cdGetList(line, bFields);
				var bondOrder = 1;
				switch(List[2]) {
				case "DOUB":
					bondOrder = 2;
					break;
				case "TRIP":
					bondOrder = 3;
					break;
				}
				molecule.bonds.push(new ChemDoodle.structures.Bond(atoms[List[0]], atoms[List[1]], bondOrder));
				if (line.indexOf("comp_desc") >= 0)
					break;
			}
		}
		return molecule;
	}
	Jmol._cdGetList = function(line, fields) {
		var data = [];
		for (var i = 0, isSpace = true, pt = 0, pt1 = -1, n = line.length, 
		pf = 0, nf = fields.length, af = fields[pf]; i < n && pf < nf; i++) {
			if (line.charAt(i) === ' ') {
				if (!isSpace && pt1 == fields[pf]) {
					pf++;
					data.push(line.substring(pt, i));
				}
				isSpace = true;
			} else if (isSpace) {
				pt = i;
				pt1++;
				isSpace = false;
			}
		}
   	return data;
	}
})(Jmol);
