# Supplementary material for: Chemical datuments as scientific enablers
Source: J Cheminform. 2013 Jan 23;5:6. doi: 10.1186/1758-2946-5-6 (PMC3552767; doi:10.1186/1758-2946-5-6)
Supplement: Additional file 1 — Interactivity box 1.a Data-based object illustrating various aspects of the interaction at the heart of Z-DNA. Publisher note: Due to the Publisher’s current document type definition it is necessary that the author’s Interactivity box files are labeled "Additional file". [file 1758-2946-5-6-S1.zip › JmolCore-.js]

// JmolCore.js -- Jmol core capability

// see JmolApi.js for public user-interface. All these are private functions

// 5/14/2012 5:28:03 PM BH: added AJAX queue for ChemDoodle option with multiple canvases 

// allows Jmol applets to be created on a page with more flexibility and extendability
// possibly using infrastructure of ChemDoodle for multiplatform doodlable structures

// required/optional libraries (preferably in the following order):

//		jQuery.min.js    -- required for ChemDoodle or any server-based options
//		gl-matrix-min.js -- required for ChemDoodle option
//		mousewheel.js    -- required for ChemDoodle option
//		ChemDoodleWeb.js -- required for ChemDoodle option; must be after jQuery, gl-matrix-min, and mousewheel
//		JmolCore.js      -- required;
//		JmolApplet.js    -- required; internal functions for _Applet and _Image; must be after JmolCore
//		JmolControls.js  -- optional; internal functions for buttons, links, menus, etc.; must be after JmolCore
//		JmolApi.js       -- required; all user functions; must be after JmolCore
//		JmolCD.js        -- optional; for ChemDoodle option; must be after JmolApplet

// Allows Jmol-like objects to be displayed on Java-challenged (iPad/iPhone)
// or applet-challenged (Android/iPhone) platforms, with automatic switching to 
// whatever is appropriate. You can specify "ChemDoodle-only", "Jmol-only", "Image-only"
// or some combination of those -- and of course, you are free to rewrite the logic below! 

// Allows ChemDoodle-like 3D and 3D-faked 2D canvases that can load files via a privately hosted 
// server that delivers raw data files rather than specialized JSON mol data.
// Access to iChemLabs server is not required for simple file-reading operations and 
// database access. PubChem and image services are provided by a server-side PHP program
// running JmolData.jar with flags -iR (at St. Olaf College). 
// For your installation, you should consider putting JmolData.jar and jmolcd.php 
// on your own server. Nothing more than these two files is needed on the server.

// The NCI and RCSB databases are accessed via direct AJAX if available (xhr2).


if(typeof(jQuery)=="undefined") jQuery = null;

Jmol = (function(document) {
	return {
		_jmolInfo: {
			userAgent:navigator.userAgent, 
			version: version = 'Jmol 12.3.23'
		},
		_serverUrl: "http://chemapps.stolaf.edu/jmol/jmolcd2.php",
		_asynchronous: !0,
		_document: document,
		_debugAlert: !1,
		_targetId: "jmolApplet0",
		_target: null,
		_isMsieRenderBug: (navigator.userAgent.toLowerCase().indexOf("msie") >= 0),
		_isXHTML: false,
		_XhtmlElement: null,
		_XhtmlAppendChild: false,
		_applets: {},
		_ajaxQueue: [],
		db: {
			_databasePrefixes: "$=:",
			_fileLoadScript: ";if (_loadScript = '' && defaultLoadScript == '' && _filetype == 'Pdb') { select protein or nucleic;cartoons Only;color structure; select * };",
			_nciLoadScript: ";n = ({molecule=1}.length < {molecule=2}.length ? 2 : 1); select molecule=n;display selected;center selected;",
			_pubChemLoadScript: "",
			_DirectDatabaseCalls:{
				"$": "http://cactus.nci.nih.gov/chemical/structure/%FILE/file?format=sdf&get3d=True",
				"=": "http://www.rcsb.org/pdb/files/%FILE.pdb",
				"==": "http://www.rcsb.org/pdb/files/ligand/%FILE.cif",
				":": "http://pubchem.ncbi.nlm.nih.gov/rest/pug/compound/%FILE/SDF?record_type=3d"
			},
			_restQueryUrl: "http://www.rcsb.org/pdb/rest/search",
			_restQueryXml: "<orgPdbQuery><queryType>org.pdb.query.simple.AdvancedKeywordQuery</queryType><description>Text Search</description><keywords>QUERY</keywords></orgPdbQuery>",
			_restReportUrl: "http://www.pdb.org/pdb/rest/customReport?pdbids=IDLIST&customReportColumns=structureId,structureTitle"
		},
		_getCanvas: function(){ /* only in JmolCD.js */ return null },
		_allowedJmolSize: [25, 2048, 300]   // min, max, default (pixels)
    /*  By setting the Jmol.allowedJmolSize[] variable in the webpage
        before calling Jmol.getApplet(), limits for applet size can be overriden.
        2048 standard for GeoWall (http://geowall.geo.lsa.umich.edu/home.html)
    */		
	}
})(document);

(function (Jmol) {

	// Jmol core functionality

	Jmol._ajax = function(info) {
xxx=info
		Jmol._ajaxQueue.push(info)
		if (Jmol._ajaxQueue.length == 1)
			Jmol._ajaxDone()
	}
	Jmol._ajaxDone = function() {
		var info = Jmol._ajaxQueue.shift();
		info && jQuery.ajax(info);
	}
	Jmol._getGrabberOptions = function(applet, note) {
	
		// feel free to adjust this look to anything you want
		
		return ''
				.replace(/ID/g, applet._id) + (note ? note : "");
	}

	Jmol._getWrapper = function(applet, isHeader) {
		var height = applet._height;
		var width = applet._width;
		if (typeof height !== "string")
			height += "px";
		if (typeof width !== "string")
			width += "px";
		var s = (isHeader ? "<div id=\"ID_appletinfotablediv\" style=\"width:Wpx;height:Hpx\"><div id=\"ID_appletdiv\" style=\"width:100%;height:100%\">"
				: "</div><div id=\"ID_infotablediv\" style=\"width:100%;height:100%;display:none;position:relative\">\
			<div style=\"height:20px;width:100%;background:yellow\"><span id=\"ID_infoheaderdiv\"></span><span style=\"position:absolute;width:10px;right:10px\"><a href=\"javascript:Jmol.showInfo(ID,false)\">[x]</a></span></div>\
			<div id=\"ID_infodiv\" style=\"position:absolute;top:20px;bottom:0px;width:100%;overflow-y:scroll\"></div></div></div>");
		return s.replace(/Hpx/g, height).replace(/Wpx/g, width).replace(/ID/g, applet._id);
	}

	Jmol._getScriptForDatabase = function(database) {
		return (database == "$" ? Jmol.db._nciLoadScript : database == ":" ? Jmol.db._pubChemLoadScript : Jmol.db._fileLoadScript);
	}
	
   //   <dataset><record><structureId>1BLU</structureId><structureTitle>STRUCTURE OF THE 2[4FE-4S] FERREDOXIN FROM CHROMATIUM VINOSUM</structureTitle></record><record><structureId>3EUN</structureId><structureTitle>Crystal structure of the 2[4Fe-4S] C57A ferredoxin variant from allochromatium vinosum</structureTitle></record></dataset>
      
	Jmol._setInfo = function(applet, database, data) {
		var info = [];
		var header = "";
		if (data.indexOf("ERROR") == 0)
			header = data;
		else
			switch (database) {
			case "=":
				var S = data.split("<structureId>");
				var info = ["<table>"];
				for (var i = 1; i < S.length; i++) {
					info.push("<tr><td valign=top><a href=\"javascript:Jmol.search(" + applet._id + ",'=" + S[i].substring(0, 4) + "')\">" + S[i].substring(0, 4) + "</a></td>");
					info.push("<td>" + S[i].split("Title>")[1].split("</")[0] + "</td></tr>");
				}
				info.push("</table>");
				header = (S.length - 1) + " matches";
				break;			
			case "$": // NCI
			case ":": // pubChem
			break;
			default:
				return;
		}
		applet._infoHeader = header;
		applet._info = info.join("");
		applet._showInfo(true);
	}
	
	Jmol._loadSuccess = function(a, fSuccess) {
		Jmol._ajaxDone();
		fSuccess(a);
	}

	Jmol._loadError = function(fError){
		Jmol._ajaxDone();
		Jmol.say("Error connecting to server.");	
		null!=fError&&fError()
	}
	
	Jmol._isDatabaseCall = function(query) {
		return (Jmol.db._databasePrefixes.indexOf(query.substring(0, 1)) >= 0);
	}
	
	Jmol._getDirectDatabaseCall = function(query, checkXhr2) {
		if (checkXhr2 && !Jmol.featureDetection.supportsXhr2())
			return query;
		var pt = 2;
		var db;
		var call = Jmol.db._DirectDatabaseCalls[query.substring(0,pt)];
		if (!call)
			call = Jmol.db._DirectDatabaseCalls[db = query.substring(0,--pt)];
		if (call && db == ":") {
			var ql = query.toLowerCase();
			if (!isNaN(parseInt(query.substring(1)))) {
				query = ":cid/" + query.substring(1);
			} else if (ql.indexOf(":smiles:") == 0) {
				call += "?POST?smiles=" + query.substring(8);
				query = ":smiles";
			} else if (ql.indexOf(":cid:") == 0) {
				query = ":cid/" + query.substring(5);
			} else {
				if (ql.indexOf(":name:") == 0)
					query = query.substring(5);
				else if (ql.indexOf(":cas:") == 0)
					query = query.substring(4);
				query = ":name/" + encodeURIComponent(query.substring(1));
			}
		}
		query = (call ? call.replace(/\%FILE/, query.substring(pt)) : query);
		return query;
	}
	
	Jmol._getRawDataFromServer = function(database,query,fSuccess,fError){
		Jmol._contactServer(
			"?call=getRawDataFromDatabase&database=" + database 
				+ "&query=" + encodeURIComponent(query)
				+ "&script=" + encodeURIComponent(Jmol._getScriptForDatabase(database)),
			fSuccess, fError
		);
	}
	
	Jmol._getInfoFromDatabase = function(applet, database, query){
		if (database == "====") {
			var data = Jmol.db._restQueryXml.replace(/QUERY/,query);
			var info = {
				dataType: "text",
				type: "POST",
				contentType:"application/x-www-form-urlencoded",
				url: Jmol.db._restQueryUrl,
				data: encodeURIComponent(data) + "&req=browser",
				success: function(data) {Jmol._ajaxDone();Jmol._extractInfoFromRCSB(applet, database, query, data)},
				error: function() {Jmol._loadError(null)},
				async: Jmol._asynchronous
			}
			Jmol._ajax(info);
			return;
		}		
		Jmol._contactServer(
			"?call=getInfoFromDatabase&database=" + database 
				+ "&query=" + encodeURIComponent(query),
			function(data) {Jmol._setInfo(applet, database, data) }
		);
	}
	
	Jmol._extractInfoFromRCSB = function(applet, database, query, output) {
		var n = output.length/5;
		if (n == 0)
			return;	
		if (query.length == 4 && n != 1) {
			var QQQQ = query.toUpperCase();
			var pt = output.indexOf(QQQQ);
			if (pt > 0 && "123456789".indexOf(QQQQ.substring(0, 1)) >= 0)
				output = QQQQ + "," + output.substring(0, pt) + output.substring(pt + 5);
			if (n > 50)
				output = output.substring(0, 250);
			output = output.replace(/\n/g,",");
			var url = Jmol._restReportUrl.replace(/IDLIST/,output);
			Jmol._loadFileData(applet, url, function(data) {Jmol._setInfo(applet, database, data) });		
		}
	}

	Jmol._loadFileData = function(applet, fileName, fSuccess, fError){
		if (Jmol._isDatabaseCall(fileName)) {
			Jmol._setQueryTerm(applet, fileName);
			fileName = Jmol._getDirectDatabaseCall(fileName, true);
			if (Jmol._isDatabaseCall(fileName)) {
				// xhr2 not supported (MSIE)
				fileName = Jmol._getDirectDatabaseCall(fileName, false);
				Jmol._getRawDataFromServer("_",fileName,fSuccess,fError);		
				return;
			}
		}	
		var info = {
			dataType: "text",
			url: fileName,
			success: function(a) {Jmol._loadSuccess(a, fSuccess)},
			error: function() {Jmol._loadError(fError)},
			async: Jmol._asynchronous
		}
		var pt = fileName.indexOf("?POST?");
		if (pt > 0) {
			info.url = fileName.substring(0, pt);
			info.data = fileName.substring(pt + 6);
			info.type = "POST";
			info.contentType = "application/x-www-form-urlencoded";
		}
		Jmol._ajax(info);
	}
	
	Jmol._contactServer = function(data,fSuccess,fError){
		var info = {
			dataType: "text",
			type: "GET",
//			data: data,
			url: Jmol._serverUrl + data,
			success: function(a) {Jmol._loadSuccess(a, fSuccess)},
			error:function() { Jmol._loadError(fError) },
			async:Jmol._asynchronous
		}
		Jmol._ajax(info);
	}
	Jmol._setQueryTerm = function(applet, query) {
		if (!query || !applet._hasOptions)
			return;
		if (Jmol._isDatabaseCall(query)) {
			var database = query.substring(0, 1);
			query = query.substring(1);
			if (database == "=" && query.length == 4 && query.substring(0, 1) == "=")
				query = query.substring(1);
			var d = Jmol._getElement(applet, "select");
			if (d.options)
				for (var i = 0; i < d.options.length; i++)
					if (d[i].value == database)
						d[i].selected = true;
		}
		Jmol._getElement(applet, "query").value = query;
	}

	Jmol._getElement = function(applet, what) {
		var d = document.getElementById(applet._id + "_" + what);
		return (d || {});
	}	

	Jmol.featureDetection = (function(document, window) {
		
		var features = {};
		features.ua = navigator.userAgent.toLowerCase()
		
		features.os = function(){
			var osList = ["linux","unix","mac","win"]
			var i = osList.length;
			
			while (i--){
				if (features.ua.indexOf(osList[i])!=-1) return osList[i]
			}
			return "unknown";
		}
		
		features.browser = function(){
			var ua = features.ua;
			var browserList = ["konqueror","webkit","omniweb","opera","webtv","icab","msie","mozilla"];
			for (var i=browserList.length; --i >= 0;)
				if (ua.indexOf(browserList[i])>=0) 
					return browserList[i];
			return "unknown";
		}
		features.browserName = features.browser();
	  features.browserVersion= parseFloat(features.ua.substring(features.ua.indexOf(features.browserName)+features.browserName.length+1));
	  
		features.supportsJava = function() {
			return !!navigator.javaEnabled()
		}
		
		features.supportsXhr2 = function() {return jQuery && jQuery.support.cors}

		features.compliantBrowser = function() {
			var a = !!document.getElementById;
			var os = features.os()
			// known exceptions (old browsers):
	  		if (features.browserName == "opera" && features.browserVersion <= 7.54 && os == "mac"
			      || features.browserName == "webkit" && features.browserVersion < 125.12
			      || features.browserName == "msie" && os == "mac"
			      || features.browserName == "konqueror" && features.browserVersion <= 3.3
			    ) a = false;
			return a;
		}
		
		features.isFullyCompliant = function() {
			return features.compliantBrowser() && features.supportsJava();
		}
	  	
	  	features.useIEObject = (features.os() == "win" && features.browserName == "msie" && features.browserVersion >= 5.5);
	  
	  	features.useHtml4Object = (features.browserName == "mozilla" && features.browserVersion >= 5) ||
	   		(features.browserName == "opera" && features.browserVersion >= 8) ||
	   		(features.browserName == "webkit" && features.browserVersion >= 412.2);
	
		return features;
		
	})(document, window);


/// Bob's ADDITIONS  24.4.2012:

	Jmol._documentWrite = function(text) {
		if (Jmol._document) {
			if (Jmol._isXHTML && !Jmol._XhtmlElement) {
				var s = document.getElementsByTagName("script");
				Jmol._XhtmlElement = s.item(s.length - 1);
				Jmol._XhtmlAppendChild = false;
			}
			if (Jmol._XhtmlElement)
				Jmol._domWrite(text);
			else
				Jmol._document.write(text);
			return null;
		}
		return text;
	}

	Jmol._domWrite = function(data) {
	  var pt = 0
	  var Ptr = []
	  Ptr[0] = 0
	  while (Ptr[0] < data.length) {
	    var child = Jmol._getDomElement(data, Ptr);
	    if (!child)
				break;
	    if (Jmol._XhtmlAppendChild)
	      Jmol._XhtmlElement.appendChild(child);
	    else
	      Jmol._XhtmlElement.parentNode.insertBefore(child, _jmol.XhtmlElement);
	  }
	}
	
	Jmol._getDomElement = function(data, Ptr, closetag, lvel) {

		// there is no "document.write" in XHTML
	
		var e = document.createElement("span");
		e.innerHTML = data;
		Ptr[0] = data.length;

		return e;

	// unnecessary ?	

		closetag || (closetag = "");
		lvel || (lvel = 0);
		var pt0 = Ptr[0];
		var pt = pt0;
		while (pt < data.length && data.charAt(pt) != "<") 
			pt++
		if (pt != pt0) {
			var text = data.substring(pt0, pt);
			Ptr[0] = pt;
			return document.createTextNode(text);
		}
		pt0 = ++pt;
		var ch;
		while (pt < data.length && "\n\r\t >".indexOf(ch = data.charAt(pt)) < 0) 
			pt++;
		var tagname = data.substring(pt0, pt);
		var e = (tagname == closetag	|| tagname == "/" ? ""
			: document.createElementNS ? document.createElementNS('http://www.w3.org/1999/xhtml', tagname)
			: document.createElement(tagname));
		if (ch == ">") {
			Ptr[0] = ++pt;
			return e;
		}
		while (pt < data.length && (ch = data.charAt(pt)) != ">") {
			while (pt < data.length && "\n\r\t ".indexOf(ch = data.charAt(pt)) >= 0) 
				pt++;
			pt0 = pt;
			while (pt < data.length && "\n\r\t =/>".indexOf(ch = data.charAt(pt)) < 0) 
				pt++;
			var attrname = data.substring(pt0, pt).toLowerCase();
			if (attrname && ch != "=")
				e.setAttribute(attrname, "true");
			while (pt < data.length && "\n\r\t ".indexOf(ch = data.charAt(pt)) >= 0) 
				pt++;
			if (ch == "/") {
				Ptr[0] = pt + 2;
				return e;
			} else if (ch == "=") {
				var quote = data.charAt(++pt);
				pt0 = ++pt;
				while (pt < data.length && (ch = data.charAt(pt)) != quote) 
					pt++;
				var attrvalue = data.substring(pt0, pt);
				e.setAttribute(attrname, attrvalue);
				pt++;
			}
		}
		Ptr[0] = ++pt;
		while (Ptr[0] < data.length) {
			var child = _jmolGetDomElement(data, Ptr, "/" + tagname, lvel+1);
			if (!child)
				break;
			e.appendChild(child);
		}
		return e;
	}
	
	Jmol._evalJSON = function(s,key){
		s = s + "";
		if(!s)
			return [];
		if(s.charAt(0) != "{") {
			if(s.indexOf(" | ") >= 0)
				s = s.replace(/\ \|\ /g, "\n");
			return s;
		}
		var A = (new Function( "return " + data ) )();
		return (!A ? null : key && A[key] ? A : A);
	}

	Jmol._sortMessages = function(A){
		/*
		 * private function
		 */
		function _sortKey0(a,b){
			return (a[0]<b[0]?1:a[0]>b[0]?-1:0);
		}

		if(!A || typeof (A) != "object")
			return [];
		var B = [];
		for(var i = A.length - 1; i >= 0; i--)
			for(var j = 0, jj= A[i].length; j < jj; j++)
				B[B.length] = A[i][j];
		if(B.length == 0)
			return;
		B = B.sort(_sortKey0);
		return B;
	}

	
})(Jmol);
