# Supplementary material for: Chemical datuments as scientific enablers
Source: J Cheminform. 2013 Jan 23;5:6. doi: 10.1186/1758-2946-5-6 (PMC3552767; doi:10.1186/1758-2946-5-6)
Supplement: Additional file 1 — Interactivity box 1.a Data-based object illustrating various aspects of the interaction at the heart of Z-DNA. Publisher note: Due to the Publisher’s current document type definition it is necessary that the author’s Interactivity box files are labeled "Additional file". [file 1758-2946-5-6-S1.zip › z-cg.xyz]

67

O    -1.17427    0.38183    3.03521
C    -0.06532   -0.14591    2.32422
C     0.11465    0.50735    0.97037
O    -1.04066    0.26200    0.15587
C     0.30080    2.03291    0.97770
O     1.13660    2.43236   -0.10534
C    -1.10886    2.53332    0.70532
C    -1.64068    1.46522   -0.24397
N    -3.09866    1.29245   -0.19141
C    -3.88150    2.08407   -1.03338
O    -3.32126    2.93735   -1.73870
N    -5.22083    1.88716   -1.04596
C    -5.78288    0.98861   -0.23099
N    -7.10620    0.83414   -0.29721
C    -5.00361    0.21343    0.68258
C    -3.66438    0.39575    0.65836
P     2.74395    2.69176    0.15151
O     2.94758    3.38688    1.46139
O     3.26573    3.22682   -1.14499
O     3.29839    1.15694    0.38655
C     3.25793    0.25499   -0.70448
C     3.70379   -1.11034   -0.23262
O     2.84609   -1.56611    0.81014
C     3.64071   -2.17085   -1.33409
O     4.87579   -2.18532   -2.01935
C     3.33429   -3.45056   -0.54728
C     2.63958   -2.96017    0.73061
N     1.21173   -3.22253    0.79168
C     0.54739   -3.82024    1.84366
N    -0.75016   -3.82127    1.70964
C    -0.96217   -3.17643    0.50312
C    -2.17687   -2.80587   -0.15021
O    -3.33530   -3.02119    0.23042
N    -1.93435   -2.12972   -1.34290
C    -0.69562   -1.77107   -1.80839
N    -0.66337   -1.07368   -2.96027
N     0.43709   -2.11469   -1.22065
C     0.23969   -2.79372   -0.07603
H    -0.24868   -1.21418    2.17576
H     0.85860   -0.03744    2.90146
H     0.96797    0.02012    0.49705
H     0.69830    2.40504    1.92472
H    -1.67139    2.51362    1.64260
H    -1.13018    3.53404    0.27318
H    -1.40301    1.68820   -1.28726
H    -7.56389    0.15619    0.28890
H    -5.46223   -0.51629    1.33537
H    -2.96985   -0.14649    1.28701
H     2.24046    0.17939   -1.11004
H     3.92620    0.58450   -1.50960
H     4.73582   -1.05491    0.14350
H     2.81097   -1.94508   -2.01170
H     4.75358   -2.68019   -2.83568
H     2.72229   -4.16542   -1.09902
H     4.28194   -3.92854   -0.28556
H     3.05426   -3.44634    1.61903
H     1.09651   -4.23758    2.67713
H    -1.50191   -0.57984   -3.28678
H    -7.64223    1.31626   -1.02612
H     0.23195   -0.67218   -3.19153
H    -2.77451   -1.74939   -1.81977
H    -1.39869   -0.20604    3.76022
H     4.10563    4.77224   -0.67740
H     3.89771    4.87690    1.02611
N     4.29866    5.32423    0.16492
H     5.29114    5.36339    0.28091
H     3.94535    6.24565    0.00321
