# Supplementary material for: Chemical datuments as scientific enablers
Source: J Cheminform. 2013 Jan 23;5:6. doi: 10.1186/1758-2946-5-6 (PMC3552767; doi:10.1186/1758-2946-5-6)
Supplement: Additional file 1 — Interactivity box 1.a Data-based object illustrating various aspects of the interaction at the heart of Z-DNA. Publisher note: Due to the Publisher’s current document type definition it is necessary that the author’s Interactivity box files are labeled "Additional file". [file 1758-2946-5-6-S1.zip › z-cg-nci_0.5.jvxl]

<?xml version="1.0"?>
<jvxl version="2.2" jmolVersion="Jmol 12.0.43  2011-05-03 14:21">
<jvxlFileTitle>
 title density=scf
 electron localization function
+67 -16.4417 -10.0079  -8.2111 BOHR
</jvxlFileTitle>
<jvxlVolumeData origin="{-8.700573 -5.2959523 -4.345127}">
<jvxlVolumeVector type="0" count="284" vector="{0.05291772 0.0 0.0}"></jvxlVolumeVector>
<jvxlVolumeVector type="1" count="238" vector="{0.0 0.05291772 0.0}"></jvxlVolumeVector>
<jvxlVolumeVector type="2" count="173" vector="{0.0 0.0 0.05291772}"></jvxlVolumeVector>
</jvxlVolumeData>
<jvxlSurfaceSet count="1">
<jvxlSurface type="mapped isosurface">
<jvxlSurfaceInfo 
  cutoff="0.5" 
  isCutoffAbsolute="false" 
  pointsPerAngstrom="18.897263" 
  nBytesData="105842" 
  isXLowToHigh="true" 
  nSurfaceInts="7919" 
  nBytesUncompressedEdgeData="28913" 
  nBytesUncompressedColorData="57828" 
  precisionColor="true" 
  colorMapped="true" 
  dataMinimum="-4.127114" 
  dataMaximum="4.999302" 
  valueMappedToRed="-4.127114" 
  valueMappedToBlue="4.999302" 
  note="progressive JVXL+ -- X values read from low(0) to high(283)" 
  xyzMin="{-4.5529795 -3.8005912 -2.141487}" 
  xyzMax="{4.1473656 4.5891204 2.4398618}" 
  approximateCompressionRatio="1440:1" 
  jmolVersion="Jmol 12.0.43  2011-05-03 14:21">
</jvxlSurfaceInfo>
<jvxlIsosurfaceCommand>
isosurface ID "isosurface1" select ({0:66})  cutoff 0.5 /*file*/"file:/Users/rzepa/downloads/jmol-12.0.43/z-cg-grad.cube" map /*file*/"file:/Users/rzepa/downloads/jmol-12.0.43/z-cg-dens.cube" color range 2.0 -2.0 colorScheme translucent "bgyor"
</jvxlIsosurfaceCommand>
<jvxlIsosurfaceState>
isosurface ID "isosurface1" fill noMesh noDots notFrontOnly frontlit
</jvxlIsosurfaceState>
<jvxlSurfaceData>
<jvxlEdgeData count="28913" encoding="base90f1" bsEncoding="base90+35c" isXLowToHigh="true" data="+)y%{yNv^FfMEdN![:FeTFhW5#|LEjX9|0qKHb^Fm5oOONiZi0tY!+ywp)rhmRL$2jcXqh4`eL(N@G2t`27:Fk.0]Sp1/@eo85.rhD?~%0 yXTP%y~%0 1?ig,q9#)G+:!Q:BkcUQ4qXa7qD'HP=P+p,O>i[j$v{~%0 3JjwD~;0 BbP!>Ha6m:Vg'x/kr%Y(z%nv+~;0 {'wVQX4f-#GFN%/|!Wc.`^fP`V3F-,br!ZU~;0 S,m~%0 (~%0 O?OvPQi$y4qr{-q12njD/qV~%0 P#s|M'T2KRhHQGC$g^18q4]:jtZ9]-8)%HQB?]eVTnte./d{.Who4>oGS~;0 v1IBxhi/x$N$||p6tL$eKe{D0xi>lD0Nj)tjyJZ-~%0 ,/3476#620)$~%0 ?u.g/d(q_oflw+Ei==KV[KYpb`dlw/s`9I?;@7;B+f^%(tDuBy>[s{plns|0XZB'R^fjdEX-5i,n1_:FE$Rbt#~%0 {/!7G;~;0 :~;0 4L~%0 ql3WFLe~;0 ?VtbNIJOWcq3pMBMUYXP~;0 A~%0 ,kJu3TWNjyd!Y!bjv$JyH$'x:,M]iszzWT.5~%0 7r7=H!rymijnu,f!5~;0 ;'=:~%0 1C,:uQfx4/g]c'Wl1F~;0 IYkxwz'8k7/CLQSOD-4a4W-OiMxrH3C1D40:BMZj|)=a~;0 KW`egcV2g(1bFe=s'YvnH?>AGP!j{$Bu$sO%-n;M]iryu*e9_Z7s,Nf[JEGLT^k{)[Y1154//$rt6iK]lytV(0_Jr3q-F!rsTLKOV`lz.k:8?CB~;0 .O,ACDYkz/0eh7X]/i0ATiaQMPV_ky-!4;ELONF5I8kPewHhk$'rGr,Y:~;0 NbwyWOOU]iv(;R9FPWZYP8V(4MCZo4GBUq1IV'>U7H[pcPMQYdr2hBPZ`de]5n1QLcx%'uE`y=hc0tBThUKMT^k{#.{i~%0 2S:KXbjqx5J9iSk8_Rj%)cGp)H2:L`usLHMVcr~%0 J!,1/.+*RA.NAR_jvW[r?{Yq+:TF^t-=O|1pDWl[FGNZiz#$|{/Ji;a|k%5v3^@_Ybr(JM18~;0 =;/Jbtmv4fHXft+,hVjx'/)D^w:nSi3KU';@:NcyMCGP^o)/t2mv~%0 )xIHvt*9nJ;0.Yu*Mg;?SSv%2b2=ELSaDcScz9zN_n?ZXix+:Hb|.E=H^t7UZ/]CXnGBHScu0~;0 lS$%{MJVD@YTJD27M!dMM2:eN_Wd%0s6~;0 Km>V,l/g=ITc~%0 *fBVn'1.?Sex+1`I]m.BKf~;0 uTj9[]#$x8MczECKXi0Gjj19jW@maKfIec3~;0 flgjQu;lsDgFw))qt%)wF3o@JD+LY?X0=W](=F:IXk7`Me,ADYl~;0 eRev0HMi0I1I`w9]^,GAWoIGO]p3Be;Zt~%0 (wT9vyAPU0.cz##|!2=~;0 O>MWGI@'+u!(QX0Mx3^k,~;0 fNz/5dn.SLE`',pR3hFXm/GGG_1QI_v/@II]p2MPm>xVm9[^6kLc{OLUdx##|u%'yFCz0F`JIC717ihRT(K^F]d),sfiuEWL,-nv-5kc;?U~%0 )wS~%0 KW9/E!S#${`.MLGcK{)8I?Tk)4eB!|6aOg@xVk4RRq2L+Kc{7V^*9MAWoXT]m(3r>6J]Qb@1;g]WZRo8ds7@`s23cuQe=DIE-1nkS!-H!Ebp0:fg)+rr(-rV=FQ0FXUUr+=YFdFt$v5aLe#${?Yy=tWr6W)Oe6VTx##|AYr4N!7eLcc]fw~%0 /uP~;0 cNQmGB`Hm^i9F!k55]pYv.LV1:D!x`rTg8/1ht.2mmAGLI!BQ!30:egbt',sV28cu.@!UMi.$(uBaCo+q'0[B]~;0 oWw'.GD`,8ZG_y8[X5VOi/AX-AODYqmgp8dOFGI|4obpKl:|BHBu=LUr!r!y(9>Wv;D[zO]0Tf8dw,0ol15exHZCCLJ.6hfUd-$~%0 xT)+rj*5gRFa8;g!Aj0l5YRr8a1Tu.BLl@tYt:a!)1eF_z'.N##|@Rgxr,Df6>L$~%0 zE3`go(,sR#HQ6uPr1,-md?NRvL]0]w~%0 (*sg9A]yAJKQb:Ve)(*ti$${jDTH6~;0 ^*/obIV?Pw_y#%zLy@XBz2J@T=c6h%)mEe3PCQr7YV7X.Sn=gc>kWqGmFPaw7dJJGm)1oMpKQ7u+2nW48`fSt,Vr?LSw?JKv!s(Zr5;bv49auM[@IT?d|]m>KP|)+rp$${!=FQJj)Tl'Ekr:MLq~%0 +oKs9Y>c5RW->YLn@rd.=VKg>lq6S=PiY`q0xL%My>s7VzYM~;0 {+5kQx68`f*0oX##|ZQo,Ka0:EXt39bkWk-Oa0.1lp~%0 'whEPJ~;0 BV!q#O[66?!tasUr05fuBZ9vH!7~;0 V8i2?Zg?dg4KL!##{Gn%*sFh)1EK##|D`>l2D[Kbip~%0 .r9%;V)?o-Z;5fl%)vMu%%y!PyRoF!5zCSEu.3jh()ucJY:EPFcz!n9@Z{-/nrQa1@FO,/mjQ^/Kb0ez8HMm;HM{1>V_(-p[1BI[,8aS5L[?m`3HY=hYw3N;TaL^vwH~;0 p+voPc^FgL#|S!]3{-rOnY%q0pQz[$o+vXzb3u-mfaoVN'{qz7vAAZ2I;Px(~%0 yd8P_Yw4C,aQi4z')oYBLUrH]_x-1fh>C[yIW'S^6##|cet?IJ/0lv[t@FM?OExRa%-4fb+/ki$%yTLoMzIzuHw{6U7W{~;0 _v7V?Rn?W^q)8wk=__P2neQc32RT7~%0 to?/rmy8B1DaQcF(WU~;0 UO#gN-NR#rM(LP(wR/RD14k_G`*l,M2xuw??c^zwn[v/yT_)2?@op$%?TBqi)f9[f5xi885IRdjS1=X:0wr)(,VMIcLhWXJ:Fpaf.[{jtDV0|,,pv/5cf?ELTuUkFcx~;0 Q7r=V~%0 m~;0 ]~%0 f4F-a,~;0 [LoFv3KTMffpE=a:eJ({k89eXB!F$R!|-@bS52o[L.#t;3pg|,/HaLr0(YX~;0 n.%dV8r#||)b]E4Wc:BpiN,1bUtH8*iM4QvU:gId[BS0S!KBIe[MRspLbSC.xtn7.=$733-4A-UGgnF$%@9u?)-0Rvk/#$zTnoMk''wrBX-t@J?6EHh)/i]+3a[-~;0 UUIpBxb$~%0 XX4Q[J`{{uEIU4iY1d56h!fT!B'xv7`o#JX?'k>1pgw4(PX:j#:mE-umd.:8DfQf110T^Cp-'xv/Y`I=cR:Bof]I*uk!M*XL6h6#%w(m^CDsqo.({Jt.yhmx2om.yjfUm0uA3us,{i^!se)zu~;0 ^;='al]VWd~%0 {ynwG:DsaVSYjAe/XP$|i[UXe*90miJse^_k?;KD4?_slo+,2[ibK4JFK$>(4mg67?sTLn6+3TUypg+1eZ~%1 wm##|TIbGeEpo0==f7^)Uw3JJL!s*-r,~%0 |TA,rlw7KWE~%0 yvD`gOR/(xxu2CaG'(gD1qew3).TX1v7#||sE5pd40rl9IeM,CdN4RcL^Q~%0 zv;Cnd9K^*XEy~;0 PV0oHln'r/huyufq[S_*woy_J@ESZ.3-1Vmjm_E3+0uE9l]Vdb_]eG14P!CW:b_KlL3'^T;O^hf7tS8#_WI%#~%0 ts({[?(0uu~;0 4L+ddH0^m5PF?JnQ9#T5F![W+y!D.uMc-utf_iQ=)tfA`MgB0xaO@5~;0 c[OBqogCte_jY^)c[.3cQT0s:xG8j?8N[{nc;Pg5:Vm/:P`4I:]C].DSKiX!m2LO%;!='.sJP)mJJzNQ'M_!z)MV->idw4I]9'=jbp@=hR'DeV)_Q#|{R[>A;m]gL)xr9FhW8Hb~;1 9rkmF=hEVF%kDE^~%0 yp!`+h4^+k$(smfCdaK/t,?q;Ym8g*T4tP4{$W.,kk~;0 pH%T)8rI$x~;0 8V/D8gfd/vM(R@su[Z$|R.!D?rI!ZnsX5@jkncbf^;bS#W5onXeB#;+yV'CO)1%HlI*]hK)!d~;0 84uQ2J6uV:nrRO=u[~;0 aaB%{|lkXgH,B/tK*g%;M44vV:XX/Xswa^X_gL44,o0RWAG$|cO@>gL{'pqvboasKO1*8>G9bFBjdlqA]qP{wUy~%0 -rD^|emJ`KP53hT,-yxi~%0 DX2B2v%OQ${ylM:'UP'xsfO6-TT%kK'{7GaDyA3qfeM#||2L`>C,vrjJ3p_E(.ZS,uhp`X0[N7j?agr4]>W5l)UFcEIL6'WBUCk0>g7cK0L`oS]pI2s2lQs6`]wNA!g;9@7!hh{N){a@ww!!|OTtjT8KvL![zQ'yjVA(ttcbvT,e*{fQ=)7g~;0 onnX13x`J5UX%1%b^7:uZA*lm88Se>AqS7~%0 #ON>oG%IlJ+/jj$|S0Td@%33H1x^a=dY2.ZY7sO-{H9ns?56V^dDxB`-5(w`F's*1Ur{ozj{4SS61RCI3l4BlgO`~%0 uTk*8sF[su?N.]GE,pcm[Oe+CX+-Lg!yTK,sh2Fh[]G0qd/MbL$YN#||%!W04AeTrF4paSYF0TZ(R^Ty=Ga1)(u=MZ+u`8+j=ZD]3dCf:CUj`FPE+d]A~;0 tRhq0+R]VI6''pB1brcS@*r-UJucQ>*5/+Fook=l$Ien[H5nla`Ra#;wbM8$KhF_^_[$:ugP9#rpeedX'YlS9=_:qqcY+CrV9YW%?'!]01wX9nm:;Pd7#|[9#-%QR>m@vs!7/1mm~%0 {Ln[4462Q5rb[1pW./1!]=nCzO#*yy7~;1 GhZ1p4q@6-wQ~%0 XU'o/wZ:@AL$rJRDYS/(64(uFBpm{)WQFR@N(ul~;0 Hpjd'EU$C2up|WE.qfB9pe[E)vr9IfLJXD*_V#aG3|@DgCiE?%jK;kH?jn(jHFb(xd=42m>i=ind:vQB%#||uJH|BA~;0 $+~%0 BC;,*h>brpSd[N~;0 (`vZb^42mZHGu`K5CP:`]hFbHrZA%hdfc=(y:KehM/9D0qp2s78vX8TM(@(2s:InbAie>=*x@RkH%xwVUOuJ=rN'1R)sr_W/wR)5-9a=Bi3)zR(1)ef.wJ,xO$[h`EPQHf1:pFMBcY[^47YbDIb;^]-:'3W9=C6X*ESqh{]$=Y9I9sisIN0CEkUu>]R6Y^/WC~;0 #uJ?lL^;I0fQ:nF$0mJO^;l7n>.1QFT4a)N-w.fua~;0 Tg!bafncRTtRWE*4-8~;0 /WHPQE1!W]R$$(rn!F+/||hbpPRpX~;0 I{?)ywZ.sBihJ(]V?k71r~;0 uW5lgXS(x+:ta>(urtsbnA_gE,wuCfCPZTkH(ngqq)w)ViFK.ohsoJ]gb?sIKRKEqQ1`V>2,E]%0M[>a;v!A;*@hc:yI458lZ+yrn,lp(IPf-'2wMSc5t-jo-@{JGgT4%a~;1 v@R~%0 n#|jNSPupE3>ndW_:nc/E1=sjTTE|{#$tsQx7=~;0 -~;0 `4bQ2TP@)PI5vqDh`P8^WNc~;0 Cxl[D~%0 e_kdUActbK.c!GL=~%0 uvdN2TFwvx=k`L1*DrIQB*2/%+BSZ+DYhg:N[[3~%0 9DA$(*+u#||bN9@I2Plo>YZ[.'SL4FTE[cZG##/eS48?tkHISS3TT5k!YXRD5%TQ9tm#?9kgaS^3#@1FLbefP2K*P6^l'>*Rnv#?jq>PsuQ!/M(!dK>_e/kcV^TP=;IL%%0.O`=-yOe_F,ID80X+?Uh$knuB{3$]$*-+?%F!mak$7/?:ssYr~%0 $w/E5xEed2~%0 T6IDAN>%~%0 T?1VF1SR~%0 Jg8;08bVlg%1yw@b2bXvQ5A$j*a[^Kd(E*+h]wPtTr[w+U3R8M.{2enqxeb*_0^3`2g-t,zzQ4_QJ`OE=hJXYC^rFWI2;hUSXK`(zcz##`b]G[{+/P1]>Vj-Nk(~%0 v#{{y3[>FPo'qU1.yDmRA~%0 uxbO7*hvqC,jBB.U)ndVyLnvetwhs{!jq1eCWJ=4m]O#${z=Y^U]:IjI]S$%!![b?K()i~%0 UiXG!~%0 'iI8Hi-21%X9QbAQk.-i%wypJH=VMi.[mY=@-Vh'wLIJA/O*IjE9=dfr_9;1QnPSY@N.kAOQ>!4~;0 b2Jb7AZC(JW.rcC~%0 *3KU2@Zio)-!`oh*K`tkv+.h*5;xAMdPi1SeG~;0 Optc{H6Ic)-7y0g@ddd]sdICCP[i1LhHXJHOG]1`(Fn%vzx>R*cs^)q)itX$z]|O6K6=[`VPS$vAz'fuvt6dHPUD]?_AZHMV6lIIE9k9TcyN{wM3~;0 Jc|.+4=m78?QdDHT(*j%~%0 `;CWF`IWJ~;0 SlFTk!?_g$~%0 hWU0BQpxo3.M2E_kS]+[pG_IGDZb)MHw/Il_*~;0 ^w9YDUX'UFSzI>E'Rl@DW>G!ZF30PfYTQ26oo>31_:b_H-3rB]SO^FcDaGXPG_*vj5OI${|?Vi;{W4>h0VO^VoDUZ6=tpat3M!'8CwlauxWy-0u_Gg{8BeEkq+?W7,8Qt%*pUYh(V`(smzsyQ6F1cSu@RI[],HUv28iQCCTb~%0 QEz:XZ;W*a3wAMh~%0 a%qx/Ki{~;0 dI~;0 9kk,Ko(Y0tA+IJZQp9jOY_NhHkFfJYTCd$w,6KUN-4[+~%0 bTqtx~;0 Gv((yZXm9@-1pWPf@I4@m=N[~%0 *W`Zl%'Q~%0 )e73HW/-H8F:Sj$1.1]Zr~%0 9m3B?1J7WPxauswgacl{y3X.AkhKQ9RQn-FnQKCSZ9U?j'Awb0>Sn$Z){+Vsx>S5+dZ1FIq%z`(bu$t~;0 ]{5)`L,8W]P'$d{BiZ[iQqLpKgOVY;k>lGwaCnvPMlz)tW>LsUNr^x.RU:By!!k?P^/5olctULe)+t-9Mn28)5Ib,7CS?bdR0N=D]Xr0$+-+gmu%2k0:CLUa_`[wtM508G[r*3*f(f~;0 Uv=_#aC|~;0 [^~;0 RAf*c.v0jr~%0 fxFJ2)j_$~;0 ]{=VHKV9[+i-0v8]s1JPkA)PV7.Zj`7kAo!b',uwlYyqTlT^XHc*wk%,hnA_dS=Mn@4~%0 (a,*DR00e^r=C.1tHPc>D/8j1IQoQuENYbHnxRMZ~%0 +NuMPb)`~%0 Ca+q3:@FMT[a_uc6pI52?[,8Qryngehq*-W]AqmFB+j/~%0 lt0IKp)^2w*Hsp~%0 dx;!5gP>AXg~%0 7wMH>W[3S@o.=lb7FJg~;0 UK]K1B]J/)i*2idqFx.iRnDr6?Qw]aWiDQ;`hyZeHMCIQzQea@k'yp7.@-`q~;0 NeZ1.4dTp1Ob:og*-kJhkBJ{m|@T`6>|ccoRPivny9Kp##w2B`tt1;]`!p1(!3.37;@DHMN%LW.nTlteXOJKR`w^wTL3;Cms9^.WsS=1~;0 ni$;`{3hILBW[2OGp,p]4?Xm(`uPG=V[BS=[H[NOTE:^j>^$'ww(+nJvIDW%SOE$$y^Zd^37V%~%0 Yjh66SAJc_~%0 VkNn*6KHM7CfMpm[ymZ>HzWP>WgQS%%lWa48zf|>C;I|CG%'Z#?BgLt-.+:Pxmi(fB-03579;>AB9)V@YjelvdSE:304@Vuo:N~%0 _R{@SJZ[1GWr,,pML>ZY;NGh~%0 ]5z1kl$rz@Y8`LOLEQM!9NRT^BZh:GV!Fe:z!E]{^O.3!fX[FScsXd37u`]HSF79[mHo>U^)4=h^UjWI/2pE@EMAB)V`HNUcmUeimt+0jkrs.Id!ng~;0 Wm5F~;0 ]Euioy%@k,1023~5 57855r#{|||iWF6)JhSWo0`Q|ysrxmKs%Ax6FJg@b%_@{6ca8ILi+Z8u)=uk#5g|4f?]FMEWW:FX`AA!)n;XODKLB:N$Mc.4W`faL_fq$%wf/1Fs13TCM('nVeLhzAz2ZC^F_s4n4;liPP`G>xh|9648|77BG>BKOKWNPh_yII=Pz981AaP~;0 >q_y(Mk0B47887520.--./.$fwvc@Wt~;0 r_M~;0 ,FNA#$Swld``i@F~%0 v=bqIB~%0 h)5ty)@Wv%T>z(Xwf(/ox1'k6gBT;cR@~;0 b]~;0 9dO^6ce?,WsRx%~%0 tMvwG!w{*-df45E{AJENNRXhE>#$zl!4@/K*/MK6Pka6~;0 rXGO[>8cr31'(t22129~;0 56FP33Yo((7EsVg)2ZO>[EpVG4EDDCA?~;0 840,*(())~%0 ipeXD'sHZ|jYH7~%0 h#r`rqe[SOQ!x'~%0 %xwPK:D1en1i4?nIJ11o_/1ns,@q3l>Z4jNG4kY?0nVP-o~;0 T3[j~;0 Yk(+:'i8H]dA4~%0 'p!IE~%0 BOPXZi`qij-0[saM=EdJ!^)4gq8Eday[xwY:AyPCP[:5al10Nox12##x8~;0 ##EOcvXm6rd5BqPC~%0 ,XJ[0]P-V#zxf*g[TOKGB=82-)'~%1 ''HeWMB1N>xzvfVE5%nvzwpcWLE@CSy.Yt6L1cOu9]J]S~;0 >ej$q{8i7b3mGO.qSE)vRO#{'u%w7j@~;0 Y1zEfif9EnjmUl('sp()go;@=##xLUSZfCgxx##zBPGZq)+BgmVAHMCT];7ck43ms56+su~;0 @~%0 tqISne[qZO7Ft/,)3Zf_~%1 iJF9+TC'buf]VPJD>82-)'')*(F]xPD~;0 4~%0 mFrdVF7(]63seXLA948P)*{x+xAdoPr!.w.zwg>ucM0$M#v|{@AQYS!/F`s-o9j>[.rIP${JU*N~%0 zt,,pq+Ucc[n~%0 )eHBRE[MFB(*_cSX7:`m/-%%ypN4@ZJ03~;0 !@Uno38skWIROFZc@~;0 gn:9os;=srBHpkO!e[bzKB>P{!n1F`g~%0 %`_P?0:~%0 )|mc[TMF@940--/13)cps@50+/`fs|qeXJ~;0 -6~;0 nYyk^QE:1-6^$'|{Q_:pjFVL.vu/g7M4Zh01gZPEA98qo2u$J:J60Vd_4sD/@D/f`ZMa,~%0 F.~%0 v,8ce`x>V8R=YMSN9vtIQamdM*zvw+Ph)r7IGbNd'G`y0l4o;`#|;c.-%w1pl8g3n.n6tc~%0 .5iZ8z),7JtfEf.|.2b.-;SuXlqN|2tVLP`x*/(yGiz|17l=:a|=?JM?.+U_*aww0Z@rBSud~;0 ~%0 'ccq?Fn!S]VMclHDntCBuwEGwtLTrjZicX*/2lE=G_U;^io4rrxgTB3%%lgn{rh`XQJD>:879=@=A4*(~%0 KUzsh]PC6)@QB;uh[OC813L;jfbsOUVaF]aJ-tu+06hbaMR~;0 0stIl7=@N_bIi,16_W[_Y,/*=wbZ];56!RKjk@cNN1lC72`W1PTa.k5MCcPe)Afw'w(x~%0 y/(3Y'4v5h8g#||m;Ud.9bS~%0 n$8#||_~;0 g=B@/||b3JWX#*lzCvXsO6.4CZyQ'*>w#-1,x{23JHm{SZV,,1>=nPha@38qxJTwe^iaWlvTP#$swOO%%`QU{Yczpfyj!7AzH>SpBGrtw1r8%tty_jVD6)VFjxnf_XRLHFFHLQR$z|,2px#cc|I{|{vndXL@4)PJ::wj_SIBBU4Jmj*-e]!fT:DL[VSI]Kg[c$%xYZ)+j:7Q,5rvWqEk2mw7p;2txaL3YELd6'RSivE?DXgGXk3;^@YSDb+*j:VqL-BPgdG^%;y99mtaCA^X=1Yc>Vd.m:IL[W!~;0 3pd;3,?^K*#%|#||p~;0 3r~;0 !FZo#|#||!Cb>:Cn||W*4Su6cr||vAV||g:$mg#-2I|w*F$E5A>s##yZlK>G1+CVcqivpe)*Oxc^01^_22`f-,1hu{.33vzfEUVG(.]`)`S?k9~%0 oomIjWG:/:%ocUvnhb]ZXX[`goLu'hj$rUUrRux|{umcYNC8.=%rgQgtjb]`r8CE>tvVpTt!03sFXOBLGPOUkUTZ08m~%0 oaq3HkJ8AtGq7SIl4J|X|~;0 V.GY##|Ifm6RW|$NY|krxe`?g~;0 B$1wvzAGMO`(zz+BJnQ9oo$y|,8O!UV~%0 2rpuZ~%0 ,;p=70ydF1sn=dXPl#{B|6fKc>a~%0 i5mx:4h#aG###|#|#||^FNl.Nnt|#||R;w~;0 qrx|||gt-h0|||fHR|5?|Y-U~%0 X(B?|pjq9K)n-1cZIVK~;0 ar*(`+,Gtv7:vq?AprAArz=~;0 -0Bz21,>IzUlwY8Jp~%0 %n8u_{GZK;~%0 nnI2lZLA7/A(e6*n`3@2Eb@{vronos{2~%0 c*n#(~;0 '(4%dUtqvyqh^TKB:3>-Z(k'p.cD7v>wYa=F{?.Uego~%0 'jWmc9@WcbM^ddk*.d##mHi;:C?gooTp+:Aym3hDdt$RH~%0 )ztcbs5dPqRkCzmmw@pveV5LtK#bTXzjJAkH%:oyc?Ye$8KsTFmO3z.>z!mvW+]`2P(+*:x[LVBO2s`EO4Q[8dD.t#v#~4 p|#RA4z3FPz||L_vE(C8|J28%$ZVX>7AR#wy9#%;|f||7MR4;gmRcgQ'(akF=9=41?GK,,TOS--NST46+QP@GIGQa97,(,`g##{Ic;CkltEFZO~;0 (he^to`TKD=8(4~;0 1K/R/S2L7=>'GQR!M+WEGb$6+/0-8'bCOf/ntzriaZTOKJNYr~%0 (rtQpgq49v/kOIRA83[i.,')m*)=G/0KUp#:?=UsIKX:!e##a'21Fk[D^.@!R~;0 sAqkX75=J]x*#35.$9101$SXO6q(Vn>ht~;0 Y]J##|#|#3*ttY=Oj#X####2qrbM%edlIM~;0 ]?KS:5$:1_YVE?NO.%|=|~6 )6t8Ce!0^Xqi38udUGOOHV^FCagDEhkJOjiUafbf|[V~;0 J|GEZ{/0cOr|jw61caQ>,WF~%0 5s4Q#||[vj`YTPMKKMPV_l|oFnqzT~%0 B17;;84..N(j1.!hL5{ls{vqnnpw/4~;0 epO_e@%%iov7:HuaGO2^U4Xf.TR~%0 (j9TVAQQZc,5`wgy/@W#6?z$)BbiQo:lYfBgs!NbC8>Ty7wPrpc_cl{]($x_zuB###eV,pr@#~4 .tum#k#PX?O2]d4$4VEzTJ!Nd|#|##(;En|||98FVX$%l]9-d?HpUancgtb^%~%0 ru_a,-]cl./[$%vn,,c9B$'(qQi##{8H~%0 o%~%0 x,4Q^5UYG]t`fupeUD59(gE.zb~;0 AMgC3$woCyqlihhilr|FA?WVx~%0 G)L7AGKKIEA=~%0 :68A7G9F?>J-]zjr,/[CEMUk,YeeNqjyA9/1z/,?F)(/R`++(+g36JJhAIeFsqRSd68hVx-3j~;0 zWutNv=QHzX0QOycH>=BL[o%###OQC2###u+####dek#~8 Vc#|##)/f|#|##a5rU||2@#|+0^|SIXC8Hcw*(m03Cx##z>C~%0 'qHM02ROS>FRVQcRX-3WjS^Ni%~%0 yZAVp+>mE835Bg`]{wj[MB9/3F/U-]-`.]1V7J>:H#UgTZ>.'(ufD3ZaU~%0 >,S=KU!__^!ZYYZ_guir4>~;0 _##^Wn7:eHGL.*U!YnKbk;ma|n|0`!5;|8]^5L^Oah1~;0 hwkz1E[28z+@Hg@H[9tQj/;e%(qMxM3RYv2@sir'W2@Smywy#E^t%Ca#zJvfxwP2O###y1####F###75#|##LIm|#19~;0 Rtz#08YtxRjw!158qWLGPIFXdHIgsNU%%xs[j-/f,0_n6;XH!BRD2~;0 Ng,7lXXz(17.B%sl+Kl?DYNa{SIsf!TNKKLNSZcq69YlZu*/rY_5#8{'s/d:OJ2b8/VDVdntxyzz{fp~;0 D1w{(YiyO~%1 p+'245d=@^OHLIBSZ>~;0 X`m==.2pBFQLgLU]DkpU[lX8iUu,1o3cI_wMHc/BRs_>hm#|;3b+W=Tt|ka_bjv~%0 ?Xo.F=7N#Pk5?gPLj#f/-2'#h4~%0 (#dk%{Y1qLPz1=FY-%'jZ6+oCPq]qqk.1]slo?E7p|MW5:K|[jK]')tj,2bf>SNPn8aU_E['t*0;91I~%0 pX(Xp4VC7Up:DLj@8wpkiilpx,1m_d:fW!5)'Cf1B72~;0 ,?*B)E~%0 IOXdw61VKas_m=A|`RYC13bj/fcnu^J$$v=6+,*(47z|AG|||BRa()|.6i36*4VAJ~%0 0B`GTg+H@Ti/9l3QQm)2SfN+NA]gVNLPWcr*86+DXhoK~%0 BYkxy(BT^Z%+8Nd2~;0 ^!UpSE;6>>tA~;0 IN]@@@dyHO#38!yXiFT~;0 06!n[{OjAdH{?T9q.PfH4m8FPf')DJG@:35G1R1V2S6K~;0 >D,N!o19ca-*4Eb]W)Mq:SO.iv|(=W9FPW]bhnwy73SRlPi()~%0 GYs;=kGJMQrUXmQ!_?5~%0 adsz=eh:zkVinjctoycc15y:diDJ_gkv=;Vj,.w6/NLl=G$'7I!qXTm4XOg?>^r@7NX1bKnsVF?>AITcvU~;0 S!8b3~;0 ?frRjrk17ZplpJY)'(tqa{=FD:GS{Wr#${U$@U~;0 u~%0 ,vI76EUf0laC:[3?^`pI{WZXURPQSX_jy5C``_|yD|HevO+ti4V=DH/Vg|w5kIZgr|i;4NXw1c,,r^99=/CCbIITALK~%0 %MLhMMeYMOUPQVOOJZfPS*/jW^uNxLbn`7iVz)+p0._?Qcw?L4!Mcv+6!WR%.=!eH9337?IWiAw~;0 pIgzlP58DBoMFCWrKM98BSuVbRl$),pi6C!oI`1*2pV9KQk6cYV5D[b%Ev/a:HH)Zs8IZbKraimmnorwAbNfuq'4v>NW#siK%0s4D@%KVbow~%0 -XBYnnB4I],)EB]r('G'rl0/cL77Yx~;0 ;uU>=@5=;1r98o!55UL33FB45??;@@B;L]FK4EgPX%,Ac>!j'>7GWi*-m4_L`qPHk`e;2`Ns[?1,,18CPau.~;0 /:^73@H^C0l%'vY'~%0 xF[111i-3jeCLHJe6Zu7JZkBXDx5Q]]9MUh1d`I2g;PUe#*y*`/S5H;~;0 B.JUbuB_LhKlfu-~;0 mO4ppm.!d@@TjdJ~%0 1i:KZiw|-?Mh{K3C`;3Ve1/d]32L>75o76hN534-/.k((eTs{KC_zu;8^ts43usz3418z7:hNr?D31SPwIQ#%1?N^q@Wh5dK^n5Gmgq*BCcU:-)*.5@M!n1eSP$%yMupJjpi~;0 LLqlw(,s]8?]xIi;Tp+>^OoC!Gu~%0 ,wDBj?YNk~%0 8u7SI._CcHk1y~;0 FPYdpL|9qJhi|?vJ]|mm,Kb>2Qe{eN5eK`s-)'3KVuW2?cK>P[;6YS86>585k53bK/-/*~%0 %hIuaQulF?ic53`^,+]a))dcu*+~;0 Rv.0%*Bf587.t;HVg@I7mM_n{{V|ox%0;V|T;.*+/6@M[l*=DM]Bhe_4B^8r`[;8HVjam)*1p!4;dqOz5Tt/~%0 +wK:{Hf@w;xQXGhAq+Of~;0 >Ma{Ku8s~%0 1.9IWet/>fU#yHfi.FcJ'glp/QLDYnkU%*cAZr~;0 28Q]e1;e]IKUF>RN?:93:7k52bL,+2,TzjzncRlbG?^X31SQ''ORj{Uc]{x1?ibxwC;p]mwx#%j/;FScy')x;zPap?Yzx%/7LkW@4/04;EQ_n'0jCf>`9_TFA_BnWRJ;QTk!i34Ccc5=cp1Ag!$Wz+9]X^Mp7{4]XO%oKq5v0]DE[sO|*w'2=Pcu3GYW|Gfh0NRLjmv'1c?Wou_,=JfM=;Ubv1:gtVJRRGPNG@~;0 6?;o74iQ-+;2ypylkWi_MCZT63NL''JMwR_vp0~;0 fni;s!gd(I3>IVey5bg~%0 /1@Ufu-:io)M8H`^I=89=DNZgu)7i'wAl~;0 bsIRHq~;0 tOLQGjEvYg6CbMr5>aoAcMnX|$G|8pMo/|9c~;0 X|Ik.u%,e>XtJr#t$)~;0 Rh-:_RxEfe)4aFd%$fo1QLfk0GPoaJ=Xe/+>1:geJSbQSQPGE=F@w=9uZ1/J=##mzox`mbXK^W?:SP,+OSxXhwl7Knia(8BBd[V$)q0;FQ]lQU+=F!n%*ZZ~%0 =!3?L_iUJEFJQZfsX7keS7j|:b3||#|~5 ##|Q]3^T6_+*1qN/qR9`-6nX+CBY(,uW0R`9Pv6/5gjHi8yRq#El#rD^2v*5SNt=S9l(5Db~;0 U0gH9sPhCpjBfaz7!Vw-.p8bTqy2KTswX=YgD82~;0 hvLWu!YX[PQHOH/+LE@g:6^J-+3.6xmxliWjcMD`^63_e$$h%~%0 qhoGkl`6vQtZT.m;GR]j{OU0HMey,@[2*VT6ALYjxeZVVZakw,7scr1h4/mktC||j||[|~5 ##|#|#|3#|53#vDPBw;(.?jH3V6W~;0 UWcz9IZh.-m{)-q_CLFKc*[x6CAlAT2y+3L[1;Sd0BX~%0 *oW%,Dd$%wQ2!Kc,8CS>c!t?p`58p;gYx0-92JTuh=Yf[E4@i.*@Q^jaciZ_WZQH>PIxFAu[;8M@/.:~%0 %q$$vgw`RwwG@()jw20>Mz3HA`zl#%{5)Khhb,V5;IUan`n3JTq'9iAqO88~%0 Fl19=HTaoyojkov6?#y{mKBrf|l|b||||#||||##|#|#||##B^#~;0 ZRF!S>N'dkg:V'0u0_SBeIccDYCrcZ%/5ah_fM^()ql(*egBP*EW~%0 (q_0;dGa.=Y8JlI>q`1>`*=B!x4I]9!UlCuf;Ao:bYz@;0ERsy~;0 YewT7EiA6Vh|kp|fogh!aS^V>69VPpNIjTEBD:>~;0 {:;4{f=@1`SITJC~%0 )s_85,+;bR,,]*L`;Nf+,e'4^9IXft~;0 R;0~;0 [##|2JFflD11W*f*d.T49=GS`m5$n5Q1wT3yK|?||##|#|||#~4 |##V#SAXd~%0 lzM_~;0 ]MTTUCW8p?0Z,/ag.,gFQ79L]nGQ.2q!tGW9Ew,3cXy',SC[z5VX8Ji_8pRn7Lb2NLbyAnf>Ik6VUwNI-=No5/3;Ybe:LjXC!t2-#)*dvy{zlziogaOic70Rd_l`]fR]!C:']a'~%0 rcnn-2epk`Nq[W.F_OvTW2wBCVlYj1]FXj{:_Kn``n##|1NAUqcQHFHNVan-/SY#~;0 j#~10 =a##N]hA8q3wO%I2%*u,bg4?G^iZteQ6;wRNKTSX!j_m()n-1@q?KEVzZ|(+;bGIo|Ha*6Mu8Ik,DFb3D`(6AWm~;0 ^b>Of/COpXX(1HhL?:X_x=TkuR),ScC9?F/-0DD)((^.,j~%1 nj%%tbN%%u81V~%0 'ro+,ikX47XOEDN;;7H[w//bHo/y-.g5bMSv6~;0 Z~%0 6l9'K^uKh89oRi'3sE8pql~%0 ?r3LARgpgdflu###>59Z=a>Ko,%s]rk02ukfAHhmR!$$roGbs6~;0 29uK!Mg(+e~;0 UnF!S@mg3?h`9mUu,3ZQ4hJ_x3GZ;Q^w~%0 +Fg_fzB|``P8V[|704A^kc6BkXER`>8ab97!R;:~;0 4Z@@nEFhSLOD:EU!%$ybqn28asldQq(cdJ{/vep$*w>6[|.5jq~%0 2l;OeO|5;b]8tNU|SE9!1c1^6O=7GTez;W7n7?l`;Ra$#ynhyv14zvyBI)*yR`7=$$eJX?P{a|.9_?O|2HY)-_*;FfdOw~%0 0;Ph'+Ny6LSj;~;0 g!bs:hWurb6TVvSADik{BXrzRczLC*,szHFsPRq][`M?Ffpz'(sszd8=U^RL[3LG=)-qeEEHNt.HND*6mO#xUg2+AdEb2?el5eMh0GdY###c5|UK'g|f!Y[bm|.93i~%0 ([L@H8/Vb|jhx|{04y''{BL36)ViCM19mXmjQw3~;0 q##JyLRqK7aVB]u4+F@Wr;Afl-?G!o0EPs%~%0 ea2QNjv4QRnrUHvl;2~%0 Moyc@R,tYIZdSX_U9ey:1k01Zzl@F8fS'R_H>O$%zg41h?ML-,p'*u]12jO|+>FW0G_T|Tm8+@_Gf=WUr~;0 n^$~%0 {CFi#S;k,r.l5!@CO#cZ4F]kY,/jC4CJ|Vb{ulhySux37y()xGT7=x^{JYBZ|%~%0 b$;XhCX~%0 -Fj3AfM/WF`3F]##9L^rxC{e-0])5D_|30=1LMgm~%0 +MKk^D,6QX~%0 %lWvk[x$$wat6:*iLYbNA$%yd~;0 4f;EM{Ul{t7DYqtw'*uY+-rx~%0 )vP#@LW1IXU%'y[0>ub$'zM>*0q(;u?OZxgbep3~;0 J`QVmF314suEMtjXeji##jGkr8@()sOd:C3>j.Qg*3W3>m55TX#$Vb5hNk$%N%*I;L^u6VX1:VpX;oToFF.DIay2.R,;NkZ~;0 Yb)~%0 Fv2jy6~;0 O_B.3^dL8hI[w+/mfwl$H]7lk,2~;0 bhmv(%(wU15mw$%zMK`L(2jM9NakFt@uUe*ISQLKS8bz#$9dES~;0 *maxi59zg!HR[X$[iZ^(*m@bn@L*-pxZ{AOIFg{$$!|F|p'Gc{;|W|)AanS+U;L`|)2Kp2CObt0LJdV_*9DZpUI2KPj%$wIzjr/]{H@Z1s4=Uhr)Rsrk4=NJvmp4*0n]))wr)LtBN]Aev).v^82Ee.=qUAZNhD_QIf~%0 (0Fg6>hUxRbw!%%jWL9>JGKVIKB^oPY/4qL^pI^19s3Bg)Mf3K[9Jn)9Dd4E`U+T;MdJ@jc2LGVcs#$@Yv%~%0 sc$~%0 >Sgm6ZPgR:5U(Tqcn~%0 (nj`Hw|-?U2y|y3.7ca-,vy.LpDKb8M4r]{EMvQ|Q|IcTYb?|)0k(*ZmCNfN/[kE~;0 (*o86;A89MY@E_`tN!6@v#$cpRw?QnFty-4`B1SOw(,UT+V~;0 Pj5KY1Z@KVar'5WOk?Io06eK^s@~;0 A9gPdwV$(wC]vl+~%0 +FqY#'*pDrTa~%0 ?!`cX*1PY8;tlC%'RrqaP#H{@#{FMj|a4:rT@KV1-@_n'~%0 )+q();A14M[@Jza|(Uk>R|4?p2E_sV{k;q]JLq{^.c@Vv(.Pw2u~;0 DLUat~%0 *EaW|{*9ATh|o8pM^oB-a6hNdzuw(38I13:$AQjU$%b?2:@dyNX:xqA_mJrt'(o~%1 u8?5~;0 K!J!)-a+1ehHqMl*9HtD`s|3|F^HHnn*J04;@FNXe|19XWvH]$nD1UG[rWQ55rGVeuP-UGBVhzv5~;0 ]J+Rd$#()ll;@keKTfh6Zh?jt##j-0u5=CR=Ia$$^3EeHaL7`Y>Rl*L;Pm?Ug+IT59=@EKT_o#$KlBOFmW3[KbGBU/h>KXfv=Q%~;0 e9K!kyv')R~;0 AK'r~;0 Xhqc~%0 'mb]6:^`DLbl$R^')nn`v>K3>v4YvwMyDXx*8Hz8Cg%05G_17_4kF=@ABDGMU^l$7H^FRMwU2TMjGA](N2~;0 GSas>^3sDSamxu{##p{AIch'03niDMg!0Vc[WngwY[,/x_h9@$$kGU~;0 GqXwWq;VwAQuo=xb,/b$/4EZzQTm/>hF,NNLJIJMRYcnVHdtWbFJ.DOrXLW#$(-4=IYmRU/a.AQ_jrxpw(*JAM-mf[sl^/2u]V?EVTMWWZIZh^g|h|##k17|=GBWWn0A^~;0 Er:pZFZo)N7H!x~;0 BsKqI`fb[TONOSX`iuxYz%%{u6~;0 )2O{dI%Sn'X~%0 $#$(0~;0 Md%#|B/X=CVfr{|ht-:tiVn!`D''mpMNJ02/TQ=BVRLUUPZ!lSP'(oTS47X!?GajKX~%1 nmZv@I6DuXh-~;0 U/0n$'e>]HM(?s)l=#%y0?PdSZfAHco)ygWKFFJQZdp.1lKGb/{P{/+v5%+x~;0 VK~;0 R(RLA5)~;0 LPby,u>X|@g5b>Ohzvv{ecu~;0 @Dc]C/HE+1mfC@:+-n>~;0 OJX~;0 =pdv@C46xGMEG6Q[PTc]nZa()nep5~;0 +,rG]CH2?cU!3KYAcl.LIgqnxAa_M:C)g~%0 85GZo++x##|oDFIq`VU!l*?AWl29?nHTPo!OJKTcHxnnOmdL^?Wbk>cF+-OILm-[IsdQ$(wH3mwnmvYdM`^M*HjieT7cY)fLTRJQ9HiB?-3a99GPf79/3m:=IR@G!f;J[ku')]1/w?VA>7MdGD?meIE:uWwGDHOcp3r>aR+7,DE_z,EDUO_i`D-(=WtVfAFJB9l.fUgH-4Ke5cO`mH^nV1q/?N4Eo7cg?*w:AdMtwgesq!r;e3@l/%$vttR2EGn@g7kZ~;0 n>ZdOG1$%Lq:7$%S--CMh)*:Eo-/Yg8BlvwN{zw|Cc||||Dnon|x-ACPv`wo$%{Db+CzeTnd0.uDRyM,2dEW{MaZwGuEkH)6TsfMTRvVX,)yR0(C`2ZOV5,u2()yM((lF#O|Y|.tDhQ.|!]|ssH70/__I/Ki=)'fpYG0:U-n~;0 k:UhwPXdS$X#$>TfvC~;0 %wCub,+',Rz##hTv%~%0 JYx4>dj'+'Rmh~%0 *fPi]/@BVZM:[aC;TWdLt=*-g('^Mcf=kD$9cKhl@4p)jY8:]1VfZbNaReC(I!n`RNN8)wMWbB#C~%0 cEUjb.*wF[~%0 )z5l0pDrYkRxdK040rziP;,'{jYAy|sni.bAWTAj8x`#=NZdny~;0 i_TGSx3lCOYbmy52+$'Eay''0=Y*,##!>QEF5GbJA8Rb70>_hlt%%|y+0iGq[$#|^g~;0 ~%0 (`R)M@=mkN94^@##_QD*)P(|{^`F2=i!LLE*.$K>L(*1%+So1c1d'um.${D)V{=g3C9!0t2Wqa0^*|fP=-('Lv|fRD;8789983+@Em0C[LwmhV6ENU[cmz7mTvHB~%0 !~%0 .7DLRW!cmz88~;0 ,:Mi~;0 C#2>_SvNVbHnyOfdHpu6bT8DtH~;0 #+nkvx#:k^KuW(0^C#;3N+de@CwuEH~;0 1lm)lgq]=8E~%0 wqc)y5TdB_VT.]cgc1;fq_PSpbBYQYX?JrPiie]WgYL!]IHgR,wpf/94S,UsbRF?==@BDD>2nss`SLJKNRVYZYSH3!Qse1Fa8/`W'>KQUX!bkw.!D`RS4l1WBNUXZ!_dlwWh;.9Tr5C.nnXq)0S[|t|HZj|p;:/GlWK'B7Amrjgk4eS8WB'YFiiQC=>2OL[PYb2ib%A,Htp)L+T0'sE`Cc6dXob6snBCaP'%|erljedXaGb/p_{6htkc]!RiO_3`ukei0c~;0 =ywXsi~%0 Ot.a8PBCJ>FQU-'xk4x`RxE!XS3UVJOJF7h>78[${nyyr~%1 {{hY^P(wA@1p2#{5m,{o3n,f-s1b){~;0 bcMiDdbv/b2*1E08yj]TOPTZbjpuxuiFfpygZTSV!cjpuxzxq`*;fZrp,@Yxbrqw8P!abbcejr#+1C[y06Pw4p9cO!dfgffhls2,xiJ`lLjtc^ev++pRqP(')_Nhk%W:@aLJ'{{?ZvsJxO8tplk8=%3$#?8I8QTSC)$#YLBG%`Ukq4ib3d@Cur@e,SP1$#{~;0 IhUz`gi26TO.6vLZX@XPC3,wP0VnYG7~%0 zdI#{3pl[MA4'5@mI~;0 xi!OC7*6@qJ$yoaSF~;0 8G0Z4UsdXR!6e~;0 @wotaoVb%2yW6w_IJZImD,Ti4O9~;0 @+JUe{brCb~;0 ;Yv_OTGGRL[GB?[1n5~%0 'w0pd(U-gGgowFQ%q.r,-f9hcn@a]C_N6A`DD;e?L1o#>M,z3CC`IN->e/c>30.7X6~%0 lobYVY_hs$/+27::7/(v01Ppm_XW[cluzP384rJ((zVdbZaWYZLb:m#|y>C2#2E]{Qz.*wjsy@UP53:FWFl@KUB_ovxwuuvz~%0 a/;Ka|7rrs+mVE94:USTV/~;0 Qfrxyxvvw{r||+y[w?|{('(y;phst0cSVoY%XC51Q>YZREnm%_!#wv39)6{{IG=['#lmB.>^:H7_aOA8?0YNUX+e^###=tq~;0 (QR32f@Lj[g,ytEZxl1QWSI=0~;0 VLU_^VH6({gT?#M:qK'{eL/]d0#|_F0`~%0 y{({dQ@1#y?y@GucTE7))r{kC,{j[K;,dpyT/_p^N@7=tva6RrbY_`9d=%1)7t~;0 _=bU##|$zr@zU]5Kgu|y,Bw(uY'6t=LW%{Rmyvm[ApYNU.SUYanMc.up0sH69do>dHGHW;gAC?`~%0 y0{;gzW@0fVnYZjwAS7p,s~%0 0h8h`nB_X5GYFLJW8_HX-mB^'v8h%y)w$'v`m90hPTBK+u@akD/cs7m9k4o,u=:5~%0 $.6~;0 AB>5%${[dg[6mE5027x@fLP!5oE8DQL8#|k_Z!cn{,s6>FLPQOI~;0 %hvZ!^P>p30e;fW+woX`j^Z]do{ML'O6nGQ~;0 (cE~;0 -gMYgg!Q'1?Rj.BSU(tibbiwcl1Xt+L2320./16>IYmhf[5B!u]P'nXhN9mjjA~%0 !cY8Stq7885uqba;i-nmLFqp'oorp@g;'sr__,vu5;,3{{SO:i*,ttC6Hh@NC#dc[S43*,je0>@{z61Xt@!Nb[tl]Ad7IOMG=0Q1P?B;.Bxk!M=*htvaI/Ts`GR*xJlJ,yOmWhJ0v)w%JPoWC1C>_,klYH8(*LZ3Tr`O=+$hB5yeR@/$,-tJ*{gXR`OyO.)|Cx{8mp~;0 g3h#||6ccFNGRIflYH;b4G=+fc/BkP?r!aS4xdP>.bB6#zz~;0 hU`$DY-ovV7Gt`M:*ZB./U*+ah=DTsGh2lrZB~%0 tgO4{tsyLl9sfI)zT'>F]tzM?l4PSRh,v5LF!r5o~%0 ##|$^O[PJ/s0a3(x:Z9-s~%0 @W7j7x@aa4GZKMLU8bMS*sJU=yD[r:eo,spPr0wXJO+r6jGJN6pup:ejK!RVRVMYE`8j(xc=:lRd/%2nBUU8lA=4nx0P5~;0 /hR+wpkgQ9#-:EOW]`_YI~%0 _Vwo;qMC/kQcJZYwoZA*Vpdaep#*/:EOX_dffbV>*B)#|n|5p^-R~;0 JDIEM=X*mkrrfbfp/U1-|gg,5753226~;0 FTf#$~;0 [VP3Zx6kADDCBBDIP[jD6N')Xx20yxX>D%c`R?BSN~;0 ||LHd{^*cdmj>i6mj][ki7C.jhTQlj*vvpnFn?)vvc`3?~%0 8.'=2QHI@'hfVO5)%d`124tr~%0 IJ.vJJDbOU~%0 {.l{@IuEr/x!_k`b!k({u3vb^gxipWU_u,462*I_hie^SG9*11>NZYP@+_uhZJ8;2dlQ2RtbJ~%0 /t=i>OnHhPiG(WJeT?sYA,3tk7Tp[G3_e~;0 CuaL8^nF.zeP=+]pwM%umbhbP^M!6ho>d9a,mQ7x_CO8^_qeiQ:%s]C~%0 or~;0 cX!-{f_TnU>(bB(#$|IEp~;0 JFmHWoYE1{Y9;0JfR0>ZEe^/bp^M~;0 ,t[G;~%0 6?8?A-QiJz4neH-TtfWG6$(+vV0{pZF35yhU=N!OxbH)md@bdGZ%zS^QT2kT)'x(yEJPqS^UACfMJBe4hF_Sq(KY[@OTEXPQ3lPQ${LTqr~%0 E[k.:eg2,sh0Kt,n)!Ey>cf7e6aP`-NG|]YM`G`F!JTQH[9i~%0 ylm.jAPW1qTB9ij9GSI0[X*7.qbeE%j/EV~%0 yq!`+g0TDFS>!;_=[FNW6q`+;*|cE+#1?LYdnu{$Z#huU#lg|fP:*;xrv~%0 K0;GS^hpw{v_,${{^Yytw#@b7>{IC5CJKKKLPV_l#~%0 4Je3,~%0 Np4RGPTTUVX]eoSop6g@QnX[8nZdGKh_]?DY>BLQf_3A+gcPKeb,zydbIxBecgehf9B.nmTM~%0 vv~%0 mk1I'>D.~;0 4SIIB$eaUP-rrb_%uw*omTe~;0 {{7*Qt7b9kl[iRiIpofQk,xjOgQNVYd-wgBhB47BSTg%#|:0Gz`,yp{~%0 rX|{z`,X>V@W:!)f|*8??:2'+M^ffc!RG9*1p6UEE;)dvl`RB/^NjM-csdP6D^_/ilP'M!`6?be6O@rU71u;k:PpX>2z/g=Ct]D%a*mnG'{j^gb{_Si-]l/hK>c`M/NG9~%0 mBzN]$uqiWc1kT:3L1ChW1{@IHv_a7x[~;0 77T^_8MSc=rQ0vV86#%{AFfDp?h!MpV>)waRJJQa4HcV%w!*{gUE6(@U[gxM)jqeYND9-$${f;fN9(avmdZM='$#|7qaQ@+]s`F$`IjE?tU,9-ri.xSDVnHj=JM'zJAWgmN+rdNbo.`MZE]LEZZL3lUN%{OSls-FZk5;eg8-sh8Gu+m2_Cv'E^S0o~%0 y7RDq(Dh[ZGc?d>aAZHPSB`1p~;0 Ww2_HD`'yoUQ7;Lc:-r4JX)ve('-i8TLFZ~;0 b8f9e@!MLb0)%$Omm[B,~%0 2AO^lx)!06:;8/7.QU=j`QB6005=HUbny4blbA;#8Pm:Pl+,1ES[_beiox(W3BVnLst8]#$BT^cfilqx!cGsQiKUHxmtBM9mqeJSVD>)||^UD|>_Zgd_[=Q3`]ZTca,wvigEl;qo]W'zz+sq3k,@R0?9QFKF]WWSc`b^[]kh7G/rp.bv?xw3ZU8'g)yjv66xIBnrf;sX8nTV[e$|{%zH>EVGl>reC''3ElZ:qSFM3H`_,xm.v7QHkE*$KRlPw#KW5l(wL')$28y;r;m9k3o#*01-%1DMOMH?4'5Tbggb[RG9'St'5(^zsj_RA+zzoP,iseT=3jINt`G$q8!!0vdFc~;0 :s]EoO/ul##|?PT,a`C4?A>6~%0 ;!Y]$UY1?Yejkie]Q=FpJm:KTiUv6WGMKE;.Bzp`EHvCu?dIfgjmweP9-{gI~%0 -tHx/BhP,rV1kzbL;1.4AX'-xJDg%{M;Jla~;0 yKoS;~%0 _kZWAubRD8.%jY`k~;0 Cwk`WPIB;3(*%{:qU>+Pyrke]TG5~;0 gteWH4>ykX@DYtL>v[;BXfAqN8bLg!,~%0 xHh3nn02s8!E,{~;0 JXnA9hcG,uXN2{,LWs3?co70po74y*r2e@z)PVj1n:kIP%{Ydm$||{*0sKOZA_>^@XGOQC]4l#|{sar$%(i>ST~;0 i'zff{oezomz@6oaD^aAr8xztjalj+_N;j2:IbqiUDYx4aGQUF^@b@bD]OQ^=q*5=CFD86^i`N>54:ERbq~%0 =1~;0 EMRUUPA#{{9-'ee!QJFHOYes7ayD,,)7G[r6W^##=Q_iqv|'q-5>K!q{lpBe.;L^jqw|[cNz[vP!L{wzS]6lxcosM80:l5UHXTXQ1($[VLC_[gcda76)kjMDutb],:~%0 -7z5wH-ut82LCvidmi+>U.D>ol_XYsiNK?OJI*zgYQP!)RJXS-zfWNMVbupQK_[)|hZQOWslAAc_^o`WU^yv(d_.zkbajd=p;W%d]m0zrr##~%0 2bVrNOw=UbNPLiA17Kzx,xm_/;zv9r4~%0 ysj=q[^hg??_Qde;$zCIha/y[=2Br[)yt;M%:S@oR~;0 r/H!b#L:|SElC~%0 Wz*Ch[2udA1LQg8VNC?i_*eP;l0:nhR%;yHdRSZDb7j,r~%0 x)nK%)-/,$$.22-%'4983*.660$~%0 (0[e>K=D5=gTZtx)2sP8tFWGz+4pV-@_Lj'+-.-*~%0 Kj+(2sK5o/9@DFGFD@;4,9]]'3vEFb'=LV!`a`_[WRLE>60++1@S_[[[Dj$Kdrz~%0 I)~%0 W{wsmga[VRPQRRJ6]E!fxyn`O:#zuojfaYI+XD!hS;?ylW6=qN2o6wSXUnYH:/~%0 YmQY#|m`ULE>92*XRY~;0 $xtkd]ULA1GZiWF38zn_M67gwW)shM,~%0 x8jb=kp1-xL`Bi^[$RR@j.D_~%0 z88kmlC/s$ZO(x+I!$|/9j#|/*w~%1 z,Mt9-t%fJ7i_VBXc[JA'$|W3K#XjM2C~%0 *wAVNKQJNNHV>a2m%{nWpkT~;0 %2..o7aIUWP`Wau[N~;0 '8'y$sO0uj271#m:]U~;0 l%r'|:iH!QTVQWSTYLb@j.pqk^QJk'6ES_kv$5%1z~%0 'Ynpf!VX_k{-t:FR^hpx{b>/-zkyqmfbbfo{3U###]'(/7AN!n,AN;{{+DXhs|(q.39AKYlnrGi2DQer|dkQ{^xckKyyvux,grY3n1BzyMJLn9$mlRF?Z4WOYR]W(rpd`6Wu7r>?Y2mjmzfUJsI2jnSJ~%0 wvz^jR>-%e`2L(~;0 -y!C.yM,ut=4FpS:%'r9M*F>TkN5oeB6NGXiM4S1C:TLRkO7#I8~;0 5UMBqU~;0 (G-'%TI)z^F1Nr[bN?m]jR?.#a~%0 >E-'{cPA61:/(AUk:[qlv3xfYRUld=,^Km1Twt$'aDiJ2xulg>5!?:pAYhUI%HBpa~%0 )L:reuX+M>q^3*JJkKV'e~%0 D]b,;~;0 vW:rXKQg1JZd$1#~;0 {UCnJgMF,Gaa$V^=9|X0wm3jV9pH-V#||-BnSPa6p4+sn$0;xEdNTVH!D[KFp5Z_L2^jbW/@jQ0qcp'6K_`HfCvYv%(yK9rkK?uQ];cJZ>ez$%$-9AFHGD@:2+#.GXcjllid^VMD;2)7i0FHTYXQF6$|rh]RE5^g|hP6EveM+'#|J#pBXh;{OmS?/#>nLX0ygXLB91)J^vO/Tvj`WMB5%2onWA*`tfUA)5y.iE;w^Aj=m$|Y2^I{:rFSTVcYJ]>l0Cd+z@=hbO;jO!:j@g;i8n*>e9o4?aHi6=^n[04bhbhG%x+Cq7d;a9d4k-r~%0 zF%F{:pg_I.sm(kjz1x=A?5~%0 Y(KIkEF+9nPPb9p~%0 zc~;0 H#2~;0 uCnEkEjAh;e5!1O3=C*iSh6ts$(1CVi|/{;EMQQI.DgYw'M'%%)/9ER`n|#rs'wtt+L{r{9$(.3:AJVf#$G{2||.FYhs{(n-28AM`wxFg-9Lbq{vxMuVjL%Cqkd02!VCFF4nebb@{z2:*Hq3LEO@eaWKShhlPd2;_?0'$`Wl`fG#G_T)E;ibQ;rP/${KWQ(rn`cANe9gd2{zzY7*xL)ut;g*l/wS1ciZ.2?~%0 B17tP/Uc76-E46uQ1Hi=3+E2-xU6Bl>%/{{@*Dv]=Bj;cf7Vvs^gH,Kc1?I)fY;tW~;0 ^R'R6LehO7|2qFY:Xl_#|eQ>*|V3O$|*onb!fLUXOd0z!6T?Ba=9ga9Ban=f`0'E~;0 q!,yp4ot7TGnE7E/Ifb.xi@ij%>URk1:-1Hs^8u^oT:#~;0 TQlC,d[-/L_h?3uT~;0 oL#HYkR+ChXAk+R,*;yK[Z@h)x^Z%2=qEfHcCo+3u!;C2J^)5qH9b{!CR8QW_!y.$%x_~%0 *wQ5{S;gY!9!OSF_'u(29~;0 ;83,6IW_cdb]VMC8+#Om'09CD@6(cwmbUE/v]xp!D%vkR+tD^SCqD$|[?*W_Z2glZJ=2~%0 =k%[5Gvi!OA1(y3pT8=xgT=^s=rK5x]>iFp#|Z1bL6tH]Q[_]%YT;o8WV#|GVVuqPTVsROVT/wKGYad=8c]lhJ)#{~%0 Jy)v+u/s8nLeqWC+yg5vov~%0 'N9:TKl95^,?vN`YNc?j1r+-z(.0{2n5!~;0 GJ0fL{q!Q3y29Ph$0-2/:[()'',6DVk'~;0 7GVdrahY|6|~;0 @DKUbqbS%s|n#eXi||(-29BQk9Xnd$*@R_iqw#'+7Jj'?]w9cP`kt~%0 -Bg;Bq285`B=FIKxr_aZd~;0 )+%.fTB?8pg[YAyw(-x2QKkS@+$ttI!,NLk;o*v`F,9`2Q9A5uK1x!A#LGYEaa4fXlQ3]Z`P0'{S$1x]@lk(fY=qIRmgJ*~%0 xx.j^JlEWnR2,G~%0 0k_PjDGrV7+'.hXPkF>uY9Bzz'`JJnK%~;0 uX9gjT2>sS0@sU5KRCTrf+z!=MmO.(4-[3!lgL,ccC#QcjAehGJs!C8,wP15C#JTlG,vlZE(dQ04rt+L!i/.{oe_j!f@I+Hsa=tLq@4Bk0tu'@Vgg=vAEC6J[oiJt.Gid+>N^wkBxY>#||2DUfJw^Q+~%0 ;Od+{x)tV~%0 {w4MiC-QAmI0S:xr~%0 Bg[9qL4gW-BjVFh%{v__$6FcULa;k1p6g^*23+2X!G~%0 TT0`-;gPpGE!Vv1;l`%)pQ>fYa@ZWPN]/t$-121,%7GQWZYVPH?3$1Perz||zuog!M7h@Vbu||ujZE(ooX3H8NTFrJ$|U4Mg[)uhTB0Jg*P~%0 vm]K79o2Y2!q!C#/u7]#|bC(y;|#|!5${=|EoI[z>~%0 {Vv@EzY+nBr7vT(bGrdDOR1AwrcJ-6g,FwCj`^O=(AsXsU=7LU`~%0 zv8b'5AeMK[.q[6v#l1OG1hPl'mR5@XX]%'ARK*Gf(?:JWbg[=M8DKT`q)L9K]pzU#$DS]gt-/VzlcCX$xw#0N1Ec'I~%0 3DR_l$)~;0 _-0/Ldx7dNd9=/RqCQsJNIlUMbe1[1*%0~%0 >hK>@HsdXYQ{y%'ss(Xk.>GA5$2[10_;jlaUF5FG7eF^kPsUFveTB,YZ=jPjQhW]q`M7jkAnW|V0zhU@'xxDoX|@rIZkn[F.~%0 P'CmSVkBVr`K3'*?hChg@IubM5%7_(xdABvcN6loq*QoqMc2ycDDuaL4V[@_EvSWubHLr^H15=*IaWq/z%|Lxn`L+!mWB*;qr0I[flkf!N7scM8EH-BPY![VN@%^:qT>)3ts~%0 7CJMMJD8_S:(G?)4~;0 @BCBD~%0 $Pf]~%0 /6~;0 DU;;0vq$0>W@L(zw0O9Q2uh>)'LJj?[or@k[8rSTe.Fd!;pBi-ApTPd4r3XaX2@yIoNtI23QKL_l(v:MfO^Q;7JvPn>kVWOc/z,9AFGFB;2%*AR]cffc]UI5Liz/a76.>{reO.BGtwW){c?Z['wCrK*zbJ/){Ru${kXAjV5fp]E_Y2pmW~;0 V!$Pt_FIa'bq]E$6m-ZXueR:~;0 v8_uo`P=~%0 ZKk;sXD19gf;Dp,q9EY:NPt5PN,rg/rb5>Z5@v+uV9B_he50[~%0 45>;=j-Jj,LAVks~%0 #AWi|4{FZo./puMwKmg|H!DbmP1?Yg~%0 qk',V//%>tLs~;0 79`9BvNL9aC@ff'R{z~%0 6(9bv?ACDlS!^Lr_xy)Quf2o7/UvgIM4Xvd/0*^a8YuZ5>~;0 4(qs:ZrGGJF=0?':Xn(BUTMD7~%0 (17Shru(|d]`[SH;++40K_jnnlXW5wi`VK>.%0%@R]`Y,lVqdYM?/({|0BMOE/yfYM?/ac-8:0XphYL=-?A[kXI:*~;0 qpFnWF6%F;0uVB0WcVItW=)8~;0 qe![:G8seCf:KDnO)x?F!d$cmJ;|VHm6_W,Er[Hm~%0 i_)/D{V^eHoAsdnY0*;HOPE+%*'/BHTSaT57Ighk9.IuDw~%0 '**'*7@DFD>44HT[^!VK6(Xpyzul]F#Gg%fvwf~;0 `mR,mteK,5s!3sbo^N=~%0 Kh:R~;0 wfWJ=-%{CIr_PC6(x]S1u_I8)8l(9aL%NkA[+SnDa!.5_S/w0i+DS/YSwRD.qZRhi-]SW).ZiQ6b)==MV;p,:Tq1YIeT![@[s4WOn6@nj8>f5:i(,x[FR$#OkP%aE04mp(4qe43fGH.l]NV6+(wtKDk~;0 W`!^||b:z~;0 dSUekkd-%`(4Z4>N;#8@>Y4+'3:'wF6.'(mbYB5,le`>nP>1%A1;r_H7(e`HKoT?-5OjK~%0 {aI4BWi4qdlT~;0 %Cpa;uKWs^E,~;0 VhiEu*{1{tdN42I[gmmeT=#:KW^]SA('9EKJ?+#/53'7I8))/8~;1 6)H!cc!Q@~%0 /EIHXaaXC8vY9]gHr%{QUH8p8U:3!!UpG,-v2yW7UFd`SpO=.n^Hl(f)JX:rlA:92U^G7Uhk[61H[ggZ>+DV`aW@#BU!WF)3MWQ~;0 ATR>*NXK*>[!CRh`~;0 8guc7Qy@Qnf4ikGXg1>~%0 $Pf/VBOd.k_Qb.%|{T_.8w1Y^0C:^]3E9c^8=*k`=(fnTybD)S?v4rkvbJ2.Zukk`N:%7R[XN?-2EKIA3'7=~;0 4')0/(0ENPKB3x~;0 wKPMA*jhI#m2[+yKs;GVt7r:iI*)qkW`[gM93i>ck9up@RA~%0 0.#=26F5EL5NN3/SN16SK/4OF,(D?(34#$?NQJ=(2s:dC=+bkJVS;R7vMu_KP>os_6,,;E?,3RT@4ZX+TcuuC_:A/Zpfk$~%0 {zC6kHE+wljtm:BGH@+htcZkFQKGWM>^2NUB1`g/Ck?iC8*kjZVDENkOX60k6OM:=f+>g_34c8{9,[gYb,+pmyCep@^@X>D[!GR^~;0 MMZcSe,`*JXni)-hQ[^w'y!P6P$#{G7d[Dj?D?I/.IWK/Q]64[uh:/'~%0 wTd]Tvbe4F8>=jDN8W|||#'m#{WZKX]S$v9#atf#-n#@Z:|#T2~;0 ||||J%f|zh~%0 v|wy>u]%r(#|~%0 i#|C|#|5:||7||9HqAa4d=O]k[oV@b=a=8yrDwdxnt'7j03/5$90vR>@|Z;s>$*P'8m0L1G,Y%=n;'HCvtw#6%dh#WA=3E|$$z~;0 O8S|2l||P6.5|RNck7dS;4%{P,uM$ly;ZdF.B?Fa~;0 7vaTPUJjSvaRIJ`6ZT9P]YlsrdG:~;0 -xS3#'AohO.3z']Bpz+9^?GHD;#+]W^~;0 :^Yryrqt{#:##EYTSh7UMCV|n|u|~;0 C||j@.,;|YdFjeV@$xL]#!8M(RMa2f6W`+lY7U+[:0x_MB?EoY2xbRGBCR3qBLQOF61pQb~%0 i_Z^3tI,'Ap`htM4,3JrAjU]_[RC-U]?C?xixsru|l#NnWV_zh#|cZ|#90T#z:9|#N!*+hV8.2JANBWVI5;j~%0 RNvY8HT:lClC:XBR]*n;Q`3Wb~;0 W'fG.KpZKB@FuX%Qs~%0 V)'7xWraUNKN[>iPXky{lR'ttBjQYsOV#{R7-7T+3aZE?G^*-XUjsurj[D~%0 s~;0 *,a+?Z|wwz*EW[S#u)gg-|!F|S|)v`ZL73Ag7d~;0 3-wG^:!zdJ+eKKk2d@;d4jAqD>W~%0 -t@TUV!h?K8m6j4]$'yJ[W`uUeqF$yS1M.*/,1{+bAXs^E2({h[TSXdc)tA#Co,8CMTVTMB3'd{{ne`_cju:r4xUMtAXZ#-q_mb8AnSLY#%Gtr^Zd%4n+I-?,I'cF8:iv!1-gkA--'`']-77EZtx(bhe)Zh{k1k-gT9[eED1;=?RrI~;0 A[!YAX!pm_K2Kf1P;qS1XU~%0 0b2J1dKAf5g?C^)2If-X?ENWk:SD/>X9_CDb2!V$Z~%0 v$'uQ.%3Gc.;!b@%sY:=6D%8Oeu$?~%0 $itbG)2wgdiv2bIdeQA6,~%0 ={yxMr@YJWdpyxm^K1aTwhflw{zzvg/tBiicU~%0 z@$!>Qp{S6'%/Ei#%x06996/5#xxA~;1 fmK;56;CO`v*~;0 NPG+w2]Wv3kq4f;,/nlNIZ8RC~;0 ,Yf~;0 upW;8p:7-Q98@5HDuU0_P?9]Wr57zzVGTa4!HfHuo4nzjb)q;Z%w(1Glx,W2;oS-^V'@AW%($8Uo0Jk5U!eI2/wZD3(Y0%~%0 ,6@HMNLE~;0 2)#p)hqHfbciv-^?Tnzi]UPOQW!.w.gYtlijnxzT:jO@HqrD0tD+':f9[dwZKJVp*B7?CCA;07=2~%0 rtWIDEIP[jUgOAGglNBer/p9*-sp!bM!M1_zh`O85tHI)>2-@[lw!=:o7e~;0 iXo%'vtO%w~;0 ,7Su]Zy1i/P+u'.9Z1o_lR%w8v;PP%'S8h?[rW74rCQ${:'(4DUbjlh^P@0#UAs/Fe,DImw_L=3*%0|$L#.{0=KYemrspj`TI?~;0 Y`ouz'!/9FWl||j3oQLLlux{vEG^R;MilF-1xy-qEhz{-K;DIKIC7%]t^rqcfYUUY`jwa*DFvKd[oAg+i!?^av(3/~%0 nfC3[grmW=/wI_5YOdsyb~%0 EHxY7Nb~%0 9.>Rq`dWGBi>Ha?8Nbbcac+n)e/gD(3AcG.6iV1UTDD]%)T0!0FWjO9'_eK7(9(]#7Oi%908~;0 =:3+#uoh%>=(4DZv3mJgrhcchuGVkmVajTVNLMR[gyb8eZM!srC4n9=zFyov[OQ`{*?;EKNLF9$y:Is~;0 zwkggkq{-dlJ1+5'5BD>.OmHI'1?QZS%KqW9>o?;(0Jg+EdrM%xGQ:T`knHJ:N/s2F;Qh2*-pe7NLq1eI(-7`8yMxjJ0Df1~%0 w2~%0 7DKLG=0#(eFm?i3ZRztcWQQZyU-P?NX]]XPE8-$:@qrjimy*j6EYq[@.zyusuzZ.o(,ZwQ9.1A!r5xAHKJB2H,:4m8*hq:TO)i||8NI3+])~;0 662wKwMA-ZiB-n;hWnk7b`kL+hY%O3IWvJ6?`[/dUS~;0 Uf.9;U%xN7n273@foPo{U5A[ZG_%iOoC%)Hut`RJJ!2Oft{{thXE3%Scr2Kk-VB].8Siv{{ujW~;0 @bUQSYdtdW9!]`5BeGS(9Hotjo%,3~;0 ?~;0 1F^x`~%0 X~%0 Zbp/KPLUI0O'0AVdfGZ{GzE56wV-@~%0 +HfSlMvS/_`1Q6M]Ji]],V#{K@4Bd##dwQ-]2t@pTr(vIvm]V!zn{;n5fSy1e)C5:92~%0 chB?216?L^uUMAi].j~;0 @Vsx_U[p*ZrvfC*Z%-47%yAE7(e5UQiy`OvzkR0E*4OoN;6b9N2VnL#@/:!$BFsWIdq_AqRq~%0 )Y%~%0 pU1OT+~;0 DB8(kUYP]v-l=RlO-B@GD7-w4uprz2[uXMVp'BGAr6fJWU+u/m~;0 dZv]/,6,6#$Ms~%0 %jKh.?N%##iS8Yc1H#~%0 7Pn/GPL;wd_cm8%)3~%0 sGyjyCcun-K|?|ViviD$e9W!|Av[;Qi.1w#qYo$%Q0O7%#%~;0 Yr!X]j%1~%0 Np(C*[dDv=oXp8~;0 D$'Nv30!?O/Mk2zy(3YQtb]dt+,Gh|%pqc%X'.Ea|b@sIi'(niQ|y>|!u|%(GXW7A]j]1#">
-#}00O' %}t$ '}s$ '}s$ '}s$ '}s$ ~%0 }t$ ~%0 }t$ %}u$ %}6o' ~%0 }s$ '}s$ '}r$ (}r$ (}r$ (}r$ (}r$ (}r$ (}r$ '}s$ '}s$ ~%0 }u$ $}Ii' %}t$ '}s$ '}r$ (}r$ )}q$ )}p$ )}q$ )}q$ )}q$ )}q$ )}q$ (}s$ '}s$ ~%0 }Ak' ~%0 }t$ '}r$ (}r$ (}r$ (}q$ )}q$ )}q$ )}q$ (}s$ '}s$ '}s$ ~%0 }0q' $}u$ %}u$ ~%0 }t$ %}u$ %}u$ %}u$ $}y+, '}K*( )}J*( )}m$ )}I*( +}H*( +}l$ *}R(( +}k$ +}S(( )}k$ -}n$ $}a~%0 ( ~%0 }m$ ,}l$ )}Q(( -}j$ ,}P(( -}i$ -}P(( ,}j$ -}m$ %}^~%0 ( ,}i$ -}k$ )}]~%0 ( +}j$ -}j$ *}]~%0 ( +}i$ -}j$ +}]~%0 ( *}j$ -}i$ ,}!~%0 ( *}k$ ,}i$ ,}]~%0 ( *}j$ ,}j$ ,}m$ $}k$( *}k$ +}j$ ,}k$ (}j$( )}k$ ,}j$ +}j$ *}k$ ~%0 }q$ %}s$ $}1y' )}l$ +}j$ +}j$ +}j$ (}p$ ~%0 }q$ ~%0 }r$ %}9w' (}l$ +}k$ +}j$ *}k$ )}n$ '}q$ ~%0 }r$ %}s$ %}s$ $}Is' (}m$ *}k$ +}j$ +}k$ )}n$ (}p$ ~%0 }q$ ~%0 }r$ ~%0 }r$ %}s$ %}s$ $}Yo' (}m$ *}l$ *}k$ *}l$ )}n$ (}o$ '}q$ '}q$ ~%0 }r$ ~%0 }r$ %}r$ ~%0 }r$ %}am' '}n$ )}l$ *}l$ *}k$ *}n$ (}o$ (}p$ '}q$ ~%0 }q$ '}q$ ~%0 }r$ ~%0 }r$ %}s$ %}s$ $}qi' '}o$ (}m$ )}m$ )}l$ *}m$ )}o$ (}p$ '}p$ '}q$ '}q$ ~%0 }r$ ~%0 }q$ ~%0 }r$ ~%0 }r$ %}s$ $}zg' ~%0 }o$ (}n$ )}l$ *}l$ *}m$ )}o$ (}o$ (}p$ '}q$ '}q$ ~%0 }q$ '}q$ ~%0 }r$ ~%0 }q$ ~%0 }r$ %}s$ $})f' %}p$ '}n$ )}m$ )}m$ )}n$ )}o$ (}o$ (}p$ '}q$ '}p$ '}q$ '}q$ ~%0 }q$ '}q$ ~%0 }q$ ~%0 }r$ %}wg' '}o$ (}n$ )}m$ )}n$ )}n$ (}p$ (}p$ '}q$ '}p$ '}q$ '}q$ ~%0 }q$ '}q$ ~%0 }q$ '}p$ '}q$ %}~%0 f' ~%0 }p$ '}o$ (}n$ )}n$ (}o$ (}p$ (}p$ '}p$ '}q$ '}q$ '}p$ '}q$ '}p$ '}q$ '}p$ '}p$ ~%0 }~%0 f' %}q$ '}o$ (}n$ (}o$ (}o$ (}p$ '}p$ (}p$ '}q$ '}q$ '}p$ '}q$ '}p$ '}q$ '}p$ '}p$ ~%0 }q$ %}0d' $}q$ '}o$ (}o$ (}o$ (}o$ (}o$ (}p$ (}p$ '}q$ '}p$ '}q$ '}q$ '}p$ '}p$ '}q$ '}p$ ~%0 }q$ ~%0 }$f' ~%0 }p$ '}o$ (}o$ )}o$ (}o$ (}p$ '}q$ '}p$ (}p$ '}q$ '}p$ '}q$ '}p$ '}p$ '}q$ ~%0 }q$ %}Tu $}u$ %}u$ ~%0 }t$ ~%0 }t$ ~%0 }t$ ~%0 }t$ %}u$ %}w_~%0  %}q$ '}o$ (}o$ (}o$ (}p$ (}p$ '}p$ '}q$ '}q$ ~%0 }r$ ~%0 }r$ %}r$ %}s$ $}s$ %}r$ %}r$ $}Xs ~%0 }s$ (}r$ (}r$ (}r$ (}r$ (}r$ (}r$ (}r$ (}s$ ~%0 }t$ ~%0 }u$ $}1Z~%0  %}p$ '}p$ (}o$ (}o$ (}p$ '}p$ (}p$ '}q$ ~%0 }5B $}u$ $}t$ %}t$ %}t$ %}t$ $}u$ $})X $}t$ (}q$ )}q$ )}q$ *}p$ *}p$ *}p$ *}q$ (}r$ (}s$ '}s$ ~%0 }u$ %}-Z~%0  '}o$ (}o$ )}o$ (}o$ (}p$ ~%0 }*D %}P$ ~%0 D%}O$ (B~%0 }O$ (B~%0 }O$ )A%}P$ )A%}Q$ (@~%0 }S$ '?%}U$ ~%0 ?%})X %}s$ (}q$ *}p$ *}p$ +}o$ +}o$ +}p$ *}p$ *}q$ (}r$ (}s$ '}t$ %}5X~%0  ~%0 }p$ (}o$ (}o$ (}p$ ~%0 }`C '@%}R$ )?%}Q$ *>~%0 }P$ ,=~%0 }P$ ,=~%0 }O$ -=~%0 }O$ -~;0 '}P$ -;~%0 }R$ ,;~%0 }S$ +;%}U$ *;%}W$ (}r$ '}PT ~%0 }s$ )}p$ *}p$ +}o$ +}o$ +}p$ +}o$ +}p$ )}r$ (}r$ (}s$ '}u$ $}=V~%0  %}p$ (}o$ (}p$ '}gA %}s$ (=$}V$ (~;0 %}U$ *;~%0 }T$ *:~%0 }T$ +:~%0 }T$ ,9~%0 }S$ -9~%0 }S$ -8'}R$ .8~%0 }S$ .8~%0 }T$ .7%}V$ -7%}W$ ,}o$ *}p$ )}s$ %}P4 $}t$ %}u$ $}4= ~%0 }s$ )}p$ +}o$ +}o$ ,}n$ ,}o$ +}p$ *}q$ )}r$ (}s$ '}t$ %}?V~%0  $}q$ '}p$ '}gA %}s$ '}r$ (:$}X$ *8~%0 }W$ *8~%0 }W$ +6'}W$ +6'}W$ +6~%0 }X$ +6~%0 }X$ +5'}X$ +5~%0 }X$ ,5~%0 }X$ ,5%}Z$ +5%}Z$ +}o$ *}q$ (}s$ %}U2 $}t$ ~%0 }s$ ~%0 }%A '}r$ )}q$ *}o$ ,}n$ ,}o$ ,}o$ +}o$ +}p$ *}r$ '}t$ ~%0 }6X~%0  ~%0 }`C ~%0 }r$ (}q$ (7$}[$ *5~%0 }Z$ *5~%0 }Z$ +3'}Z$ +3'}[$ *3~%0 }!$ *3~%0 }!$ *2'}!$ *2~%0 }]$ *2~%0 }^$ )2%}_$ )2%}`$ '}s$ ~%0 }K4 $}t$ ~%0 }s$ ~%0 }t$ %}yB ~%0 }s$ )}p$ +}o$ +}o$ ,}n$ ,}o$ +}p$ *}r$ (}s$ '}yx~%0  %}s$ '}r$ (4$}_$ (3~%0 }^$ )2~%0 }^$ )1'}^$ )1~%0 }_$ *0~%0 }_$ *0~%0 }`$ )/'}`$ )/~%0 }b$ '0~%0 }c$ ~%0 0%}t$ $},8 %}s$ '}s$ ~%0 }kF %}s$ )}q$ *}p$ +}o$ +}o$ +}p$ *}r$ (}s$ '}vz~%0  %}s$ '2$}b$ (0%}b$ (0%}b$ (/~%0 }b$ ).~%0 }c$ (.~%0 }c$ (-'}d$ ~%0 .~%0 }f$ %.~%0 }s$ ~%0 }s$ %}t$ $}46 $}t$ ~%0 }s$ ~%0 }t$ %}^J '}r$ )}q$ *}p$ *}q$ )}r$ (}t$ ~%0 }z$' %}g$ $/%}g$ $.~%0 }s$ ~%0 }r$ '}r$ '}r$ ~%0 }r$ '}r$ '}r$ ~%0 }s$ ~%0 }s$ %}56 $}u$ %}QN $}u$ '}r$ (}s$ (}s$ '}u$ $}|$' %}s$ ~%0 }s$ ~%0 }r$ '}r$ '}q$ (}q$ (}q$ '}r$ '}r$ '}r$ ~%0 }s$ ~%0 }t$ $}=4 $}u$ $}5Z' %}s$ ~%0 }r$ '}r$ '}r$ '}q$ (}q$ (}q$ (}r$ ~%0 }s$ ~%0 }s$ ~%0 }s$ %}u$ $}Ok' %}t$ %}s$ '}r$ '}r$ '}r$ '}q$ '}s$ ~%0 }s$ ~%0 }s$ ~%0 }s$ ~%0 }s$ %}t$ %}2P' %}s$ %}r$ ~%0 }r$ %}s$ $}Y8 $}u$ %}s$ ~%0 }s$ ~%0 }s$ ~%0 }s$ ~%0 }s$ ~%0 }s$ ~%0 }s$ ~%0 }s$ ~%0 }s$ %}t$ %}u$ $}:N' ~%0 }q$ '}p$ '}q$ '}q$ ~%0 }r$ %}R: $}u$ $}t$ ~%0 }s$ ~%0 }s$ ~%0 }s$ ~%0 }s$ ~%0 }s$ %}t$ %}t$ %}u$ $};N' ~%0 }q$ '}p$ '}q$ '}p$ (}p$ '}q$ ~%0 }s$ $}T: $}u$ $}u$ $}t$ %}t$ %}t$ %}t$ %}u$ $}u$ $}u$ $}(: $}M2 %}v$ %}u$ %}u$ %}|y~%0  ~%0 }q$ ~%0 }q$ '}p$ (}p$ (}o$ (}p$ (}p$ '}r$ %}M~;0  $}u$ $}u$ $}u$ $}u$ $}u$ $}u$ $}u$ $}u$ $}(: $}u$ %}_, $}v$ %}u$ %}u$ ~%0 }t$ ~%0 }u$ %}u$ %}1v~%0  %}q$ ~%0 }q$ '}p$ (}p$ (}o$ (}p$ (}p$ '}q$ ~%0 }r$ %}G> $}u$ $}u$ $}u$ $}u$ $}u$ $}u$ $}u$ $}/8 $}u$ %}t$ %}u$ %}k( $}u$ %}u$ ~%0 }t$ '}t$ ~%0 }t$ ~%0 }t$ ~%0 }u$ %}Cr~%0  %}r$ $}r$ %}q$ '}p$ (}o$ (}p$ (}o$ )}o$ (}p$ (}p$ '}q$ ~%0 }G> $}u$ $}u$ $}u$ $}u$ $}u$ $}u$ $}u$ $}u$ $}66 $}u$ %}t$ %}u$ %}u$ %}v$ $}v$ %}u$ ~%0 }t$ ~%0 }t$ '}s$ '}t$ ~%0 }t$ ~%0 }t$ ~%0 }u$ %}Qn~%0  )}n$ ~%0 }q$ $}r$ ~%0 }q$ ~%0 }q$ '}p$ (}o$ )}o$ (}p$ (}o$ (}q$ '}q$ ~%0 }@@ $}u$ $}u$ $}u$ $}u$ $}u$ $}u$ $}u$ $}66 $}u$ %}t$ ~%0 }s$ ~%0 }u$ %}u$ ~%0 }u$ %}u$ ~%0 }t$ ~%0 }t$ '}s$ '}s$ '}t$ ~%0 }t$ ~%0 }u$ %}Pn~%0  +}l$ ~%0 }q$ $}r$ ~%0 }q$ '}p$ (}o$ (}p$ (}o$ )}o$ (}p$ (}p$ '}q$ ~%0 }A@ $}u$ $}u$ $}u$ $}u$ $}u$ $}u$ $}u$ $}u$ $}=4 $}u$ %}t$ ~%0 }s$ '}s$ ~%0 }u$ ~%0 }t$ ~%0 }t$ '}t$ ~%0 }t$ ~%0 }t$ '}s$ '}s$ '}t$ ~%0 }t$ ~%0 }Yl~%0  )}m$ ,}l$ $}i~%0  %}q$ '}p$ (}p$ (}o$ )}o$ (}p$ (}p$ (}p$ '}q$ ~%0 }s$ $}J> $}u$ $}u$ $}u$ $}u$ $}u$ $}2$ $e$}u$ $}66 $}u$ %}t$ ~%0 }s$ '}s$ '}t$ ~%0 }t$ ~%0 }t$ '}s$ '}s$ '}t$ '}s$ '}s$ '}t$ ~%0 }t$ ~%0 }u$ $}^j~%0  ,}l$ -}W( %}r$ '}p$ '}p$ (}p$ (}o$ )}o$ )}o$ (}p$ (}q$ ~%0 }r$ %}C@ $}u$ $}u$ $}5$ $b$}3$ %c$}2$ %d$}1$ $}t$ $}{6 %}t$ ~%0 }s$ '}s$ '}s$ '}t$ ~%0 }t$ ~%0 }t$ '}s$ '}s$ '}t$ '}s$ '}s$ '}t$ %}v$ $}]j~%0  .}j$ /}V( %}q$ '}q$ '}p$ (}o$ )}o$ )}o$ (}p$ (}p$ '}q$ '}r$ %}PC $}t$ %}s$ %}r$ ~%0 }r$ %}s$ %}s$ $})5 %}t$ ~%0 }s$ '}s$ '}s$ '}s$ '}t$ ~%0 }t$ '}s$ '}s$ '}t$ ~%0 }t$ ~%0 }t$ ~%0 }u$ %}`j~%0  '}o$ 0}i$ 1}S( %}r$ ~%0 }q$ '}q$ '}p$ (}p$ (}p$ (}p$ (}p$ '}q$ '}r$ %}PC %}s$ %}s$ %}r$ ~%0 }r$ ~%0 }r$ %}s$ $}*5 $}t$ ~%0 }s$ '}s$ '}s$ '}s$ '}s$ '}t$ '}s$ '}s$ '}s$ '}t$ ~%0 }t$ ~%0 }u$ %}_j~%0  )}n$ 0}h$ 4}Q( $}s$ ~%0 }q$ '}p$ (}p$ (}p$ (}p$ (}p$ '}q$ '}q$ '}q$ ~%0 }s$ $}YA %}s$ ~%0 }r$ ~%0 }r$ ~%0 }q$ ~%0 }r$ ~%0 }r$ %}|6 %}t$ ~%0 }s$ '}s$ '}s$ '}s$ '}t$ ~%0 }t$ '}s$ '}s$ '}t$ ~%0 }t$ ~%0 }t$ %}^j~%0  +}m$ 2}g$ 6}F* %}r$ '}p$ (}p$ (}p$ (}p$ (}p$ '}q$ '}q$ '}q$ ~%0 }s$ %}YA $}t$ %}r$ ~%0 }r$ ~%0 }r$ ~%0 }q$ ~%0 }r$ ~%0 }|6 $}t$ ~%0 }s$ '}s$ '}s$ '}s$ '}s$ '}t$ ~%0 }t$ '}s$ '}s$ '}t$ %}u$ %}]j~%0  ,}l$ 3}g$ 7}s$ ~%0 }L( %}r$ ~%0 }q$ '}q$ (}p$ (}p$ '}q$ '}q$ '}q$ '}q$ ~%0 }r$ ~%0 }s$ $}b? $}t$ %}s$ %}r$ ~%0 }r$ ~%0 }r$ ~%0 }r$ %}s$ $}$7 %}t$ ~%0 }s$ '}s$ '}s$ '}s$ '}s$ '}t$ ~%0 }t$ ~%0 }t$ ~%0 }u$ %}u$ %}1B~%0  $}u$ %}u$ $}v$ $}u$ $}hC ,}l$ 3}f$ 9}q$ (}K( %}r$ ~%0 }q$ '}q$ '}q$ '}q$ '}q$ '}q$ '}q$ '}q$ '}q$ ~%0 }s$ %}a? $}t$ %}s$ ~%0 }r$ ~%0 }r$ %}r$ ~%0 }r$ %}o: %}t$ ~%0 }s$ '}s$ '}s$ '}s$ '}s$ '}t$ ~%0 }t$ ~%0 }u$ %}Q8~%0  $}u$ %}t$ ~%0 }t$ ~%0 }s$ '}s$ ~%0 }s$ '}s$ ~%0 }s$ '}s$ ~%0 }s$ '}s$ ~%0 }t$ ~%0 }s$ ~%0 }t$ %}u$ $}.: -}k$ 5}d$ :}p$ )}K( $}s$ ~%0 }q$ '}q$ '}q$ '}q$ '}q$ '}q$ '}q$ '}q$ '}q$ ~%0 }s$ %}ZA $}t$ %}r$ ~%0 }r$ ~%0 }r$ %}s$ %}o: $}t$ '}r$ (}r$ '}s$ '}s$ '}s$ '}t$ ~%0 }t$ ~%0 }t$ ~%0 }W6~%0  $}u$ %}t$ ~%0 }s$ '}s$ '}r$ '}s$ '}r$ (}r$ '}r$ (}r$ '}r$ (}r$ '}s$ '}r$ '}s$ ~%0 }t$ %}u$ $}58 ,}l$ 5}d$ 9}o$ *}L( $}s$ ~%0 }r$ ~%0 }q$ '}q$ '}q$ '}q$ '}q$ '}q$ '}q$ '}q$ '}r$ %}s$ $}c? $}t$ %}s$ %}s$ %}r$ %}s$ %}S~;0  )2~%0 }]$ *2'}]$ ~%0 6'}r$ '}s$ '}s$ '}t$ ~%0 }t$ ~%0 }t$ %}W6~%0  %}t$ ~%0 }s$ '}s$ '}r$ '}s$ '}r$ (}r$ '}r$ (}r$ '}r$ (}r$ '}s$ '}r$ '}s$ ~%0 }t$ ~%0 }t$ %K%}K$ $J%}r$ %}s$ %}s$ %}s$ $}.0 +}m$ 5$%}`$ :}n$ +}s$ %}T~%0  $}s$ ~%0 }r$ ~%0 }q$ '}q$ '}q$ (}p$ (}p$ '}q$ '}q$ '}q$ '}r$ %}s$ %}SC $}s$ %}s$ $}I> *}n$ ,3~%0 }Z$ +4'}Z$ '8'}r$ '}s$ '}t$ ~%0 }t$ ~%0 }t$ %}P8~%0  %}t$ ~%0 }t$ ~%0 }s$ ~%0 }t$ ~%0 }s$ '}r$ '}s$ '}s$ ~%0 }s$ '}s$ ~%0 }t$ ~%0 }s$ ~%0 }t$ ~%0 O~%0 }E$ %L'}q$ ~%0 }q$ '}q$ ~%0 }r$ ~%0 }r$ ~%0 }r$ %}s$ %}6. )}o$ 4$~%0 }`$ :}l$ -}r$ ~%0 }L( %}r$ ~%0 }r$ ~%0 }q$ (}p$ (}p$ (}p$ (}p$ '}q$ '}r$ ~%0 }r$ ~%0 }r$ %}s` $}q$ +}m$ ,6$}Y$ ,5~%0 }X$ *7'}Y$ %;'}s$ ~%0 }t$ ~%0 }t$ ~%0 }t$ %}6@~%0  $}v$ $}u$ %}u$ %}t$ %}u$ %}u$ $}E' '}o$ (}o$ (}p$ '}q$ '}p$ '}q$ '}q$ '}q$ ~%0 }s$ %}s$ $}7. 2'%}a$ 9}_$ ~%0 +/}q$ '}U~%0  $}s$ %}r$ ~%0 }r$ '}q$ '}p$ (}p$ (}p$ (}p$ (}q$ ~%0 }r$ ~%0 }r$ ~%0 }s$ $}q` ~%0 }p$ +}l$ .}k$ -7%}V$ ,8~%0 }V$ );~%0 }s$ '}s$ ~%0 }t$ ~%0 }u$ $}1P~%0  *}m$ *}n$ (}o$ (}p$ '}q$ '}q$ '}q$ ~%0 }r$ ~%0 }r$ ~%0 }r$ %}t$ $}@, /)%}a$ 9}_$ 9}q$ (}U~%0  $}s$ ~%0 }r$ ~%0 }q$ '}q$ '}q$ '}q$ '}q$ '}q$ '}q$ '}q$ ~%0 }r$ ~%0 }s$ $}p` ~%0 }p$ +}m$ -}k$ .}k$ -9%}U$ *~;0 %}t$ ~%0 }t$ %}u$ %}u$ $}:N~%0  )}m$ +}l$ +}m$ )}n$ )}o$ (}p$ (}p$ '}q$ '}q$ '}q$ '}r$ %}s$ %}B, *,%}a$ 8}`$ 9}_$ ~%0 1)}U~%0  %}r$ ~%0 }r$ ~%0 }q$ '}q$ '}q$ '}q$ '}q$ '}q$ '}q$ '}q$ ~%0 }s$ %}s$ $}n` (}o$ +}m$ -}k$ .}k$ -}l$ ,=$}S$ 'A%}u$ %}u$ $}2P~%0  +}k$ ,}l$ *}m$ )}o$ (}p$ (}p$ '}q$ '}q$ '}q$ ~%0 }r$ ~%0 }r$ ~%0 }s$ %}R, %}b$ 7}a$ 8}`$ '-*}_$ %}s$ %}r$ ~%0 }q$ '}q$ '}q$ '}p$ (}p$ (}p$ '}q$ '}q$ '}r$ ~%0 }r$ %}eb ~%0 }p$ +}m$ -}k$ .}k$ -}l$ +}o$ (}~;0 % $}6P~%0  ~%0 }n$ -}j$ ,}k$ +}m$ )}n$ )}o$ (}p$ (}p$ '}q$ '}q$ '}r$ ~%0 }r$ ~%0 }r$ ~%0 }s$ $}[* %}d$ 5}b$ 7}`$ 8}`$ ~%0 }q$ ~%0 }q$ ~%0 }r$ ~%0 }q$ '}q$ '}q$ '}q$ '}q$ '}q$ ~%0 }r$ ~%0 }r$ ~%0 }r$ %}db %}r$ )}n$ ,}m$ ,}l$ ,}n$ *}p$ (}NR~%0  *}k$ .}i$ -}k$ *}m$ )}o$ (}p$ (}p$ '}q$ '}q$ '}q$ '}q$ '}r$ ~%0 }r$ %}s$ %}[* %}i$ 0}c$ 5}b$ 7}`$ (0~%0 }_$ '}q$ ~%0 }q$ '}q$ '}p$ (}p$ '}q$ '}q$ '}q$ '}q$ ~%0 }r$ ~%0 }Qf (}p$ *}n$ +}n$ +}n$ )}r$ $}QR~%0  +}k$ .}i$ -}j$ +}m$ )}o$ (}p$ '}p$ (}p$ (}q$ '}q$ '}q$ ~%0 }r$ ~%0 }s$ %}s$ %}[* %}p$ )}d$ 4}c$ 6}a$ *+(}`$ '}p$ '}q$ '}p$ '}q$ '}p$ (}p$ (}p$ '}q$ '}r$ ~%0 }r$ %}Rf $}s$ (}p$ )}o$ )}q$ ~%0 }IT~%0  -}i$ /}h$ .}j$ *}n$ (}o$ (}p$ (}p$ '}q$ '}q$ '}q$ '}r$ ~%0 }r$ ~%0 }r$ ~%0 }s$ %}s$ %}c( %}q$ '}h$ 1}d$ 5}b$ 6}a$ (}o$ '}p$ '}q$ '}p$ (}p$ '}q$ '}q$ '}q$ ~%0 }r$ ~%0 }s$ $}!E' -}i$ /}h$ -}k$ )}n$ (}p$ (}p$ '}q$ '}q$ '}q$ '}q$ '}r$ ~%0 }r$ ~%0 }r$ ~%0 }s$ %}s$ %}c( %}q$ '}l$ -}e$ 3}d$ 4}c$ )}n$ (}o$ (}o$ (}p$ '}q$ '}p$ (}p$ '}q$ '}r$ %}RG' .}h$ 0}h$ -}j$ *}n$ (}p$ '}q$ '}q$ '}q$ '}q$ '}q$ '}q$ '}r$ ~%0 }r$ ~%0 }r$ ~%0 }s$ %}s$ %}s$ %}s$ %}r$ ~%0 }o$ *}h$ 0}e$ 3}d$ ,}k$ (}o$ (}o$ (}p$ '}p$ (}p$ '}q$ '}q$ ~%0 }r$ %}RG' .}h$ 0}g$ .}j$ )}o$ '}q$ '}q$ ~%0 }r$ ~%0 }r$ ~%0 }r$ ~%0 }r$ '}q$ '}r$ ~%0 }r$ ~%0 }r$ ~%0 }s$ %}s$ %}s$ %}s$ %}r$ ~%0 }p$ )}j$ .}g$ 1}e$ 1}f$ )}n$ (}o$ (}o$ (}p$ (}p$ '}q$ '}q$ ~%0 }r$ %}QG' .}g$ 1}g$ -}k$ )}o$ '}q$ ~%0 }r$ ~%0 }r$ ~%0 }r$ ~%0 }r$ ~%0 }r$ ~%0 }r$ '}r$ ~%0 }r$ ~%0 }r$ ~%0 }s$ %}s$ %}s$ %}s$ %}r$ '}o$ )}l$ ,}h$ 0}f$ 0}g$ +}l$ )}n$ (}o$ (}p$ (}o$ (}p$ '}q$ '}r$ $}QG' .}g$ 1}g$ .}i$ )}o$ (}p$ '}q$ '}r$ ~%0 }r$ ~%0 }r$ ~%0 }r$ ~%0 }r$ ~%0 }s$ ~%0 }r$ ~%0 }r$ ~%0 }s$ %}s$ %}s$ %}s$ %}r$ '}p$ (}m$ +}j$ .}h$ /}g$ ,}k$ )}n$ )}n$ (}p$ (}o$ (}p$ '}q$ ~%0 }s$ $}PG' .}g$ 2}e$ /}i$ )}o$ (}p$ '}q$ '}r$ ~%0 }r$ ~%0 }r$ ~%0 }r$ ~%0 }r$ ~%0 }s$ ~%0 }r$ ~%0 }r$ ~%0 }s$ %}s$ %}s$ %}s$ %}r$ '}p$ (}n$ *}k$ -}i$ .}h$ ,}k$ *}m$ )}n$ )}o$ (}o$ (}p$ '}q$ ~%0 }s$ $}6q~%0  $}~;0 6 %}s$ ~%0 }s$ ~%0 }/~;0  -}g$ 2}e$ 0}h$ *}n$ (}p$ '}q$ '}r$ ~%0 }r$ ~%0 }r$ ~%0 }r$ ~%0 }r$ '}r$ ~%0 }r$ ~%0 }r$ ~%0 }s$ %}s$ %}s$ %}s$ ~%0 }q$ '}p$ (}n$ +}k$ ,}j$ -}i$ ,}k$ *}m$ )}n$ )}o$ (}o$ (}p$ '}q$ ~%0 }r$ %};o~%0  ~%0 }s$ ~%0 }s$ ~%0 }A4 ~%0 }r$ '}r$ '}s$ ~%0 }u$ $}>8 ,}g$ 2}e$ 0}h$ *}n$ (}p$ (}q$ ~%0 }r$ ~%0 }r$ ~%0 }r$ ~%0 }r$ ~%0 }s$ ~%0 }r$ ~%0 }r$ ~%0 }s$ %}s$ %}s$ %}s$ %}s$ ~%0 }q$ '}p$ (}n$ +}k$ ,}j$ ,}k$ +}l$ *}m$ )}n$ )}o$ (}o$ )}o$ (}p$ '}q$ %}@m~%0  ~%0 }s$ '}r$ '}r$ '}s$ ~%0 }O0 $}t$ '}r$ '}r$ '}s$ ~%0 }t$ %}@8 )}i$ 1}e$ 1}g$ ,}l$ )}o$ (}q$ '}q$ ~%0 }r$ ~%0 }r$ '}r$ ~%0 }r$ ~%0 }r$ ~%0 }r$ ~%0 }s$ %}s$ %}s$ %}s$ ~%0 }r$ ~%0 }q$ '}p$ )}m$ +}k$ ,}k$ +}l$ *}m$ )}n$ )}n$ )}n$ )}o$ )}o$ (}o$ (}q$ ~%0 }>m~%0  ~%0 }s$ '}r$ '}r$ '}s$ ~%0 }H2 ~%0 }s$ ~%0 }r$ '}t$ $}.~;0  /}f$ 1}g$ ,}l$ )}o$ (}p$ '}q$ '}q$ '}q$ '}r$ ~%0 }r$ ~%0 }r$ ~%0 }s$ %}s$ %}s$ %}s$ %}s$ ~%0 }r$ ~%0 }q$ '}p$ )}m$ +}k$ ,}k$ +}l$ )}n$ )}n$ )}o$ (}o$ )}o$ (}o$ )}o$ (}p$ '}r$ %}9o~%0  ~%0 }s$ %}~;0 S ,}h$ 0}g$ -}k$ *}n$ (}p$ (}p$ '}r$ ~%0 }r$ ~%0 }r$ ~%0 }r$ ~%0 }s$ %}s$ %}s$ %}s$ %}t$ %}r$ ~%0 }r$ ~%0 }q$ (}o$ )}m$ +}k$ ,}k$ *}m$ )}n$ )}n$ )}o$ (}o$ )}o$ (}p$ (}p$ (}p$ '}q$ ~%0 }NG' )}k$ .}h$ .}j$ *}n$ (}p$ '}q$ '}q$ '}q$ '}q$ '}r$ ~%0 }r$ ~%0 }r$ ~%0 }s$ %}s$ %}s$ %}s$ %}r$ ~%0 }q$ (}o$ )}m$ +}k$ ,}k$ *}m$ )}n$ (}p$ '}p$ (}p$ (}o$ (}p$ (}p$ (}p$ '}q$ '}r$ %}KG' -}i$ .}j$ +}l$ )}o$ (}p$ (}p$ '}r$ ~%0 }r$ ~%0 }r$ ~%0 }r$ ~%0 }s$ %}s$ %}s$ %}s$ %}s$ %}r$ '}p$ (}n$ *}m$ +}k$ +}l$ )}n$ (}o$ (}p$ '}p$ (}p$ '}q$ '}p$ (}p$ (}p$ '}r$ ~%0 }r$ %}MG' +}k$ ,}k$ +}l$ *}n$ (}p$ (}p$ '}q$ '}q$ '}q$ ~%0 }s$ %}s$ %}s$ %}t$ $}s$ %}s$ %}r$ '}p$ (}n$ *}l$ ,}k$ +}k$ *}n$ (}o$ (}o$ (}p$ (}p$ '}q$ '}p$ (}p$ '}r$ ~%0 }r$ ~%0 }r$ %}EI' *}l$ +}l$ *}n$ (}p$ (}p$ '}q$ '}q$ ~%0 }r$ ~%0 }r$ ~%0 }s$ $}t$ $}t$ $}t$ $}s$ ~%0 }q$ '}p$ (}n$ +}k$ ,}j$ +}l$ )}n$ )}o$ '}p$ (}p$ '}q$ '}q$ '}p$ '}q$ '}r$ ~%0 }r$ ~%0 }s$ $}GI' (}n$ )}n$ )}n$ )}o$ (}o$ (}p$ '}q$ '}r$ ~%0 }r$ %}s$ %}t$ $}k~%0  %}s$ %}r$ ~%0 }p$ )}m$ +}j$ -}j$ *}m$ )}n$ (}p$ '}p$ '}q$ '}q$ '}p$ '}q$ '}q$ '}r$ ~%0 }r$ %}6M' (}o$ )}n$ )}o$ (}o$ (}p$ '}q$ '}q$ ~%0 }s$ %}s$ $}d( $}s$ %}r$ '}o$ )}l$ ,}j$ ,}k$ )}n$ (}o$ (}o$ (}p$ '}q$ '}p$ (}p$ '}q$ '}q$ '}r$ %}s$ %}/O' '}p$ '}p$ '}q$ '}p$ '}q$ ~%0 }r$ ~%0 }s$ $}R, ~%0 }q$ '}o$ )}l$ ,}j$ +}k$ )}n$ (}p$ '}p$ '}q$ '}p$ (}p$ '}q$ '}q$ '}q$ ~%0 }s$ %}s$ %}'Q' ~%0 }q$ '}q$ ~%0 }r$ ~%0 }q$ ~%0 }r$ %}t$ $}R, %}q$ '}o$ *}k$ ,}i$ +}l$ )}n$ (}o$ (}p$ '}p$ (}p$ '}q$ '}q$ '}q$ '}q$ ~%0 }r$ ~%0 }s$ $}|R' $}s$ %}r$ %}s$ %}s$ $}J. $}q$ (}m$ +}j$ -}i$ *}m$ (}o$ '}p$ '}q$ '}p$ '}q$ '}q$ '}q$ '}q$ ~%0 }r$ ~%0 }r$ ~%0 }s$ $}(f' %}p$ (}m$ +}j$ -}i$ )}m$ (}o$ (}p$ '}p$ '}q$ '}q$ '}q$ '}q$ ~%0 }r$ ~%0 }r$ ~%0 }r$ %}{g' $}p$ )}k$ -}h$ /}g$ )}n$ (}o$ '}q$ '}p$ '}q$ '}q$ '}p$ '}q$ '}q$ '}r$ ~%0 }r$ %}|g' $}o$ *}i$ /}g$ 0}f$ )}n$ '}p$ '}q$ ~%0 }q$ '}q$ '}p$ '}q$ '}q$ '}q$ '}r$ %}s$ %}|g' %}n$ +}g$ 1}e$ 2}e$ )}n$ '}p$ ~%0 }q$ '}q$ ~%0 }r$ ~%0 }q$ '}q$ '}q$ '}q$ ~%0 }r$ ~%0 }s$ %}#h' %}m$ ,}e$ 3}c$ 5}b$ *}n$ ~%0 }q$ ~%0 }q$ ~%0 }r$ ~%0 }r$ ~%0 }q$ '}q$ ~%0 }r$ ~%0 }r$ ~%0 }r$ ~%0 }s$ $}t$ $}-f' ~%0 }m$ +}c$ 6}`$ 7}a$ *}m$ '}q$ ~%0 }q$ ~%0 }r$ ~%0 }r$ %}r$ ~%0 }r$ ~%0 }r$ ~%0 }r$ ~%0 }r$ %}s$ %}t$ $}.f' ~%0 }c$ ',)}_$ 9}_$ 9}^$ ,.%}_$ (}p$ ~%0 }q$ ~%0 }r$ %}s$ %}r$ ~%0 }r$ ~%0 }r$ ~%0 }r$ %}s$ %}s$ %}s$ %}s$ %}s$ $}t$ $}I`' %}`$ '0(}]$ -+)}]$ /)*}!$ ,.'}!$ )}o$ '}q$ ~%0 }r$ %}s$ %}r$ ~%0 }r$ %}s$ %}s$ %}s$ %}r$ ~%0 }r$ ~%0 }r$ ~%0 }q$ '}r$ ~%0 }I`' ~%0 }!$ '4'}[$ +1(}Z$ ,0(}Z$ ,1'}Z$ )}o$ '}q$ ~%0 }r$ %}s$ %}r$ %}s$ %}s$ %}s$ %}r$ ~%0 }r$ ~%0 }q$ '}p$ (}p$ (}q$ '}K`' %}Y$ '9~%0 }X$ )7~%0 }X$ *6~%0 }X$ +5'}W$ *8%}W$ )}o$ '}q$ ~%0 }r$ %}s$ %}s$ %}s$ %}r$ ~%0 }r$ ~%0 }q$ '}o$ )}n$ *}o$ *}r$ %}(b' ~%0 =%}V$ '~;0 %}V$ ):~%0 }U$ *:%}V$ *9%}V$ )}o$ (}p$ '}q$ ~%0 }r$ %}s$ %}r$ ~%0 }r$ ~%0 }p$ (}o$ )}k$ -}k$ .}p$ (}xc' %}s$ ~%0 }r$ '}r$ (>$}T$ )>$}S$ *=$}S$ )}p$ '}q$ ~%0 }r$ %}s$ %}r$ ~%0 }q$ '}n$ *}h$ 0}g$ 1}o$ *}/Q $}u$ %}$0' $}t$ %}t$ $}t$ %}t$ %}s$ '}r$ '}q$ (}p$ )}p$ )}o$ (}p$ '}q$ ~%0 }r$ ~%0 }q$ '}o$ )}f$ 2}d$ 4}f$ 3}s$ $}8O $}t$ ~%0 }r$ (}q$ '}>(' %}s$ ~%0 }s$ %}t$ %}s$ ~%0 }s$ %}t$ %}t$ %}s$ ~%0 }s$ ~%0 }r$ '}r$ (}p$ )}o$ )}o$ )}o$ (}p$ '}o$ )}e$ 3}c$ 5}c$ 5}s$ %}18 $}u$ $}u$ $}u$ $}u$ $}u$ $}D2 %}s$ '}q$ )}p$ )}I$' %}s$ '}r$ ~%0 }r$ '}r$ ~%0 }s$ ~%0 }s$ ~%0 }s$ %}t$ %}t$ %}s$ %}t$ %}s$ '}r$ '}q$ (}q$ (}p$ (}o$ )F$}J$ *}d$ 3}a$ 7}a$ 7}s$ %}08 %}t$ %}t$ %}t$ ~%0 }s$ ~%0 }s$ ~%0 }t$ %}t$ %}t$ $}u$ $}`* %}t$ %}s$ '}q$ )}o$ +}m$ )}El %}t$ '}r$ )}q$ *}I)~%0  %}s$ '}r$ '}q$ (}q$ '}r$ '}r$ ~%0 }s$ ~%0 }s$ %}t$ %}s$ ~%0 }s$ %}t$ %}t$ %}t$ %}s$ ~%0 }r$ '}r$ '}p$ )}o$ *G$}?$ 4/*4%}9$ 91+2$}9$ 9}a$ ++~%0 }08 %}t$ %}t$ %}t$ ~%0 }s$ ~%0 }s$ ~%0 }s$ ~%0 }s$ ~%0 }s$ ~%0 }t$ %}t$ $}u$ $}g( %}t$ %}s$ '}q$ )}o$ +}l$ -}k$ ~%0 }r$ $}nb ~%0 }s$ (}q$ *}o$ -}l$ .}l$ .}o$ *}K'~%0  ~%0 }s$ '}q$ (}q$ (}q$ '}r$ '}r$ ~%0 }s$ ~%0 }r$ '}r$ ~%0 }s$ ~%0 }s$ %}t$ %}t$ %}t$ $}u$ $}t$ ~%0 }r$ '}q$ (}p$ )}m$ ,}`$ 9.)8$}7$ :.-4$}7$ .*(1-1%}`$ (}y5 %}t$ %}t$ %}t$ ~%0 }s$ ~%0 }s$ ~%0 }s$ ~%0 }s$ ~%0 }s$ ~%0 }s$ ~%0 }s$ ~%0 }t$ %}t$ $}u$ $}u$ $}u$ %}s$ ~%0 }s$ '}q$ )}o$ +}l$ /}h$ )+%}d$ '2%}`$ ~%0 })] '}q$ *}o$ -}l$ /}k$ 0}j$ 0}j$ /}n$ *}:O% (}q$ (}s$ ~%0 }CO $}t$ ~%0 }s$ '}q$ (}q$ (}q$ '}r$ '}r$ '}r$ ~%0 }r$ '}r$ ~%0 }s$ ~%0 }s$ ~%0 }s$ %}t$ %}t$ $}u$ $}t$ %}t$ %}s$ ~%0 }r$ (}n$ +}b$ 7}_$ :K$}5$ 0().+7$}X$ /3%}Z$ .2$}^$ +}-2 $}u$ %}t$ %}s$ ~%0 }s$ '}r$ '}r$ '}r$ '}s$ ~%0 }s$ ~%0 }s$ ~%0 }s$ ~%0 }s$ ~%0 }t$ %}t$ %}t$ %}t$ %}t$ ~%0 }r$ (}p$ *}n$ -}j$ 1}f$ *',}`$ (.,}[$ (3*}Y$ ~%0 9'}-U $}t$ (}q$ *}o$ ,}m$ .}k$ 0}i$ 1}j$ 0}k$ -}p$ (}*S% +}n$ ,}o$ *}p$ )}r$ '}[G %}t$ ~%0 }r$ '}r$ '}r$ '}r$ '}r$ '}r$ '}r$ ~%0 }r$ '}r$ '}r$ ~%0 }s$ ~%0 }s$ %}t$ %}t$ %}t$ $}u$ $}t$ %}s$ ~%0 }r$ '}p$ *}d$ 5}`$ 9}^$ 2~%0 )}a$ %5$}'% ,8$}W$ /4$}Y$ /}m$ ,}50 $}u$ %}s$ ~%0 }s$ ~%0 }s$ '}r$ '}r$ '}r$ '}s$ ~%0 }s$ ~%0 }s$ ~%0 }s$ ~%0 }s$ ~%0 }t$ %}t$ %}t$ %}t$ ~%0 }s$ ~%0 }r$ (}p$ +}m$ 0}h$ 5}a$ ;}!$ ),0}X$ )1.}U$ (6,}T$ ~%0 ='}8Q ~%0 }r$ *}o$ ,}m$ .}k$ 0}j$ 0}j$ 0}k$ .}n$ *}nX% (}p$ -}m$ ,}n$ ,}o$ *}q$ )}q$ (}s$ ~%0 }u$ $}/: $}u$ %}s$ ~%0 }s$ '}r$ '}r$ '}r$ '}r$ '}r$ '}r$ ~%0 }r$ '}r$ '}r$ ~%0 }s$ ~%0 }s$ ~%0 }s$ %}t$ %}t$ $}u$ $}t$ %}s$ ~%0 }r$ '}q$ (}g$ 3}a$ 8}_$ :}`$ *})) ,}l$ 0}j$ 0}m$ ,}=. %}t$ %}s$ ~%0 }s$ ~%0 }s$ '}r$ '}r$ '}r$ '}s$ ~%0 }s$ ~%0 }s$ ~%0 }s$ ~%0 }s$ ~%0 }t$ %}t$ ~%0 }s$ ~%0 }s$ '}r$ (}p$ +}n$ 0}h$ 5}b$ :}]$ =}Y$ **3}V$ )00}T$ )5-}R$ (;)}S$ %}fM '}r$ )}o$ ,}n$ -}l$ .}l$ .}m$ ,}p$ (}Q`% ,}n$ -}m$ -}m$ ,}o$ +}p$ )}q$ )}q$ (}s$ '}s$ ~%0 }t$ %}u$ %}u$ $}u$ $}v$ $}u$ $}v$ $}u$ %}t$ ~%0 }W$ ~%0 ~;0 ~%0 }V$ (;'}T$ );'}T$ );'}T$ *:'}U$ ):'}U$ (;'}V$ ';~%0 }X$ %~;0 ~%0 }r$ '}r$ '}r$ ~%0 }s$ ~%0 }s$ ~%0 }s$ %}t$ %}t$ $}t$ %}s$ ~%0 }r$ '}q$ (}j$ 0}b$ 7}`$ 9}_$ .}r, -}e$ 6}c$ ~%0 '1}b$ $,-}S( $}u$ %}t$ %}t$ %}s$ ~%0 }s$ ~%0 }s$ '}r$ '}r$ '}r$ '}s$ ~%0 }s$ ~%0 }s$ ~%0 }s$ '}r$ '}s$ ~%0 }s$ '}r$ (}q$ *}o$ /}j$ 3}e$ 6}b$ 8}`$ :}]$ ~;0 }Z$ ),/}X$ )3*}W$ )}n$ )}o$ (}fM %}s$ (}r$ )}q$ (}t$ %}6h% *}o$ -}m$ .}m$ -}m$ -}n$ +}o$ +}p$ )}q$ )}q$ (}r$ (}r$ '}s$ ~%0 }t$ ~%0 }s$ ~%0 }!$ %9~%0 }Y$ )7~%0 }Y$ *7~%0 }W$ +7~%0 }W$ ,6'}V$ ,6'}V$ ,6'}V$ ,6'}V$ ,6'}W$ +6~%0 }X$ +6~%0 }Y$ )6'}Y$ (7'}[$ %8~%0 }s$ ~%0 }s$ ~%0 }s$ %}t$ %}s$ ~%0 }s$ %}s$ ~%0 }r$ '}q$ (}l$ -}d$ 6}a$ 7}a$ /}l$ %}k. 3}f$ 5}d$ 7}c$ '),}c$ ~%0 }s$ ~%0 }s$ %}t$ %}t$ %}t$ %}t$ ~%0 }s$ ~%0 }s$ ~%0 }s$ ~%0 }s$ ~%0 }s$ '}r$ '}r$ '}r$ (}q$ (}r$ (}q$ +}n$ /}j$ 2}g$ 4}f$ 4}f$ 3}i$ /}p$ ~%0 }Z~%0  ~%0 }p$ (}n$ *}m$ *}m$ )}p$ ~%0 }e@~%0  '}r$ +}n$ -}m$ .}l$ .}l$ .}m$ ,}n$ ,}o$ *}p$ *}q$ (}r$ (}r$ '}^$ '4'}!$ *2'}[$ +3'}Z$ ,2'}Z$ ,2'}Z$ ,3~%0 }Z$ -2'}Y$ -2'}Y$ -2'}Y$ -2~%0 }[$ +2'}[$ +2'}[$ +2'}!$ )3'}]$ '4~%0 }s$ ~%0 }s$ ~%0 }r$ ~%0 }s$ ~%0 }s$ ~%0 }r$ '}q$ '}q$ (}l$ -}e$ 5}a$ 7}a$ 7}b$ +}b0 %}t$ /}j$ 3}f$ 4}e$ +%*}f$ '}r$ ~%0 }s$ ~%0 }s$ ~%0 }s$ ~%0 }s$ ~%0 }s$ ~%0 }s$ ~%0 }s$ ~%0 }s$ '}r$ '}r$ (}q$ )}p$ *}o$ ,}n$ /}j$ 2}g$ 3}g$ 3}h$ 0}m$ +}:. '}p$ (}n$ *}m$ *}n$ (}TD~%0  )}p$ ,}m$ .}l$ .}k$ 0}j$ /}k$ /}l$ .}m$ ,}o$ +}b$ (,)}a$ )-)}`$ *-(}_$ +.(}^$ ,-(}^$ ,.'}^$ ,.'}^$ ,.(}]$ ,.(}]$ ,.'}^$ ,.'}_$ +.'}_$ */'}`$ )/'}`$ (0~%0 }c$ %0'}r$ '}r$ '}r$ ~%0 }r$ '}r$ '}q$ (}o$ *}j$ /}e$ 3}d$ 5}c$ 5}c$ .}l$ '}^2 '}r$ ,}n$ 0}i$ 1}h$ 0}j$ (}q$ '}r$ '}r$ ~%0 }s$ ~%0 }s$ '}r$ '}r$ '}r$ (}q$ (}q$ *}o$ ,}n$ .}k$ 0}i$ 1}i$ 1}i$ /}n$ *}%4 '}p$ )}m$ *}n$ )}o$ ~%0 }WD~%0  ~%0 }r$ *}o$ ,}m$ .}l$ .}k$ /}j$ 0}i$ 1}h$ 2}f$ 3}f$ 4}d$ 5}d$ 6}c$ +'*}c$ +()}c$ **)}b$ **)}b$ **)}b$ **(}d$ (+(}d$ (+(}e$ ~%0 ,(}q$ (}q$ '}q$ (}q$ (}q$ (}q$ '}q$ (}p$ )}n$ +}k$ .}h$ 0}g$ 2}f$ 3}d$ /}j$ *}N6 '}r$ *}p$ ,}m$ .}k$ .}l$ *}o$ (}q$ (}q$ '}r$ (}q$ (}r$ (}q$ )}p$ *}o$ ,}m$ .}k$ /}k$ /}k$ -}b; '}p$ (}o$ )}o$ '}AJ~%0  (}q$ *}o$ ,}n$ ,}m$ -}l$ .}k$ /}k$ /}j$ /}j$ 0}i$ 0}j$ /}j$ 0}j$ /}l$ -}n$ +}n$ *}o$ *}o$ *}o$ *}o$ )}p$ )}p$ )}p$ )}o$ )}p$ )}o$ *}m$ ,}l$ ,}k$ .}i$ /}i$ -}j$ +}n$ '}J8 '}s$ (}q$ +}n$ -}m$ -}l$ ,}m$ +}o$ )}p$ )}p$ )}p$ *}o$ +}n$ -}m$ ,}n$ +}p$ '}OA '}p$ (}p$ '}|S~%0  '}r$ )}q$ )}p$ *}o$ +}o$ *}o$ +}o$ *}o$ *}o$ *}o$ *}o$ *}o$ )}p$ )}p$ )}p$ (}q$ (}q$ (}q$ '}r$ '}q$ (}q$ '}q$ (}o$ *}n$ *}m$ *}m$ )}o$ '}~;1  %}t$ (}q$ *}p$ +}n$ -}m$ -}l$ .}l$ -}l$ ,}m$ +}o$ )}+K %}r$ ~%0 }_]~%0  $}t$ ~%0 }s$ '}r$ '}r$ '}r$ '}r$ ~%0 }s$ ~%0 }s$ ~%0 }s$ ~%0 }s$ %}t$ $}4U ~%0 }s$ )}q$ +}n$ -}m$ -}l$ -}n$ *}iz' %}t$ (}r$ *}p$ +}o$ )}W~%0 ( '}s$ '}~%0 jU %}~;0 9' %}t$ %}t$ $}Aj ~%0 }C7' $}t$ ~%0 }s$ ~%0 }s$ %}@j '}A7' '}r$ '}r$ '}r$ ~%0 }@j ~%0 }I5' ~%0 }r$ (}q$ (}q$ '}r$ '}?j ~%0 }I5' '}q$ )}p$ )}p$ (}q$ '}t$ $}Hh %}Q3' ~%0 }r$ (}p$ )}p$ )}p$ )}q$ '}s$ $}xx' '}q$ )}o$ *}o$ *}p$ (}q$ '}s$ %}wx' (}p$ *}o$ *}o$ )}p$ (}r$ ~%0 }oz' (}p$ *}o$ *}o$ *}o$ )}q$ '}5Q$ ~%0 }s$ '}J'$ (}r$ ~%0 }{~%0  ~%0 }t$ '}t$ ~%0 }E~;0 % )}o$ *}o$ *}o$ *}p$ (}r$ ~%0 }4Q$ (}p$ *}Y#$ $}r$ )}p$ *}w~%0  )}q$ *}p$ *}r$ (}D~;0 % (}p$ *}o$ *}o$ )}p$ (}s$ $}5Q$ (}o$ +}V#$ *}n$ ,}n$ *}#% *}p$ +}o$ ,}o$ +}p$ )}C~;0 % (}p$ *}o$ *}o$ )}q$ '}-S$ '}o$ ,}]{ (}o$ ,}l$ .}o$ ~%0 +*}p$ ,}n$ -}n$ ,}o$ +}q$ (}C~;0 % (}p$ )}p$ )}p$ (}s$ $}#U$ -}o$ (}nw '}o$ ,}l$ /}k$ .$+}Y$ $9,}R$ (:.}N$ '>-}n$ ,}o$ +}r$ ~%0 }D~;0 % '}q$ (}q$ (}r$ ~%0 }tV$ -}m$ +}kw +}l$ .}j$ 5}!$ (+~%0 *,}S$ *7.}N$ *;.}K$ )?-}J$ ~%0 D,}p$ )}=>% ~%0 }r$ '}r$ '}mX$ ,}m$ +}su )}n$ -}j$ 1}a$ )$:}T$ +6-}O$ +9.}K$ +=.}H$ *A-}H$ ~%0 G*}r$ '}>>% $}t$ ~%0 }t$ $}nX$ +}m$ ,}|s %}q$ +}l$ /}e$ 6%$}Z$ +5,}P$ -7-}L$ -;-}I$ ,>.}G$ )D+}G$ ~%0 J(}vy~%0  *}m$ ,}zs )}n$ -}j$ 0}`$ ,%,()}T$ -6,}N$ -9-}J$ -=-}G$ ,A,}F$ )G)}s$ ~%0 }yy~%0  %}p$ *}{s *}m$ -}d$ ($/}_$ ,6*}P$ .8,}L$ -~;0 ,}H$ -?,}G$ +D*}F$ (J'}h#' )}*r ~%0 }p$ +}m$ -}a$ *}l$ ,9)}N$ .;+}J$ ->+}H$ ,B*}F$ *H'}G$ ~%0 }Gs' (}o$ +}o$ )}a$ +}k$ -~;0 '}N$ -=*}I$ -A)}G$ ,F~%0 }G$ )}>u' (}q$ (}d$ '}n$ ,}k$ ,}k$ -A~%0 }J$ ,}l$ *}p$ ~%0 }Au' ~%0 }]~%0  (}m$ ,}k$ ,}l$ ,}l$ *}n$ (}uz' (}n$ *}m$ +}l$ +}n$ (}l|' '}o$ *}n$ *}n$ (}q$ %}n|' %}r$ '}p$ (}q$ $}e^@% </jvxlEdgeData>
<jvxlColorData count="28914" encoding="base90f2" min="-4.127114" max="4.999302" data="[[[!~4 ]^^_^^__``__`aaabaabbbccabbc~4 bccddcdccddddcccddddccccZZZ[[!]]^!!__`]]`aa__abb_`cccabc~12 dddcbbbdcccbbaccbba``_baa`_^a`^[[[!]^!_`]^`bbb_ccc_acccabdcdc~7 bbddadccaa`ccc___ba^]`__^]]!!_]]![[![!]]]^^_^__`aab_`bcc`aacddbbbdddc~7 dcaaaccc`cb`^ba]]]`_[_]]ZZZ!ZZ_`a`abbbbc~4 ddc~5 dc~12 bbacbbbba`ba`__a```_^^]_^^]]!]![Zccccbbaa``_^]H~13 IH~14 IH~15 JH~11 ILJJH~24 IH~11 ILLKH~12 INHJH~7 IIKNH~16 OOOJNKH~6 IH~27 JNKH~21 GHGGH~6 IHNKH~19 G~4 H~7 KH~9 GGGGH~10 G~5 HHHIHHHGH~5 G~10 H~6 GHGGGGH~6 GGGH~5 G~11 HHHHGHHGGGGH~6 G~4 HHHHG~11 HHHHGHGGGH~7 G~5 HHHHG~11 H~4 GGHGGGH~7 G~6 HHHG~9 H~4 G~4 HGH~6 G~4 HHG~4 HHHHG~7 HHHHGGGGHGH~6 G~6 HHHGGGGH~5 NINNNG~6 NJNG~6 H~5 G~5 HHHGGGGMMMMNNNNMMMN~9 H~4 MN~7 G~5 ONMNNNGHG~5 H~4 G~6 HHHGGGNNNMMMN~4 MN~17 HGGHHHN~7 G~4 OONNNHHG~5 HHOHHHG~4 HHHGGGIIIINNNKNIKN~4 MN~23 HHHHKN~6 G~6 OOONNNHHGGHGHOHHHG~6 HHHGGI~15 MNNJIINNNJN~26 H~4 KN~4 G~4 OONNNHHGGHGGHOOHHHG~4 HHHHGI~27 LNNIKIN~30 HHHKON~4 GHGHHOOOONNH~5 OOHHHGHGGH~5 I~28 HHIIIILNNIIIIN~23 KONNNNH~4 IN~5 HHHHOONNH~6 OOOH~12 IIIIJI~16 HI~5 HHIIIIHHHHIIILNNIMN~21 LLN~5 HHHJN~5 HHHHOOONNH~6 LOOH~10 IIIIJI~4 JLIIIIJIIMIIIIHHIIIIHHHHIIH~4 IIMNMIHHHNNNHLMN~29 HHHHJNNNNH~4 OOONNNHHHMKOOH~6 KIHHHI~4 KNIIIIKMLNIIIIJKHMIILHHIIIIJH~4 IH~4 MNNIHHHHNNNLN~23 MN~5 HHKN~5 HHHHNONNHHHNMMOOOH~6 KIHHI~5 NNNI~4 N~4 IIIINNNIIIINNNNIIINNIHHHHNNLNHHHNNJHHHNNNNHHHHN~25 MN~6 HHHLN~5 HHHNNONNHHHNNNNHHHKJNJLIIIINNNNMIIIINNNNIJIINNNLINNNNJKHINNNLMNNNNIJHNNNNKKHNNLMN~36 MKN~5 HHJN~4 HHHN~4 KJNNNKIIIN~4 LKIIN~6 LLN~12 IN~77 HHHKN~4 HHN~4 JN~7 IN~102 MLN~4 MN~7 `~5 a~5 bbbaaabbbbaa`bbba``_baa`__^a`__^^]^]]]]N~116 !!!!]]]^~5 _~7 ````_`aa```aaa``_aa`___aa_^^^aa^]]!```]!![_^^![ZZZ^]![ZYY[ZYN~113 ZZZZ[~4 ]!]]!]^^]^^_~9 `_`___``___^`a_^^^aa]]]!a```!!![___[ZZZ^^]YY]![ZZZYYYD~10 CDDDCDDCCDDCD~4 N~80 YYYYZZZZ[[[[Z[!]]]]!!!^^^^]^_X_U]^_J_A_`_>_8;8_``^8B9`a`]9F:`~4 !:E;___[~;0 A~;0 ^^]]]YK]!![[ZXYZYYD~5 ___`~4 DDDCC_~6 DDCCC____^_^^^^DCCCC^^^]]]!!!CCCC^]]]!![[CCCC]]!![[ZZDCCC!![ZZYYDCCC[[ZZYXXDDDDZYXDDN~54 XXXXYXYZWZTYZZI!;~;0 ;Z[[:K9!!!9X888]]8~4 ]^^8888^____88889`___999:`___::;;____^;~;2 ^^^]==]!!![[[>>ZZYC>^]^__````a]^_``aaaD~5 ^^__``a~4 DDDD^___`a``DCCC^____`__CCCC_~4 ^]]C~4 ____^!!!CCCB__^^[[CCCBM^^]]ZZCCCC89G]!YDCCCC99:K![YYDDCCC::;LZYYYYDDDC:;~;1 GCYGDD~;0 =>>N~40 X~4 YEYY=~;2 YZZ~;0 ;::Z[[:9999!!!98888]]]]8~4 ^^^^888999___9:::_~4 :;;;___^;~;2 ^^S^G==]@!:E;;;>>W~;0 ==>>N~13 [Z[!!]ZZZ!]]^__```[[!]aa[!]]ababD~5 !!]^baCCDD]]]^a`C~4 ]]^^`_CCCC8F_^^C~4 88R_]]]]!CCBBB887!!![[CCBB8878!!![ZCCBB8888[[ZYCCCC8889G~;0 >ZYC~4 999:~;0 HUCDDCC9:::;===>DDDD;;;~;0 ===D;~;1 ===>=>N~30 XXX>>===YYYX=~;1 ;;ZZ;:~5 Z[[9~5 !!]8989]]^98999^^X^U99:::_M_D:;;;@_8=8~;0 =Y88999==>99:::;>>;~;1 ==>>N~16 ZYZ[[!YYY!]^^`YZ^_``Z[``aaD~5 Z[``aaCCDD;!`~4 C~4 ::!_~4 CCCC:99____^^^CCBCC998^^^^]BBBCC988^^]]!BBBB8889>I!CCBC88889:MXCCC8888::;C~4 9999;;~;0 CCC:99:;~;0 D~5 :::;;~;1 =D;~;3 =~9 N~26 XXXO>====XOK~;0 ;~;0 ;;Z~;2 ;:~4 [;;;:9:9:]:::9:9:::^999:;:;98888;;~;0 8888~;1 =88889=>99::;;;>;;~;1 ==>N~19 Z[YZ[!]YYYYZ[[!]^_YZ!!]^^_`D~5 S==Z]]^__`DDDD=~;0 ;^^___`CCCCD~;0 ;;^^____CCCC;;:G___BCCCC;:98~;0 H_BBCCC::9888TBBCC:998889CBBCC::98889CCCC::999:C~4 ::999::CCCC::::;;D~5 ;;;::;;~;0 D~;1 ;;~;1 =~;0 =~10 N~13 XMKH>=~8 ~;0 ;~;0 ;;~;3 ;;:;~4 ::;:;;;9:99;;~;0 9999~;1 =98889===898999>>>999::;;;>>;~;1 ==N~5 ONOOONO~5 YZ[YZ[!DDRHPR=~;0 [!]]DDDNR=>==~;0 ;;DL^CDCDI=~;0 ;:99Q]CCDH===~;0 99888CCCCF=~;0 ;8888BCCCC~;1 ;8877BCCC~;1 ;887BCCCC~;1 ;8888C~4 ~;0 ;8889C~4 ~;0 ;:9999CCDD~;1 ;::::D~5 ~;1 ;;;;D==~;3 ===~;0 ===>=NNNC>>>>=~8 ;~;4 ;~;2 ;~;0 :;::~;2 =9:9:=~;0 =9:9999==>9:9:::>9::;;~;1 ==>~;0 =NONOONO~11 RQRRRDRKRR=~;1 CDDRR=~;0 ;:CCSR==~;1 ;:99CCCSS>;::98CCCDRS>>=:9988CCCSO==9988CCCK==~;0 9988CCCDE==~;0 998CCCDDD==999CDDDD==~;0 :::D~4 ===;;;D>>=~;4 >===>~4 =>===>==~;0 =~;0 =~;1 ==~;0 =:~;0 ;;;;=>>>::;;;>:;:~;0 ;~;1 ==>;;=~;0 =O~13 Q~5 RRRQQR~4 DRPRRRDJRRR=~;0 CESRR=~;0 ;CCCSS>=~;0 ;:CCSSS==;:9CCSSS==~;0 ::9CCRR===~;0 ;:9DDJRR==~;0 ;::DDQR===~;0 ;:DDR==~;0 ;==>===>~;1 ==>~;1 ==>;~;0 ===O~6 Q~8 R~11 SRRRSSRRRGSRRSJSRRRLSRRRMSRRR=LRRRR=IR~5 OOQ~7 R~12 SRS~7 RSSR~18 Q~6 R~13 SSRRSSRRSSR~8 QRRRQ~5 RRRQR~9 S~5 RRSR~8 QRQ~5 C~16 BBCCCCBBBCCCCBCCCR~8 S~11 R~9 QQRQQBBCCCB~17 CCCCBBBBC~4 BBBCCCD~27 P~4 RSSSSRS~14 RSSSSR~7 CCCCB~15 ABBAAACBBBAACCCBBBACDPCCBCBNKCD~12 CDCD~19 EEDP~9 S~22 RRBBBCCAABBBAAABBABA~11 BBAAACBCAAAACCCBBBAQSRDSGCCBSSED~5 C~15 DDDCCCD~9 EEIEQQPQPQQP~10 SSST~9 S~5 B~5 AAABBBA~14 @@BBA@@@BBA@ACCBAAASJSBBBARRRSSSSKERSD~8 CCCDC~19 DDCD~6 MRRDRRRQ~22 TTST~17 BABBBBAAABBB@@@AAA@@@AA@AA@@@@AAA@@@@BAB@@@BCBAAA@CIBABARSRSRSKBRRRRSSQPQQQQRQQDDDCDDC~24 DCCDDCDDGRDRRRRQQRRQ~18 T~4 U~9 TTTTAABBB@@ABB@@@AB@~4 B@~4 AA@@@@AB@@@BBB@A@CCCAAARSGSQTBRRRRSRSSQ~5 ROOOP~7 QQQQOPPPPQDDDCCCDDC~24 DCCDQLRCDDRRRDPR~4 Q~17 TTTTU~16 AAABBBC@@@ABDI@@@JL@@@@KJ@@@@HDA@A@@CAAA@@@BBAA@@@CCAAAASOSTBOBRRRRSSSTQQQQRRRROOOP~4 QQQQROP~4 QQD~5 CCDC~9 BCCBCCBBC~7 DCCCNSCCDRRDOR~9 QQRQ~4 RRRRTUUUVUIIIIVVIV~7 UUUBBBEAABU@@@UU@@@VV?@VV@@@WW@@@IWWAA@@WBBB@@@CBCAAA@SLSBDBARSTQQQQROOP~4 Q~5 OOP~4 QQQQOP~4 D~6 C~22 BC~5 JCCCCSSCJRRSR~21 IIIIVI~4 VVVI~5 VVLMMIIIWVM~4 IWWMV~5 BBBHDA@AIU@@@UU@??VVV???WVW@@WWW@@@WWWA@ALWWBABQMWCCBAAGSSBBBASEQOOONP~4 QQQQOOQQQQOOP~4 QQDDDDCDC~22 JCCSSCCCSSCJSRRRSSR~17 I~14 VMNMIIIWNNNIIIIWN~4 WNNNNWNVAABL@@AUU@@@UV??@VV???WW@@?WW@@WWWAAWWWABVVWCBBPVUQSSTKUSTOOONNNPPPPQ~5 OOQQQOOP~6 QQDDDCDDC~18 KSCCSSCCFS~5 RRSSR~18 I~13 LNIINNIJIN~10 AABB@@AU@?UV???VV??WW@?@WW@@@WWA@AWWWBABVWVBBBVUVSMSTUTUTTOOONON~4 PPPPQQQQOOOQQOOOP~7 QPQQPPPPD~6 CCDC~6 HCCSSCCSSCCCDS~9 RSSRRSSR~12 I~14 NNNJIIIINNNIKN~9 BBBBA@ABB@@@FK??NV???WW???WW?@WW@@WWAAWWWABWVWBBUUVSTTTUTO~5 MMMNNNPPPPQ~5 OOOOQQOOP~4 QQQQP~5 D~9 CCCEDCSSCCSSCCCDS~30 RSI~9 MNLI~4 NNIINNIMN~10 AAABBA@A@?@AA??PQ??SW???WW@@WW@@WWAAWWBBVVWLTUUVTTUO~8 LMMNNNPPPPQQQQO~5 QQOOOPPPPQQQQP~5 QQEED~4 ODDDSSSDCDSSCCFS~34 I~16 LNIINNIIN~4 IN~7 BBBBAABBB@@BA??@A@??@@?~6 SW@@?XW@@WWACWWBCGVVWKTUUVTTO~13 LGGGNNOPPPPQQQO~5 QQQOOOPPPPQQQP~6 QQEMRORRNKRSSJIS~35 I~9 KNIIIINNNNIJIN~11 B~4 A@B@@@@BA??A@??@@?~7 @?@QX@@@WWDFWWIKVVWQTUUVTTO~13 JGGGFNNPPPPQ~4 O~6 QOOP~4 QQP~6 QQccccddcdcdddeedddeedddR~11 SSRS~30 I~6 LIIINNNNIINNIMN~11 AABBA@A@?@AA??@@??@@?~8 @ON@@KWAAWWLNVVWTTUUUTO~11 IGGGFFNNPPPPQ~4 O~6 QQOOOP~4 QQQP~7 QQ!!!!]]]^^^_~4 ````a`aababbbbcbbbc~4 dddcccdddcdedcccddddcbddccbbadccba`baa`___``_^^_]]]]R~10 SRRS~14 nkmqptsvS~4 eeehgkilosvvxSSSSeefilorvsSSSSegjmorI~4 LIINNMIJIIN~12 CBCEAABBB@@@AA@?AA??@@??@?~9 @??@AIWAAUWWWMOVVTUTUTO~10 MOOHGGGFFLMMPPPQQQQO~4 QOOOPKMPPPPQQP~6 QQZZ[[[!!]]^^^^```_aa`aabbbcccbc~6 ddccdcccddbbcccaaab``ba_^^`_]]^^!!!![[[QQR~11 SSRRS~5 rrruuxxzzzSSSSjiimkpwz{{{SSSSgfyzzS~5 fffvx{yiknpsvxIIIJIIMMMIMN~4 MNNNNBBBCEAABB@@AA@?AA??@@??@?~11 @??@A??AARV@MOVUTUTUTO~10 POLJOGGGFFKKLPPPQ~5 O~6 QQOOOOPPJLP~4 QQP~5 QQEEEED~8 ED~4 EDDDEEEDEDDDZ[[EEEDDD!!]GE]]_^^^_a__aabacabbccbdcdcccdcdcccdcccbbbcbabba`__`^`_]]]^]![][[Z[ZQQQRQR~8 SSRRSSSyyy{{{RSSSrppuwyy|||SSSSlkozzS~5 hizzSj{zyjmopqttvxyrIMMNBBCDAAAABB@@AAA@?A??@@????@?~4 @@??@@@??A?@??ABNVJTTUUVTTUO~9 PPG~4 OGFFIJPPPPQ~4 O~6 QQOOOOPPIJP~7 QQPPPPQQDDEEED~28 [D~5 !]EEEDERRJR]]^^_E~4 RORRR_`aEGR_``bbaacbbbcdccddcccdccddc~7 bcbba~4 ```^__^]]^]!!![[[Q~5 RRQR~5 SRRSSxwxxyzz{{|||RSSSStqvz{{{SSSSmqny{{SSSnmy||mknz|{|oqrtwyxzztvwBBCCAABB@@BA@?AAA????@??@?~4 @@??@@????AAA@@BJVCTPUVSSSTSUSO~9 PPGGGGFFFQ~7 OGGPPPPQ~4 PPO~5 PPPQOOPHP~13 Q~4 EDEED~18 CDDCCCDDDCCCDDDCCDDDSKS^_EEDRSSSS_`aE~5 RORRSabbEEGRabccccddcddeedddeed~8 c~6 b~5 aba``__^^]!!Q~4 RRQQR~5 SRRSSy~6 |yyS~4 vtxyxxSSSSsrxxmqyyqpr{zzsuuvyzz{yxxyBBCAABBA@BA@@@@AA??@@@??@@@?@???@@???@A??AA@@BBBTVVFTTTUUSTSUSP~12 GFFFFNIOPOP~4 Q~7 PPQQPPOOOP~4 MPQQQP~10 QQQEEEEDDED~7 CDDDC~12 DC~4 DDCCCCDDDSSHDDEDDSSSEEEERSSSSEEDDRSSddededdddcbQ~7 RRQRRRR{{{zzy|xyxRRRS{{zyxyuvuRSSwzxwtswvwtruyuvvuvzwxxyz{z{xyzzz{CBCAABBBBA@A@@@AA@~13 ??@A@@AB@@IJPU@MTUUSSSTSUSSP~8 QQQRQRRRPPPIFFKKLPPQQQQRQPPQQP~14 Q~5 P~7 QEDEEEDDEDCCDDDCCDDDC~27 DDCSPTCDDDDSTSEEDSSSSEEEEDDDS~4 EEDDGSQQQQRQRR{{yzwttsR{z{{yqqp{{|yrpx{zrpvzuqrzy{wtvzyyz|z{yv||{CBBBBAAAABBB@@A@@A@~10 AAA@@AAA@@@@BBBQVASSRVUSSSUTUUS~5 TRRRRSRP~11 Q~5 R~4 PPPHHHPPPPQ~4 PQQQP~20 QPQQQQPPDDEEDDDDCDCDDCCCDC~28 TCODDDCCTTTDEDDSTSEEEES~4 EEDDDLSSQ||yxuro{{{ol{y{{lmlzy||llzy|poz|y|ssp||z||{x{v|{BBBBAABBBA~4 @@AAA@~7 A@@@AA@@@AAPVBBVVJTUUUVSSUTRRRSSSTRQR~5 SP~10 JOLOMOPOPPPQ~7 RRPPQQQRPQ~4 P~14 QQQPPGEEIDDEEEDDEDCCDDC~36 QTCCDCCTTTDDDDTTTEEEEDSSSTEED~5 PSSSDDD|yvspqo{zxzvsmjli{||zh|z{li|z{kl|{zzrnqz|{{xurB~6 AABBAA@A~9 @AALVBBBAVVBBBUUUVPSSUUSSSTTTTRRRRSSP~7 Q~4 RSRSP~11 QQQRRRRPPQQQQP~6 Q~6 P~14 EEGFEDDDEED~4 CCDDCCDC~27 TITC~4 TTTDDDCCTTTEEDDSSSTEEEDHSJSSSEDDDDCEpxtqnokhg|zwtuqfgf{zwwfg{{xjjzxzvvupsqmtB~4 AAABBBBA~10 EVBBAVVBBUUVVIFUURSSFTTTUSRRTTRRRRSSSTP~8 Q~8 RRRSP~9 RQRRPQQQQP~18 QQQP~7 EEQIDDEED~4 CCCDDC~31 NTCCCCTTTDDDCCSSTEEDDSSSES~4 EDDDDCHSnkhtqmjgewtqnjhxurolsCBCCB~8 AAABOOJBBOUUBBUUVBCBBUUMKGUUUUISTTRRRSTSTTQQQRQRSSSSP~21 QQQRRRRPPQQQRPQ~7 P~21 QPQQQQEEQLDDEFDDGKCCDDCCCCDCCCCDFCCCGHC~14 FDCCCCRTDCCCCFSSDDCCCCSSSEEDDSSSSEEES~4 EEDDDCMSSSCBBCPOBBBBTBBTUBBBBUUBBBUUUUCCUUUOMLCUTRRRJSTTTTR~4 SSSTQ~5 RRRSP~13 QRRRRPPPQQQQP~10 QQQP~15 QPQQEEQPDDIDDKMCCDDCCGCCHJCCJKCCKKCCCKKCCCJSCCCSSSCCCCDSSSDCDCCCCSSDEDDDSSSEESSSSEEDDDCNSSSCCOSBBCTTTBBBBTTTBCTTUCCCCTTCCCTTTTORMFTTTRRRRSSSTQQQRSSSSP~6 QQQQRRRRP~9 QQQRPPQ~7 P~25 QPPPPQQQQPQQPQQEEQQDDQJDDNOCCFSCCSSCCSSCCSSCCSSCCSSCCCSSCCGSSCCCHSSSCDCCCCSSSDEDDDSSSEES~4 EDDDDQOSSSSCCCOSSCCCISTTCCCCTTTCCCTTTCCCGTTTLSGTTRRRSTSTTRQRRSSSSQ~5 RRRSP~15 QRRRRPPPPQ~5 P~6 QQP~20 QPPQQPQQOQQEEQDDQKDDPPDDRCCSSCCSSCCCSSCCCSSCCCSSDDCSSOKSSSCDDKSSSDDCCCCESSSDEDDDSSSEESSSSEDDDDQPSSSSPSSSCCCLSSLFSSOSJESTSSQSTTTTRRRTSTRRRRSSSSQ~4 RSRSSP~4 QQQRRRRP~7 QQQRPPPPQ~4 P~8 QP~18 QPPQQPQQOQQEEQDDQLDDPQDDRCDRSDCSSCCSSDDSSDDSSDDDSSNSESSDDMSSSDCDCDDGSRDEDDDDSSSEES~4 EDDDQQPS~15 GS~9 TRRRRSSSSRRRSSSQQQQRRSRSSQQQQRRRRP~6 QRQRRP~7 Q~5 P~5 QQQP~25 QPPQQPQQNQQEEQDDQLDDPPDDRDDRRDDSSDDSSDDSSDDSSJHSSSPRGRSRDNFRRRRD~6 HERRRDEDDDRREESSRRREEDDPPS~4 R~6 SRRSRRSRSSSRRRRSSSRRRRSSSSQQQRRSRSQQQQRRRRPPPQQQRRRRP~5 QQQRP~5 Q~4 P~31 QPPQQPQQMQQEEQEDQKDDNPDRDDRRDDRRDDSSKLSSLLRKRRRPRRRRNFRRRD~5 HERRREEEEDDDRRRER~4 EEDDONS~4 R~17 SR~5 SRQR~5 QQQQRRRQQQQRRRRPPPPQQQRRP~5 QQQQP~7 QQP~31 QPPQQPQQLQQEEQEEPEDDEEDDDRDRRDDRRDDRRKKRRKR~5 ORRRRDDDMRRRD~7 GRREEEDDRRRER~6 EEDDMLSSSRrtutwxyyxy{{{|||{|||{{{zzR~30 QQQRRRRQQQQRRRQQQQRQRRP~4 QQQQPPPPQQQQP~6 QP~32 QQPPQKQQEEQPQE~6 DDOPRDRDDRRGHRRIIRRIRRRRQR~7 DDKRRRD~6 ERREEEEDRRRER~7 EEDDJJRRRmlmnoqpsuuvsz{{w|||{|{zz{|||zzzz{zzyvxywusxspQRRQRQQQR~12 QQQRRRRQQQRRQQQQRRRRQ~7 PPPQQQQPPPPQQQQP~6 QP~34 QPPQJPQEEQME~8 LNEEDQRRDDDRERRERRRQQRRRRNRROLRRRRD~4 LHRRDED~5 RREEEER~4 EEER~9 EEDDFRllooootwsyzw{|||zz|~7 {{|||zyzzxvuzrqvsrpnnqmlQ~10 RRRQQQRQQQRQRQQRRRRQQQQRRRQ~4 RQ~4 PPPQQQPPPPQQQP~6 QP~32 QPPQQPQNEQKE~9 HREERREERNNGRRNMRRRLJRRQQRIRRRPNNKRRRDDDDKHRRREEEEDDDDRRREFER~6 E~6 DDDDPR~5 moqsrvvsuv{|x|z{||||{||||{||{yzyuyqwrmrnlQ~43 PPPQQQPPPQQQP~6 QP~36 QPPPPQPPFPQEEMEEENOLEEQEEQRIIRRRIIRRRHGRPONFRRKFRREEEKFRRDEDDEGRRE~5 RRRRFEFR~7 EEEEDLRRRsuxz|y{z|{||{|{{{z{z{{vv{xvutsrrpnQQQPPPQ~39 PQPQQQPPPPQQQPPPPQQQP~41 QPPPFFFPOQEEEHEEEIQEEEQQQEEEQEEEQQEEERREEERRRJFRRREEEERRREEEKFRRRE~6 FRRREEEER~5 EER~7 EEEHRR{z{ywPQPPQQQPPPQ~35 JMPPPPQQQP~4 QQQP~7 QP~37 IFPPFFQNLFEQEEQQEEQQQEEQQQEEQEEEFQQEEERREEEFRRE~4 IERRRRE~5 RRRFFER~4 E~7 OR~6 PPPPQQQPPQ~25 JLQQENEQQQEEEPPQPQIPPPPQQQP~6 QQP~39 LPFFPPFFQQQFEQEEEGQQEEEQQEEEQQQEEEEQQQEEEQQQE~4 FQQRE~4 QQQQEFEER~4 FFFR~5 FEEJQQRRPPPPQQQPQ~6 RQRQQRRRQQQRQGHPLEIE~5 HEFEEEPPLFQKQPPPPQQQP~6 QQQOOP~5 QOOOOPPPPOPPPPOPOOPPPPOPOP~9 JPPPIFPPPFFFFPFFEQQQFEQQQEEEEQQQEEEQQQEEEEQQQEEEQQQE~4 QQQE~4 QQQQFFFQ~5 FFFFPPPQ~5 RQPQQQPPQ~7 RRQPGOEKPE~21 PFFHMQPPLHQQQP~4 QQQOOOP~5 QOOOP~4 OOOPOPPO~11 PPPOP~5 OPPFFFPFFPPPFFFFPQQFFFQFEQQEEEEQQEEEEQQQQE~4 QQQEFEEQ~4 FFFQ~4 FFFQ~5 FHQ~4 PPQ~4 GEPE~29 FFFEEEPNPJQQJP~4 QQQOOOOP~4 QOOOOP~4 OOOOPPPO~17 PIFJPFFFFLNPFFPFFFFPQQFFEQQQFFFFQFQFFFFEEGF~4 LIQFFFFNQQHFFQQQQFJKQ~6 FFIFEEFFE~33 FEFEEEEFLFGQLQPMPJFQQQQOOOOP~4 QQO~4 PPPPOOOOPPPO~15 JF~7 GPFFGHQF~5 OF~12 EF~6 EFFFOQQKQLKPMQ~4 FFFFEEFFFEEFE~17 DEEEEDE~5 FFEEEEFFJNQGOPLIQQQOOOPPPPQPQO~5 P~4 O~6 PPO~13 GFFGF~39 MKPIQFFFFEEFFEEFE~16 DDEEEDE~6 FEFEEFFFFPQIMNKKGQQQOOOPKHPPQO~6 P~4 O~5 PPPO~15 GGGFGF~36 EFEFFEEEFE~29 FEEEEFFFQEQHMHJQQQQONOMJGPPQQO~7 PPPPO~5 PPO~16 GF~7 EFFEEEFFE~28 FFEEEEFFFEEOPLGMQGONOLPPPPQO~10 P~4 O~7 PPO~17 FFFFEEEFFE~27 FFFEEEFFFEEPNPJMQHOOP~5 ONO~9 PPPPNNNNOOOPPNNNO~6 NONNONOOOONFFFFEEFFEEEFE~24 FFEEEEPKPFFEP~5 HOOP~5 NNNNO~8 PPPPNNNNOOOPPNNNO~7 N~5 OOONNPPPPFJFPPFEFFEEFFEEEFE~16 FEEFFFEFMPGFKFP~5 QOOOP~5 N~7 O~7 PPPPNNNOOOPPNNNO~8 N~8 OONNPPPPKPPFFFPPFEFMFEEFFEEFE~5 FEFEEEFFFEFMPFFP~4 FP~5 OOOP~5 N~7 O~7 PPPN~4 OPPPPNNO~13 N~14 O~8 PPPOOOOP~9 JPPFFFPPFFFLF~13 OJPFFPPPFNP~12 N~5 O~5 PPPPN~7 O~7 PPPNNNPPPPN~12 O~12 PPN~6 OOOONNNO~12 PPOOOOPPPOP~11 KPPFFFPPFFFLF~5 NPFFFPPMP~18 N~7 OOOOP~4 N~8 O~8 PPPN~6 O~6 PPPN~7 O~6 P~4 N~7 OOOPNNO~10 PPOOOOPPOOOOPPPPOP~17 IP~29 N~9 OOOP~5 N~6 O~5 PPPN~8 OOOOPPPN~5 OOOOP~5 N~7 PPPPNNNO~5 PPPO~5 POOOPPO~4 P~5 OP~48 N~5 P~5 N~7 OP~6 N~6 OOP~4 N~7 OOP~4 N~8 P~7 N~5 PPPPNNOOPPPO~5 PPPOOOOG~4 POPIGGGP~7 GGP~49 N~5 P~4 N~7 P~4 N~6 P~5 MN~4 P~7 MMMNNNNP~5 MMNNPPPQ~4 PQQQPQPPPOOP~9 IGGPPG~10 P~4 GGFFGFGP~6 KFFFFP~36 NNNNP~5 N~6 P~5 N~4 P~4 NNNNP~6 NNP~5 MMP~7 Q~13 PQ~12 P~17 GGFFFG~4 PFG~4 POPPF~8 GOOP~5 KF~5 O~4 PPOOPO~7 PPPPOOPPPPOOP~4 NP~4 NP~5 NP~25 Q~10 R~4 Q~4 RRQRRQQQRRQQQRQCCCCBCCBCCBCCBC~5 P~10 GF~4 GGPOP~4 F~7 GGGGOOFFFGGOOPPPF~10 OOOOPOPPLF~6 O~13 PPPPOOOPPOOOPPPOOOP~29 Q~20 R~12 AAABABAGPU~5 VAAAAV~5 W@VW~8 X~4 R~5 Q~7 R~5 QQRRRQQQRRRQQQRRRQQQR~5 DC~5 BBBCCB~4 ABBBBAABBAABBAAB~6 CCCCPPOOP~6 KF~8 GOOP~4 F~9 G~4 OOFFFFGFOOPPPF~12 O~7 PPMF~6 NNNNO~5 NPOPOOOPPPOOPPPOOPPPPOOP~22 QPQ~8 KQ~4 R~16 SSSRRRRS~7 B~5 AAAARVVVVBA~4 VVVWWAA@~4 WXWX@@@???WWWXY@????X~4 YY?XXXXYYZZXYYYZZZYZZEEEERRRLRELEER~12 IRRRQQQRRRRQQQRRRQRQR~11 SMSQCCCCB~4 CBBBBAABAABBAABBAABBAAABBAAB~5 CBBCCCCO~7 PPPJF~11 GGO~4 PPPFFFFGGGNNNNC~4 BCB~10 OOOF~4 GFN~4 C~11 OOOOPGF~12 N~4 C~6 O~6 PGF~5 NO~5 PO~5 PPOOOPPPOOOP~18 Q~4 PQJNMFQGEEEQIQLERRRIR~9 SSSRRRSSSRS~14 BA~4 RBBBAAA@@@UW~4 BBBAAWWWWXXXAAA@@XYYAAA@@???YZA@@????>XZZZ????>>XYY[[?>>GXYYYZZ[[XYYYZZ[[[YZZ[D~4 EEET~5 DDDDEEEETTS~5 R~6 DDDDS~6 R~6 LRRDSR~27 S~6 CCCPCBBCBCBBBBAABBAAABAAAA@AAA@A~14 B~7 CCBCBCB~4 A~4 OOOF~7 N~5 CCCCBBBBABAB~5 O~7 PPJF~12 GGGGN~4 CCCCBBCCCCOOOOPJFFFGGGN~6 CBCBBBCCCOOF~7 LNBBBBCCO~4 PPGF~10 O~17 PPOOOP~21 GF~4 EFFFE~4 OE~4 KEEEERRRMER~4 SSSRRS~4 RS~4 TSSSSTTTSSSTTSBAA@@@@BAAA@@@???WWWWBB??X~5 BBBAXXYYYBAA@@YZZZAA@@??[[@@@???>@[[@????KXY[??SWXYYYZ[[XXXXYYZ[[XYYZ~4 S~4 T~4 D~5 EESSST~8 D~7 SSSSTTTS~5 NRRD~5 S~11 R~9 DDDDS~7 R~6 DSSSSR~5 SR~26 S~9 C~4 B~7 A~11 @@AA@@A~10 B~9 C~6 BBBBA~10 NNNNCCA~4 BBBBN~4 CCBBBCCCCO~4 F~8 GGN~4 B~5 CCO~9 PIF~12 GGGGIIIMIMB~9 CBCCOOOOPIFFFGGIOOPHGF~12 O~4 POPGF~8 O~13 PO~4 P~19 FFFFEFEFFE~14 HDEEERPRNDSRRISSSRRSSSSRS~8 TTTSSSTS~4 Q~4 PPPQQP~6 QQP~9 A@@@?AA@@????XXBAAA@@????>XXYYBBB>XY~4 ZBBAYYZZZBBAA@ZZZAAA@@?Z[AA@@@??[@@@@?WX[@@TWWXXYZZWWWWXXYZYWXYRRRS~6 D~5 EERRRRSSST~4 CCCCDDDDRRRSSTTSDDDCDCDDDDRRRS~7 RRSRDDDDRS~8 R~10 DDDDS~9 R~4 DS~8 RRRS~4 R~17 SSSRRS~8 NOFCB~8 A~12 @A@AA@@A~13 B~7 C~8 BBBBA~12 CAAAB~4 N~4 CCBBCCCNMN~4 BBBBAAACLMABA~6 B~4 CCCO~7 F~12 GGIO~8 PPGKF~8 G~5 OOOPPFFFGGGOOPPKF~12 O~6 PPF~7 O~13 PPPOP~14 FFNPEFFFFEFE~11 DDEEERGDDEERMRDDSSRISSSRRSSSRRS~4 RS~16 RRRRQ~5 RRQ~7 RQ~4 PPPFQQQPPFJGGGQQQJGGQQQP~7 GGAA@????BA@@???>>XYBAAA@@???>XXYYYAB?XXXYYYZBBYYYYZZBBAAYYZZBAAA@YYZAAAA@GYYZAANTVWWYYYV~4 WWXVVWWD~5 RQRRRRSSSSCCCCDDDQQQRSTTTTCICCCCDDDDQQRTTTS~4 CCDDQQRRS~9 CCDCQQRRRSSSSRRRRSSSCDCRRRRSSSSRRRSRRS~8 R~4 S~11 RRRRQNS~6 RRRS~4 RRRRS~17 TKTTTKOB~6 A~13 @@AA@@A~12 B~8 C~4 ERCCCB~4 A~11 CAABBBBC~4 BCCCONBBBBAAACCMA~11 BBBBCCOFFO~5 GF~11 GGMHO~7 PPNF~5 HO~4 FFKNPPOOOOPPLF~8 MPPO~6 PPPF~5 O~5 PPOOOOPPPPOP~10 FPMPPFFFFEFEFFE~13 DDEEEQFDDEESKRDESSRJSSRRSSRRSSRRSSSRRSSSSRRS~9 RSRRSR~20 QQQR~4 Q~5 LRRQQFIFFFRRNFFFFRFFFGGQ~8 GGQQQQPPPFMFGGGA@@??AA@@???XXBAA@@??XXXYBAAA@@@TWXXYYBB@WWWWXXYBBWWWXXYBBBAWWWXBUUUVVVWWUUC~5 DDDDRRRSSSTTMCCDDDQRRRS~4 TTTSTCCCDQR~4 S~11 TCCCCQRQS~14 PKCCQQQS~5 RS~7 QQRRRRSRQRRRRSR~5 HKMOSSRRRODDC~6 SSSRRRRC~9 LSSRRC~6 PSSSSCSSRS~4 TSSSST~6 PTTTEQRFNBDBBAABA~10 @AAA@AAAABBAABBAAABBBBCBBBBSPJCS~8 C~4 B~4 ABA~4 BABBBRRRQCABBBBCCSSSRRQ~4 CCBBBISSR~5 QQQQBBBAAASLRRRQQQA~11 BBBBCCCF~4 GIO~5 PPPJF~9 JKPO~11 PPPJFFPO~4 GHP~5 OOPPPNOOP~8 O~4 POP~7 OOOOPPPPOP~16 FKLPEFFFJEEEFE~8 DEEEDDEEEA~4 BREDEE@@@@ABABRJRDE@@@@ABBBSRRR????@@AABSSRR???@@AABBBSSRR????@AABBSSRR??@@AABBSRR??@@AABBSSSSRR?@@@ABBSSRR@AASSSSRSSSRSRS~17 RSSSRSRSSSRRRSSSRRRRSSSR~6 SSR~5 SSRRRRQRQ~4 JRRRQQEEEFFRF~4 RRRFFFFRRQQQFFFGQ~7 JIF~7 GQPFFFA@AA@WWBAAVVWAUVVWUVCMCD~4 TTLTRDT~5 CCDDT~4 CCCCRRRSSSSTSSTTTTGCRRRRS~13 TSTQRRRS~14 RS~7 QRRRS~15 R~5 JMORS~9 R~4 LIIS~4 RRREEDDSSSRDDDDCCCCSSSDDDCCCCBBBCCSSCCCCB~4 CHSSSB~6 CKTTSBBBDPT~5 OT~4 SJUUTTMBULNQDHABBBAABBAAAABBAAABBAAABBAAAB~4 ABCBBBBTJFBSSSTS~10 R~4 C~5 B~13 R~6 CCBBCBSLSSSSR~5 QRCCBBBBSRRRQBBAAAAQA~10 BBBBCCSESRRRQQQF~4 NPPPPO~8 P~4 OPMLKJHPPO~10 P~6 O~4 P~9 OOOOP~15 OP~30 QPPPPFFHQPEFELQEEMQEEENQB~5 EEEOQBAAAAB~4 EEEPQA@@@@ABDEEQQ@~5 BBRRRHQ@@???AAR~4 ????AARRRR????ABRRRR?~4 ABSRRR?~4 ABSRRR?~4 BR~4 ?~4 @BBSRRR@~5 AABBRSR~4 @@@@AAABBRRRR@AAABBBBR~5 ABSRRRSSRRRRSSRRRRSR~4 SSR~4 SR~4 SSSR~4 SR~6 SR~4 QRQQQLQOQRRRGJQMQRRRFQLPPPR~4 QFLPPPRRQ~5 HFOPQQQELF~9 OT~4 SSDDT~5 DCDTTTUJOCCT~5 GRT~5 STSTSTTSSSDDDMLLMS~4 EDDC~4 GHTS~4 EDDDC~8 ES~4 DDCCS~6 D~4 S~4 DDDDCCCSSSDDDCCCBBBBTTDC~4 B~4 CTTCCB~5 HTTTTBBBBNTTUBTTMTUUTORIUUTTMUNOQEUPDBBAABBBACBBBNOBBSQDTOSSSTTS~15 C~14 MS~7 RSRCCCSESGSSSSRCBBBBRRBBBBABABBBQQAAABABBBBCBTHSSSSR~6 QQRQP~12 O~9 P~9 O~6 PPO~4 P~10 OOP~47 QQPPPEQPQPPELQQEIQQB~9 EEEQQBBA~5 BEEQQAAAA@AAAEEQQQAA@AAARRQQQA@@@@ARRRQQQA@@@?@@@ARRRQQ@@@?@@ARRRQ@@@?@@ARRRQ@@@?@@AR~4 Q@@@?@AARRRQRQ@@@?AABR~4 A@@@AARRRAAA@@ABR~6 A~6 BRRRAB~7 R~6 BBBBR~11 SR~14 SR~22 QQQRRRQ~5 RRRRQ~4 R~5 QQQPPRRRRQQQPPQQQQMEIEFFIPEFFOFPJPJPPSTSSSRJRUUUTTTTSSLUUUUSSEUUUUT~4 ST~12 DC~6 DDCCCCBBBCCTSDDDCCCCB~5 QTTSSDDDBT~5 SDDDTTTTDDDCCTTTDDDCCCCBTTTDC~5 BBTTTC~6 GTTUCCCCNHTUCSSMTUUPRJUUMHNCTLOQGTMSSITMSSKTLSSTTS~18 LRSRSRSQS~9 CCCCSSRRC~4 RRB~7 HBTRTRRBBBSFS~7 R~6 QP~6 O~4 P~13 O~5 P~6 O~5 P~63 QQQPPPQQQPPQ~4 CB~8 EQ~4 B~4 A~4 HQQQQBBBB@@@AAKQQQBBA@~4 RQQQBBBAA??@@RQQQQBBA????@RRRQQQBAA???@RRRQQQBAA???@RRQQQBAA???@RRRQQQBAA@??@@RRQQBBAA@@@@RRQQQQBBAA@@@ARRRRQHQBA~5 RRRRQRRTRBA~4 BR~6 TTQMB~4 R~7 TTQOBBBBR~8 TTTMFR~48 QQQQR~5 QQQQR~4 Q~4 R~6 QPPRRRQ~5 PPQ~9 PPPPQQPPT~4 SSSSU~4 SSSUUTTTTSU~4 TTU~5 TUCCCBBBBDCCCB~4 TTTDDCCCCBBBRTTTTDCDCCCBBBT~6 DDDTTTTDDDDTTTDDDCCCTTTDDDDCCGTTTDDDCMISTTTDSSNITTTSSSMFTTTSSPJTTTSRLTTRRSSSTRRRSSSSRRSSSR~5 SSSRRRRSRS~9 CCSNSSSSRCCCSTS~4 RRS~7 RRSR~6 PPPOP~9 OOOP~79 QP~4 QQPPPQQQPPBBQ~5 BBAAAQ~5 BBAAA@Q~4 CPBBBAA@@@@Q~4 PKBA@@@??Q~4 TB@@????Q~4 TTRB@@????RQ~4 TPB?~4 RQQQQSPB?~4 QQQQSOH@????QRRQ~4 SSSTI@@???RRQQRRRSSTJ@~4 RRQR~7 SSSSTTAA@@@R~7 SSSTTAAAAR~5 SSSSTTBGBBBBR~6 SSSSTTTGBR~4 S~6 R~4 S~4 R~26 QQQR~5 QQR~6 QRRRQ~7 PQ~6 PPUUUTTTSSVVUTTTVVUUTTUVU~5 DCCCBBBTTTDDC~4 OTTTTDDC~4 T~6 DDCT~5 DDDTTTTRRNJFTTTRRRRLITTRRRRSSTRRRRSSSTRRRRSSTR~4 SSSR~5 SSSR~6 SSR~5 SSRRSSSRSRS~19 RS~6 RP~87 QPPQ~25 BBAQ~5 FBAAAQ~4 RIBAA@QQQQRRTLBAA@@QQQQR~5 TOBA@@@QQQQRRRSSSSTTPBA@@@QQQRRRRSSTTTBAA@@QQQRRRRSTTPAA@@QQRRRSTTTMAA@RQTTUAAARRRTTTUBARRSTTTTRRRSSSTTRRRRSSSRRRRSSSR~29 QQR~8 QRQQQRQ~8 UUUTTTVVVUUUTTVVUUUUCCDTDDCCJSTTDDDMSSSTTRRRRS~4 TR~4 S~6 QQQRRSSSSQ~4 RRSSSQPQQQQRRSSSQ~4 RRSSSQ~4 RSSSQQQRSSSQRRRSSR~4 SSSRSRSRS~15 P~81 Q~21 RQQRRRQQRRRSSQQRRRSSTQRRRSSTQQQRRSSTTQQRRSSSTQRQRSSSTR~5 SSSR~5 SSSSR~7 SSSR~11 SSR~29 UUTVURRRRSSQQRRRRSSQPQQQQR~5 SPPPRRRRPPRRRPQQRRRQQQRRSQQR~4 SR~5 SSSRRS~7 P~56 Q~40 RQQQQRQQQQRQQQQRQ~4 RRRQ~6 RRRQQQQR~27 QQQQRRRPQPQQQQR~4 PPRRRRPQQQRRRRQ~5 R~14 SSQ~39 RPQ~4 RRRRQQQRRRRQQR~8 QQQRQRRRU~4 VU~5 VVUUVeeeegggdehhffhgUTTUVVVUUVVijhhgkljgmkhlljjjkUTUVWWUUVmnllkjoonjqnkqpmklqpomUTVVWUVVqqqpommrmstsnutouusqppqtsrUUVVVUVssrrttrpptuspvvvqxwrxyvssxwvuUVvvuvvuvtsqwwwssxtzu{yuvzzyxwwxyx~6 yxwvxxvvyxyvvxzwy{wxyz{yzzxxxyxzyzzyxyxxxxyyxzyyyyz~5 {{zx{xy1~5 210//011222.../024?.01V~5 UVWWWV~5 W~4 VVVUUTTTTSVUUTTTUTTyyy{{yzyxxzyxxx{x{yzyyzzyzz{z1~4 0///...///010,++,-1TP****,-/1ddc*+,.0dVVVXYXW~7 YYXW~4 X~9 VVVVUUTTSSSMVVVSSSVUUTTyyxy{{xw{{{wv{zvzv|wx|zwwxyzz1110.--,,...,--0-+++./0*((()1_'~%0 '')+-/Qdcb'(*,.0dYYXXXWWXXYZZYXXYZYYYXXXY~9 VWVUUTTMDDDVVSTDVUUTTxyyyzwvxzzzutxzttu||tvx|tt{z{tuvxy111/.,+**,//*))*+-,+*,-.)(('-/0'%%%~%0 Fc$$%~%1 )+-0eccaYYXYX~4 ~%0 (*,/ec[![ZYYXYYZZZ[[ZYZ~4 Y~6 ZZYYYYWWWVVUUTTIDDWVVTTTSDVUUTyutwxxyzsrzyqqxqyqqyxqrtvw01-+**)100)('''(/.,'()***)*,-.1261211110'~%0 %%.0Cddd2D10///%####%dbXXXde0U///#$%''*,/ecba`_^]]![[ZY~5 ZZZd'*,.fca`]![ZZ[][[[ZYZ[Z[ZZZZYZ~8 U~6 TTSTJVVVCDDDDVVU~5 TTTCDDrtstvxqoruwwzonxymwympvuvnopqs/,+01.,)'~%0 %%~%0 /.%$%~%0 '0/001111-,*~%0 (*+////000)('*-.0110.-.-~%0 $$##0ddcccJc0/-,++,####$%b``][[ZZY~5 ZZbbbce/.,-++$%'*,/Veca``^^]![ZZYZZ[!!]bdX/-eca_^]![[!![[[ZZZ[[[[Z~6 UUVUUTTCCCDDDVVDDVVUUTTTCDDtnmpqrsvlkrtujstjqqqklmo01-*('~%0 %1~%0 $###%/.-/011.-#$~%1 (.,,,-0000,*)(*+-/-.,--0-)'~%0 $-03dc0[.***),%$$##dbbYYYcbe,*(''(#$%~%1 (*,/b`^]![ZZZYZZZ[!]]`_`aace/-+,)(''(+-/eca_^^!]]`ace/-^![[[!!][[Z~8 [Z~5 UUUTTTCCDDVVDDVUUUTTTCDlmoiikmnophoohmlmhik/-*(/1,*'%$$#--,/0110$##$$~%0 *))*+0--$~%0 ((*++*)---*)'*--0./,)),)'~%1 $-Veddd0'~%0 '~%0 )%~4 caa_^]![ZZZYZZZ[!]`ba+)'%~%0 %%%~%0 (*,.eddbc___]![[Z~6 [!]_^``bdfe.,)'~%0 d_]!!!]]_`bd![ZZZ[[!ZZYYYYZYZZYYUUTTTLCCDDDDUUDDUUTTTCCDghgijmfeijkeffhgig/0-*)'%,-/1'%$$$#('')*-/101/$$%~%1 (*'(''...,*')++.*+)*-++))~%0 ,//Rd/B,~%0 '~%0 )(''~%0 Qcccce%$$#%'()*++-.fbba_]![ZZZZYYZZZ[[!]__af.+)'%~%0 $#,.0eca!![!]]_^abeg-+('[ZZ[![]ZZYYYYZZZ[Y~4 ZT~4 KCDDDDTDDDDTTTTSCDhdehf/-*01-+)('%~%0 '~%0 (+-011'~%0 %~%2 '%%%%0//~%0 '))**'(~%0 ,,-,*+..//+-)~%0 ((,+**(.1?dc_e.#$%$***+**bbaZZYYYYZZ[_aca%####$+,.0Jdb[ZZZY~4 ZZ[!]^a_`be9-+-(~%0 $#Z!!]`be0-ZYYZZ[YXXXXYYTTTSSLD~4 TTTTSSSDCDDDSS0.,)~%0 ')),/11/1-+))(~%0 %$$#%'1011(())))'%%##/.//*,--+(*~%0 (+*.--.001Y./+%(~%0 -,,-,DccbcKc###$%-./01dZYYXXYYYZ[!]`ca+)'%~%0 ##YYYYXXYYYZZ[bdK.+)'YXZZZX~7 YYXXXSSSSD~4 S~4 DDD),.0.,*#$$~%0 )+.111/1.,,,*)%####//1,,,---)~%0 ($+/,00.000.,-)((+0///22de._#%~%0 %001Dbeb%%$%$%YX~6 YYYZd].,*(~%0 %XXYYWWWXXXYW~4 SSRDDD$~%0 )(+.110/-####$~%0 11110/.-'%~%0 $#/.012001000,*+'(,+11112220-/'')bc0%%~%1 XWWXXXcde/-+)+(~%1 W~6 XXYe0.+VWVVVVW)+.$~%0 '~%0 ),/11~%0 %%%%~%0 10211*))'~%0 --.,.(+*d22/'(()c***)((VVVVWd1/-+VUUVVVVUUV(+-01~%0 '(')+-01))()''./-,-*--/21.1++,c2=*+++*81/.,UUV)+--/01)****,10---+*0/0/0+..;22+-.--10/..0+-/0/01--..../100/00001222000100./01~6 0fhncfiBsg6[~%0 CeYeEo~;0 pS~;0 4u8==,`M-7>YeAbHqim!h0;s-wl8>K=gie==:3dAw?k8wB.-Xd%Nm0M)`v!(bK]zDs|u$A[m6`qs/:rudwyRJ077=-UL9~%0 zo>b$/I-r6IvNzNSI`ep~;0 ~%0 m%VhQo)s@B4;f%$']-%>f'ob{`:-w+~%0 6p`ckm'wt'-j'jlb)Pi*%uM)'f]Ygu^ikXh=@pJnn>NF+*y$~%0 yov?S8GZ~%0 aTT5;]AaL%%OY^~%0 :9J{qUu2$z~%0 zmkkjhUG.`*r)?tY@ePq9d8xdZ:xDofPXQ9r/i>j8Wq29Qnr{tz~%0 uzvkmKG)sXSJ;GCl?bba9*y>Qc[>Ox-$mZ0Q@cAJ~;0 OATV`{m`;r9]Pp+4@DnoompnqqssonorDpofnbabfimifdegOZZT[U^Xa^efijyll|[![d`gle_[ZZS;ynZKJKNT]ak[]UWQUOVOZRV^GBB>D@GDKJQRW]^_e0=RFUSY]XQKGEEHMU*Bc67;BJU^r9mAPEBILVYPHA=;~;0 ?;8;@%%%.@V/.04DOUCT4457=~;0 EOQG?843q(*(.-44=DHLT/Iu+(IHKLF-/.+0,/5>?71G~%1 z(y{~%0 .8DQUV]E4d*D:Q@7~;0 .4(/$#$(/9T%%vssv|*4@MQgDE(+4,9@MC8.~%0 zwvx#+'%(228:%%upnosy>IK|C-~%0 z+0~;1 1'ysppsypnqvy$/~;0 >JJKv$okjlIA@BC2~%0 uqy#-:A5)zrmklpihlls|.:HPy$$pjgg97:H8B+mkpr{,:.#tmhgidegfks|.;HPt#kfe9/H@AA1%gfijqz,A4(wnheecddceks#/~;0 IOz|#ohd-(,:H:A,ddeeiq{;/#rkecbdbfmu~%0 1=JLu|lfd#|#.;I4A'ccejr7*yohdc@?@Cdedbdhox)4HJs|jf%y0=?AA0$cdccflu@4'vmgd,(+75C~%0 *gh_dfdfls|ukhq|jgxvw(3@~;0 A.|dfdho>1%umgewwww*-)#{w|DFD;:21*0#~%0 #$0:,rf[[XD;3gigjpx~%0 @Qsg[|$|rli|v+6:B-ghffhlt=1%uni%%$zxy/0/*~%0 y#=?=63)*'$Y^YOOF07#||*4>zodQYH?7jlkou#*rf!#~%0 snlyvv~%0 /.:C-jlilq>1~%0 wplEDGH~%0 ,,l$F,13-'({;=95+-%HMFA04lmlbcYP~;0 @85(#/9>v!]!SKCpqmopu{*,+zpf%)wr#x+5~;0 E0qqqnnqw?3(ytGEIH=~;0 ?BGGD96=B?~;0 96/>;;?721EHB?6652XYXQPJ;=7rvsjaFHE@'~%0 $-5$|!bUMvwuw{~%0 -wne).{x#{x)90?H3vwstxB6,$y@>BFHF666;@FA205;;=@+++.476;bC?3C8HIHE@9;3MRJ~;0 ?_a_YRDEC@({ypgOPOJ-*3~%1 dgd]V|#{$)*--#tl.3'$)%;3CL8{%y{%F;1)%GFFFG::@DFE418?=D,+-0:7@(~%0 ,52||#%1-?KG*^w-PQOMBC?YYXTREGAege_MMMI,o#tlRW//,4:!jkjd^W(+(+~%0 ,yr5:.++*~%0 :4-IQ>,-((~%0 (K@70GFGK?8~;0 @GD{.14@~;0 *'/95#|$~%0 /.14yx#+).uuvw'%,+RN$ZVWUSJJIG^^^ZMNKikjdQSD|DvoY]WT65:)nnnic]0303'+,|u~;0 A63000v3.PVE37/.QG>8IHIL]7>BHE{b35A~;0 D$(>436:|y~%0 /,3utwy*~%0 sqv||#~%0 mTSmyx|VWTvNFZ[ZXOPaba^STRQlmlgWYToWFwq^a]Z;;8=alpgb;;689'()|wqDJ>e90,W!M@B~;0 :$0XNF=9@DHC857C=LLz:639~;0 YPzk0+Rrx~%0 %(+Ioqr{y%mlpxuzXXosrtuZ[XQSP^^]!TUQdddaXXXVlmmi[]Z-yrbdb^BBNznppjeCEAA{$wrLRGY{~;0 *(%`aVOOOHTy`V@>AGJK;~;0 ;369G@FFEA=85;?KNG,+-1RSPN~%0 $*UV.xxx|YYTWtsvZZ?qpu[[[[mvno]]!WWV_`_^YYWcdZ[lllie^_^[htwpdfdaJJIJvnopkgLNJxy#vrU!P|z|{c^W_NzFq8=DEEED@S~;0 8>CNNMJ.@/4RUN%$XYVU!Bz#Z[WAn]]!!u8o$^^[8zn^^PW__^^[[ZZ````!![cdd]^[hie`a`^oopnjeffbSSqlmnjgTY9ssvrp_eYrpxtt'Yo'.TJKJ=B:6/3XBIMNLIB89^rVVURDDD?Z[UJLn^_!!RSQN``!VWRaa`aZZZXaa_!![a`^]][``_`^^aa^^^^ccda__^ffidaaa`iigdeecfd`jiiijhfbc!xl~4 hnfdijl+a9:92/*'eGKC@353+VVVRLBBA;[^HLab]^RTOMeeccYZYVffb]^Zfe_`edceaa``db`aa_aaabaa^a``a`aaba````bbdbaaaacbfccccb`^beedR2]edfeONXU[]adRIexgum2Uu0^8./D:r//AF~;0 *XX@*,bVof#A?`dad93{>J7bwb]P[=C50,QSMKD>>>6!^WFKde^`RVNLiihg[]YWkk_blkjldebbkjeffagggjfffeceedfdbddba``bcb`_^_`aaab]]]_a`]Za``YUZ`_da`PKT!Za_`OPUYXTcfPrGH7OJ,aVn#gOlsY!%3)pi=(5R3$N~%0 ,Gm`mVao)ogd{t%S7Uy]lk3+/X2VfWRUR!RJL+4qmkfeSfAH>8WXPLIAbb]WYWQLhfhbca]Xjmnifhcppollkibqqqmmkponmimlomlgkgljecbggggi`__bedc^[dbZX[a``bURZW_]``MKTQZY!!]HAQOUVXHMASo{COV!r#k11s_NGO-HN'D:%b7LuZ0[%W[Q0nc::xs2$!N#3(|cDl$JJJcL#RW!=:eM=NLL`?9#kkf9(DfbWXGLE-KFR3vDL%oFGxrLGx+OMHNBXSb_gnjqqqtrstqqqssrnkkhorojeeeiokb_gggk[X[^ecbTRUX___bKJMP[Z[^FAVSY99~;0 @FCHKPR9@*3Vh%04`[YryPFR~;0 CHIAaYG.SSid~;0 g8WppZ{Ts)0dbF@zHuf~;0 lpr9D~%0 Jsb;GIx-.*`rvbTV3=P8zcYcaRh+=_BYKj|#Vl^^KU^?;{vxE5C=~;1 6;xtSWb`zUE5%{!Y511#g:M6.,9veLGaX?xT/fb`ztU~;0 +|Y/]0]@vxM;BBrAg4!1(wMED.Rs~;0 `>7|S!W.a~%0 FpnKP0$6AsX~;0 qtslqsqelhoqpm`__ehokWVV!feejLLLRb_GB[W^:8>@OLRTW89=@FJ34=c'h]BP^j.437/)W#xED64YOUUPAs!!iaL,827gm_~%0 5/He]FFFMWy|14goiIfv=Ckv`Wp3YSX##yyF^rnA3UMwNxV6YN(:D[]m|>:US;K79zx(kcO1eP:_YR_hRP4qNxCc`~%0 XAK;1-*W$MeE-PX~%0 oeat/KTD8BAl[GD/7HC2tztPPE0/88?/keRPJ4)|3/pH??nN,xinOyBtIqY-$z#,Hfn$kV970b$O*CjI>(f>TahD2Yr7A.BC%{{|7s*`%+Z/W`=NmpqafajmnmWT]amhKGQa``g~;0 :>DWTV!4/GDHMR3:A5*5gd)d'3p{J3F:A.:cR|OSNVh@;Dac6UiOZaRjkV7TJ^_IcbJic>>?'E=L(,GEaIKHU/=`V;;{uYewo[Z/jIzQf{gvadm3Im]ET6=LKKMKLUU!UU[ZWJpYYge^dy,4n9)911B4QTN,cm)#hf/h2PVFlNNP]N,,m{z')57{LTtgvY^`>pKl-aFBABy1.M7P~;0 2+,P5G8eNK)U=*{zx6~%0 v(eKzH7-sp.(z8H1'Pu=8vt6;5P^6VsLK*)^^yP/8{BZQeM7C@AY.elAr,)ie`9IvU09B3ID(:IJpJ+eeYKq|I{r(f*glnWU]cgiiJCQg`93AYR_0'=~;0 =ELR/6>(Ed${eZ6>H+21CrcKYXQo;856nam:b1C>A/r#[1h78x~%0 7kM>j*j*nU|riij?u?Crno|LD;~;0 D31hYf25A~;0 a-es9gsG?ScHa7!-IMVU!dbj[!fm_fgllj*J@6sO74kLcas-YLrs2p60Vc8wEWGnUXvpUY3!vv/4hVA)HbrSsQfm{/$Tckmd76JP=Q~%0 I,,*{kU-2|69a$WcaO5oxrx-*8_;A:tKvvsq{wR/N)i`$$v#o[79y3~%0 M5-/|{TUQoTdOB=E$F.,/[Fpbc%xp-mR3>~;0 5)2Ftn%pTkSXv#-Ku=x.JWvGwlxW^dhHCPW]^`7/?UOR],$313~;0 DL+O~;0 [31RM>;m6@fa(RO]{QKJr2N@Hs_~;0 64P-x/(U-(85dTTT'^/-~%0 *uJ$KXNRrgO1G7QyyRQMlm=7CE],:#~%0 >XZ{H|@z>^dajp`esrylnw{sxy{{{1:YUX_h65~;0 vx?{xvtp602s;-wdKI]VufingLRMlA#X.%(AH5!dIW+Pm'SxY{)Xq#fp5KTT9;`h{2Bb~;0 E>z4$NRGYj.J;'oq+HCv4F11~;0 Pop~%0 :V{2CCU~%0 $xy-:D$2EczR3/@DB>H7R0MIGNWDSuLq8uokkqwa2]+k58821:=S-tiRX+Z@;||La7M~;0 94?.JSvHvsHPX^42=FFM*3~;0 E]h__Dn8;11TkECaO3Uj>A0/iM[?.?)5xw?UPHTy~;0 prqN8*W$2L~%0 -2Rxe#;#yQ~%0 iD=aDBXCvu`aYYqWJpYk]llqoory%t+++u#'+.+090'wl_MWk~;0 hjEYhO>'_7j?Tb|#kGFZ:{e0`*p;Uqz+6t::aIO#C^SL~;0 ];lF8'A7m~%0 /tc!P-$x(DhcgQ=I~;0 {vy$CZJ?)3%|y*+KZ@7'A;9]03;_c/;dab-JT]is5fg??Ciku(0EHK,+3[*@D@?MiD^'~%0 2_-~;0 g.,=fpVqA;='n4=F+9E84mAM7d12J(jj7_$~;0 |#[Vp^o>rx_vQ-pVx3Bdh2.?xa|wHD,~%0 UF8ecwz`fX_Ya!QVYu#|(*u%01+46.757:;Bt>4-NC/SIpx)v?4oc9=EWbn+zijk^gk{D;WX925VtFSs3WGiY>6/y8y~;0 Z=6Be?u|gL7S4AHo/pgAA>a@~;0 TW)^mgWN(aVmo$1:f'x[~;0 v06JOneN_D(Ob`UdpzK!;$g,+Z=uc=,-^bH6-*87l4.2>+sivi$'0Bhjqy|37cZ`{;*@6ST'[Y4!m$Y[N>X;%tGrp,-002730/6~;0 ;??IfbN]^#1'{{[TC~;1 8gM!TT~%0 jqffhhwK%fuD??Qvl+$).'#-Tg>(~%0 z'xry_m5$$x/~%0 z~%0 Bq|{u8a(=:@[.9,lge[bcm/IZ^Tds6?OodvQi~%0 >en87@Oe#Gc.Z+)[~;0 wBaF3{H1??@CCC0F@EXfTbd.+$)DH?EpdV]~%0 yip--sv|'8z{$I:yzyR3xoo=$gc_BHf_MKb0F~;0 E64-BCDNNhkVmx-0HGK]!agmjsu-z~%0 )1~%0 ,.-$y+*{tqxkd]_bVMFSF?/,~%1 jeUexux179DNQafloutvv%%ww'(rq'%guUb=EG8${~%0 ,%Z^[[KV122{JDIS^_jmpy#$*#*(qu$fgqTS^=:Cv+|]VVXODBFD-,Q6;B(.2]*M~%0 yo:IdAopmOjd9{2O54VcbOvrtp)).1313704~%0 +ouY_@=>QCBwz#jXuh-3'VTcrnZY]SRJ=gwk674EEQ~%0 ];F4jp|h7fwLrM*jkmZ[ZiWeLfJUNSIoNMOPTq_c`YfFFAFF{)(;9xGE@MGL>MM@FG49;y~%0 8)$^ikaLMA'%%~%1 F:`sg~%0 %2KT9-.$#(o=J^^hDYv#^fMO$X(4kz(`r?h#E-S5ijoPROeN7,A5(|1|-(~%0 J,',,6C7CgOvaJ`ts'#zebP`T``^^_CNM`]khomUmlZddPUV~;0 @A~%1 wTVSu+#rk3WSTT]'Ix*R[QnNuy^Z85L:MD07Ib*wJX9h7fa.?e|%v>?I$DT~%0 K9VU6%B3vcuaypZ!fb^j_eym*-+er{ISM,GKovrb()Y(0.x~%0 n#)|yxvtvvxrxybwv/,96=:98/.ww``O2FQ3ryrJaH,VAI2-Hic.3+;3l~;0 Q)wo#'XlliOa>u,'F(Rg3/h>yHgx^![0#O@HO]~%0 ggnHS~;0 _A$aj^(uKE_VADKGEPaTDJfpKX`+;m/;Qb0Md4-:m7$)hnra_FNAJTH@9~;0 :7644577:~%0 2h1JG[XebhfdbXWDD++$,rTjii9*]=h1hgy`oQvbk+6x$.lZiW{C_jKMUHnBfPe{*FM$AeY9Gr=I^3rN9pQF414C'O0{.KJO4/J`[=yM0sRGpa;3LB20@273:C07Ob7CLn-Yt8Vv:LgC!)CA#pxE'xf[d_WOBOQGMPLLMOOTE_]xu0,:7=:76*)ppURaX3![pk7)$TULCBHNKig~;0 wTkHB;CpA67i~%0 CJ7|Ej|%X!~%0 TvyGR,fy86I4WGU$nKv2.LhfqSytx3/GB!Xsp-I0ey3G!q.dQ:nrgE#L;hT5'/'B5#(,~%0 ,:$*3*AY5?^%Jf~%0 Vgvh,;WDNM>9+T43|mfltreetgcebbefglkmam31NJ`]khnlhg[ZEE1FkBA[ShaoV?#;{:6Qk+;19eMFIT99qe;h,~%0 'cn:jA(8OUp#Xj~;0 2@wOc#.mBCS.#RtauB$l>2IGd%%)plik%8K_t0D`L$m~%0 8J]q,Ceid[K=paGvN7hM7%#A0z%)|'8{|%:SVU-9r%yB^b$_{/iXB#K7aF65'$B.{{+|yyxx###(wGca%|UUVU:6UECIGCB55xxsTO[FK-#(QDyQc'~%0 4?Ez'syI,D=DmuHjPPCY~%0 +PR#D`~;0 ^9c.Z-VaJ#TeG2]m_0I_wm%sd+~;0 N`s-CZWv[qs(9K]p(#=Tu,=N_pjl[_JFHxcvW=79qN*'I2$)0$#$*9::|~%0 NU,:i;@Z^!;(u6v_0u[G:DkV;7P@56;54434:95WVXX3QNWVS>YWKJONQNom~;0 zsNML#{{|uyzK'~%0 {{{mmj+8'a@v-q_a794[ks%xrH$Utvo$c-)9M5NrJj[YNQyN;WF:W9Q*B$$~;0 >Ov_bhEfnzDu=^cn/?P`q)~;0 Qbcg'6J8k|2AP_o$5oTK-l*xzfJCXRT71~;0 49/3,+3~;0 @)-ML1@]LCY]B+r-~%0 idg5%XStdMJ!RIJLIHIIHOJYYYYLLMRYTHFNPMl{'rEJH:))%ESGGO+,'''R-#)+?,rw_L)k!B?J(A%U-hg$Hgtcm'~;0 23pMZWd_`_2HVL_q1qo>$]t{Iuvm'ZSpn83SZo!OBP_n#4GZb`!^@UBbr'6DQ^ly.>bS?{D*z]Sm`IANF@>4?~;0 9DJ7:ee~;0 J]JJ!gE.-.QGvq9-hb|q_^ic!^_][_^Z]PaVOWHEOTO@?BDKG4-EB.0?HB14-.6700273!>6DRF'_*pzA^^kfx^g>J3p.^ec:bkgGkFQMf0M0o4os9p5qdn9zW*T!~%0 OHDGfQPFFMXP]jw,~;0 M[IYYEEYix,9ELQ]iu'x5ER^it]T_7(59th/p_TfXTN5RKsmIKi]KTNjYGa]G73OH)|~;0 4xt*$rrxtolsqmatpeMJOTTAACGQK=;IC221N>>@C563;S::913>48?9T4a[Cy{B0;1iKOpa(VW[W%0]cWQXw-knGbrl~%0 GKgLj0(kK^p{iTz1mAG;5/3C=Qliq(@]P[eq#1ARUS5CRXQEap$0~;0 BF$++9GS^hq{jkPNSFK3%,xjYI*nbcl`d``]VV^TcbTJGGZW?:MI50@~;0 .-52++/-'.+~%0 *x+GGGMVRA>QHd0l~;0 BABH45~;0 ;8:8%=?7774D~;0 >9Cf^rAQ,]t'wSZ7_T@ZNO@BabOae'/uvXfvn>KfI/4ucDuRg^D2Y2*#%4+?KXfz7W#O|Ybku'5EI*4@LYYEEZhv)4>A+0>1IT]enw~%0 /$$ji|_N=K/A1BE.u*NQwd.TSUUSPROVVLJRQGDLKBAFE?@BA~;0 4BA:,B~;0 ,WUVXHFOUPR>>>BJGHF1B?36=:7~;0 4439=B8:G>BFh]kjS~;0 2HBsD>_peB?|RIREEJwqcKb{q33d#|klynP(cD6fFjX=HOVP6Kz0,(60>=>+#HS_l'?4*+d@_foy+:C07?IU[FDDan{-7AB4C4KT!cjr{*3~%0 #@QZmYdp+0ZH:A5:DHIHCEMMJJOOLMOPMMPROOONSSMJWRK>YKGRPA?FNGC0@@@F5551;o:~;2 25C7;G=EF('(]dDz03/=e%KcW*iHA@3?GicJcKH4g7D~%0 l~;0 rzlDs_~;0 2m`K6vHG=)Dk996>CIQLV95Zeq|;1'y1o]cjs$1AFG9>CJR!^Egt%0:CE:7KT[ahow~%0 0$+-+'*u:xb_G//RYT1$u[o57@WYW8Tox^m'3z'5AB36KN@ARVIJY!SP^^T]P_^fe^cZfKJIPQQE@LIH,--(EB23@;9:333.A:~;0 ;BExeWZ:dz)x!m;ZMuYB=4%=H`XJhEBl>U%Ez{g/a!0GNW;/CD='x_HHLOSZa!jHjui9/~%0 xq#^bhoy+;KMNHLOSZa`FGcmx)4=EJ8D;LTZ`fls|-7BBEEDcj06b$LVdg'3cy(SCu)@23Ww*fzyCRobMCd5Tnb_g-Uz43LQ7ldn,CU*,q$@*g%54PTh_rbnvg^{6twZ:|uoo5)#AD>[hGYp(gp);>%)JO99X!JIdc;eu5k/uZM[dj^yHX^?Ch`t>z^U`lm`%'gEH`xBTnumgGd:#uxPPTTK{SL'(|GWEL,/'*,56-1;4;~;0 ,h.,sQWvPXUY6n$nc.WHmMA>.u>L[QNoB?rG=DM*9_;k+#.WaXQ*C5jpVKYV[]bhpjxwvTV@7-$wpmMzgnw)7HSYZ]bfIir|,i,FMLOA=SZ`ekrz+6o_1BiEx8,9_vM2~;0 Cg0!~%0 'uDa337>`+Pfndbk%8RPA?~%0 $70O2PqLqC6^U(3NDxlL||VX>|>jDv4?nj.3+JZ4GcyXa{78wxLM69^!o6`h;J$999:MbjPfsDI+%6888Uerl[]h||mzsuwmw!z6ua13Y/jR:qTTQpQLz{xPr~%0 (#%%x2).;YNX,ptEoHYL8f~%0 jb~%0 [JmFFC.pTUTD!OxzvDATAKU7QqCw(o^(;KrC0ViOgf]feffcinu#F>`d6,$vpBvDiox)7HWWWfeceifjWJefnv%.v/HNTSV@=Y_ekrz*5'#*$qq{w{ylmn~%0 rgaos'j_^%%'u%de_w)W/23{mw,1`JlAxIDVXs#fsfn=(4Q(*8zx,w;9UQ6p)Utl(r1O{1@Gz1=8|mzyfZaFW;8rg/x'v(hF:]Xy$t>N~%0 8[pOUw27qv:JLjgkSSSu4X!:4h,Xuu222?RkjJ~;1 ]]_ruuws!Fvvt0-vux?_*eF-evu/Qwx$^I.uAAA{tDaKlbe/n%eRuFLMIQ6q[`dS$-LH[bVIWFw$tYH,T^1ZN^fFLL,rqppnpposy~%0 -46,-*p$voW(ekqz+9K!YrrnspqvWIpnoy'0krIPVZY_^`A7dkrz*4xq.($|eYnyaMLW^WJIIPA:JPD52[^Qb:14;frZ;>4J;(0;t3PrGsRf9eQFFF6~;0 AaOfsBN=FlHG>S:d1Yd?ILfQ#8^pXYZekr_GdbbYVXK>b#aUM_SND6d6m|3b!I9Nw3]bu'QIoofo7?x,YcKM{'MmAC0V1zleeeemmmx5LW[Jhx7fffFZhkwA=7++ejt$)z33>n'7,s3A]WK9=ac7%3thM~%0 (OE.FoS#c?z-('_^WvKX[Gyfpt]-=[Vasbf]VKWH#4=TKOKnIAwtvKy)u{zyxwvxyx|(/2*#$vwq?1~;0 RMfck{#P`fmt#/!ZY$$vvqx|z((+Fzw0EAIQW]bgdljrrzz+)74D0v3,ZQtqhD7OI**4:D/%~%0 ((u',tqj9;.hiiDP1kn`mS@$GG?~%0 8p^~%0 ;1FCI4JKK8=*Wy_{.?4eJ3A[{r]EnwH_]~;0 f(*~;0 @U34.LolK~%0 .[7YAfJG>3WXIA;4E$)X3rHZ1Mp;L=Y!o-7v|9R[Ebs$Ok561~%0 3228ESYt#:HMUNiut=`INah02,aqCNPf!FgS_q{o'OywJ]65Pv!#bR@M+b>j20,VE0so^UOko0,'v*nle9RdfXi-mwNj-H=O?u6~;0 $/66`7hKz'p)''$#$#%$~%0 )/7*|tmp_Y(a=grnzv+%8/GZpq(*eX-.{||%+108Y=L>E*$@HPX^djpw~%0 0;97;:u!$z~;0 5XfsW$tA6$mewtaad`^cfQP,jthKK'/vaKOBM4diftx4aRKaXCLN-s9J=VB)mZ{0~;0 2=~%0 {:N|@DS6NSVpuuxx>DyCLalsssdc!Dz~%0 URn|*=!Q]fsr,M|BM]sR)HQpR*e]xLl1:~;0 t)sV=o{VxV8r2R{V*z+{gUtVUFxwMFsf>3-|e).J=1D*$KkxztE$3R~%0 ;a/N~;0 {l%$^~%0 PGLKu%Fo.-,)''*),fad%y;;;-/6t|tTp~%0 ox'2@P;r-1nT6'(~%0 (,29@@HGOOU5-3C~;0 T4,V^els{*'y=;8^G/o{z=NLc^1H(RMqwd!IH!XLLMGLC=RYA86jm];6:)/uiT':YZF7n$s(=kXj`rANG6|eM7G8U^?$fQ38^tuw0vI[TTMZjIYwu~;0 Q>>P7Hxi;:pB.*Th9c{AUS!CN/*D$kru2Zx>7k[~%0 U.>*jb:95f:.+mbRSJIzGKmT`a^LI=(-$9:X_VNOM;8?8BK0HF00dYee~%0 j%Y+)*ripLVBPmDr011-**,0.559I9F!Tr3G~;0 ;n13~;0 0Wo_hr{,9{pq8`LT>,.**-29@HPXV`^hepmxt'|2*>K~;0 3nh51H7lhy~%0 j]BPcN*y=~;0 M^Z55DBJ4932CE:+*cKV)+vboX/,PT/>zp,*5i)SAs~%0 uEUS*Pc!ntD'gO;LNYvGGGUhdz>KKNh;pBBS6,[R==vv@DGh7kGu9+J39ZF~%0 [3{%:[3]Nvu_Y/uB9(zi!xk>;7ikWkqppu%[ZW7JVWJ`{/Z9YJ0s/TKU~%0 pM%Xhgh:x!M%w#B8wmqI44/,+,06~;1 Da*9E/O_Hhur'#4-B9SfP866jhi,=E~;0 BVKE15-,.28?GPYajs#-7D9i?ON]!(1.6-$bn_B=QCvs8~;0 2YmT,0,BK~;0 +-,15,B07)(%CG9($'W!LG~;0 'y%j`,82Tm>-(%0QST1ofuo#Q1xpYA,7t[fmnT>GlcKJJPKnd].~;0 Ug6AB--k[=)/u[GB^Z;9^FsVwLs[UJcV.{v-$Sy[bLW)54tGoV/3@37F$xMk@N?@>nK;ovormv78mxN2I1BOBM|QINu|O230.,+++[RYqj1~%0 dN67,/5;DMWalx*8H8/2Y8:_!^v~;0 Bigits%$1.?8NL5:0--05~;0 DMV`L@A2M8f!uVN+)'Nd`a[=:F?.q3-_S('B~;0 ,~%0 *0-13*'~%0 D7@%'UHQB:_:s`lWR209DW.xm~%0 -'@Mz^t|v~%0 AA-*QbQlsvAz]C.x+A*uVMXayW-JJ>9CMN)/PLnu-^;z3Bsn%w|hgVMP#VLur^rqj3PGC]XvTWqTfj^XO)$2r++G`{u,+?odO_NQ!wpxD'l|O+~;0 '7[U;N$441.-+../,#+=:OIbycU]-7829AJU`kx%{#B=UGQiCF/./44;;CDLMVVa_lw)6DR9?2.-TF9*XEkR6*'D~%0 `^!y!R:CBZ|r32YW++BB*-4B44/5//4?B7/0MOEP2^`UP,/(9D$nd|z'2ElQtszNbkgqt3mQ8$oTf>;W7~%0 h]msQT~;0 #s/JN9'0w%w-,D>_e.%Q=~%0 z|c#.w+(4Iaw;Vfd+x(uWaTA%y6/:PY.qScK_-%j$Kg!f~%0 {B3%0Y552/./3288@@IISS_^lkzx/?QJBGj99ogm.?)#)97ID[II--,/4:BKU_jvJX=D4/!LhwdMST3~%0 [odP+W='DIt`G~;0 CWHwA5C9YHk185.0858D~;0 >@82;9FDK;e[QPULF#M_Z]UHxu24xia]rsm(>bGpljmMURhjgmkM*dI2y*bgh9pd/80LJ1[eEHi*UZKI0>izXA@C?+L81F=77]~%0 g!ff!-E2Id)~%0 )GCYKX#@1?TRjndm6525/./38?HR^kx.3)1P:5:_J!t;BQHR]]iiwv+:JM../38?GP^AG7/fQlNGT/$k0aR~%0 ;,:|tgBA[QOJE4.CBo^CFz|GIOi.YZQTua!btsla`c`-bbj2v)ib`b_!{8[A.[[]EZ``a_F$_E/xn`dcB0;zwp.(D^lnVnVbxr~%0 ou5~;0 F4(ywWqMhfkvoz!1UCaGAGfvhy:kZk+6)5W[W[iixw..@TREPp350./27>FPwfu66~;0 )~%0 ):9LJ`=D545==FGP!huQ010./1ScDJ9{$zjVkFHF2o3m,~;0 T.%ssaVvm=34oyra#d_(@WVJVTT_dXYij_cji`gmfbrtR^Xppp5[UNy$mhgkIHMw5X?-RJI@]!RSPJBz]D/*u[][VYT4[]s=;%$s#):;87>?ABL,OQXhme^TRgI,4O@bTc$+u4?)v*DOARk?1?TTjn_n2...2176>=FEPO!hv,6$5Q360.KEK`_v7=e!est(9?G0//5~;0 ENXT24/.TgGL;z(ZlEKu2l_CR0(re!yyC=$z)%wqp#6giAJciiRUhioYYwpyWV')yPNde9GCs('N:>:$$tpqvtA84v6X@/665?`CE@:@y]E1OAUUQJqLAN__^2O^Rzbx+Pmd|-2/QG.,9-t_|~%0 r~;0 @.BY!LepQOQhi%)r-Cgcfvu,,=M9Oh0.49?GPZt]u2471.6~%0 7I]8?LGLWXdq%AI1.5;BUWT460.jIN~;0 x*!lCLx1h-FO5-olexILI`B54nx'u,~%0 {6~;0 {|DE$)GG-4CC:7@::d$>0/;;g%(~%0 %|*z#)W#|w:[D4*###@c45/*#A{_Hp;.LKF>'+@%.>A4?XB=OBHWo0):;!c*fbhza_idP9XXIlebe|$84|>G=+~;0 P_KdwPKO!Zhv*.q1E00/25:@GF@FZ]o582nin$%4:@B>BLVaBK//.26;TY592lJO>t+^k>Jx.bHDL=4juos9XV6|=DdC8jz73(.4645:>55CI40ZN-0'AjS{~%0 vBrJlqvn331,+/7C)jjn|B`J;mmCe~%0 'zupD$cL|GAC@:0fgnciwy8q{3xs1z+6If^oq;?!E>HW;8C?wpx281{EOCOciVs{wmu-*~;0 =)CSICGS]ikUo~%0 1137;@1*2CU793`Z`n|;B;:;CLUBL1147SZ7:3lKN?n)]i7Gw+ZW?HG=d'zkPfdk#TYSI]mHFtyGJ$%e/$$E$y7!xpOXZogk0[e`~;0 A66~;0 D5+g_]HMD(hSE_`^gtwmhdI)iSRw995-#JLREFYYpSI^kXRjZhp%H=QQuw7+x.:qnywbTbsgWz?-=PG6QWlbiz-zi%3BBBLU_SBUe3359=zvz0@8:5VSUbnBBB~;0 >:EML3369PZ8;5hklJN?~%0 [f.Ar'P[8BSG]5-YJvr~;0 2ddaL[M^[YcjZ!no)LnnUTiQKha8JJ`Zhf`UMXUQRPFABHQ,TSP[1r^UUUfpstib!YP1q[Mp..)zbY:;]Vc#!J|**kkF*FkF~%2 Q/04?*,D??B=V78BK97;>ONS^%$~%0 19WXnscsQOVXSDPbH;W2$-A*x1:b_`p|aWdsFDOX?6?P385;@|o09;65YRdnBC~;0 A~;0 HOK659;LX9;6agHL?{Wb#9l{CS.;aTQFYE;U-(M=vtt^ImOmkR[Xc^`(E__@EZZ]y=?CT>?SNrk~;0 @MK!jRNOU^~%0 KJZh=$lLLL`nrsg_XRNZ;{fp4|{u(zK'>1E=+!5.^))K23)+2+wA+'''EE22(II>sm'E*7esy{#'s1joy-,4)**~%0 ,-89=+qoq#>?MeYb>8E>BU/(77~%0 ##6nio|fasNMN_IHS!000@:7?Cqno$9;87]TgAB~;0 E@LSHJK87~;0 ?T9;8XbEI>rtyR]0dt5>|2qbAtVKa?8_J.*6'$#qq@A||{KnMQr?QQK::>NM~%0 4Hj[=5HDlllsk0*DBy+oi`!]cBBguJ3DDEDBf]P:lokre^VNHI/tdsms{kmsVA{@jZYb6klr2||k||;;;ON0/0XJ[-{J^'GVd3]bN%OXkUWWISGouyc[##)wbp)ywz#w~%0 ri+,.(WUVf+(6I?uuv~%0 *~%0 9kajfwPJ^JWN`50C~;0 ;BGMvq)9:9:bXl?@;IDQXDF:9?CN999O[BD~;0 ekLV%Zk%;n(bq/Ai[tmeRHYA;.#52,100;`^P;B7k=CDMuCBW4.@?>FqX>9;;=qpmuc;99;CH>.zplm;:?u$ZCCC@C>~;0 tWK?9*'uqjd~%0 hb`[TLcoR'[~%0 J8'YQ)z(FaePke{P|rrvCC+E.ETIG~;0 9r(/|NXX=/3kpt]DKQxxyt_adxtorxrhxzZWg|yMCtpy/,=k_on|TK_[Ue:4G=E?LR|w.88:~;0 >h_r~;1 9NIV^?A~;0 :BGFHM879R=?9X`DNos%`adO-vg~%0 w3|ke{gYxl%UKnHBq#di*-:]4335mE7Oi]|78lx76422]154{%s|~%0 N42TdA2)%4473~%0 k~%0 HHHCF?:6hO:*x-UTOxS#U)fuFe{PrvC+SSh(!``x59HjuMj(1)4(*)pwnQVX=~%0 bl-?tumLWvtairkns]!ivvwtQJtp4C4cb`nq)w4ZQ`]kuA~;0 NGDPW)%6659=Angy776RO!d9;=~;0 DK=@649H795ITDEI~;0 _eQWvx+dkux60|w'|{yLjihOM[[ZZ^dQQOnKKHpzHHD$(FGB+,2~%0 +--0CB@m--.763%2-,.=@:4~%0 11=--0h{UG22213-ywCCECHA=7cM=U@CSh`zwt(a`HP1tvw[g8rsi>QwvVeupqqqg_ndwwWScxtJ?jis/'~;0 C7bqg|IEVHSJ!e1.>473=CIto~%0 1123UT`j22=E=N36318=;=F110H9;3MVCLciQ^(Fer71%yr$y>oiBPb]Z_gYUkklTQuNNLfw|LLG#%GGBA%%CCBA8|L~%1 '~%0 ]_YPGC)(+#2k012-(zkd!SMF?L64?7861kzXYCJ*arXd334sisNyysPdzwsteun{|^^kkkRJf$P62DX_Pvp)bPhTQ`j6F943;CKzx-8+)-0Vd[p*)F>PY)+/,6~;0 .1*)+:-1):G4?PXOPQ?d^cLBfv:.~%0 /8*xAkki/ARb`!V`!ZSfjqVVUXorwSSMuv{QQOPG.xy$WZRRP{{|yr$f]%%~%0 $(88')'-*0'7{iZt|~%0 'gnYWBC(pZb,3luN#y%Nf'~%0 %wxP#xU~%0 ceYi>im!?EFw,OSFwz3UUK!TbYoNDZ384BLV{3(@|{'+0fas%yy{{E?P[y+'3;z$|y%*,:|%z8.2=~%0 >G9DQfIV_Eychj@=8j{1+{%3@$w=DJllltPSUfd_]^``a_bfgi^`Tlnqbd]_`pqwswmkfttwr/=#uuuw|v8/)$9+0`fmnxs'vhB+~;0 jq^aE)3ryP',Ci]6;2iF>@;99EFN45cSc5:q|cHH~;0 j6@XMg;`]PSNb6?8KV60Essy%,4fug)nnqB@O[fnnv~%0 |/9qpputysxrsxp)),w%+:~%0 L@qJHfbSZVL_mu::9Gz%(-*#6$x7FrqlwHSoono!]^Trrqn`cdhz$rtJggfp0;'hhhjqFH;_]`elhEyEPY/7pr`K`*4KGIq:6nV21P@7716~;0 2?D--1LX-0ms!G4=48#MR@a^gTMVy;G=Ua76Hspmx'0:tk*dcgk@LAZfbazv*5?cdjgflrjefessms|htH[r(U^[Vl6BbPHr:86Cs*61.|-:E((#+=oR))('srvc110+KU^?A:6jX]9GRUP]XGhF76EBSKP>5(Orc;4EXDp31ChS**I~;0 7).4,:~;0 /+(~%0 GP()%lXk/55|1lKL;]`ZbV{!BeBeX7H;Xkpkz+6Bqn(7YW]bhGAVdVUsq$0;UW^!dk!!]YZZ]q]Znskqp[XQgoqPIrQ'B@5HI=(>>:>110;#>B*(|GMB~%1 $~%0 pVZNz=A-Qo{{.01@:O5K@Mld/55RC3p/.=bR%%C:$(/):*5#{GK7'z$Xf.1%%,lK:GIR4k_TdFn>D=Vkrl$0~;0 o#p4NLSY`hAAP_mHHIKllx)5IUR!dLOMMYNPPO#|y#zqjm``]Mim!OVVPZONL[?UVFC=Y!GVA?0^e@D3?^q:{`1EHDKig+7NC/r.9-^T$$+A~;0 #~%0 -**2|{I7Hz#!cJ11%+p*=FP=OVE_L0qD])>~;0 Qmvo)Rqvn.DAJPX`jAI@Xf=~;0 @kqh#/;~;0 =EMHT]fBAABBDGC$$#q#vmsrou{oh]mnkdZnnbk`_!bLmmhl`aO@cmUDHi)mG:MGg,v80]Y%+~%0 AA'(%/..4~%0 %~;0 I$~%0 dOd1)3x*eDJ5GN3[UBii6(:I7Zplq-{Zmk%5;6AHPYcn@?O^306igu'401E?MV_459658;?66$vtshqjm*uF@PPh,#~;0 7_a/,C_H**-2E689...5FM-.Yh3;*-oOR?P?P_p`KGJ.05sBsQ@hte+.,54:AJS]gs?E=Tc'%0*gnhz,8%%.?9GPZc***1,/38*-%HHQl[--DCUk87eS57MA;9B1>9UVE:;9hn@F/#2]]LLT9m{J;IPk~%0 .xr*7Dh^y#{~%0 (.4~;0 ENWal;;IXutzxjsk$0tty:4CLU_hy$zz#|$(-3y42MRtj-8H_S4wGGOo`DFZPIOLHVU`JKHwfyQV4:z`!l.ui#.mHDWh|umqo#.:ZVksovx#*19AJT]g;>9Lkionowq(2ijn84@IR[dmnrrpuy$)0opTUUT7wCX:%{~;0 Ele>,J^Y#qUXXjb^`X^[jo]^Zz+diD3Eo#va#4c%?K>Zli$mkw(2>S]Ofdgknpu{(08AIR[d8A7Mb_ft{w+5__d77?HQZbkschigolpu{(/egLNDembW0G5!p#z35~;0 qo3)ll#vhnssp'u'ssp69'y$.r*6!Wk|v8A7Nem_lgu#,6OJ]_Z`dint{)1:BKS!c7B7UUUY]z%$.6U[($(009BJS[cjryWWW_a_edinszW!^GLHFZk_LX+,,nyfqCG~;0 $1Za~;0 IosTa/C8ku--6*=)*82+./-3900-,By6:jex?TPL!igw002:D!U^!^ccgfffnu|)GOESPSXYiov$,5>GPX_97CMKN%*2*JIJSfefmmts|z+4=FOUU]emtnz~%0 *KOYV!]aW_gmNRUZ`WKAAAltmUQQ~%0 -ldfT;A)t#NT~;0 *:`fLP;np!b2JFkq;DBtIDEBGEevGHEoh-sZWdohFBPcdZ0,7>NXMTOSZX_demksy%*CBLEEEMLhkov%.7BLIV^f8;9@Ggbfmu#,6@KJL161@>BZVZ_`T]Xebiv$*~%0 .1>ELLLQTUmtz%DHbkVOKEKp{RT$.ed^e4;yrviCH,.|QTI8@!^NPCdeX!hh`d7hgefbafedf!Wa_NJTZWA~;0 GRN3.7;JFHDGPMVYY^dn{x~%0 +.BB@@;?UZahLWajtl:>~;0 757?SOSY_U_ho7;919MHNTpmyv$,486:112;C?EG~%0 -3618>mud`!N''~%0 w_^_Y`.fjm06uwuxq9=,''$zBD23-IJI9>NOFH@QQKNRQNPOPNOPOKHNLOLEAHJLH=~;0 ;?AGHDDDDMKP96;CCA:9:@NKQW|*1-6@@?07KEHNTs{'(>??0*/@??GMqy~%0 +?AB~%0 %~%0 0999AG~%0 -.7=EDE$~%0 3.5=7@EE%-rh--~%0 xrppme00/qtvoJNIJJ2{~%0 ;:A924')../188562,,,-88/0.,;;925~;1 895=>:;>>M>;;>>@>;;@@@?;;BBA;;A:>GDJ?>A~;1 5/2B~;0 >EK168??(~%0 '05;A-26B@Dy%3.29,379;FHJutt*%*27>GOPSt{%,HVWCDB-)sB1~%0 z)/+$xs321+~%0 %~%0 )--~%0 >B.-86576687~;0 :>.,.5~;0 '#zy~%0 y2+*.3:5@Uyvux*).((+/4)*~%1 '++~%2 ,-((23/**9;5,,BD=1/=~;1 =GGE8/3///:1=D?AB~;0 69(*+18:=>??(~%0 -46~;0 ???GI#*@FHOOTt{HOWY`agolwjXSF?410{zz_r$zi`B)-dVQ>JT212--+**+--.3-,/4:)$zyz$*3~;0 :~%0 z$*835%{~;0 Eumgcbdley1yx(*0/9C8mf`]^cvv|xw#)ww~%0 sruy|{rs)-##su6~;0 .)wzEG=#%~;0 GEE-,/BA@8-6)?AA?>AEHMNMPTTWV!Zceakmyz{~%0 ,559;OONQW@K?/(xj^Q?;6@5-{AI)%nP]%lP*BAi67^.2a,3r085;>?0,-+++,/49?$xtrrv$0+|,07?Hslgeeipy+8:?{thoy/*ro0:Frg]VQOQWSbrmlvx~%0 {1=0nbYQMLPmnpkjqwuw|oihg+--#igi6~;0 qioD>>|pwA~;0 #'@~;0 >=43BDDA9BIMPQR[`__dlrtx(-(246;CBJKP[T]_cvrx|%;88;~;0 !ZXNXeholl2c0_CCNi^nv{*k5(#ILQ[Qn%jy*.6BUo>_z%~;0 I+I4:3+'$tygs!kXa[[[PPAa]ZJF]^FD@7bfU@?/sxnIH8:I=A!]]~%0 C@jVY*(5=npqx(]palvSZlsO!yzTe;`vbu;32;++|z#$$*1:CUlc!XWY`jy3xp$*2~;0 Gqf^XUUX_iu*+99?oiU]hv4xhf~%0 0=xk^TKECEDJTbvjklfiksl$0`xj]RIDBIGHIqwbdajF+z*aa`5+0ff=50qp;72%t|~;0 911E>EEB2BRUUUUbbheijv#|~%0 49:=DOOR/`hcln~%0 (%+,=/E@DD^dY!P!,,,zxwv-KC=28SLIKD;+*traQD54-**oR=/(7Kg67J=zaPFA*~%0 {:c?6{mddip`12hJI;9COa{Gu0Q]g{:Y(Pm5P!*Xh_5b435:=;1R~%0 0L7@hpkZ^NPEA?~;0 ;;)%cb{yo%!RPxxlNLF|%wPQD565`^R;loF5a>~%0 @~;0 !zSWyu$)2mWal=HU-U;H%E:E'BGMz1L^a.Ec+F_-Zf4%'Bz{pnqssy'2=]laVNOIHJPZhx01hggmx~%0 1>xk_U1,~;0 ROQUZ^]+Bd*NpDcE]Q_ijkfffDIQ!l'mDCDLL]NLOF=77?:M[ilq{-.yj]QGA>@?CLZl~;0 >K?GC969ALWouaecoz-.yj]QGA=xx`]`]*yyfaa],$|kk1,*zlx975+.FEBAXYVVhlnjll%%+'*q=c~%0 #'OyikhlprlP.1/XFBKGGfh!]!,,,vrqN74{-lh[RJEqyxkVeyo?pTB72v8H4tV:{fRU'),16JI;fA)~;0 Rq%-8wwBqPD,-v.+T-jVI/'*K.vS9'tXbdgvQ74s_u+?6A4vb,z;WxH|[`v5DY*[9bdT#W;`_dky%12---''%!an!$4*#-~%0 [^[KLCNMLUE[~;0 ovx|XG41/$'nvaVOLK*B*w*nkh961A!YV32+TTO583[!RIpmIdX/3),YPS~;0 LH(6hj%z~%0 ;>nSkq0NIPn)/7[h{)SYy~%0 TW+/`aDE`uxOf{8@8E!nnp/*zEs;wJQ)1lr_c_morNHFHMWevIHIRRSM`Z:tXA1_+i-%9FN`jijhhkks$0Fwi!Q[HB@BHR_o(==>@FPIPX~;0 W6ys6PSYijr|/?wi!#:7;7:B=CK#j3_k^TYRjm>?CKXgb{#>[]gv2Knmelv)#1|m`SJC??BKWnl_cakvqma`_`xshag'#vku5*21.',EDC@@YHYUUopllMs:??$5{'~%0 'dchhh8RKPQQ*28L;KNNY%hSh!X,)(njL>D,%|jc@33#^R4G(/'rb^.#e'R,iTHB4Zp1fE)smbhnt{*MjU(=IP`tKHB_WyJMmAzStEP>EfU9t?nM,:yLEwP1s3TY(f!F~%0 #w6iO=9,c,Q|W;i~;0 L`c9lK-Ja#J#(r+'cNcuv(*///D~;0 OXjr(+H[p~%0 22909(,$47~;0 3N9wkT!`q#*.vgqTTS[sn~;0 aYVxe_hllorqmeA/7w{iWTS^PfqSXqTli`SRLC9h^WTbXIYF5$#ulKGBV#ndb[C@;a]!VCFB]fd!WWWIlzwrk@?5:/gf]bW12~;0 7=^_pf23;Neeo|CDQX++=?wv62ut2%%=~;1 TM!ct+0/BD]_myz?BBI0V3[`17ioOU@E=@FGLFDGJZE]`Ymv*DJd=;=EP;Q{jv1TW!iedfkQGA?@FO!m~%0 ~;0 4;D;DqRl;C5!Wmmieccgjoz,Nzlm]QGA>@EN[k$88FY;>H;5-~%0 T(M2QEb]#{GCjiny+Czgy52;fe)z#oaUKD@AEMZYgygdcjs%u3(sfZPHDDGNjfaddjsrlmmgef#yxsmq.-+''A?=(~;0 YVURQp[nih:;BC{*{*+aalnJIIUW1E1;AAbu~%0 4.g|dXu%{f;D:8um^MO'{xiB1/|P6>#,~%0 p]P+{{fw{BF>2,xvq>0wfbWJIH'#hVG96{dRC8S|U6{n5^4lR?2?EBar-W.dF-~%0 s`o%8?I~;0 qg$1>Z{BJ?W@d#8gC-d'N;`xpVBd5iz(J)w[/eF5iTI:mx?(D6?Cm=jEYZ?L_b7nLEf{L5u!t86QOddk:(DVdw%(U8Qp2Jt'.-.-ikxq5'wd:Mk,C,$p#6$p.kFAY[JUg'>QpbPA({z8u22G8e$*;N!ek~;0 ,xlhd_aYdUjt6AS2:MY!bggc!Sgedw[Abfe^VTJ>1ZQMTI;,)ylNJEzpofLQMqrl`aa**$|x.HED>llkf7YB/_]s[e73/6lgbfNGCE8/..+|,z1){y.2-*9FDAPWd!cs.*2[Z>ac)578@R/_-!X3.jePK?;96?=PPUQVin26]_s87::D'.hp6?h0R182:DUl1~;0 qro[Yj^%UmVhaou'6CWh#;Llhiccabfl^RICACHP!Ukp#7;ffcabelsu(5~%0 0qbVLEBCHP#74KKXbbu'5Zhz4.Vba$1$wj^TNJJNUU^jzfddjq{u-:|ocZRNMOgkkgikjqvuqpkp+)$t#=;906RPMKnaica=@5x{%~%0 14b$etxKM_b1>6KMvy.:;3(fw1*xTphu0)gTOA~;0 qgePNyq{a`;~%0 |wnF-,tgP.;snlYNl!8:1'ymhYXU2'm[KE=10,%v`L~;0 -zvm{mmSh!d#~%0 (*mMKo77K3$ylh[YKK:+7^$KyV~;0 *>Z{IvQ2s_u)Bd+LP$Z~;0 6{bz8Qmj8%Yms.PvFG+(AHkE|@;l4[e4v,yf4bhrdr`ZBs#URLRGg/`/]D#-,6DFtKz*E!(gC0Feiy5u4VUu6NadUNdf~%1 gkSh0s%,,-NOWIfMC9QbNf-,+#q[QNjur)+Zd,JobPA(((8%Ikp(ldw-Lg%>0#uqrx~;0 53xAq.MPm,APZwlk-Pq38IZfklh_XXXfTL_mtuuqi!M=,SSSMdembUPF6~%0 p[UH>84'uglk8>~;0 4,(@SPJLHppnqox8~;0 ??!75YZD;.-%sbaeVCBRB..G8,{yF8yxNE*)`!@@pzeaa@302gaF__:9476?S@_7paJ8)oiUWEOARH_[oHui81]Z--4~%0 #X1!_,8MQ#%^^YecUGV;F;CFKZ^v{?Egq9Hh!lfdcbel~%0 reZRMKJKMT_m$7xTcdccdglt$0Dxk_UNKsxzsacV_bc4=zdez*6gvlc!XXYY]7TFhkklrww'2>yof_ZXttpqrq('|yry9640{/MIG:Biaa[WCa_ql-/~;0 Ag#o~%0 +RVlq6?@Y]#~;0 *ILmq+~;1 F1bx:/$Gqm#1~%0 ^8=5dYIBiaXMohkU5tpW]W>|zUXF(,TLKFKy#ym#wedQQJvq_L>~;0 ,,,kkWD4%urij_O:(sfcZQN4QGK@+p@BDA>!QX_h#cou$+zm`ZKH87/00L8''qra_{n~%0 #7,R~%0 Z~;0 u>f9lJ,Vl4[,Z3iH?!z@#S(3[R:{s;_+V$#A:ILi6c:1$MMa7mP/+*e51`@$OYevDW3o^|AAAS]n$5Ym1Pn0Ja>;N1MS=_e)Gd%>Tgv'5'y;ogy/a%D1a|9N^jnrxzxo]V%QOa!a%fquslbaXM865H[je:`nNb^d`UG9-%|$*>;;P9^gh1xqq.oi'8Yv4ja_;VblNpxqu``!q;~%0 v]K?:;BvgVghh_uYD51.-2~;0 J~;0 WDyv-*-5?GKIZJ73JrqRcXTQr#{vvt-8:8@@RG[FgP`mc'0>@+mg+nQLv^=;nW53|mZ1{uh;,+%QB=A|pb]H=1$rFigz]F9SSXWL+++*Y^U7$oTQ39t(eyayh(y:9:=/$rAvQ=od83e6!/7ydqUU?*^YNW>=qoMJ7*hO>=M-#b^N:[mI(cH9IE9664?>RQnm67_`15]KOWbo%Deggils#/;Ypg_Z!USU[e{'1xddddhhhjns{+6B!ja4|doei?p!QD5=#mw~%0 .7>.lO]X``^YPDmtttx#{+5?HQW%%yxxx42,(x'EC@:(8XWREJw[ne_7)!sq%#5v!e|)KOkp-@;!`y)ORms1IETGN|r1opg(:rU!yF~;0 tHyuh{1$3R|SJ/L)sM?j]]o6b;sN1#QEJJ]$Q+eNFN;,UKEEVxJ%_AMH3ZQQ]#O*cFJ6`Woq5_8qIB6L8*i^wOS{R//74sfX5c759$o62/x4{,%#32.5)0+*:8'@@%1z@@:w~%0 q@?.mtf==2ybgX=82zhVXJJI10eVI=~;0 7*'B70,{w|{sli-higf!hq{$(V~%0 18?KKH;NQ]m1+urdmp|+{haVPGA9@DFJVXfgvx)()!jz*]V/f%E*a>Mo9qs;`.a+cvf+1QVoOUY=HJWVS]BW|j*H?;9O*G?S]C`z7K!i*r_6538#9'Fb|9LZelnmh=hSsqq(l2c+Kh(>P]fkkgaWLA5+${#*3O:Y=fh1Qo/E~;0 Vbfjmlf]RF9-#vsrss8%E6?knnh_SRE7+zrmhbtkoF:.'$umd/#X8%'%u{hQ.iQ?4+4*Q+*cG2$wv|-;H@cG10yolow)k|a!zplmqqx((*#{rw{k5@9AAKM/RGafZ^k'0!hoUDDt(Js_FE$XQFA|PL3B(QO3I6!!?WLppTjgC21rw(eUR=~%0 Mqwcox$ELPU+**++*+sohaaZ!XA,(emM]?T;R@XNedhqzk[MAAX?wX4ztzW]:=|z`I4*s#?7qWRM>uU8c3+pg^VOJV~;0 N;SDbW{rB9g`50eh=rP1pYNZWX[bcL5A/zxdhmnptz(2~;0 F>BN{X:%zWLxfiYjoooqtz'0:DM5~%0 oomoq!^^[VND8~;0 )tuu|)07?FMFSWXXUOE##z#~%0 %-5>E/.~%0 $#$>~;0 4/$.NMIA0>lQaZPO%wlRb$22$uk,xO-Zb~;0 >~;0 MP~;0 MB04SDT/I>Q[#MIRdU%LDH%0FzfLxmku18w$>l*[PM;:G7)ePNpy0#ll{x|mRW5%p^NOwrs_9+`L;~;0 pBzf~;0 /WE44Es=(k@3XL99IzD4nF8b`LJX+n{pN~;0 ewkgs2/75rWA~;0 ;6@VvDrBDs$scCKF?jiq+Hn?LvpYLsHYc$FENwxhOQPn2#vbS~%0 'pT]U+#kUZU.ueTWS.0l_QSP/bXLNI-~;0 ,WNFG@'B?~;0 651|~%0 y4-+~%0 vm{uv>fbZij]%LQo9TSE09Yw7qN?;,+|NJSPS4#unfaXU=nGBbTHzr.9>FNU`fqy+LYF1%iCMV{{tt[bCxGxsi#3wYsjWOONF^+R:SLBV`6n;sDK/WchG+2p{O|wnbS)^~;0 x`MA:!o#p`P?0#V5As[I~;0 414::6n^O@2Up:Cuje_RF7xyxO+b`c!OxfQ)aE0lriT70eF-vlik.+1lRH9$phgjqEED~;0 ,{vupmm!NW!atuwu9Xt$w0BBd/~;0 0sDJ?MOQ=Jj00~%0 M6RvPzo|_+|.t>5S|WNr/RN{!cz.6GN^gm5~;0 CHJ2/.,))X_QI8~;0 )4#2%5.>~;0 HRYR?C15)w'hZGFwae|jQ9#N:wubZ6$7L~%0 5x)y*(,{mVT!4mG,`J%m#$!d~;0 =xs!UB?8rV,t?/UZ]]ZXZSJ?1{jYXVtuwvz$+3~;0 EMTY[Zoa_qvvv9-zbzwxLQUWWUPJBB5{|##~%0 ,28?ELFQUWWTM,+~%0 (+*17>E77,*)*>E:5,4`VG:Bqi_UR'#occ{2?%etlr4*`7A8[H9c/!-E8CBWVLEB'lWMxgxA9HUPrcW6|BAd2=o!YH)b#4d;5ua`1]~;0 eh>U>;ybg.yqAz`V|_Z?A|ll`/hPlO_G~%0 peY(aSgJeK*sc],e]nPmNON/wfg;to~%0 aYQ6x#{rT3z.C#gT?-~%0 )wWCKiV8+4?)phk>ViZD-51]]KCEPk2^C6]~%0 *$~%0 1DCP`ocO6D=AR[WhO>GBkslPCJF,qPGLIIIqtqMKIIH)rHGGDBAAorn?=:;50zf/*.#xtqei[vofcZQiWXJVJG~;0 0VHG:939+%tkA4-(zwndSxmmc5jfvr)nOy*6dEywgJUFo5lGDypl14-wf[8%94II8AVzu~;1 :HWYVB5{{stfjFsTsVvMu3mR=0))/P+dH3$usw~%0 3'oxP*chG1|roprvP8+xiT,SuG?991(uUlZ8=~;0 5gg=rSBLKMG*bG2$v[!!4wl`H6){xhhsdVLHC5*{ks*GEEB$1{5F{{CK%:~;0 >(#9l|$AuhC~;0 )h~%0 QWoV'_SPAwD]*:=58Mmw*3@VZ(+.14??VdzWMU8NlDM8F->71>+ZZn[vdqj5)9#%^YTKzKsRu_~;0 r4@#OM7Lf{4fyPY:~;0 $#s@jXG1?yWQI?A4~%0 qd^wz$+2:BHLPOUVUPIbcz{|{%*/6>EKjxx|{|B;*9$$KQUXYXUNT>~%0 *+17>ELSYY^a`Y3,/284>FMSE>33233TLA=8~;0 d]NHHrn[KV6$~%0 qheD8%usPH2'~%0 sol^PJ@3/4gXV=+3pjV29ZUMP_!ZcG>b!R%srr%@:nNGN)UfBALg%vTOCA>b2tt$='|eYT7~%0 IgY`yJ@)'i]Y0p8JOg7D*,ma^,h1HKb1H0qeb,h2QSj8243vkf/q=jeh$L~;0 7rk6'O%*-DkG;znsrA=iAQVn:T>)#zvD/dF$-Ej?GB-|*+ah3rJVVd#XG64/47NL;W7+15EKNL~;0 =;@E68isfeDg`SBEFJPQU3(+w1VXWGKPYW`^dg[MQVe[h`e[`!IMOQdRZRQjZZZAA?;B64bU0,~%0 xqoneTXLLLlbWNXMCC>MA820I@:70/+,wp/(~%0 ztqgffd_me[XPHB73%|mi`3$lXi|cD9vL.%aeXM/WiXnoMUK*|>m^'2xl/R7I1Bz7cE.wnko-cE-ujddiRG:!6nP9~%0 skh'XSMEEy7U:~%0 sljXUSSTTOPaTTWY]llE#Y!d_^?|eR_frOBA*n]$]cw70/{[8zX!w,5:d8PQr~;0 87beDDh81xF>5Y(lR~%0 G{w6Oo2vmq-A`ufs(R^hikfsz'EHwx|t(n+,,+=9G=.,TTO`]_^#z$)3`']oV[Sus{NbDK882jN,{mpfi!A?6*uPSTSSRMF;/{tk#~%0 ).4:@=GMRS+%~%1 '*.39?A>,''PV***Y_cde!2.19AIR[cchi>:4:@HPJW^KF~;0 >CFFIXTHJHLfcUUTV~%0 pscbc3)pop>8#||lTFD2/$/!=zcU`HP~;0 9:]6kI/wfZEBC$`b!(TDy[F?ibLJKbex7pW6yolhRPR*aC=t[PVmlWVX+)6Q8'dJ=B+nq[!^%qHs_D7;/u`aey$GtfL?ByegmoQS(w^RVy%#kmnt{kah;4C8|rv.'t{*,4J`/%h[IAF9+z'2?AVVpp64UzEl:,wry.10-7EWl,Ih.Nm!PN@6:FVh#;To0J$4C5-.:=~;0 FSbt,AUj$EPVfKB[iw-~;0 KZgpnDKGhs#.7>AVJKJfkpssUKLLRQOSKKJ2-TOHIE{hgHDC>=;LJ~;0 873/,(3(#$urkc`V//{]RSDC43|gEV8yO#]Y~%0 .f/K-/.#=tZg'flVX;@#^D0{qlYXTX6rYE5)VOTWXN2u!oI~;0 59~;0 EOW!EZw:=>?NZzcC>9@S?$H]50/G@BBZp9#9EEVj$n(EDVi$_q5>H[nR_#6BSewGMk3/7FTbA?X.-;GQ[e:G1@ET^e6:Jd548i:{3*31-T4H8;820:J:>911u97/4/1+rTUTUOG~;0 4.@GMRPWYX@,~%0 ),/4:4AGMOPNA)+-+/4Y]Y,+-dcd`111dcf:78R]b^ECJT![^QOOX]_^!V^ggrgjemhu%yt#)0-)3898/7CHN:D;DRWTMFP`fi=lXTO[lvQOzL#[YWdw,y;d4b!^^l~%0 ?4h.U$Q,pcds.BIijt9~%0 (OwJ%thix4Op7~;0 ci.8r(PzN)xln#9Ss?l7Hc0Z+[8ooo(~;0 Vt>RXOj?qQxu>Vs:ROsrY6s'zE!'yZA#~%0 %5Bb~%0 )n2,|~%0 AYn.53oex1A@8;:MVdE?A@36=IDFFrrsKHJIjWSJIJJII=6EEIDEB?'wi;9?58/.(%y#n`O~%0 zrgZK8TF5!i2_N34$*4Q2d]/~%0 |f[A_Ng3N5yg,y+6iR=fO^n#1ATgy0BSfy/A~%0 A_w.;@?NdxwRk)@;9OfO3F^t.A/:T+|*BYm%6((C#.FZm#2($469Odu)#(=Xas,$~%0 4u2;6+/GdX`^014f)s${:8#.5568A@=:B?A3VWSET!a`ca]YUB;CKRNY^^`[/38>:DKcccb_/2548_^_bb466!X]8;;TTUW]CCDUUVOJN![[aggjhhuxju*)(933HB3>WIGdNMqRS|^Y-b^8GjfbBKn:djfMNo;c5jNYo8_.kqpem4W#Jxulo.Mo8w#|v'B_#+~%0 ++yz7Og3057yy+>Qd~;0 9?BDHs{.~;0 IDHLNUU]]gfpy(/INTZ`fkorIOTX[]^!XJMOOMH@?>:3)b=g%]7L_q):fz3FYk$7*y+E^t->KRWj$iUjU[[o_n`dwq-7bfq5Pdoq#g|4:=r|(EU`ceh/22r|'*25=>@EdkleU_gkke?HPX_de6~;0 CJQW!6;@EKQW=AEJOGJMQORTW[!^`cjkmqvwx{~%0 )*'*+.55,58;D>>>DGRGGNR_NNW[kSTT^cuYTYdk#^^iq*bcnw0ggr|5jhllv(:Qrprtvv|.>Svyv|)3BUk$)09GWj.5?JXi9BMYftLWcn)AWk$5Fk*l@Uhy-/~;0 L[lk;FHVq34=HUWcLbfuvyZcj.?BNPYmu{^lr~%0 /+78?BCIKLRSTYY[[^^a`ccfeghkhklpoqvu,CXiy-q5J~;0 ]o%*3>NN`7EGQfy10ABP[b_lPeu'h~%0 6AL4>we*Py@$,nDXGvIotkmIw,mOD'EX=#+vy!4iu/d=lcJ~;0 Hv=(_k+/!yZx/co?qsP*(D|Wb6;H0^>cxV3y:jW?'`XQ.?Mr,f#R2jIR$K7y]sT~;0 X*/j9CbCa>KBMysEW/8ZoY:~;0 >R[/L)c_laH[rur/^i4s'Z3nXUVGX:+8Noko[mk+?D7Y[v/6%:NhBy?d1RtDW8#hpK97'O8cUg?,0_8@tL;!xN|hxG1w+Gh:p]=`D^6#oDs{|sO3t(||qBppspSSLTS`[5]eGRkpi+t6~;0 eXoP)~;0 TdUm/S6^Zy*`is_O$CsFN^SvUJFXt[SI~;0 *)6~%0 OGxnIAu'xBf;(LuF4fE!lcn%]kb^:;=DzuRFWYF?|Ath?[/(53HjPVRKT%Vwj1m,Lh!kj#O[.>Y4xfOGCiB1T?@rwxiY~%0 NyQ8.4K,k#$>gJBRz.hVKG?E8/Icqb.W)V*uWQ3b;({V{,U~%0 S~%0 (LotA6_YK`;-pikd!v(6g(pCxZ]|pGL1={m%bb{`JfAs[3K9~;0 CeK-6#B~;0 D]%mAT==IU]6{fGJ((:RY6q]9#u|7V|_((bk6?xj.^CT#12qVC6100^.,Y-^4j27B]=a.2+X,[0|!@xpZ~%0 o]ll!eUk61=LL.7g(0>%t0hSW%aBfPm'D%EcW{E/cyKrJZef#>RkU.xd_d0P4@1wTYUG4|+Gh,+K-MR3p)^Y```fP]|E_LQI@Ul8c$Q83@[O^j=@uFEpN~;0 =Qus0-vmkn(//Q#S+^7T)T(R(6Q1h*$T,^ae=9Ab'yf>9wtGo'@*-{dyzA*u)Gvh,#qO|Wq>A.8kH6nKK_W{~;0 $)#!pz%l_>`ol:sd(e0@c>;76~;0 ``VMx5KqKLz8~;0 Ate_r-twt9*HAwoz9_,wf%g'|z'S|u$>jK;:Ig;whBy-Ou-so%B{d{yb#y!,F|gAw6aK?)y$98QpD834muoHN%([!;6+jx~;0 Y~%0 PU[k@q|JM~%0 '!]7X~%0 PzC:X6hKmqb(J)LQH>rrK{9~%0 Ag,-Dzr2m'p]_1cY*[cglY4vW0Q'zaiiYtwRK^l[2=T^;Lb~;0 3f:4wKcM(K+K^6@mkF^K-bRc!Winf/U-?68K#R]Gx?d0'{/Q(iq^aeq1S@';hQ|%NJN%Fwz~;0 b-'zjj1#SH7/;W+u@vdfU>D8[Lmyjj|H$tzpl9{75b9d@)|5fJ:7AUp{|#Y9sS8!Z)),KYQ[M(^~;0 uU3Z~%0 P'!Z9^j)Ylbv?#nqbzV;p6BhR0?Sl>MPZ-1Qdp{~;0 IEp]|moV4mK%h@aQg_B/d@AwtZ'TZCEXeo2+60U)ms=-Gb{;ynt%/aO)/*NUW{9j_bZYF'3SrwQg2AjyTWm0*(M2/Ad?({)AiI~;0 CS2$)p]JHnXTmnTs#r'C`OHQm~;0 ,{=v3ulnMK+j{iKE~%0 He%WSD97?T{aXR>46BV!h?|`CDf0O'/TU)dE(eH)b-gazz4T%QQf'Ey7,o>La8v0N2bgz1VOM4V8Ao,q`JD1@NDU'OnmQepM:V*M!_8X2jOl>Am4{]o0M#!ZhEsxOKMv|;;lcL9M/D@LBpewlPOwK0+:]8%|.IsRACWi*?,+]%7kwtI@JZ>oSYO6H6siq0Y8~%0 #0N|c!j4{pbW[mK>%nvPS5ePCMd10i[^~;0 >oewY:SY3ulmr)rJulq8Dx`GJWu=b_fgVbE?~%0 hO5Pp:nNs?*%udnTcyLDyhR6oA*E{k!rm^VspW@4u.uU1x)~;0 .qGb9DQU{QcuA3~;0 OsDgkAY~;0 u#ox-[c'afSZD8xNr;GzA6ky~;0 !]X~;0 T%J~;0 dI='{)S$*W0h5xR0T?5dNMds=$su,K|fmexO%=p2eA+~;0 f~%0 !;.*ESo~%0 JAdtfIJ*{,FZ6x$esoPOjh`~%0 _aiy)_*KYJFOc(ipS?)po0PrtuM/?ro[G2uh,,^i;nt7ISFs?+:/>z,ts3_(g>E5sB24IAO'c({>MTR]N7Vi)=][]>j/~;0 W#yDZ|_C$qdMjTF,GL!YWpAtF0+^~;0 zyk]hb1m`eyDyfOD!h3j$O'=YnB$t)cSYv.iVPVk5hTSgp/M{v(P]41iVh]U>*f{u(~%0 ]#FI82/@zigt4!A+;sa?1Jgytc07$TcX,xF-ezhn[)Nwwp2N1/jNg00aF~;0 t4~%0 3xIIC;)4q^?!EZ6)tvlPDmCVK,Hk|ViYCM@K~;0 pp|ooJH^p.6Hqu9EVlZcNEm0IJ%lF18Rr~;0 Kd8ys$@lODLfv?,~;0 ~%0 *AJr1U!~;0 'tr#;a:{V_d%$W81Dt-g(W6+8MSTL)f'*9Y[K~;0 =QgvxZNx@f9Mef2rORA2wpbX$iX~%0 !qip'lC%af)my.V5yE9~;0 zH,%1j'pF4bj0I~;0 @NZ#-8a_N'Y_lkm6T|NN#A3%!MLSFU_#@%2(EU38/3AY#2dd+3yZ>1E26/EIoKWCK+7H>BTrU1s_jrsd/pfU,3oA^r`wxtf22nX!QLY6j88joiY~%0 $]m/nK@F~;0 +bcHBvhodDLV%0mrjdny9F|.K*po%Fyo#QXTlvW0k-Z//2;Jb#+/,3%wcI_TYm63|iN-c]oG,Sa(i2r899Q*pDcZ_C'unZ*B/Qb$1P*8_MfijJO/B8{gh|I~%0 U[bvRzy.~;0 =zx{9H~%0 a*]D]0^ROl:W^@GFW]T{`'H#cMk2=e4~;0 ;.t,WQhk#kEBc/hwx8Vfg1i[M^UMfz.LH:6?!j*qiH_]c-:ddwi2Wx]G:E#'xV8!Jq^@qMW.I9X[iZo[[69H@?Gx=XxdbegVi.Utluy"></jvxlColorData>
</jvxlSurfaceData>
</jvxlSurface>
</jvxlSurfaceSet>
</jvxl>
