# Supplementary material for: Chemical datuments as scientific enablers
Source: J Cheminform. 2013 Jan 23;5:6. doi: 10.1186/1758-2946-5-6 (PMC3552767; doi:10.1186/1758-2946-5-6)
Supplement: Additional file 1 — Interactivity box 1.a Data-based object illustrating various aspects of the interaction at the heart of Z-DNA. Publisher note: Due to the Publisher’s current document type definition it is necessary that the author’s Interactivity box files are labeled "Additional file". [file 1758-2946-5-6-S1.zip › js/Three45.js]

// Three.js r45 - http://github.com/mrdoob/three.js
var THREE=THREE||{};if(!self.Int32Array)self.Int32Array=Array,self.Float32Array=Array;THREE.Color=function(b){b!==void 0&&this.setHex(b);return this};
THREE.Color.prototype={constructor:THREE.Color,r:1,g:1,b:1,copy:function(b){this.r=b.r;this.g=b.g;this.b=b.b;return this},setRGB:function(b,c,e){this.r=b;this.g=c;this.b=e;return this},setHSV:function(b,c,e){var f,h,k;if(e==0)this.r=this.g=this.b=0;else switch(f=Math.floor(b*6),h=b*6-f,b=e*(1-c),k=e*(1-c*h),c=e*(1-c*(1-h)),f){case 1:this.r=k;this.g=e;this.b=b;break;case 2:this.r=b;this.g=e;this.b=c;break;case 3:this.r=b;this.g=k;this.b=e;break;case 4:this.r=c;this.g=b;this.b=e;break;case 5:this.r=
e;this.g=b;this.b=k;break;case 6:case 0:this.r=e,this.g=c,this.b=b}return this},setHex:function(b){b=Math.floor(b);this.r=(b>>16&255)/255;this.g=(b>>8&255)/255;this.b=(b&255)/255;return this},getHex:function(){return~~(this.r*255)<<16^~~(this.g*255)<<8^~~(this.b*255)},getContextStyle:function(){return"rgb("+Math.floor(this.r*255)+","+Math.floor(this.g*255)+","+Math.floor(this.b*255)+")"},clone:function(){return(new THREE.Color).setRGB(this.r,this.g,this.b)}};
THREE.Vector2=function(b,c){this.x=b||0;this.y=c||0};
THREE.Vector2.prototype={constructor:THREE.Vector2,set:function(b,c){this.x=b;this.y=c;return this},copy:function(b){this.x=b.x;this.y=b.y;return this},clone:function(){return new THREE.Vector2(this.x,this.y)},add:function(b,c){this.x=b.x+c.x;this.y=b.y+c.y;return this},addSelf:function(b){this.x+=b.x;this.y+=b.y;return this},sub:function(b,c){this.x=b.x-c.x;this.y=b.y-c.y;return this},subSelf:function(b){this.x-=b.x;this.y-=b.y;return this},multiplyScalar:function(b){this.x*=b;this.y*=b;return this},
divideScalar:function(b){b?(this.x/=b,this.y/=b):this.set(0,0);return this},negate:function(){return this.multiplyScalar(-1)},dot:function(b){return this.x*b.x+this.y*b.y},lengthSq:function(){return this.x*this.x+this.y*this.y},length:function(){return Math.sqrt(this.lengthSq())},normalize:function(){return this.divideScalar(this.length())},distanceTo:function(b){return Math.sqrt(this.distanceToSquared(b))},distanceToSquared:function(b){var c=this.x-b.x,b=this.y-b.y;return c*c+b*b},setLength:function(b){return this.normalize().multiplyScalar(b)},
equals:function(b){return b.x==this.x&&b.y==this.y}};THREE.Vector3=function(b,c,e){this.x=b||0;this.y=c||0;this.z=e||0};
THREE.Vector3.prototype={constructor:THREE.Vector3,set:function(b,c,e){this.x=b;this.y=c;this.z=e;return this},setX:function(b){this.x=b;return this},setY:function(b){this.y=b;return this},setZ:function(b){this.z=b;return this},copy:function(b){this.x=b.x;this.y=b.y;this.z=b.z;return this},clone:function(){return new THREE.Vector3(this.x,this.y,this.z)},add:function(b,c){this.x=b.x+c.x;this.y=b.y+c.y;this.z=b.z+c.z;return this},addSelf:function(b){this.x+=b.x;this.y+=b.y;this.z+=b.z;return this},
addScalar:function(b){this.x+=b;this.y+=b;this.z+=b;return this},sub:function(b,c){this.x=b.x-c.x;this.y=b.y-c.y;this.z=b.z-c.z;return this},subSelf:function(b){this.x-=b.x;this.y-=b.y;this.z-=b.z;return this},multiply:function(b,c){this.x=b.x*c.x;this.y=b.y*c.y;this.z=b.z*c.z;return this},multiplySelf:function(b){this.x*=b.x;this.y*=b.y;this.z*=b.z;return this},multiplyScalar:function(b){this.x*=b;this.y*=b;this.z*=b;return this},divideSelf:function(b){this.x/=b.x;this.y/=b.y;this.z/=b.z;return this},
divideScalar:function(b){b?(this.x/=b,this.y/=b,this.z/=b):this.set(0,0,0);return this},negate:function(){return this.multiplyScalar(-1)},dot:function(b){return this.x*b.x+this.y*b.y+this.z*b.z},lengthSq:function(){return this.x*this.x+this.y*this.y+this.z*this.z},length:function(){return Math.sqrt(this.lengthSq())},lengthManhattan:function(){return this.x+this.y+this.z},normalize:function(){return this.divideScalar(this.length())},setLength:function(b){return this.normalize().multiplyScalar(b)},
cross:function(b,c){this.x=b.y*c.z-b.z*c.y;this.y=b.z*c.x-b.x*c.z;this.z=b.x*c.y-b.y*c.x;return this},crossSelf:function(b){return this.set(this.y*b.z-this.z*b.y,this.z*b.x-this.x*b.z,this.x*b.y-this.y*b.x)},distanceTo:function(b){return Math.sqrt(this.distanceToSquared(b))},distanceToSquared:function(b){return(new THREE.Vector3).sub(this,b).lengthSq()},setPositionFromMatrix:function(b){this.x=b.n14;this.y=b.n24;this.z=b.n34},setRotationFromMatrix:function(b){var c=Math.cos(this.y);this.y=Math.asin(b.n13);
Math.abs(c)>1.0E-5?(this.x=Math.atan2(-b.n23/c,b.n33/c),this.z=Math.atan2(-b.n12/c,b.n11/c)):(this.x=0,this.z=Math.atan2(b.n21,b.n22))},isZero:function(){return this.lengthSq()<1.0E-4}};THREE.Vector4=function(b,c,e,f){this.x=b||0;this.y=c||0;this.z=e||0;this.w=f!==void 0?f:1};
THREE.Vector4.prototype={constructor:THREE.Vector4,set:function(b,c,e,f){this.x=b;this.y=c;this.z=e;this.w=f;return this},copy:function(b){this.x=b.x;this.y=b.y;this.z=b.z;this.w=b.w!==void 0?b.w:1},clone:function(){return new THREE.Vector4(this.x,this.y,this.z,this.w)},add:function(b,c){this.x=b.x+c.x;this.y=b.y+c.y;this.z=b.z+c.z;this.w=b.w+c.w;return this},addSelf:function(b){this.x+=b.x;this.y+=b.y;this.z+=b.z;this.w+=b.w;return this},sub:function(b,c){this.x=b.x-c.x;this.y=b.y-c.y;this.z=b.z-
c.z;this.w=b.w-c.w;return this},subSelf:function(b){this.x-=b.x;this.y-=b.y;this.z-=b.z;this.w-=b.w;return this},multiplyScalar:function(b){this.x*=b;this.y*=b;this.z*=b;this.w*=b;return this},divideScalar:function(b){b?(this.x/=b,this.y/=b,this.z/=b,this.w/=b):(this.z=this.y=this.x=0,this.w=1);return this},negate:function(){return this.multiplyScalar(-1)},dot:function(b){return this.x*b.x+this.y*b.y+this.z*b.z+this.w*b.w},lengthSq:function(){return this.dot(this)},length:function(){return Math.sqrt(this.lengthSq())},
normalize:function(){return this.divideScalar(this.length())},setLength:function(b){return this.normalize().multiplyScalar(b)},lerpSelf:function(b,c){this.x+=(b.x-this.x)*c;this.y+=(b.y-this.y)*c;this.z+=(b.z-this.z)*c;this.w+=(b.w-this.w)*c;return this}};THREE.Ray=function(b,c){this.origin=b||new THREE.Vector3;this.direction=c||new THREE.Vector3};
THREE.Ray.prototype={constructor:THREE.Ray,intersectScene:function(b){return this.intersectObjects(b.objects)},intersectObjects:function(b){var c,e,f=[];c=0;for(e=b.length;c<e;c++)Array.prototype.push.apply(f,this.intersectObject(b[c]));f.sort(function(b,c){return b.distance-c.distance});return f},intersectObject:function(b){function c(b,c,e){var f;f=e.clone().subSelf(b).dot(c);if(f<=0)return null;b=b.clone().addSelf(c.clone().multiplyScalar(f));return e.distanceTo(b)}function e(b,c,e,f){var f=f.clone().subSelf(c),
e=e.clone().subSelf(c),h=b.clone().subSelf(c),b=f.dot(f),c=f.dot(e),f=f.dot(h),k=e.dot(e),e=e.dot(h),h=1/(b*k-c*c),k=(k*f-c*e)*h,b=(b*e-c*f)*h;return k>0&&b>0&&k+b<1}if(b instanceof THREE.Particle){var f=c(this.origin,this.direction,b.matrixWorld.getPosition());if(f==null||f>b.scale.x)return[];return[{distance:f,point:b.position,face:null,object:b}]}else if(b instanceof THREE.Mesh){f=c(this.origin,this.direction,b.matrixWorld.getPosition());if(f==null||f>b.geometry.boundingSphere.radius*Math.max(b.scale.x,
Math.max(b.scale.y,b.scale.z)))return[];var h,k,m,n,t,u,v,p,x,w,A=b.geometry,z=A.vertices,y=[],f=0;for(h=A.faces.length;f<h;f++)if(k=A.faces[f],x=this.origin.clone(),w=this.direction.clone(),u=b.matrixWorld,m=u.multiplyVector3(k.centroid.clone()).subSelf(x),p=m.dot(w),!(p<=0)&&(m=u.multiplyVector3(z[k.a].position.clone()),n=u.multiplyVector3(z[k.b].position.clone()),t=u.multiplyVector3(z[k.c].position.clone()),u=k instanceof THREE.Face4?u.multiplyVector3(z[k.d].position.clone()):null,v=b.matrixRotationWorld.multiplyVector3(k.normal.clone()),
p=w.dot(v),b.doubleSided||(b.flipSided?p>0:p<0)))if(p=v.dot((new THREE.Vector3).sub(m,x))/p,x=x.addSelf(w.multiplyScalar(p)),k instanceof THREE.Face3)e(x,m,n,t)&&(k={distance:this.origin.distanceTo(x),point:x,face:k,object:b},y.push(k));else if(k instanceof THREE.Face4&&(e(x,m,n,u)||e(x,n,t,u)))k={distance:this.origin.distanceTo(x),point:x,face:k,object:b},y.push(k);y.sort(function(b,c){return b.distance-c.distance});return y}else return[]}};
THREE.Rectangle=function(){function b(){k=f-c;m=h-e}var c,e,f,h,k,m,n=!0;this.getX=function(){return c};this.getY=function(){return e};this.getWidth=function(){return k};this.getHeight=function(){return m};this.getLeft=function(){return c};this.getTop=function(){return e};this.getRight=function(){return f};this.getBottom=function(){return h};this.set=function(k,m,v,p){n=!1;c=k;e=m;f=v;h=p;b()};this.addPoint=function(k,m){n?(n=!1,c=k,e=m,f=k,h=m):(c=c<k?c:k,e=e<m?e:m,f=f>k?f:k,h=h>m?h:m);b()};this.add3Points=
function(k,m,v,p,x,w){n?(n=!1,c=k<v?k<x?k:x:v<x?v:x,e=m<p?m<w?m:w:p<w?p:w,f=k>v?k>x?k:x:v>x?v:x,h=m>p?m>w?m:w:p>w?p:w):(c=k<v?k<x?k<c?k:c:x<c?x:c:v<x?v<c?v:c:x<c?x:c,e=m<p?m<w?m<e?m:e:w<e?w:e:p<w?p<e?p:e:w<e?w:e,f=k>v?k>x?k>f?k:f:x>f?x:f:v>x?v>f?v:f:x>f?x:f,h=m>p?m>w?m>h?m:h:w>h?w:h:p>w?p>h?p:h:w>h?w:h);b()};this.addRectangle=function(k){n?(n=!1,c=k.getLeft(),e=k.getTop(),f=k.getRight(),h=k.getBottom()):(c=c<k.getLeft()?c:k.getLeft(),e=e<k.getTop()?e:k.getTop(),f=f>k.getRight()?f:k.getRight(),h=h>
k.getBottom()?h:k.getBottom());b()};this.inflate=function(k){c-=k;e-=k;f+=k;h+=k;b()};this.minSelf=function(k){c=c>k.getLeft()?c:k.getLeft();e=e>k.getTop()?e:k.getTop();f=f<k.getRight()?f:k.getRight();h=h<k.getBottom()?h:k.getBottom();b()};this.intersects=function(b){return Math.min(f,b.getRight())-Math.max(c,b.getLeft())>=0&&Math.min(h,b.getBottom())-Math.max(e,b.getTop())>=0};this.empty=function(){n=!0;h=f=e=c=0;b()};this.isEmpty=function(){return n}};THREE.Matrix3=function(){this.m=[]};
THREE.Matrix3.prototype={constructor:THREE.Matrix3,transpose:function(){var b,c=this.m;b=c[1];c[1]=c[3];c[3]=b;b=c[2];c[2]=c[6];c[6]=b;b=c[5];c[5]=c[7];c[7]=b;return this},transposeIntoArray:function(b){var c=this.m;b[0]=c[0];b[1]=c[3];b[2]=c[6];b[3]=c[1];b[4]=c[4];b[5]=c[7];b[6]=c[2];b[7]=c[5];b[8]=c[8];return this}};
THREE.Matrix4=function(b,c,e,f,h,k,m,n,t,u,v,p,x,w,A,z){this.set(b!==void 0?b:1,c||0,e||0,f||0,h||0,k!==void 0?k:1,m||0,n||0,t||0,u||0,v!==void 0?v:1,p||0,x||0,w||0,A||0,z!==void 0?z:1);this.flat=Array(16);this.m33=new THREE.Matrix3};
THREE.Matrix4.prototype={constructor:THREE.Matrix4,set:function(b,c,e,f,h,k,m,n,t,u,v,p,x,w,A,z){this.n11=b;this.n12=c;this.n13=e;this.n14=f;this.n21=h;this.n22=k;this.n23=m;this.n24=n;this.n31=t;this.n32=u;this.n33=v;this.n34=p;this.n41=x;this.n42=w;this.n43=A;this.n44=z;return this},identity:function(){this.set(1,0,0,0,0,1,0,0,0,0,1,0,0,0,0,1);return this},copy:function(b){this.set(b.n11,b.n12,b.n13,b.n14,b.n21,b.n22,b.n23,b.n24,b.n31,b.n32,b.n33,b.n34,b.n41,b.n42,b.n43,b.n44);return this},lookAt:function(b,
c,e){var f=THREE.Matrix4.__v1,h=THREE.Matrix4.__v2,k=THREE.Matrix4.__v3;k.sub(b,c).normalize();if(k.length()===0)k.z=1;f.cross(e,k).normalize();f.length()===0&&(k.x+=1.0E-4,f.cross(e,k).normalize());h.cross(k,f).normalize();this.n11=f.x;this.n12=h.x;this.n13=k.x;this.n21=f.y;this.n22=h.y;this.n23=k.y;this.n31=f.z;this.n32=h.z;this.n33=k.z;return this},multiplyVector3:function(b){var c=b.x,e=b.y,f=b.z,h=1/(this.n41*c+this.n42*e+this.n43*f+this.n44);b.x=(this.n11*c+this.n12*e+this.n13*f+this.n14)*h;
b.y=(this.n21*c+this.n22*e+this.n23*f+this.n24)*h;b.z=(this.n31*c+this.n32*e+this.n33*f+this.n34)*h;return b},multiplyVector4:function(b){var c=b.x,e=b.y,f=b.z,h=b.w;b.x=this.n11*c+this.n12*e+this.n13*f+this.n14*h;b.y=this.n21*c+this.n22*e+this.n23*f+this.n24*h;b.z=this.n31*c+this.n32*e+this.n33*f+this.n34*h;b.w=this.n41*c+this.n42*e+this.n43*f+this.n44*h;return b},rotateAxis:function(b){var c=b.x,e=b.y,f=b.z;b.x=c*this.n11+e*this.n12+f*this.n13;b.y=c*this.n21+e*this.n22+f*this.n23;b.z=c*this.n31+
e*this.n32+f*this.n33;b.normalize();return b},crossVector:function(b){var c=new THREE.Vector4;c.x=this.n11*b.x+this.n12*b.y+this.n13*b.z+this.n14*b.w;c.y=this.n21*b.x+this.n22*b.y+this.n23*b.z+this.n24*b.w;c.z=this.n31*b.x+this.n32*b.y+this.n33*b.z+this.n34*b.w;c.w=b.w?this.n41*b.x+this.n42*b.y+this.n43*b.z+this.n44*b.w:1;return c},multiply:function(b,c){var e=b.n11,f=b.n12,h=b.n13,k=b.n14,m=b.n21,n=b.n22,t=b.n23,u=b.n24,v=b.n31,p=b.n32,x=b.n33,w=b.n34,A=b.n41,z=b.n42,y=b.n43,C=b.n44,E=c.n11,D=c.n12,
F=c.n13,M=c.n14,N=c.n21,G=c.n22,H=c.n23,K=c.n24,Z=c.n31,L=c.n32,P=c.n33,U=c.n34,Y=c.n41,X=c.n42,o=c.n43,ea=c.n44;this.n11=e*E+f*N+h*Z+k*Y;this.n12=e*D+f*G+h*L+k*X;this.n13=e*F+f*H+h*P+k*o;this.n14=e*M+f*K+h*U+k*ea;this.n21=m*E+n*N+t*Z+u*Y;this.n22=m*D+n*G+t*L+u*X;this.n23=m*F+n*H+t*P+u*o;this.n24=m*M+n*K+t*U+u*ea;this.n31=v*E+p*N+x*Z+w*Y;this.n32=v*D+p*G+x*L+w*X;this.n33=v*F+p*H+x*P+w*o;this.n34=v*M+p*K+x*U+w*ea;this.n41=A*E+z*N+y*Z+C*Y;this.n42=A*D+z*G+y*L+C*X;this.n43=A*F+z*H+y*P+C*o;this.n44=A*
M+z*K+y*U+C*ea;return this},multiplyToArray:function(b,c,e){this.multiply(b,c);e[0]=this.n11;e[1]=this.n21;e[2]=this.n31;e[3]=this.n41;e[4]=this.n12;e[5]=this.n22;e[6]=this.n32;e[7]=this.n42;e[8]=this.n13;e[9]=this.n23;e[10]=this.n33;e[11]=this.n43;e[12]=this.n14;e[13]=this.n24;e[14]=this.n34;e[15]=this.n44;return this},multiplySelf:function(b){this.multiply(this,b);return this},multiplyScalar:function(b){this.n11*=b;this.n12*=b;this.n13*=b;this.n14*=b;this.n21*=b;this.n22*=b;this.n23*=b;this.n24*=
b;this.n31*=b;this.n32*=b;this.n33*=b;this.n34*=b;this.n41*=b;this.n42*=b;this.n43*=b;this.n44*=b;return this},determinant:function(){var b=this.n11,c=this.n12,e=this.n13,f=this.n14,h=this.n21,k=this.n22,m=this.n23,n=this.n24,t=this.n31,u=this.n32,v=this.n33,p=this.n34,x=this.n41,w=this.n42,A=this.n43,z=this.n44;return f*m*u*x-e*n*u*x-f*k*v*x+c*n*v*x+e*k*p*x-c*m*p*x-f*m*t*w+e*n*t*w+f*h*v*w-b*n*v*w-e*h*p*w+b*m*p*w+f*k*t*A-c*n*t*A-f*h*u*A+b*n*u*A+c*h*p*A-b*k*p*A-e*k*t*z+c*m*t*z+e*h*u*z-b*m*u*z-c*h*
v*z+b*k*v*z},transpose:function(){var b;b=this.n21;this.n21=this.n12;this.n12=b;b=this.n31;this.n31=this.n13;this.n13=b;b=this.n32;this.n32=this.n23;this.n23=b;b=this.n41;this.n41=this.n14;this.n14=b;b=this.n42;this.n42=this.n24;this.n24=b;b=this.n43;this.n43=this.n34;this.n43=b;return this},clone:function(){var b=new THREE.Matrix4;b.n11=this.n11;b.n12=this.n12;b.n13=this.n13;b.n14=this.n14;b.n21=this.n21;b.n22=this.n22;b.n23=this.n23;b.n24=this.n24;b.n31=this.n31;b.n32=this.n32;b.n33=this.n33;b.n34=
this.n34;b.n41=this.n41;b.n42=this.n42;b.n43=this.n43;b.n44=this.n44;return b},flatten:function(){this.flat[0]=this.n11;this.flat[1]=this.n21;this.flat[2]=this.n31;this.flat[3]=this.n41;this.flat[4]=this.n12;this.flat[5]=this.n22;this.flat[6]=this.n32;this.flat[7]=this.n42;this.flat[8]=this.n13;this.flat[9]=this.n23;this.flat[10]=this.n33;this.flat[11]=this.n43;this.flat[12]=this.n14;this.flat[13]=this.n24;this.flat[14]=this.n34;this.flat[15]=this.n44;return this.flat},flattenToArray:function(b){b[0]=
this.n11;b[1]=this.n21;b[2]=this.n31;b[3]=this.n41;b[4]=this.n12;b[5]=this.n22;b[6]=this.n32;b[7]=this.n42;b[8]=this.n13;b[9]=this.n23;b[10]=this.n33;b[11]=this.n43;b[12]=this.n14;b[13]=this.n24;b[14]=this.n34;b[15]=this.n44;return b},flattenToArrayOffset:function(b,c){b[c]=this.n11;b[c+1]=this.n21;b[c+2]=this.n31;b[c+3]=this.n41;b[c+4]=this.n12;b[c+5]=this.n22;b[c+6]=this.n32;b[c+7]=this.n42;b[c+8]=this.n13;b[c+9]=this.n23;b[c+10]=this.n33;b[c+11]=this.n43;b[c+12]=this.n14;b[c+13]=this.n24;b[c+14]=
this.n34;b[c+15]=this.n44;return b},setTranslation:function(b,c,e){this.set(1,0,0,b,0,1,0,c,0,0,1,e,0,0,0,1);return this},setScale:function(b,c,e){this.set(b,0,0,0,0,c,0,0,0,0,e,0,0,0,0,1);return this},setRotationX:function(b){var c=Math.cos(b),b=Math.sin(b);this.set(1,0,0,0,0,c,-b,0,0,b,c,0,0,0,0,1);return this},setRotationY:function(b){var c=Math.cos(b),b=Math.sin(b);this.set(c,0,b,0,0,1,0,0,-b,0,c,0,0,0,0,1);return this},setRotationZ:function(b){var c=Math.cos(b),b=Math.sin(b);this.set(c,-b,0,
0,b,c,0,0,0,0,1,0,0,0,0,1);return this},setRotationAxis:function(b,c){var e=Math.cos(c),f=Math.sin(c),h=1-e,k=b.x,m=b.y,n=b.z,t=h*k,u=h*m;this.set(t*k+e,t*m-f*n,t*n+f*m,0,t*m+f*n,u*m+e,u*n-f*k,0,t*n-f*m,u*n+f*k,h*n*n+e,0,0,0,0,1);return this},setPosition:function(b){this.n14=b.x;this.n24=b.y;this.n34=b.z;return this},getPosition:function(){if(!this.position)this.position=new THREE.Vector3;this.position.set(this.n14,this.n24,this.n34);return this.position},getColumnX:function(){if(!this.columnX)this.columnX=
new THREE.Vector3;this.columnX.set(this.n11,this.n21,this.n31);return this.columnX},getColumnY:function(){if(!this.columnY)this.columnY=new THREE.Vector3;this.columnY.set(this.n12,this.n22,this.n32);return this.columnY},getColumnZ:function(){if(!this.columnZ)this.columnZ=new THREE.Vector3;this.columnZ.set(this.n13,this.n23,this.n33);return this.columnZ},setRotationFromEuler:function(b,c){var e=b.x,f=b.y,h=b.z,k=Math.cos(e),e=Math.sin(e),m=Math.cos(f),f=Math.sin(f),n=Math.cos(h),h=Math.sin(h);switch(c){case "YXZ":var t=
m*n,u=m*h,v=f*n,p=f*h;this.n11=t+p*e;this.n12=v*e-u;this.n13=k*f;this.n21=k*h;this.n22=k*n;this.n23=-e;this.n31=u*e-v;this.n32=p+t*e;this.n33=k*m;break;case "ZXY":t=m*n;u=m*h;v=f*n;p=f*h;this.n11=t-p*e;this.n12=-k*h;this.n13=v+u*e;this.n21=u+v*e;this.n22=k*n;this.n23=p-t*e;this.n31=-k*f;this.n32=e;this.n33=k*m;break;case "ZYX":t=k*n;u=k*h;v=e*n;p=e*h;this.n11=m*n;this.n12=v*f-u;this.n13=t*f+p;this.n21=m*h;this.n22=p*f+t;this.n23=u*f-v;this.n31=-f;this.n32=e*m;this.n33=k*m;break;case "YZX":t=k*m;u=
k*f;v=e*m;p=e*f;this.n11=m*n;this.n12=p-t*h;this.n13=v*h+u;this.n21=h;this.n22=k*n;this.n23=-e*n;this.n31=-f*n;this.n32=u*h+v;this.n33=t-p*h;break;case "XZY":t=k*m;u=k*f;v=e*m;p=e*f;this.n11=m*n;this.n12=-h;this.n13=f*n;this.n21=t*h+p;this.n22=k*n;this.n23=u*h-v;this.n31=v*h-u;this.n32=e*n;this.n33=p*h+t;break;default:t=k*n,u=k*h,v=e*n,p=e*h,this.n11=m*n,this.n12=-m*h,this.n13=f,this.n21=u+v*f,this.n22=t-p*f,this.n23=-e*m,this.n31=p-t*f,this.n32=v+u*f,this.n33=k*m}return this},setRotationFromQuaternion:function(b){var c=
b.x,e=b.y,f=b.z,h=b.w,k=c+c,m=e+e,n=f+f,b=c*k,t=c*m;c*=n;var u=e*m;e*=n;f*=n;k*=h;m*=h;h*=n;this.n11=1-(u+f);this.n12=t-h;this.n13=c+m;this.n21=t+h;this.n22=1-(b+f);this.n23=e-k;this.n31=c-m;this.n32=e+k;this.n33=1-(b+u);return this},scale:function(b){var c=b.x,e=b.y,b=b.z;this.n11*=c;this.n12*=e;this.n13*=b;this.n21*=c;this.n22*=e;this.n23*=b;this.n31*=c;this.n32*=e;this.n33*=b;this.n41*=c;this.n42*=e;this.n43*=b;return this},compose:function(b,c,e){var f=THREE.Matrix4.__m1,h=THREE.Matrix4.__m2;
f.identity();f.setRotationFromQuaternion(c);h.setScale(e.x,e.y,e.z);this.multiply(f,h);this.n14=b.x;this.n24=b.y;this.n34=b.z;return this},decompose:function(b,c,e){var f=THREE.Matrix4.__v1,h=THREE.Matrix4.__v2,k=THREE.Matrix4.__v3;f.set(this.n11,this.n21,this.n31);h.set(this.n12,this.n22,this.n32);k.set(this.n13,this.n23,this.n33);b=b instanceof THREE.Vector3?b:new THREE.Vector3;c=c instanceof THREE.Quaternion?c:new THREE.Quaternion;e=e instanceof THREE.Vector3?e:new THREE.Vector3;e.x=f.length();
e.y=h.length();e.z=k.length();b.x=this.n14;b.y=this.n24;b.z=this.n34;f=THREE.Matrix4.__m1;f.copy(this);f.n11/=e.x;f.n21/=e.x;f.n31/=e.x;f.n12/=e.y;f.n22/=e.y;f.n32/=e.y;f.n13/=e.z;f.n23/=e.z;f.n33/=e.z;c.setFromRotationMatrix(f);return[b,c,e]},extractPosition:function(b){this.n14=b.n14;this.n24=b.n24;this.n34=b.n34},extractRotation:function(b,c){var e=1/c.x,f=1/c.y,h=1/c.z;this.n11=b.n11*e;this.n21=b.n21*e;this.n31=b.n31*e;this.n12=b.n12*f;this.n22=b.n22*f;this.n32=b.n32*f;this.n13=b.n13*h;this.n23=
b.n23*h;this.n33=b.n33*h}};
THREE.Matrix4.makeInvert=function(b,c){var e=b.n11,f=b.n12,h=b.n13,k=b.n14,m=b.n21,n=b.n22,t=b.n23,u=b.n24,v=b.n31,p=b.n32,x=b.n33,w=b.n34,A=b.n41,z=b.n42,y=b.n43,C=b.n44;c===void 0&&(c=new THREE.Matrix4);c.n11=t*w*z-u*x*z+u*p*y-n*w*y-t*p*C+n*x*C;c.n12=k*x*z-h*w*z-k*p*y+f*w*y+h*p*C-f*x*C;c.n13=h*u*z-k*t*z+k*n*y-f*u*y-h*n*C+f*t*C;c.n14=k*t*p-h*u*p-k*n*x+f*u*x+h*n*w-f*t*w;c.n21=u*x*A-t*w*A-u*v*y+m*w*y+t*v*C-m*x*C;c.n22=h*w*A-k*x*A+k*v*y-e*w*y-h*v*C+e*x*C;c.n23=k*t*A-h*u*A-k*m*y+e*u*y+h*m*C-e*t*C;c.n24=
h*u*v-k*t*v+k*m*x-e*u*x-h*m*w+e*t*w;c.n31=n*w*A-u*p*A+u*v*z-m*w*z-n*v*C+m*p*C;c.n32=k*p*A-f*w*A-k*v*z+e*w*z+f*v*C-e*p*C;c.n33=h*u*A-k*n*A+k*m*z-e*u*z-f*m*C+e*n*C;c.n34=k*n*v-f*u*v-k*m*p+e*u*p+f*m*w-e*n*w;c.n41=t*p*A-n*x*A-t*v*z+m*x*z+n*v*y-m*p*y;c.n42=f*x*A-h*p*A+h*v*z-e*x*z-f*v*y+e*p*y;c.n43=h*n*A-f*t*A-h*m*z+e*t*z+f*m*y-e*n*y;c.n44=f*t*v-h*n*v+h*m*p-e*t*p-f*m*x+e*n*x;c.multiplyScalar(1/b.determinant());return c};
THREE.Matrix4.makeInvert3x3=function(b){var c=b.m33,e=c.m,f=b.n33*b.n22-b.n32*b.n23,h=-b.n33*b.n21+b.n31*b.n23,k=b.n32*b.n21-b.n31*b.n22,m=-b.n33*b.n12+b.n32*b.n13,n=b.n33*b.n11-b.n31*b.n13,t=-b.n32*b.n11+b.n31*b.n12,u=b.n23*b.n12-b.n22*b.n13,v=-b.n23*b.n11+b.n21*b.n13,p=b.n22*b.n11-b.n21*b.n12,b=b.n11*f+b.n21*m+b.n31*u;b==0&&console.error("THREE.Matrix4.makeInvert3x3: Matrix not invertible.");b=1/b;e[0]=b*f;e[1]=b*h;e[2]=b*k;e[3]=b*m;e[4]=b*n;e[5]=b*t;e[6]=b*u;e[7]=b*v;e[8]=b*p;return c};
THREE.Matrix4.makeFrustum=function(b,c,e,f,h,k){var m;m=new THREE.Matrix4;m.n11=2*h/(c-b);m.n12=0;m.n13=(c+b)/(c-b);m.n14=0;m.n21=0;m.n22=2*h/(f-e);m.n23=(f+e)/(f-e);m.n24=0;m.n31=0;m.n32=0;m.n33=-(k+h)/(k-h);m.n34=-2*k*h/(k-h);m.n41=0;m.n42=0;m.n43=-1;m.n44=0;return m};THREE.Matrix4.makePerspective=function(b,c,e,f){var h,b=e*Math.tan(b*Math.PI/360);h=-b;return THREE.Matrix4.makeFrustum(h*c,b*c,h,b,e,f)};
THREE.Matrix4.makeOrtho=function(b,c,e,f,h,k){var m,n,t,u;m=new THREE.Matrix4;n=c-b;t=e-f;u=k-h;m.n11=2/n;m.n12=0;m.n13=0;m.n14=-((c+b)/n);m.n21=0;m.n22=2/t;m.n23=0;m.n24=-((e+f)/t);m.n31=0;m.n32=0;m.n33=-2/u;m.n34=-((k+h)/u);m.n41=0;m.n42=0;m.n43=0;m.n44=1;return m};THREE.Matrix4.__v1=new THREE.Vector3;THREE.Matrix4.__v2=new THREE.Vector3;THREE.Matrix4.__v3=new THREE.Vector3;THREE.Matrix4.__m1=new THREE.Matrix4;THREE.Matrix4.__m2=new THREE.Matrix4;
THREE.Object3D=function(){this.name="";this.id=THREE.Object3DCount++;this.parent=void 0;this.children=[];this.up=new THREE.Vector3(0,1,0);this.position=new THREE.Vector3;this.rotation=new THREE.Vector3;this.eulerOrder="XYZ";this.scale=new THREE.Vector3(1,1,1);this.flipSided=this.doubleSided=this.dynamic=!1;this.renderDepth=null;this.rotationAutoUpdate=!0;this.matrix=new THREE.Matrix4;this.matrixWorld=new THREE.Matrix4;this.matrixRotationWorld=new THREE.Matrix4;this.matrixWorldNeedsUpdate=this.matrixAutoUpdate=
!0;this.quaternion=new THREE.Quaternion;this.useQuaternion=!1;this.boundRadius=0;this.boundRadiusScale=1;this.visible=!0;this.receiveShadow=this.castShadow=!1;this.frustumCulled=!0;this._vector=new THREE.Vector3};
THREE.Object3D.prototype={constructor:THREE.Object3D,translate:function(b,c){this.matrix.rotateAxis(c);this.position.addSelf(c.multiplyScalar(b))},translateX:function(b){this.translate(b,this._vector.set(1,0,0))},translateY:function(b){this.translate(b,this._vector.set(0,1,0))},translateZ:function(b){this.translate(b,this._vector.set(0,0,1))},lookAt:function(b){this.matrix.lookAt(b,this.position,this.up);this.rotationAutoUpdate&&this.rotation.setRotationFromMatrix(this.matrix)},add:function(b){if(this.children.indexOf(b)===
-1){b.parent!==void 0&&b.parent.removeChild(b);b.parent=this;this.children.push(b);for(var c=this;c.parent!==void 0;)c=c.parent;c!==void 0&&c instanceof THREE.Scene&&c.addChildRecurse(b)}},remove:function(b){var c=this,e=this.children.indexOf(b);if(e!==-1){b.parent=void 0;for(this.children.splice(e,1);c.parent!==void 0;)c=c.parent;c!==void 0&&c instanceof THREE.Scene&&c.removeChildRecurse(b)}},getChildByName:function(b,c){var e,f,h;e=0;for(f=this.children.length;e<f;e++){h=this.children[e];if(h.name===
b)return h;if(c&&(h=h.getChildByName(b,c),h!==void 0))return h}},updateMatrix:function(){this.matrix.setPosition(this.position);this.useQuaternion?this.matrix.setRotationFromQuaternion(this.quaternion):this.matrix.setRotationFromEuler(this.rotation,this.eulerOrder);if(this.scale.x!==1||this.scale.y!==1||this.scale.z!==1)this.matrix.scale(this.scale),this.boundRadiusScale=Math.max(this.scale.x,Math.max(this.scale.y,this.scale.z));this.matrixWorldNeedsUpdate=!0},update:function(b,c,e){this.matrixAutoUpdate&&
this.updateMatrix();if(this.matrixWorldNeedsUpdate||c)b?this.matrixWorld.multiply(b,this.matrix):this.matrixWorld.copy(this.matrix),this.matrixRotationWorld.extractRotation(this.matrixWorld,this.scale),this.matrixWorldNeedsUpdate=!1,c=!0;for(var b=0,f=this.children.length;b<f;b++)this.children[b].update(this.matrixWorld,c,e)},addChild:function(b){console.warn("DEPRECATED: Object3D.addChild() is now Object3D.add().");this.add(b)},removeChild:function(b){console.warn("DEPRECATED: Object3D.removeChild() is now Object3D.remove().");
this.remove(b)}};THREE.Object3DCount=0;
THREE.Projector=function(){function b(){var b=t[n]=t[n]||new THREE.RenderableVertex;n++;return b}function c(b,c){return c.z-b.z}function e(b,c){var e=0,f=1,k=b.z+b.w,h=c.z+c.w,m=-b.z+b.w,n=-c.z+c.w;return k>=0&&h>=0&&m>=0&&n>=0?!0:k<0&&h<0||m<0&&n<0?!1:(k<0?e=Math.max(e,k/(k-h)):h<0&&(f=Math.min(f,k/(k-h))),m<0?e=Math.max(e,m/(m-n)):n<0&&(f=Math.min(f,m/(m-n))),f<e?!1:(b.lerpSelf(c,e),c.lerpSelf(b,1-f),!0))}var f,h,k=[],m,n,t=[],u,v,p=[],x,w=[],A,z,y=[],C,E,D=[],F=[],M=[],N=new THREE.Vector4,G=new THREE.Vector4,
H=new THREE.Matrix4,K=new THREE.Matrix4,Z=[new THREE.Vector4,new THREE.Vector4,new THREE.Vector4,new THREE.Vector4,new THREE.Vector4,new THREE.Vector4],L=new THREE.Vector4,P=new THREE.Vector4;this.projectVector=function(b,c){H.multiply(c.projectionMatrix,c.matrixWorldInverse);H.multiplyVector3(b);return b};this.unprojectVector=function(b,c){H.multiply(c.matrixWorld,THREE.Matrix4.makeInvert(c.projectionMatrix));H.multiplyVector3(b);return b};this.pickingRay=function(b,c){var e;b.z=-1;e=new THREE.Vector3(b.x,
b.y,1);this.unprojectVector(b,c);this.unprojectVector(e,c);e.subSelf(b).normalize();return new THREE.Ray(b,e)};this.projectObjects=function(b,e,m){var o,n;h=F.length=0;o=b.objects;b=0;for(e=o.length;b<e;b++){n=o[b];var t;if(!(t=!n.visible))if(t=n instanceof THREE.Mesh)if(t=n.frustumCulled){a:{t=void 0;for(var u=n.matrixWorld,w=-n.geometry.boundingSphere.radius*Math.max(n.scale.x,Math.max(n.scale.y,n.scale.z)),p=0;p<6;p++)if(t=Z[p].x*u.n14+Z[p].y*u.n24+Z[p].z*u.n34+Z[p].w,t<=w){t=!1;break a}t=!0}t=
!t}if(!t)t=k[h]=k[h]||new THREE.RenderableObject,h++,f=t,N.copy(n.position),H.multiplyVector3(N),f.object=n,f.z=N.z,F.push(f)}m&&F.sort(c);return F};this.projectScene=function(f,k,h){var o=k.near,F=k.far,N,pa,fa,ma,da,la,ga,$,ca,aa,ha,ka,sa,J,Q,na,ra;E=z=x=v=M.length=0;k.matrixAutoUpdate&&k.update(void 0,!0);f.update(void 0,!1,k);H.multiply(k.projectionMatrix,k.matrixWorldInverse);Z[0].set(H.n41-H.n11,H.n42-H.n12,H.n43-H.n13,H.n44-H.n14);Z[1].set(H.n41+H.n11,H.n42+H.n12,H.n43+H.n13,H.n44+H.n14);Z[2].set(H.n41+
H.n21,H.n42+H.n22,H.n43+H.n23,H.n44+H.n24);Z[3].set(H.n41-H.n21,H.n42-H.n22,H.n43-H.n23,H.n44-H.n24);Z[4].set(H.n41-H.n31,H.n42-H.n32,H.n43-H.n33,H.n44-H.n34);Z[5].set(H.n41+H.n31,H.n42+H.n32,H.n43+H.n33,H.n44+H.n34);for(N=0;N<6;N++)ca=Z[N],ca.divideScalar(Math.sqrt(ca.x*ca.x+ca.y*ca.y+ca.z*ca.z));ca=this.projectObjects(f,k,!0);f=0;for(N=ca.length;f<N;f++)if(aa=ca[f].object,aa.visible)if(ha=aa.matrixWorld,ka=aa.matrixRotationWorld,sa=aa.materials,J=aa.overdraw,n=0,aa instanceof THREE.Mesh){Q=aa.geometry;
ma=Q.vertices;na=Q.faces;Q=Q.faceVertexUvs;pa=0;for(fa=ma.length;pa<fa;pa++)m=b(),m.positionWorld.copy(ma[pa].position),ha.multiplyVector3(m.positionWorld),m.positionScreen.copy(m.positionWorld),H.multiplyVector4(m.positionScreen),m.positionScreen.x/=m.positionScreen.w,m.positionScreen.y/=m.positionScreen.w,m.visible=m.positionScreen.z>o&&m.positionScreen.z<F;ma=0;for(pa=na.length;ma<pa;ma++){fa=na[ma];if(fa instanceof THREE.Face3)if(da=t[fa.a],la=t[fa.b],ga=t[fa.c],da.visible&&la.visible&&ga.visible&&
(aa.doubleSided||aa.flipSided!=(ga.positionScreen.x-da.positionScreen.x)*(la.positionScreen.y-da.positionScreen.y)-(ga.positionScreen.y-da.positionScreen.y)*(la.positionScreen.x-da.positionScreen.x)<0))$=p[v]=p[v]||new THREE.RenderableFace3,v++,u=$,u.v1.copy(da),u.v2.copy(la),u.v3.copy(ga);else continue;else if(fa instanceof THREE.Face4)if(da=t[fa.a],la=t[fa.b],ga=t[fa.c],$=t[fa.d],da.visible&&la.visible&&ga.visible&&$.visible&&(aa.doubleSided||aa.flipSided!=(($.positionScreen.x-da.positionScreen.x)*
(la.positionScreen.y-da.positionScreen.y)-($.positionScreen.y-da.positionScreen.y)*(la.positionScreen.x-da.positionScreen.x)<0||(la.positionScreen.x-ga.positionScreen.x)*($.positionScreen.y-ga.positionScreen.y)-(la.positionScreen.y-ga.positionScreen.y)*($.positionScreen.x-ga.positionScreen.x)<0)))ra=w[x]=w[x]||new THREE.RenderableFace4,x++,u=ra,u.v1.copy(da),u.v2.copy(la),u.v3.copy(ga),u.v4.copy($);else continue;u.normalWorld.copy(fa.normal);ka.multiplyVector3(u.normalWorld);u.centroidWorld.copy(fa.centroid);
ha.multiplyVector3(u.centroidWorld);u.centroidScreen.copy(u.centroidWorld);H.multiplyVector3(u.centroidScreen);ga=fa.vertexNormals;da=0;for(la=ga.length;da<la;da++)$=u.vertexNormalsWorld[da],$.copy(ga[da]),ka.multiplyVector3($);da=0;for(la=Q.length;da<la;da++)if(ra=Q[da][ma]){ga=0;for($=ra.length;ga<$;ga++)u.uvs[da][ga]=ra[ga]}u.meshMaterials=sa;u.faceMaterials=fa.materials;u.overdraw=J;u.z=u.centroidScreen.z;M.push(u)}}else if(aa instanceof THREE.Line){K.multiply(H,ha);ma=aa.geometry.vertices;da=
b();da.positionScreen.copy(ma[0].position);K.multiplyVector4(da.positionScreen);pa=1;for(fa=ma.length;pa<fa;pa++)if(da=b(),da.positionScreen.copy(ma[pa].position),K.multiplyVector4(da.positionScreen),la=t[n-2],L.copy(da.positionScreen),P.copy(la.positionScreen),e(L,P))L.multiplyScalar(1/L.w),P.multiplyScalar(1/P.w),ha=y[z]=y[z]||new THREE.RenderableLine,z++,A=ha,A.v1.positionScreen.copy(L),A.v2.positionScreen.copy(P),A.z=Math.max(L.z,P.z),A.materials=aa.materials,M.push(A)}else if(aa instanceof THREE.Particle&&
(G.set(aa.matrixWorld.n14,aa.matrixWorld.n24,aa.matrixWorld.n34,1),H.multiplyVector4(G),G.z/=G.w,G.z>0&&G.z<1))ha=D[E]=D[E]||new THREE.RenderableParticle,E++,C=ha,C.x=G.x/G.w,C.y=G.y/G.w,C.z=G.z,C.rotation=aa.rotation.z,C.scale.x=aa.scale.x*Math.abs(C.x-(G.x+k.projectionMatrix.n11)/(G.w+k.projectionMatrix.n14)),C.scale.y=aa.scale.y*Math.abs(C.y-(G.y+k.projectionMatrix.n22)/(G.w+k.projectionMatrix.n24)),C.materials=aa.materials,M.push(C);h&&M.sort(c);return M}};
THREE.Quaternion=function(b,c,e,f){this.set(b||0,c||0,e||0,f!==void 0?f:1)};
THREE.Quaternion.prototype={constructor:THREE.Quaternion,set:function(b,c,e,f){this.x=b;this.y=c;this.z=e;this.w=f;return this},copy:function(b){this.x=b.x;this.y=b.y;this.z=b.z;this.w=b.w;return this},setFromEuler:function(b){var c=Math.PI/360,e=b.x*c,f=b.y*c,h=b.z*c,b=Math.cos(f),f=Math.sin(f),c=Math.cos(-h),h=Math.sin(-h),k=Math.cos(e),e=Math.sin(e),m=b*c,n=f*h;this.w=m*k-n*e;this.x=m*e+n*k;this.y=f*c*k+b*h*e;this.z=b*h*k-f*c*e;return this},setFromAxisAngle:function(b,c){var e=c/2,f=Math.sin(e);
this.x=b.x*f;this.y=b.y*f;this.z=b.z*f;this.w=Math.cos(e);return this},setFromRotationMatrix:function(b){var c=Math.pow(b.determinant(),1/3);this.w=Math.sqrt(Math.max(0,c+b.n11+b.n22+b.n33))/2;this.x=Math.sqrt(Math.max(0,c+b.n11-b.n22-b.n33))/2;this.y=Math.sqrt(Math.max(0,c-b.n11+b.n22-b.n33))/2;this.z=Math.sqrt(Math.max(0,c-b.n11-b.n22+b.n33))/2;this.x=b.n32-b.n23<0?-Math.abs(this.x):Math.abs(this.x);this.y=b.n13-b.n31<0?-Math.abs(this.y):Math.abs(this.y);this.z=b.n21-b.n12<0?-Math.abs(this.z):Math.abs(this.z);
this.normalize();return this},calculateW:function(){this.w=-Math.sqrt(Math.abs(1-this.x*this.x-this.y*this.y-this.z*this.z));return this},inverse:function(){this.x*=-1;this.y*=-1;this.z*=-1;return this},length:function(){return Math.sqrt(this.x*this.x+this.y*this.y+this.z*this.z+this.w*this.w)},normalize:function(){var b=Math.sqrt(this.x*this.x+this.y*this.y+this.z*this.z+this.w*this.w);b==0?this.w=this.z=this.y=this.x=0:(b=1/b,this.x*=b,this.y*=b,this.z*=b,this.w*=b);return this},multiplySelf:function(b){var c=
this.x,e=this.y,f=this.z,h=this.w,k=b.x,m=b.y,n=b.z,b=b.w;this.x=c*b+h*k+e*n-f*m;this.y=e*b+h*m+f*k-c*n;this.z=f*b+h*n+c*m-e*k;this.w=h*b-c*k-e*m-f*n;return this},multiply:function(b,c){this.x=b.x*c.w+b.y*c.z-b.z*c.y+b.w*c.x;this.y=-b.x*c.z+b.y*c.w+b.z*c.x+b.w*c.y;this.z=b.x*c.y-b.y*c.x+b.z*c.w+b.w*c.z;this.w=-b.x*c.x-b.y*c.y-b.z*c.z+b.w*c.w;return this},multiplyVector3:function(b,c){c||(c=b);var e=b.x,f=b.y,h=b.z,k=this.x,m=this.y,n=this.z,t=this.w,u=t*e+m*h-n*f,v=t*f+n*e-k*h,p=t*h+k*f-m*e,e=-k*
e-m*f-n*h;c.x=u*t+e*-k+v*-n-p*-m;c.y=v*t+e*-m+p*-k-u*-n;c.z=p*t+e*-n+u*-m-v*-k;return c}};THREE.Quaternion.slerp=function(b,c,e,f){var h=b.w*c.w+b.x*c.x+b.y*c.y+b.z*c.z;if(Math.abs(h)>=1)return e.w=b.w,e.x=b.x,e.y=b.y,e.z=b.z,e;var k=Math.acos(h),m=Math.sqrt(1-h*h);if(Math.abs(m)<0.001)return e.w=0.5*(b.w+c.w),e.x=0.5*(b.x+c.x),e.y=0.5*(b.y+c.y),e.z=0.5*(b.z+c.z),e;h=Math.sin((1-f)*k)/m;f=Math.sin(f*k)/m;e.w=b.w*h+c.w*f;e.x=b.x*h+c.x*f;e.y=b.y*h+c.y*f;e.z=b.z*h+c.z*f;return e};
THREE.Vertex=function(b){this.position=b||new THREE.Vector3};THREE.Face3=function(b,c,e,f,h,k){this.a=b;this.b=c;this.c=e;this.normal=f instanceof THREE.Vector3?f:new THREE.Vector3;this.vertexNormals=f instanceof Array?f:[];this.color=h instanceof THREE.Color?h:new THREE.Color;this.vertexColors=h instanceof Array?h:[];this.vertexTangents=[];this.materials=k instanceof Array?k:[k];this.centroid=new THREE.Vector3};
THREE.Face4=function(b,c,e,f,h,k,m){this.a=b;this.b=c;this.c=e;this.d=f;this.normal=h instanceof THREE.Vector3?h:new THREE.Vector3;this.vertexNormals=h instanceof Array?h:[];this.color=k instanceof THREE.Color?k:new THREE.Color;this.vertexColors=k instanceof Array?k:[];this.vertexTangents=[];this.materials=m instanceof Array?m:[m];this.centroid=new THREE.Vector3};THREE.UV=function(b,c){this.u=b||0;this.v=c||0};
THREE.UV.prototype={constructor:THREE.UV,set:function(b,c){this.u=b;this.v=c;return this},copy:function(b){this.u=b.u;this.v=b.v;return this},clone:function(){return new THREE.UV(this.u,this.v)}};THREE.Geometry=function(){this.id=THREE.GeometryCount++;this.vertices=[];this.colors=[];this.faces=[];this.faceUvs=[[]];this.faceVertexUvs=[[]];this.morphTargets=[];this.morphColors=[];this.skinWeights=[];this.skinIndices=[];this.boundingSphere=this.boundingBox=null;this.dynamic=this.hasTangents=!1};
THREE.Geometry.prototype={constructor:THREE.Geometry,applyMatrix:function(b){var c=new THREE.Matrix4;c.extractRotation(b,new THREE.Vector3(1,1,1));for(var e=0,f=this.vertices.length;e<f;e++)b.multiplyVector3(this.vertices[e].position);e=0;for(f=this.faces.length;e<f;e++){var h=this.faces[e];c.multiplyVector3(h.normal);for(var k=0,m=h.vertexNormals.length;k<m;k++)c.multiplyVector3(h.vertexNormals[k]);b.multiplyVector3(h.centroid)}},computeCentroids:function(){var b,c,e;b=0;for(c=this.faces.length;b<
c;b++)e=this.faces[b],e.centroid.set(0,0,0),e instanceof THREE.Face3?(e.centroid.addSelf(this.vertices[e.a].position),e.centroid.addSelf(this.vertices[e.b].position),e.centroid.addSelf(this.vertices[e.c].position),e.centroid.divideScalar(3)):e instanceof THREE.Face4&&(e.centroid.addSelf(this.vertices[e.a].position),e.centroid.addSelf(this.vertices[e.b].position),e.centroid.addSelf(this.vertices[e.c].position),e.centroid.addSelf(this.vertices[e.d].position),e.centroid.divideScalar(4))},computeFaceNormals:function(b){var c,
e,f,h,k,m,n=new THREE.Vector3,t=new THREE.Vector3;f=0;for(h=this.faces.length;f<h;f++){k=this.faces[f];if(b&&k.vertexNormals.length){n.set(0,0,0);c=0;for(e=k.vertexNormals.length;c<e;c++)n.addSelf(k.vertexNormals[c]);n.divideScalar(3)}else c=this.vertices[k.a],e=this.vertices[k.b],m=this.vertices[k.c],n.sub(m.position,e.position),t.sub(c.position,e.position),n.crossSelf(t);n.isZero()||n.normalize();k.normal.copy(n)}},computeVertexNormals:function(){var b,c,e,f;if(this.__tmpVertices==void 0){f=this.__tmpVertices=
Array(this.vertices.length);b=0;for(c=this.vertices.length;b<c;b++)f[b]=new THREE.Vector3;b=0;for(c=this.faces.length;b<c;b++)if(e=this.faces[b],e instanceof THREE.Face3)e.vertexNormals=[new THREE.Vector3,new THREE.Vector3,new THREE.Vector3];else if(e instanceof THREE.Face4)e.vertexNormals=[new THREE.Vector3,new THREE.Vector3,new THREE.Vector3,new THREE.Vector3]}else{f=this.__tmpVertices;b=0;for(c=this.vertices.length;b<c;b++)f[b].set(0,0,0)}b=0;for(c=this.faces.length;b<c;b++)e=this.faces[b],e instanceof
THREE.Face3?(f[e.a].addSelf(e.normal),f[e.b].addSelf(e.normal),f[e.c].addSelf(e.normal)):e instanceof THREE.Face4&&(f[e.a].addSelf(e.normal),f[e.b].addSelf(e.normal),f[e.c].addSelf(e.normal),f[e.d].addSelf(e.normal));b=0;for(c=this.vertices.length;b<c;b++)f[b].normalize();b=0;for(c=this.faces.length;b<c;b++)e=this.faces[b],e instanceof THREE.Face3?(e.vertexNormals[0].copy(f[e.a]),e.vertexNormals[1].copy(f[e.b]),e.vertexNormals[2].copy(f[e.c])):e instanceof THREE.Face4&&(e.vertexNormals[0].copy(f[e.a]),
e.vertexNormals[1].copy(f[e.b]),e.vertexNormals[2].copy(f[e.c]),e.vertexNormals[3].copy(f[e.d]))},computeTangents:function(){function b(b,c,e,f,k,h,o){n=b.vertices[c].position;t=b.vertices[e].position;u=b.vertices[f].position;v=m[k];p=m[h];x=m[o];w=t.x-n.x;A=u.x-n.x;z=t.y-n.y;y=u.y-n.y;C=t.z-n.z;E=u.z-n.z;D=p.u-v.u;F=x.u-v.u;M=p.v-v.v;N=x.v-v.v;G=1/(D*N-F*M);L.set((N*w-M*A)*G,(N*z-M*y)*G,(N*C-M*E)*G);P.set((D*A-F*w)*G,(D*y-F*z)*G,(D*E-F*C)*G);K[c].addSelf(L);K[e].addSelf(L);K[f].addSelf(L);Z[c].addSelf(P);
Z[e].addSelf(P);Z[f].addSelf(P)}var c,e,f,h,k,m,n,t,u,v,p,x,w,A,z,y,C,E,D,F,M,N,G,H,K=[],Z=[],L=new THREE.Vector3,P=new THREE.Vector3,U=new THREE.Vector3,Y=new THREE.Vector3,X=new THREE.Vector3;c=0;for(e=this.vertices.length;c<e;c++)K[c]=new THREE.Vector3,Z[c]=new THREE.Vector3;c=0;for(e=this.faces.length;c<e;c++)k=this.faces[c],m=this.faceVertexUvs[0][c],k instanceof THREE.Face3?b(this,k.a,k.b,k.c,0,1,2):k instanceof THREE.Face4&&(b(this,k.a,k.b,k.c,0,1,2),b(this,k.a,k.b,k.d,0,1,3));var o=["a","b",
"c","d"];c=0;for(e=this.faces.length;c<e;c++){k=this.faces[c];for(f=0;f<k.vertexNormals.length;f++)X.copy(k.vertexNormals[f]),h=k[o[f]],H=K[h],U.copy(H),U.subSelf(X.multiplyScalar(X.dot(H))).normalize(),Y.cross(k.vertexNormals[f],H),h=Y.dot(Z[h]),h=h<0?-1:1,k.vertexTangents[f]=new THREE.Vector4(U.x,U.y,U.z,h)}this.hasTangents=!0},computeBoundingBox:function(){var b;if(this.vertices.length>0){this.boundingBox={x:[this.vertices[0].position.x,this.vertices[0].position.x],y:[this.vertices[0].position.y,
this.vertices[0].position.y],z:[this.vertices[0].position.z,this.vertices[0].position.z]};for(var c=1,e=this.vertices.length;c<e;c++){b=this.vertices[c];if(b.position.x<this.boundingBox.x[0])this.boundingBox.x[0]=b.position.x;else if(b.position.x>this.boundingBox.x[1])this.boundingBox.x[1]=b.position.x;if(b.position.y<this.boundingBox.y[0])this.boundingBox.y[0]=b.position.y;else if(b.position.y>this.boundingBox.y[1])this.boundingBox.y[1]=b.position.y;if(b.position.z<this.boundingBox.z[0])this.boundingBox.z[0]=
b.position.z;else if(b.position.z>this.boundingBox.z[1])this.boundingBox.z[1]=b.position.z}}},computeBoundingSphere:function(){for(var b=0,c=0,e=this.vertices.length;c<e;c++)b=Math.max(b,this.vertices[c].position.length());this.boundingSphere={radius:b}},mergeVertices:function(){var b={},c=[],e=[],f,h=Math.pow(10,4),k,m;k=0;for(m=this.vertices.length;k<m;k++)f=this.vertices[k].position,f=[Math.round(f.x*h),Math.round(f.y*h),Math.round(f.z*h)].join("_"),b[f]===void 0?(b[f]=k,c.push(this.vertices[k]),
e[k]=c.length-1):e[k]=e[b[f]];k=0;for(m=this.faces.length;k<m;k++){b=this.faces[k];if(b instanceof THREE.Face3)b.a=e[b.a],b.b=e[b.b],b.c=e[b.c];if(b instanceof THREE.Face4)b.a=e[b.a],b.b=e[b.b],b.c=e[b.c],b.d=e[b.d]}this.vertices=c}};THREE.GeometryCount=0;
THREE.Spline=function(b){function c(b,c,e,f,k,h,m){b=(e-b)*0.5;f=(f-c)*0.5;return(2*(c-e)+b+f)*m+(-3*(c-e)-2*b-f)*h+b*k+c}this.points=b;var e=[],f={x:0,y:0,z:0},h,k,m,n,t,u,v,p,x;this.initFromArray=function(b){this.points=[];for(var c=0;c<b.length;c++)this.points[c]={x:b[c][0],y:b[c][1],z:b[c][2]}};this.getPoint=function(b){h=(this.points.length-1)*b;k=Math.floor(h);m=h-k;e[0]=k==0?k:k-1;e[1]=k;e[2]=k>this.points.length-2?k:k+1;e[3]=k>this.points.length-3?k:k+2;u=this.points[e[0]];v=this.points[e[1]];
p=this.points[e[2]];x=this.points[e[3]];n=m*m;t=m*n;f.x=c(u.x,v.x,p.x,x.x,m,n,t);f.y=c(u.y,v.y,p.y,x.y,m,n,t);f.z=c(u.z,v.z,p.z,x.z,m,n,t);return f};this.getControlPointsArray=function(){var b,c,e=this.points.length,f=[];for(b=0;b<e;b++)c=this.points[b],f[b]=[c.x,c.y,c.z];return f};this.getLength=function(b){var c,e,f=c=c=0,k=new THREE.Vector3,h=new THREE.Vector3,m=[],n=0;m[0]=0;b||(b=100);e=this.points.length*b;k.copy(this.points[0]);for(b=1;b<e;b++)c=b/e,position=this.getPoint(c),h.copy(position),
n+=h.distanceTo(k),k.copy(position),c*=this.points.length-1,c=Math.floor(c),c!=f&&(m[c]=n,f=c);m[m.length]=n;return{chunks:m,total:n}};this.reparametrizeByArcLength=function(b){var c,e,f,k,h,m,n=[],t=new THREE.Vector3,u=this.getLength();n.push(t.copy(this.points[0]).clone());for(c=1;c<this.points.length;c++){e=u.chunks[c]-u.chunks[c-1];m=Math.ceil(b*e/u.total);k=(c-1)/(this.points.length-1);h=c/(this.points.length-1);for(e=1;e<m-1;e++)f=k+e*(1/m)*(h-k),position=this.getPoint(f),n.push(t.copy(position).clone());
n.push(t.copy(this.points[c]).clone())}this.points=n}};THREE.Edge=function(b,c,e,f){this.vertices=[b,c];this.vertexIndices=[e,f];this.faces=[];this.faceIndices=[]};THREE.Camera=function(){if(arguments.length)return console.warn("DEPRECATED: Camera() is now PerspectiveCamera() or OrthographicCamera()."),new THREE.PerspectiveCamera(arguments[0],arguments[1],arguments[2],arguments[3]);THREE.Object3D.call(this);this.matrixWorldInverse=new THREE.Matrix4;this.projectionMatrix=new THREE.Matrix4};
THREE.Camera.prototype=new THREE.Object3D;THREE.Camera.prototype.constructor=THREE.Camera;THREE.Camera.prototype.lookAt=function(b){this.matrix.lookAt(this.position,b,this.up);this.rotationAutoUpdate&&this.rotation.setRotationFromMatrix(this.matrix)};
THREE.Camera.prototype.update=function(b,c,e){this.matrixAutoUpdate&&this.updateMatrix();if(c||this.matrixWorldNeedsUpdate)b?this.matrixWorld.multiply(b,this.matrix):this.matrixWorld.copy(this.matrix),this.matrixWorldNeedsUpdate=!1,c=!0,THREE.Matrix4.makeInvert(this.matrixWorld,this.matrixWorldInverse);for(b=0;b<this.children.length;b++)this.children[b].update(this.matrixWorld,c,e)};
THREE.OrthographicCamera=function(b,c,e,f,h,k){THREE.Camera.call(this);this.left=b;this.right=c;this.top=e;this.bottom=f;this.near=h!==void 0?h:0.1;this.far=k!==void 0?k:2E3;this.updateProjectionMatrix()};THREE.OrthographicCamera.prototype=new THREE.Camera;THREE.OrthographicCamera.prototype.constructor=THREE.OrthographicCamera;THREE.OrthographicCamera.prototype.updateProjectionMatrix=function(){this.projectionMatrix=THREE.Matrix4.makeOrtho(this.left,this.right,this.top,this.bottom,this.near,this.far)};
THREE.PerspectiveCamera=function(b,c,e,f){THREE.Camera.call(this);this.fov=b!==void 0?b:50;this.aspect=c!==void 0?c:1;this.near=e!==void 0?e:0.1;this.far=f!==void 0?f:2E3;this.updateProjectionMatrix()};THREE.PerspectiveCamera.prototype=new THREE.Camera;THREE.PerspectiveCamera.prototype.constructor=THREE.PerspectiveCamera;THREE.PerspectiveCamera.prototype.setLens=function(b,c){this.fov=2*Math.atan((c!==void 0?c:43.25)/(b*2));this.fov*=180/Math.PI;this.updateProjectionMatrix()};
THREE.PerspectiveCamera.prototype.setViewOffset=function(b,c,e,f,h,k){this.fullWidth=b;this.fullHeight=c;this.x=e;this.y=f;this.width=h;this.height=k;this.updateProjectionMatrix()};
THREE.PerspectiveCamera.prototype.updateProjectionMatrix=function(){if(this.fullWidth){var b=this.fullWidth/this.fullHeight,c=Math.tan(this.fov*Math.PI/360)*this.near,e=-c,f=b*e,b=Math.abs(b*c-f),e=Math.abs(c-e);this.projectionMatrix=THREE.Matrix4.makeFrustum(f+this.x*b/this.fullWidth,f+(this.x+this.width)*b/this.fullWidth,c-(this.y+this.height)*e/this.fullHeight,c-this.y*e/this.fullHeight,this.near,this.far)}else this.projectionMatrix=THREE.Matrix4.makePerspective(this.fov,this.aspect,this.near,
this.far)};THREE.Light=function(b){THREE.Object3D.call(this);this.color=new THREE.Color(b)};THREE.Light.prototype=new THREE.Object3D;THREE.Light.prototype.constructor=THREE.Light;THREE.Light.prototype.supr=THREE.Object3D.prototype;THREE.AmbientLight=function(b){THREE.Light.call(this,b)};THREE.AmbientLight.prototype=new THREE.Light;THREE.AmbientLight.prototype.constructor=THREE.AmbientLight;
THREE.DirectionalLight=function(b,c,e){THREE.Light.call(this,b);this.position=new THREE.Vector3(0,1,0);this.intensity=c!==void 0?c:1;this.distance=e!==void 0?e:0};THREE.DirectionalLight.prototype=new THREE.Light;THREE.DirectionalLight.prototype.constructor=THREE.DirectionalLight;THREE.PointLight=function(b,c,e){THREE.Light.call(this,b);this.position=new THREE.Vector3(0,0,0);this.intensity=c!==void 0?c:1;this.distance=e!==void 0?e:0};THREE.PointLight.prototype=new THREE.Light;
THREE.PointLight.prototype.constructor=THREE.PointLight;THREE.SpotLight=function(b,c,e,f){THREE.Light.call(this,b);this.position=new THREE.Vector3(0,1,0);this.target=new THREE.Object3D;this.intensity=c!==void 0?c:1;this.distance=e!==void 0?e:0;this.castShadow=f!==void 0?f:!1};THREE.SpotLight.prototype=new THREE.Light;THREE.SpotLight.prototype.constructor=THREE.SpotLight;
THREE.Material=function(b){this.name="";this.id=THREE.MaterialCount++;b=b||{};this.opacity=b.opacity!==void 0?b.opacity:1;this.transparent=b.transparent!==void 0?b.transparent:!1;this.blending=b.blending!==void 0?b.blending:THREE.NormalBlending;this.depthTest=b.depthTest!==void 0?b.depthTest:!0;this.depthWrite=b.depthWrite!==void 0?b.depthWrite:!0;this.polygonOffset=b.polygonOffset!==void 0?b.polygonOffset:!1;this.polygonOffsetFactor=b.polygonOffsetFactor!==void 0?b.polygonOffsetFactor:0;this.polygonOffsetUnits=
b.polygonOffsetUnits!==void 0?b.polygonOffsetUnits:0;this.alphaTest=b.alphaTest!==void 0?b.alphaTest:0};THREE.MaterialCount=0;THREE.NoShading=0;THREE.FlatShading=1;THREE.SmoothShading=2;THREE.NoColors=0;THREE.FaceColors=1;THREE.VertexColors=2;THREE.NormalBlending=0;THREE.AdditiveBlending=1;THREE.SubtractiveBlending=2;THREE.MultiplyBlending=3;THREE.AdditiveAlphaBlending=4;
THREE.LineBasicMaterial=function(b){THREE.Material.call(this,b);b=b||{};this.color=b.color!==void 0?new THREE.Color(b.color):new THREE.Color(16777215);this.linewidth=b.linewidth!==void 0?b.linewidth:1;this.linecap=b.linecap!==void 0?b.linecap:"round";this.linejoin=b.linejoin!==void 0?b.linejoin:"round";this.vertexColors=b.vertexColors?b.vertexColors:!1;this.fog=b.fog!==void 0?b.fog:!0};THREE.LineBasicMaterial.prototype=new THREE.Material;THREE.LineBasicMaterial.prototype.constructor=THREE.LineBasicMaterial;
THREE.MeshBasicMaterial=function(b){THREE.Material.call(this,b);b=b||{};this.color=b.color!==void 0?new THREE.Color(b.color):new THREE.Color(16777215);this.map=b.map!==void 0?b.map:null;this.lightMap=b.lightMap!==void 0?b.lightMap:null;this.envMap=b.envMap!==void 0?b.envMap:null;this.combine=b.combine!==void 0?b.combine:THREE.MultiplyOperation;this.reflectivity=b.reflectivity!==void 0?b.reflectivity:1;this.refractionRatio=b.refractionRatio!==void 0?b.refractionRatio:0.98;this.fog=b.fog!==void 0?b.fog:
!0;this.shading=b.shading!==void 0?b.shading:THREE.SmoothShading;this.wireframe=b.wireframe!==void 0?b.wireframe:!1;this.wireframeLinewidth=b.wireframeLinewidth!==void 0?b.wireframeLinewidth:1;this.wireframeLinecap=b.wireframeLinecap!==void 0?b.wireframeLinecap:"round";this.wireframeLinejoin=b.wireframeLinejoin!==void 0?b.wireframeLinejoin:"round";this.vertexColors=b.vertexColors!==void 0?b.vertexColors:!1;this.skinning=b.skinning!==void 0?b.skinning:!1;this.morphTargets=b.morphTargets!==void 0?b.morphTargets:
!1};THREE.MeshBasicMaterial.prototype=new THREE.Material;THREE.MeshBasicMaterial.prototype.constructor=THREE.MeshBasicMaterial;
THREE.MeshLambertMaterial=function(b){THREE.Material.call(this,b);b=b||{};this.color=b.color!==void 0?new THREE.Color(b.color):new THREE.Color(16777215);this.map=b.map!==void 0?b.map:null;this.lightMap=b.lightMap!==void 0?b.lightMap:null;this.envMap=b.envMap!==void 0?b.envMap:null;this.combine=b.combine!==void 0?b.combine:THREE.MultiplyOperation;this.reflectivity=b.reflectivity!==void 0?b.reflectivity:1;this.refractionRatio=b.refractionRatio!==void 0?b.refractionRatio:0.98;this.fog=b.fog!==void 0?
b.fog:!0;this.shading=b.shading!==void 0?b.shading:THREE.SmoothShading;this.wireframe=b.wireframe!==void 0?b.wireframe:!1;this.wireframeLinewidth=b.wireframeLinewidth!==void 0?b.wireframeLinewidth:1;this.wireframeLinecap=b.wireframeLinecap!==void 0?b.wireframeLinecap:"round";this.wireframeLinejoin=b.wireframeLinejoin!==void 0?b.wireframeLinejoin:"round";this.vertexColors=b.vertexColors!==void 0?b.vertexColors:!1;this.skinning=b.skinning!==void 0?b.skinning:!1;this.morphTargets=b.morphTargets!==void 0?
b.morphTargets:!1};THREE.MeshLambertMaterial.prototype=new THREE.Material;THREE.MeshLambertMaterial.prototype.constructor=THREE.MeshLambertMaterial;
THREE.MeshPhongMaterial=function(b){THREE.Material.call(this,b);b=b||{};this.color=b.color!==void 0?new THREE.Color(b.color):new THREE.Color(16777215);this.ambient=b.ambient!==void 0?new THREE.Color(b.ambient):new THREE.Color(328965);this.specular=b.specular!==void 0?new THREE.Color(b.specular):new THREE.Color(1118481);this.shininess=b.shininess!==void 0?b.shininess:30;this.map=b.map!==void 0?b.map:null;this.lightMap=b.lightMap!==void 0?b.lightMap:null;this.envMap=b.envMap!==void 0?b.envMap:null;
this.combine=b.combine!==void 0?b.combine:THREE.MultiplyOperation;this.reflectivity=b.reflectivity!==void 0?b.reflectivity:1;this.refractionRatio=b.refractionRatio!==void 0?b.refractionRatio:0.98;this.fog=b.fog!==void 0?b.fog:!0;this.shading=b.shading!==void 0?b.shading:THREE.SmoothShading;this.wireframe=b.wireframe!==void 0?b.wireframe:!1;this.wireframeLinewidth=b.wireframeLinewidth!==void 0?b.wireframeLinewidth:1;this.wireframeLinecap=b.wireframeLinecap!==void 0?b.wireframeLinecap:"round";this.wireframeLinejoin=
b.wireframeLinejoin!==void 0?b.wireframeLinejoin:"round";this.vertexColors=b.vertexColors!==void 0?b.vertexColors:!1;this.skinning=b.skinning!==void 0?b.skinning:!1;this.morphTargets=b.morphTargets!==void 0?b.morphTargets:!1};THREE.MeshPhongMaterial.prototype=new THREE.Material;THREE.MeshPhongMaterial.prototype.constructor=THREE.MeshPhongMaterial;
THREE.MeshDepthMaterial=function(b){THREE.Material.call(this,b);b=b||{};this.shading=b.shading!==void 0?b.shading:THREE.SmoothShading;this.wireframe=b.wireframe!==void 0?b.wireframe:!1;this.wireframeLinewidth=b.wireframeLinewidth!==void 0?b.wireframeLinewidth:1};THREE.MeshDepthMaterial.prototype=new THREE.Material;THREE.MeshDepthMaterial.prototype.constructor=THREE.MeshDepthMaterial;
THREE.MeshNormalMaterial=function(b){THREE.Material.call(this,b);b=b||{};this.shading=b.shading?b.shading:THREE.FlatShading;this.wireframe=b.wireframe?b.wireframe:!1;this.wireframeLinewidth=b.wireframeLinewidth?b.wireframeLinewidth:1};THREE.MeshNormalMaterial.prototype=new THREE.Material;THREE.MeshNormalMaterial.prototype.constructor=THREE.MeshNormalMaterial;THREE.MeshFaceMaterial=function(){};
THREE.MeshShaderMaterial=function(b){console.warn("DEPRECATED: MeshShaderMaterial() is now ShaderMaterial().");return new THREE.ShaderMaterial(b)};
THREE.ParticleBasicMaterial=function(b){THREE.Material.call(this,b);b=b||{};this.color=b.color!==void 0?new THREE.Color(b.color):new THREE.Color(16777215);this.map=b.map!==void 0?b.map:null;this.size=b.size!==void 0?b.size:1;this.sizeAttenuation=b.sizeAttenuation!==void 0?b.sizeAttenuation:!0;this.vertexColors=b.vertexColors!==void 0?b.vertexColors:!1;this.fog=b.fog!==void 0?b.fog:!0};THREE.ParticleBasicMaterial.prototype=new THREE.Material;THREE.ParticleBasicMaterial.prototype.constructor=THREE.ParticleBasicMaterial;
THREE.ParticleCanvasMaterial=function(b){THREE.Material.call(this,b);b=b||{};this.color=b.color!==void 0?new THREE.Color(b.color):new THREE.Color(16777215);this.program=b.program!==void 0?b.program:function(){}};THREE.ParticleCanvasMaterial.prototype=new THREE.Material;THREE.ParticleCanvasMaterial.prototype.constructor=THREE.ParticleCanvasMaterial;THREE.ParticleDOMMaterial=function(b){THREE.Material.call(this);this.domElement=b};
THREE.ShaderMaterial=function(b){THREE.Material.call(this,b);b=b||{};this.fragmentShader=b.fragmentShader!==void 0?b.fragmentShader:"void main() {}";this.vertexShader=b.vertexShader!==void 0?b.vertexShader:"void main() {}";this.uniforms=b.uniforms!==void 0?b.uniforms:{};this.attributes=b.attributes;this.shading=b.shading!==void 0?b.shading:THREE.SmoothShading;this.wireframe=b.wireframe!==void 0?b.wireframe:!1;this.wireframeLinewidth=b.wireframeLinewidth!==void 0?b.wireframeLinewidth:1;this.fog=b.fog!==
void 0?b.fog:!1;this.lights=b.lights!==void 0?b.lights:!1;this.vertexColors=b.vertexColors!==void 0?b.vertexColors:!1;this.skinning=b.skinning!==void 0?b.skinning:!1;this.morphTargets=b.morphTargets!==void 0?b.morphTargets:!1};THREE.ShaderMaterial.prototype=new THREE.Material;THREE.ShaderMaterial.prototype.constructor=THREE.ShaderMaterial;
THREE.Texture=function(b,c,e,f,h,k){this.id=THREE.TextureCount++;this.image=b;this.mapping=c!==void 0?c:new THREE.UVMapping;this.wrapS=e!==void 0?e:THREE.ClampToEdgeWrapping;this.wrapT=f!==void 0?f:THREE.ClampToEdgeWrapping;this.magFilter=h!==void 0?h:THREE.LinearFilter;this.minFilter=k!==void 0?k:THREE.LinearMipMapLinearFilter;this.offset=new THREE.Vector2(0,0);this.repeat=new THREE.Vector2(1,1);this.needsUpdate=!1};
THREE.Texture.prototype={constructor:THREE.Texture,clone:function(){var b=new THREE.Texture(this.image,this.mapping,this.wrapS,this.wrapT,this.magFilter,this.minFilter);b.offset.copy(this.offset);b.repeat.copy(this.repeat);return b}};THREE.TextureCount=0;THREE.MultiplyOperation=0;THREE.MixOperation=1;THREE.CubeReflectionMapping=function(){};THREE.CubeRefractionMapping=function(){};THREE.LatitudeReflectionMapping=function(){};THREE.LatitudeRefractionMapping=function(){};
THREE.SphericalReflectionMapping=function(){};THREE.SphericalRefractionMapping=function(){};THREE.UVMapping=function(){};THREE.RepeatWrapping=0;THREE.ClampToEdgeWrapping=1;THREE.MirroredRepeatWrapping=2;THREE.NearestFilter=3;THREE.NearestMipMapNearestFilter=4;THREE.NearestMipMapLinearFilter=5;THREE.LinearFilter=6;THREE.LinearMipMapNearestFilter=7;THREE.LinearMipMapLinearFilter=8;THREE.ByteType=9;THREE.UnsignedByteType=10;THREE.ShortType=11;THREE.UnsignedShortType=12;THREE.IntType=13;
THREE.UnsignedIntType=14;THREE.FloatType=15;THREE.AlphaFormat=16;THREE.RGBFormat=17;THREE.RGBAFormat=18;THREE.LuminanceFormat=19;THREE.LuminanceAlphaFormat=20;THREE.DataTexture=function(b,c,e,f,h,k,m,n,t){THREE.Texture.call(this,null,h,k,m,n,t);this.image={data:b,width:c,height:e};this.format=f!==void 0?f:THREE.RGBAFormat};THREE.DataTexture.prototype=new THREE.Texture;THREE.DataTexture.prototype.constructor=THREE.DataTexture;
THREE.DataTexture.prototype.clone=function(){var b=new THREE.DataTexture(this.data.slice(0),this.mapping,this.wrapS,this.wrapT,this.magFilter,this.minFilter);b.offset.copy(this.offset);b.repeat.copy(this.repeat);return b};THREE.Particle=function(b){THREE.Object3D.call(this);this.materials=b instanceof Array?b:[b]};THREE.Particle.prototype=new THREE.Object3D;THREE.Particle.prototype.constructor=THREE.Particle;
THREE.ParticleSystem=function(b,c){THREE.Object3D.call(this);this.geometry=b;this.materials=c instanceof Array?c:[c];this.sortParticles=!1};THREE.ParticleSystem.prototype=new THREE.Object3D;THREE.ParticleSystem.prototype.constructor=THREE.ParticleSystem;THREE.Line=function(b,c,e){THREE.Object3D.call(this);this.geometry=b;this.materials=c instanceof Array?c:[c];this.type=e!=void 0?e:THREE.LineStrip};THREE.LineStrip=0;THREE.LinePieces=1;THREE.Line.prototype=new THREE.Object3D;
THREE.Line.prototype.constructor=THREE.Line;
THREE.Mesh=function(b,c){THREE.Object3D.call(this);this.geometry=b;this.materials=c&&c.length?c:[c];this.overdraw=!1;if(this.geometry&&(this.geometry.boundingSphere||this.geometry.computeBoundingSphere(),this.boundRadius=b.boundingSphere.radius,this.geometry.morphTargets.length)){this.morphTargetBase=-1;this.morphTargetForcedOrder=[];this.morphTargetInfluences=[];this.morphTargetDictionary={};for(var e=0;e<this.geometry.morphTargets.length;e++)this.morphTargetInfluences.push(0),this.morphTargetDictionary[this.geometry.morphTargets[e].name]=
e}};THREE.Mesh.prototype=new THREE.Object3D;THREE.Mesh.prototype.constructor=THREE.Mesh;THREE.Mesh.prototype.supr=THREE.Object3D.prototype;THREE.Mesh.prototype.getMorphTargetIndexByName=function(b){if(this.morphTargetDictionary[b]!==void 0)return this.morphTargetDictionary[b];console.log("THREE.Mesh.getMorphTargetIndexByName: morph target "+b+" does not exist. Returning 0.");return 0};
THREE.Bone=function(b){THREE.Object3D.call(this);this.skin=b;this.skinMatrix=new THREE.Matrix4;this.hasNoneBoneChildren=!1};THREE.Bone.prototype=new THREE.Object3D;THREE.Bone.prototype.constructor=THREE.Bone;THREE.Bone.prototype.supr=THREE.Object3D.prototype;
THREE.Bone.prototype.update=function(b,c,e){this.matrixAutoUpdate&&(c|=this.updateMatrix());if(c||this.matrixWorldNeedsUpdate)b?this.skinMatrix.multiply(b,this.matrix):this.skinMatrix.copy(this.matrix),this.matrixWorldNeedsUpdate=!1,c=!0;var f,h=this.children.length;if(this.hasNoneBoneChildren){this.matrixWorld.multiply(this.skin.matrixWorld,this.skinMatrix);for(f=0;f<h;f++)b=this.children[f],b instanceof THREE.Bone?b.update(this.skinMatrix,c,e):b.update(this.matrixWorld,!0,e)}else for(f=0;f<h;f++)this.children[f].update(this.skinMatrix,
c,e)};THREE.Bone.prototype.addChild=function(b){if(this.children.indexOf(b)===-1&&(b.parent!==void 0&&b.parent.removeChild(b),b.parent=this,this.children.push(b),!(b instanceof THREE.Bone)))this.hasNoneBoneChildren=!0};
THREE.SkinnedMesh=function(b,c){THREE.Mesh.call(this,b,c);this.identityMatrix=new THREE.Matrix4;this.bones=[];this.boneMatrices=[];var e,f,h,k,m,n;if(this.geometry.bones!==void 0){for(e=0;e<this.geometry.bones.length;e++)h=this.geometry.bones[e],k=h.pos,m=h.rotq,n=h.scl,f=this.addBone(),f.name=h.name,f.position.set(k[0],k[1],k[2]),f.quaternion.set(m[0],m[1],m[2],m[3]),f.useQuaternion=!0,n!==void 0?f.scale.set(n[0],n[1],n[2]):f.scale.set(1,1,1);for(e=0;e<this.bones.length;e++)h=this.geometry.bones[e],
f=this.bones[e],h.parent===-1?this.addChild(f):this.bones[h.parent].addChild(f);this.boneMatrices=new Float32Array(16*this.bones.length);this.pose()}};THREE.SkinnedMesh.prototype=new THREE.Mesh;THREE.SkinnedMesh.prototype.constructor=THREE.SkinnedMesh;
THREE.SkinnedMesh.prototype.update=function(b,c,e){if(this.visible){this.matrixAutoUpdate&&(c|=this.updateMatrix());if(c||this.matrixWorldNeedsUpdate)b?this.matrixWorld.multiply(b,this.matrix):this.matrixWorld.copy(this.matrix),this.matrixWorldNeedsUpdate=!1,c=!0;var f,h=this.children.length;for(f=0;f<h;f++)b=this.children[f],b instanceof THREE.Bone?b.update(this.identityMatrix,!1,e):b.update(this.matrixWorld,c,e);e=this.bones.length;ba=this.bones;bm=this.boneMatrices;for(c=0;c<e;c++)ba[c].skinMatrix.flattenToArrayOffset(bm,
c*16)}};THREE.SkinnedMesh.prototype.addBone=function(b){b===void 0&&(b=new THREE.Bone(this));this.bones.push(b);return b};
THREE.SkinnedMesh.prototype.pose=function(){this.update(void 0,!0);for(var b,c=[],e=0;e<this.bones.length;e++)b=this.bones[e],c.push(THREE.Matrix4.makeInvert(b.skinMatrix)),b.skinMatrix.flattenToArrayOffset(this.boneMatrices,e*16);if(this.geometry.skinVerticesA===void 0){this.geometry.skinVerticesA=[];this.geometry.skinVerticesB=[];var f;for(b=0;b<this.geometry.skinIndices.length;b++){var e=this.geometry.vertices[b].position,h=this.geometry.skinIndices[b].x,k=this.geometry.skinIndices[b].y;f=new THREE.Vector3(e.x,
e.y,e.z);this.geometry.skinVerticesA.push(c[h].multiplyVector3(f));f=new THREE.Vector3(e.x,e.y,e.z);this.geometry.skinVerticesB.push(c[k].multiplyVector3(f));this.geometry.skinWeights[b].x+this.geometry.skinWeights[b].y!==1&&(e=(1-(this.geometry.skinWeights[b].x+this.geometry.skinWeights[b].y))*0.5,this.geometry.skinWeights[b].x+=e,this.geometry.skinWeights[b].y+=e)}}};THREE.Ribbon=function(b,c){THREE.Object3D.call(this);this.geometry=b;this.materials=c instanceof Array?c:[c]};
THREE.Ribbon.prototype=new THREE.Object3D;THREE.Ribbon.prototype.constructor=THREE.Ribbon;THREE.LOD=function(){THREE.Object3D.call(this);this.LODs=[]};THREE.LOD.prototype=new THREE.Object3D;THREE.LOD.prototype.constructor=THREE.LOD;THREE.LOD.prototype.supr=THREE.Object3D.prototype;THREE.LOD.prototype.addLevel=function(b,c){c===void 0&&(c=0);for(var c=Math.abs(c),e=0;e<this.LODs.length;e++)if(c<this.LODs[e].visibleAtDistance)break;this.LODs.splice(e,0,{visibleAtDistance:c,object3D:b});this.add(b)};
THREE.LOD.prototype.update=function(b,c,e){this.matrixAutoUpdate&&(c|=this.updateMatrix());if(c||this.matrixWorldNeedsUpdate)b?this.matrixWorld.multiply(b,this.matrix):this.matrixWorld.copy(this.matrix),this.matrixWorldNeedsUpdate=!1,c=!0;if(this.LODs.length>1){b=e.matrixWorldInverse;b=-(b.n31*this.position.x+b.n32*this.position.y+b.n33*this.position.z+b.n34);this.LODs[0].object3D.visible=!0;for(var f=1;f<this.LODs.length;f++)if(b>=this.LODs[f].visibleAtDistance)this.LODs[f-1].object3D.visible=!1,
this.LODs[f].object3D.visible=!0;else break;for(;f<this.LODs.length;f++)this.LODs[f].object3D.visible=!1}for(b=0;b<this.children.length;b++)this.children[b].update(this.matrixWorld,c,e)};
THREE.Sprite=function(b){THREE.Object3D.call(this);this.color=b.color!==void 0?new THREE.Color(b.color):new THREE.Color(16777215);this.map=b.map instanceof THREE.Texture?b.map:THREE.ImageUtils.loadTexture(b.map);this.blending=b.blending!==void 0?b.blending:THREE.NormalBlending;this.useScreenCoordinates=b.useScreenCoordinates!==void 0?b.useScreenCoordinates:!0;this.mergeWith3D=b.mergeWith3D!==void 0?b.mergeWith3D:!this.useScreenCoordinates;this.affectedByDistance=b.affectedByDistance!==void 0?b.affectedByDistance:
!this.useScreenCoordinates;this.scaleByViewport=b.scaleByViewport!==void 0?b.scaleByViewport:!this.affectedByDistance;this.alignment=b.alignment instanceof THREE.Vector2?b.alignment:THREE.SpriteAlignment.center;this.rotation3d=this.rotation;this.rotation=0;this.opacity=1;this.uvOffset=new THREE.Vector2(0,0);this.uvScale=new THREE.Vector2(1,1)};THREE.Sprite.prototype=new THREE.Object3D;THREE.Sprite.prototype.constructor=THREE.Sprite;THREE.Sprite.prototype.supr=THREE.Object3D.prototype;
THREE.Sprite.prototype.updateMatrix=function(){this.matrix.setPosition(this.position);this.rotation3d.set(0,0,this.rotation);this.matrix.setRotationFromEuler(this.rotation3d);if(this.scale.x!==1||this.scale.y!==1)this.matrix.scale(this.scale),this.boundRadiusScale=Math.max(this.scale.x,this.scale.y);this.matrixWorldNeedsUpdate=!0};THREE.SpriteAlignment={};THREE.SpriteAlignment.topLeft=new THREE.Vector2(1,-1);THREE.SpriteAlignment.topCenter=new THREE.Vector2(0,-1);
THREE.SpriteAlignment.topRight=new THREE.Vector2(-1,-1);THREE.SpriteAlignment.centerLeft=new THREE.Vector2(1,0);THREE.SpriteAlignment.center=new THREE.Vector2(0,0);THREE.SpriteAlignment.centerRight=new THREE.Vector2(-1,0);THREE.SpriteAlignment.bottomLeft=new THREE.Vector2(1,1);THREE.SpriteAlignment.bottomCenter=new THREE.Vector2(0,1);THREE.SpriteAlignment.bottomRight=new THREE.Vector2(-1,1);
THREE.Scene=function(){THREE.Object3D.call(this);this.fog=null;this.matrixAutoUpdate=!1;this.collisions=this.overrideMaterial=null;this.objects=[];this.lights=[];this.__objectsAdded=[];this.__objectsRemoved=[]};THREE.Scene.prototype=new THREE.Object3D;THREE.Scene.prototype.constructor=THREE.Scene;THREE.Scene.prototype.supr=THREE.Object3D.prototype;THREE.Scene.prototype.add=function(b){this.supr.add.call(this,b);this.addChildRecurse(b)};
THREE.Scene.prototype.addChildRecurse=function(b){if(b instanceof THREE.Light)this.lights.indexOf(b)===-1&&this.lights.push(b);else if(!(b instanceof THREE.Camera||b instanceof THREE.Bone)&&this.objects.indexOf(b)===-1){this.objects.push(b);this.__objectsAdded.push(b);var c=this.__objectsRemoved.indexOf(b);c!==-1&&this.__objectsRemoved.splice(c,1)}for(c=0;c<b.children.length;c++)this.addChildRecurse(b.children[c])};THREE.Scene.prototype.remove=function(b){this.supr.remove.call(this,b);this.removeChildRecurse(b)};
THREE.Scene.prototype.removeChildRecurse=function(b){if(b instanceof THREE.Light){var c=this.lights.indexOf(b);c!==-1&&this.lights.splice(c,1)}else b instanceof THREE.Camera||(c=this.objects.indexOf(b),c!==-1&&(this.objects.splice(c,1),this.__objectsRemoved.push(b),c=this.__objectsAdded.indexOf(b),c!==-1&&this.__objectsAdded.splice(c,1)));for(c=0;c<b.children.length;c++)this.removeChildRecurse(b.children[c])};
THREE.Scene.prototype.addChild=function(b){console.warn("DEPRECATED: Scene.addChild() is now Scene.add().");this.add(b)};THREE.Scene.prototype.addObject=function(b){console.warn("DEPRECATED: Scene.addObject() is now Scene.add().");this.add(b)};THREE.Scene.prototype.addLight=function(b){console.warn("DEPRECATED: Scene.addLight() is now Scene.add().");this.add(b)};THREE.Scene.prototype.removeChild=function(b){console.warn("DEPRECATED: Scene.removeChild() is now Scene.remove().");this.remove(b)};
THREE.Scene.prototype.removeObject=function(b){console.warn("DEPRECATED: Scene.removeObject() is now Scene.remove().");this.remove(b)};THREE.Scene.prototype.removeLight=function(b){console.warn("DEPRECATED: Scene.removeLight() is now Scene.remove().");this.remove(b)};THREE.Fog=function(b,c,e){this.color=new THREE.Color(b);this.near=c!==void 0?c:1;this.far=e!==void 0?e:1E3};THREE.FogExp2=function(b,c){this.color=new THREE.Color(b);this.density=c!==void 0?c:2.5E-4};
THREE.DOMRenderer=function(){THREE.Renderer.call(this);var b=null,c=new THREE.Projector,e,f,h,k;this.domElement=document.createElement("div");this.setSize=function(b,c){e=b;f=c;h=e/2;k=f/2};this.render=function(e,f){var t,u,v,p,x,w,A,z;b=c.projectScene(e,f);t=0;for(u=b.length;t<u;t++)if(x=b[t],x instanceof THREE.RenderableParticle){A=x.x*h+h;z=x.y*k+k;v=0;for(p=x.material.length;v<p;v++)if(w=x.material[v],w instanceof THREE.ParticleDOMMaterial)w=w.domElement,w.style.left=A+"px",w.style.top=z+"px"}}};
THREE.CanvasRenderer=function(b){function c(b){if(y!=b)w.globalAlpha=y=b}function e(b){if(C!=b){switch(b){case THREE.NormalBlending:w.globalCompositeOperation="source-over";break;case THREE.AdditiveBlending:w.globalCompositeOperation="lighter";break;case THREE.SubtractiveBlending:w.globalCompositeOperation="darker"}C=b}}function f(b){if(E!=b)w.strokeStyle=E=b}function h(b){if(D!=b)w.fillStyle=D=b}var k=this,m=null,n=new THREE.Projector,b=b||{},t=b.canvas!==void 0?b.canvas:document.createElement("canvas"),
u,v,p,x,w=t.getContext("2d"),A=new THREE.Color(0),z=0,y=1,C=0,E=null,D=null,F=null,M=null,N=null,G,H,K,Z,L=new THREE.RenderableVertex,P=new THREE.RenderableVertex,U,Y,X,o,ea,R,pa,fa,ma,da,la,ga,$=new THREE.Color(0),ca=new THREE.Color(0),aa=new THREE.Color(0),ha=new THREE.Color(0),ka=new THREE.Color(0),sa=[],J,Q,na,ra,va,ua,Ea,Ba,Da,Fa,V=new THREE.Rectangle,T=new THREE.Rectangle,O=new THREE.Rectangle,qa=!1,ia=new THREE.Color,ja=new THREE.Color,ya=new THREE.Color,wa=new THREE.Color,oa=new THREE.Vector3,
Ia,za,Ka,Ca,Ga,W,b=16;Ia=document.createElement("canvas");Ia.width=Ia.height=2;za=Ia.getContext("2d");za.fillStyle="rgba(0,0,0,1)";za.fillRect(0,0,2,2);Ka=za.getImageData(0,0,2,2);Ca=Ka.data;Ga=document.createElement("canvas");Ga.width=Ga.height=b;W=Ga.getContext("2d");W.translate(-b/2,-b/2);W.scale(b,b);b--;this.domElement=t;this.sortElements=this.sortObjects=this.autoClear=!0;this.info={render:{vertices:0,faces:0}};this.setSize=function(b,c){u=b;v=c;p=Math.floor(u/2);x=Math.floor(v/2);t.width=u;
t.height=v;V.set(-p,-x,p,x);T.set(-p,-x,p,x);y=1;C=0;N=M=F=D=E=null};this.setClearColor=function(b,c){A.copy(b);z=c;T.set(-p,-x,p,x)};this.setClearColorHex=function(b,c){A.setHex(b);z=c;T.set(-p,-x,p,x)};this.clear=function(){w.setTransform(1,0,0,-1,p,x);T.isEmpty()||(T.minSelf(V),T.inflate(2),z<1&&w.clearRect(Math.floor(T.getX()),Math.floor(T.getY()),Math.floor(T.getWidth()),Math.floor(T.getHeight())),z>0&&(e(THREE.NormalBlending),c(1),h("rgba("+Math.floor(A.r*255)+","+Math.floor(A.g*255)+","+Math.floor(A.b*
255)+","+z+")"),w.fillRect(Math.floor(T.getX()),Math.floor(T.getY()),Math.floor(T.getWidth()),Math.floor(T.getHeight()))),T.empty())};this.render=function(b,t){function u(b){var c,e,f,k=b.lights;ja.setRGB(0,0,0);ya.setRGB(0,0,0);wa.setRGB(0,0,0);b=0;for(c=k.length;b<c;b++)e=k[b],f=e.color,e instanceof THREE.AmbientLight?(ja.r+=f.r,ja.g+=f.g,ja.b+=f.b):e instanceof THREE.DirectionalLight?(ya.r+=f.r,ya.g+=f.g,ya.b+=f.b):e instanceof THREE.PointLight&&(wa.r+=f.r,wa.g+=f.g,wa.b+=f.b)}function v(b,c,e,
f){var k,h,m,o,n=b.lights,b=0;for(k=n.length;b<k;b++)h=n[b],m=h.color,h instanceof THREE.DirectionalLight?(o=e.dot(h.position),o<=0||(o*=h.intensity,f.r+=m.r*o,f.g+=m.g*o,f.b+=m.b*o)):h instanceof THREE.PointLight&&(o=e.dot(oa.sub(h.position,c).normalize()),o<=0||(o*=h.distance==0?1:1-Math.min(c.distanceTo(h.position)/h.distance,1),o!=0&&(o*=h.intensity,f.r+=m.r*o,f.g+=m.g*o,f.b+=m.b*o)))}function z(b,k,m){c(m.opacity);e(m.blending);var o,n,t,u,v,xa;if(m instanceof THREE.ParticleBasicMaterial){if(m.map)u=
m.map.image,v=u.width>>1,xa=u.height>>1,m=k.scale.x*p,t=k.scale.y*x,o=m*v,n=t*xa,O.set(b.x-o,b.y-n,b.x+o,b.y+n),V.intersects(O)&&(w.save(),w.translate(b.x,b.y),w.rotate(-k.rotation),w.scale(m,-t),w.translate(-v,-xa),w.drawImage(u,0,0),w.restore())}else m instanceof THREE.ParticleCanvasMaterial&&(o=k.scale.x*p,n=k.scale.y*x,O.set(b.x-o,b.y-n,b.x+o,b.y+n),V.intersects(O)&&(f(m.color.getContextStyle()),h(m.color.getContextStyle()),w.save(),w.translate(b.x,b.y),w.rotate(-k.rotation),w.scale(o,n),m.program(w),
w.restore()))}function y(b,k,h,m){c(m.opacity);e(m.blending);w.beginPath();w.moveTo(b.positionScreen.x,b.positionScreen.y);w.lineTo(k.positionScreen.x,k.positionScreen.y);w.closePath();if(m instanceof THREE.LineBasicMaterial){b=m.linewidth;if(F!=b)w.lineWidth=F=b;b=m.linecap;if(M!=b)w.lineCap=M=b;b=m.linejoin;if(N!=b)w.lineJoin=N=b;f(m.color.getContextStyle());w.stroke();O.inflate(m.linewidth*2)}}function A(b,f,h,m,n,u,p,w,x){k.info.render.vertices+=3;k.info.render.faces++;c(w.opacity);e(w.blending);
U=b.positionScreen.x;Y=b.positionScreen.y;X=f.positionScreen.x;o=f.positionScreen.y;ea=h.positionScreen.x;R=h.positionScreen.y;E(U,Y,X,o,ea,R);if(w instanceof THREE.MeshBasicMaterial)if(w.map)w.map.mapping instanceof THREE.UVMapping&&(ra=p.uvs[0],ab(U,Y,X,o,ea,R,ra[m].u,ra[m].v,ra[n].u,ra[n].v,ra[u].u,ra[u].v,w.map));else if(w.envMap){if(w.envMap.mapping instanceof THREE.SphericalReflectionMapping)b=t.matrixWorldInverse,oa.copy(p.vertexNormalsWorld[0]),va=(oa.x*b.n11+oa.y*b.n12+oa.z*b.n13)*0.5+0.5,
ua=-(oa.x*b.n21+oa.y*b.n22+oa.z*b.n23)*0.5+0.5,oa.copy(p.vertexNormalsWorld[1]),Ea=(oa.x*b.n11+oa.y*b.n12+oa.z*b.n13)*0.5+0.5,Ba=-(oa.x*b.n21+oa.y*b.n22+oa.z*b.n23)*0.5+0.5,oa.copy(p.vertexNormalsWorld[2]),Da=(oa.x*b.n11+oa.y*b.n12+oa.z*b.n13)*0.5+0.5,Fa=-(oa.x*b.n21+oa.y*b.n22+oa.z*b.n23)*0.5+0.5,ab(U,Y,X,o,ea,R,va,ua,Ea,Ba,Da,Fa,w.envMap)}else w.wireframe?Na(w.color,w.wireframeLinewidth,w.wireframeLinecap,w.wireframeLinejoin):Oa(w.color);else if(w instanceof THREE.MeshLambertMaterial)w.map&&!w.wireframe&&
(w.map.mapping instanceof THREE.UVMapping&&(ra=p.uvs[0],ab(U,Y,X,o,ea,R,ra[m].u,ra[m].v,ra[n].u,ra[n].v,ra[u].u,ra[u].v,w.map)),e(THREE.SubtractiveBlending)),qa?!w.wireframe&&w.shading==THREE.SmoothShading&&p.vertexNormalsWorld.length==3?(ca.r=aa.r=ha.r=ja.r,ca.g=aa.g=ha.g=ja.g,ca.b=aa.b=ha.b=ja.b,v(x,p.v1.positionWorld,p.vertexNormalsWorld[0],ca),v(x,p.v2.positionWorld,p.vertexNormalsWorld[1],aa),v(x,p.v3.positionWorld,p.vertexNormalsWorld[2],ha),ca.r=Math.max(0,Math.min(w.color.r*ca.r,1)),ca.g=
Math.max(0,Math.min(w.color.g*ca.g,1)),ca.b=Math.max(0,Math.min(w.color.b*ca.b,1)),aa.r=Math.max(0,Math.min(w.color.r*aa.r,1)),aa.g=Math.max(0,Math.min(w.color.g*aa.g,1)),aa.b=Math.max(0,Math.min(w.color.b*aa.b,1)),ha.r=Math.max(0,Math.min(w.color.r*ha.r,1)),ha.g=Math.max(0,Math.min(w.color.g*ha.g,1)),ha.b=Math.max(0,Math.min(w.color.b*ha.b,1)),ka.r=(aa.r+ha.r)*0.5,ka.g=(aa.g+ha.g)*0.5,ka.b=(aa.b+ha.b)*0.5,na=Ya(ca,aa,ha,ka),Va(U,Y,X,o,ea,R,0,0,1,0,0,1,na)):(ia.r=ja.r,ia.g=ja.g,ia.b=ja.b,v(x,p.centroidWorld,
p.normalWorld,ia),$.r=Math.max(0,Math.min(w.color.r*ia.r,1)),$.g=Math.max(0,Math.min(w.color.g*ia.g,1)),$.b=Math.max(0,Math.min(w.color.b*ia.b,1)),w.wireframe?Na($,w.wireframeLinewidth,w.wireframeLinecap,w.wireframeLinejoin):Oa($)):w.wireframe?Na(w.color,w.wireframeLinewidth,w.wireframeLinecap,w.wireframeLinejoin):Oa(w.color);else if(w instanceof THREE.MeshDepthMaterial)J=t.near,Q=t.far,ca.r=ca.g=ca.b=1-Ra(b.positionScreen.z,J,Q),aa.r=aa.g=aa.b=1-Ra(f.positionScreen.z,J,Q),ha.r=ha.g=ha.b=1-Ra(h.positionScreen.z,
J,Q),ka.r=(aa.r+ha.r)*0.5,ka.g=(aa.g+ha.g)*0.5,ka.b=(aa.b+ha.b)*0.5,na=Ya(ca,aa,ha,ka),Va(U,Y,X,o,ea,R,0,0,1,0,0,1,na);else if(w instanceof THREE.MeshNormalMaterial)$.r=Wa(p.normalWorld.x),$.g=Wa(p.normalWorld.y),$.b=Wa(p.normalWorld.z),w.wireframe?Na($,w.wireframeLinewidth,w.wireframeLinecap,w.wireframeLinejoin):Oa($)}function C(b,f,h,m,n,u,w,p,x){k.info.render.vertices+=4;k.info.render.faces++;c(p.opacity);e(p.blending);if(p.map||p.envMap)A(b,f,m,0,1,3,w,p,x),A(n,h,u,1,2,3,w,p,x);else if(U=b.positionScreen.x,
Y=b.positionScreen.y,X=f.positionScreen.x,o=f.positionScreen.y,ea=h.positionScreen.x,R=h.positionScreen.y,pa=m.positionScreen.x,fa=m.positionScreen.y,ma=n.positionScreen.x,da=n.positionScreen.y,la=u.positionScreen.x,ga=u.positionScreen.y,p instanceof THREE.MeshBasicMaterial)D(U,Y,X,o,ea,R,pa,fa),p.wireframe?Na(p.color,p.wireframeLinewidth,p.wireframeLinecap,p.wireframeLinejoin):Oa(p.color);else if(p instanceof THREE.MeshLambertMaterial)qa?!p.wireframe&&p.shading==THREE.SmoothShading&&w.vertexNormalsWorld.length==
4?(ca.r=aa.r=ha.r=ka.r=ja.r,ca.g=aa.g=ha.g=ka.g=ja.g,ca.b=aa.b=ha.b=ka.b=ja.b,v(x,w.v1.positionWorld,w.vertexNormalsWorld[0],ca),v(x,w.v2.positionWorld,w.vertexNormalsWorld[1],aa),v(x,w.v4.positionWorld,w.vertexNormalsWorld[3],ha),v(x,w.v3.positionWorld,w.vertexNormalsWorld[2],ka),ca.r=Math.max(0,Math.min(p.color.r*ca.r,1)),ca.g=Math.max(0,Math.min(p.color.g*ca.g,1)),ca.b=Math.max(0,Math.min(p.color.b*ca.b,1)),aa.r=Math.max(0,Math.min(p.color.r*aa.r,1)),aa.g=Math.max(0,Math.min(p.color.g*aa.g,1)),
aa.b=Math.max(0,Math.min(p.color.b*aa.b,1)),ha.r=Math.max(0,Math.min(p.color.r*ha.r,1)),ha.g=Math.max(0,Math.min(p.color.g*ha.g,1)),ha.b=Math.max(0,Math.min(p.color.b*ha.b,1)),ka.r=Math.max(0,Math.min(p.color.r*ka.r,1)),ka.g=Math.max(0,Math.min(p.color.g*ka.g,1)),ka.b=Math.max(0,Math.min(p.color.b*ka.b,1)),na=Ya(ca,aa,ha,ka),E(U,Y,X,o,pa,fa),Va(U,Y,X,o,pa,fa,0,0,1,0,0,1,na),E(ma,da,ea,R,la,ga),Va(ma,da,ea,R,la,ga,1,0,1,1,0,1,na)):(ia.r=ja.r,ia.g=ja.g,ia.b=ja.b,v(x,w.centroidWorld,w.normalWorld,ia),
$.r=Math.max(0,Math.min(p.color.r*ia.r,1)),$.g=Math.max(0,Math.min(p.color.g*ia.g,1)),$.b=Math.max(0,Math.min(p.color.b*ia.b,1)),D(U,Y,X,o,ea,R,pa,fa),p.wireframe?Na($,p.wireframeLinewidth,p.wireframeLinecap,p.wireframeLinejoin):Oa($)):(D(U,Y,X,o,ea,R,pa,fa),p.wireframe?Na(p.color,p.wireframeLinewidth,p.wireframeLinecap,p.wireframeLinejoin):Oa(p.color));else if(p instanceof THREE.MeshNormalMaterial)$.r=Wa(w.normalWorld.x),$.g=Wa(w.normalWorld.y),$.b=Wa(w.normalWorld.z),D(U,Y,X,o,ea,R,pa,fa),p.wireframe?
Na($,p.wireframeLinewidth,p.wireframeLinecap,p.wireframeLinejoin):Oa($);else if(p instanceof THREE.MeshDepthMaterial)J=t.near,Q=t.far,ca.r=ca.g=ca.b=1-Ra(b.positionScreen.z,J,Q),aa.r=aa.g=aa.b=1-Ra(f.positionScreen.z,J,Q),ha.r=ha.g=ha.b=1-Ra(m.positionScreen.z,J,Q),ka.r=ka.g=ka.b=1-Ra(h.positionScreen.z,J,Q),na=Ya(ca,aa,ha,ka),E(U,Y,X,o,pa,fa),Va(U,Y,X,o,pa,fa,0,0,1,0,0,1,na),E(ma,da,ea,R,la,ga),Va(ma,da,ea,R,la,ga,1,0,1,1,0,1,na)}function E(b,c,e,f,k,h){w.beginPath();w.moveTo(b,c);w.lineTo(e,f);
w.lineTo(k,h);w.lineTo(b,c);w.closePath()}function D(b,c,e,f,k,h,m,o){w.beginPath();w.moveTo(b,c);w.lineTo(e,f);w.lineTo(k,h);w.lineTo(m,o);w.lineTo(b,c);w.closePath()}function Na(b,c,e,k){if(F!=c)w.lineWidth=F=c;if(M!=e)w.lineCap=M=e;if(N!=k)w.lineJoin=N=k;f(b.getContextStyle());w.stroke();O.inflate(c*2)}function Oa(b){h(b.getContextStyle());w.fill()}function ab(b,c,e,f,k,m,o,n,t,p,u,x,v){if(v.image.width!=0){if(v.needsUpdate==!0||sa[v.id]==void 0){var xa=v.wrapS==THREE.RepeatWrapping,z=v.wrapT==
THREE.RepeatWrapping;sa[v.id]=w.createPattern(v.image,xa&&z?"repeat":xa&&!z?"repeat-x":!xa&&z?"repeat-y":"no-repeat");v.needsUpdate=!1}h(sa[v.id]);var xa=v.offset.x/v.repeat.x,z=v.offset.y/v.repeat.y,V=(v.image.width-1)*v.repeat.x,v=(v.image.height-1)*v.repeat.y,o=(o+xa)*V,n=(n+z)*v,t=(t+xa)*V,p=(p+z)*v,u=(u+xa)*V,x=(x+z)*v;e-=b;f-=c;k-=b;m-=c;t-=o;p-=n;u-=o;x-=n;xa=1/(t*x-u*p);v=(x*e-p*k)*xa;p=(x*f-p*m)*xa;e=(t*k-u*e)*xa;f=(t*m-u*f)*xa;b=b-v*o-e*n;c=c-p*o-f*n;w.save();w.transform(v,p,e,f,b,c);w.fill();
w.restore()}}function Va(b,c,e,f,k,h,m,o,n,t,p,u,v){var x,xa;x=v.width-1;xa=v.height-1;m*=x;o*=xa;n*=x;t*=xa;p*=x;u*=xa;e-=b;f-=c;k-=b;h-=c;n-=m;t-=o;p-=m;u-=o;xa=1/(n*u-p*t);x=(u*e-t*k)*xa;t=(u*f-t*h)*xa;e=(n*k-p*e)*xa;f=(n*h-p*f)*xa;b=b-x*m-e*o;c=c-t*m-f*o;w.save();w.transform(x,t,e,f,b,c);w.clip();w.drawImage(v,0,0);w.restore()}function Ya(b,c,e,f){var k=~~(b.r*255),h=~~(b.g*255),b=~~(b.b*255),m=~~(c.r*255),o=~~(c.g*255),c=~~(c.b*255),n=~~(e.r*255),t=~~(e.g*255),e=~~(e.b*255),p=~~(f.r*255),u=~~(f.g*
255),f=~~(f.b*255);Ca[0]=k<0?0:k>255?255:k;Ca[1]=h<0?0:h>255?255:h;Ca[2]=b<0?0:b>255?255:b;Ca[4]=m<0?0:m>255?255:m;Ca[5]=o<0?0:o>255?255:o;Ca[6]=c<0?0:c>255?255:c;Ca[8]=n<0?0:n>255?255:n;Ca[9]=t<0?0:t>255?255:t;Ca[10]=e<0?0:e>255?255:e;Ca[12]=p<0?0:p>255?255:p;Ca[13]=u<0?0:u>255?255:u;Ca[14]=f<0?0:f>255?255:f;za.putImageData(Ka,0,0);W.drawImage(Ia,0,0);return Ga}function Ra(b,c,e){b=(b-c)/(e-c);return b*b*(3-2*b)}function Wa(b){b=(b+1)*0.5;return b<0?0:b>1?1:b}function Pa(b,c){var e=c.x-b.x,f=c.y-
b.y,k=e*e+f*f;k!=0&&(k=1/Math.sqrt(k),e*=k,f*=k,c.x+=e,c.y+=f,b.x-=e,b.y-=f)}var Za,bb,ta,Ha,Qa,Xa,$a,Aa;this.autoClear?this.clear():w.setTransform(1,0,0,-1,p,x);k.info.render.vertices=0;k.info.render.faces=0;m=n.projectScene(b,t,this.sortElements);(qa=b.lights.length>0)&&u(b);Za=0;for(bb=m.length;Za<bb;Za++){ta=m[Za];O.empty();if(ta instanceof THREE.RenderableParticle){G=ta;G.x*=p;G.y*=x;Ha=0;for(Qa=ta.materials.length;Ha<Qa;)Aa=ta.materials[Ha++],Aa.opacity!=0&&z(G,ta,Aa,b)}else if(ta instanceof
THREE.RenderableLine){if(G=ta.v1,H=ta.v2,G.positionScreen.x*=p,G.positionScreen.y*=x,H.positionScreen.x*=p,H.positionScreen.y*=x,O.addPoint(G.positionScreen.x,G.positionScreen.y),O.addPoint(H.positionScreen.x,H.positionScreen.y),V.intersects(O)){Ha=0;for(Qa=ta.materials.length;Ha<Qa;)Aa=ta.materials[Ha++],Aa.opacity!=0&&y(G,H,ta,Aa,b)}}else if(ta instanceof THREE.RenderableFace3){if(G=ta.v1,H=ta.v2,K=ta.v3,G.positionScreen.x*=p,G.positionScreen.y*=x,H.positionScreen.x*=p,H.positionScreen.y*=x,K.positionScreen.x*=
p,K.positionScreen.y*=x,ta.overdraw&&(Pa(G.positionScreen,H.positionScreen),Pa(H.positionScreen,K.positionScreen),Pa(K.positionScreen,G.positionScreen)),O.add3Points(G.positionScreen.x,G.positionScreen.y,H.positionScreen.x,H.positionScreen.y,K.positionScreen.x,K.positionScreen.y),V.intersects(O)){Ha=0;for(Qa=ta.meshMaterials.length;Ha<Qa;)if(Aa=ta.meshMaterials[Ha++],Aa instanceof THREE.MeshFaceMaterial){Xa=0;for($a=ta.faceMaterials.length;Xa<$a;)(Aa=ta.faceMaterials[Xa++])&&Aa.opacity!=0&&A(G,H,
K,0,1,2,ta,Aa,b)}else Aa.opacity!=0&&A(G,H,K,0,1,2,ta,Aa,b)}}else if(ta instanceof THREE.RenderableFace4&&(G=ta.v1,H=ta.v2,K=ta.v3,Z=ta.v4,G.positionScreen.x*=p,G.positionScreen.y*=x,H.positionScreen.x*=p,H.positionScreen.y*=x,K.positionScreen.x*=p,K.positionScreen.y*=x,Z.positionScreen.x*=p,Z.positionScreen.y*=x,L.positionScreen.copy(H.positionScreen),P.positionScreen.copy(Z.positionScreen),ta.overdraw&&(Pa(G.positionScreen,H.positionScreen),Pa(H.positionScreen,Z.positionScreen),Pa(Z.positionScreen,
G.positionScreen),Pa(K.positionScreen,L.positionScreen),Pa(K.positionScreen,P.positionScreen)),O.addPoint(G.positionScreen.x,G.positionScreen.y),O.addPoint(H.positionScreen.x,H.positionScreen.y),O.addPoint(K.positionScreen.x,K.positionScreen.y),O.addPoint(Z.positionScreen.x,Z.positionScreen.y),V.intersects(O))){Ha=0;for(Qa=ta.meshMaterials.length;Ha<Qa;)if(Aa=ta.meshMaterials[Ha++],Aa instanceof THREE.MeshFaceMaterial){Xa=0;for($a=ta.faceMaterials.length;Xa<$a;)(Aa=ta.faceMaterials[Xa++])&&Aa.opacity!=
0&&C(G,H,K,Z,L,P,ta,Aa,b)}else Aa.opacity!=0&&C(G,H,K,Z,L,P,ta,Aa,b)}T.addRectangle(O)}w.setTransform(1,0,0,1,0,0)}};
THREE.SVGRenderer=function(){function b(b,c,e){var f,k,h,m;f=0;for(k=b.lights.length;f<k;f++)h=b.lights[f],h instanceof THREE.DirectionalLight?(m=c.normalWorld.dot(h.position)*h.intensity,m>0&&(e.r+=h.color.r*m,e.g+=h.color.g*m,e.b+=h.color.b*m)):h instanceof THREE.PointLight&&(Z.sub(h.position,c.centroidWorld),Z.normalize(),m=c.normalWorld.dot(Z)*h.intensity,m>0&&(e.r+=h.color.r*m,e.g+=h.color.g*m,e.b+=h.color.b*m))}function c(c,e,m,o,n,p){k.info.render.vertices+=3;k.info.render.faces++;U=f(Y++);
U.setAttribute("d","M "+c.positionScreen.x+" "+c.positionScreen.y+" L "+e.positionScreen.x+" "+e.positionScreen.y+" L "+m.positionScreen.x+","+m.positionScreen.y+"z");n instanceof THREE.MeshBasicMaterial?F.copy(n.color):n instanceof THREE.MeshLambertMaterial?D?(M.r=N.r,M.g=N.g,M.b=N.b,b(p,o,M),F.r=Math.max(0,Math.min(n.color.r*M.r,1)),F.g=Math.max(0,Math.min(n.color.g*M.g,1)),F.b=Math.max(0,Math.min(n.color.b*M.b,1))):F.copy(n.color):n instanceof THREE.MeshDepthMaterial?(K=1-n.__2near/(n.__farPlusNear-
o.z*n.__farMinusNear),F.setRGB(K,K,K)):n instanceof THREE.MeshNormalMaterial&&F.setRGB(h(o.normalWorld.x),h(o.normalWorld.y),h(o.normalWorld.z));n.wireframe?U.setAttribute("style","fill: none; stroke: "+F.getContextStyle()+"; stroke-width: "+n.wireframeLinewidth+"; stroke-opacity: "+n.opacity+"; stroke-linecap: "+n.wireframeLinecap+"; stroke-linejoin: "+n.wireframeLinejoin):U.setAttribute("style","fill: "+F.getContextStyle()+"; fill-opacity: "+n.opacity);t.appendChild(U)}function e(c,e,m,o,n,p,u){k.info.render.vertices+=
4;k.info.render.faces++;U=f(Y++);U.setAttribute("d","M "+c.positionScreen.x+" "+c.positionScreen.y+" L "+e.positionScreen.x+" "+e.positionScreen.y+" L "+m.positionScreen.x+","+m.positionScreen.y+" L "+o.positionScreen.x+","+o.positionScreen.y+"z");p instanceof THREE.MeshBasicMaterial?F.copy(p.color):p instanceof THREE.MeshLambertMaterial?D?(M.r=N.r,M.g=N.g,M.b=N.b,b(u,n,M),F.r=Math.max(0,Math.min(p.color.r*M.r,1)),F.g=Math.max(0,Math.min(p.color.g*M.g,1)),F.b=Math.max(0,Math.min(p.color.b*M.b,1))):
F.copy(p.color):p instanceof THREE.MeshDepthMaterial?(K=1-p.__2near/(p.__farPlusNear-n.z*p.__farMinusNear),F.setRGB(K,K,K)):p instanceof THREE.MeshNormalMaterial&&F.setRGB(h(n.normalWorld.x),h(n.normalWorld.y),h(n.normalWorld.z));p.wireframe?U.setAttribute("style","fill: none; stroke: "+F.getContextStyle()+"; stroke-width: "+p.wireframeLinewidth+"; stroke-opacity: "+p.opacity+"; stroke-linecap: "+p.wireframeLinecap+"; stroke-linejoin: "+p.wireframeLinejoin):U.setAttribute("style","fill: "+F.getContextStyle()+
"; fill-opacity: "+p.opacity);t.appendChild(U)}function f(b){L[b]==null&&(L[b]=document.createElementNS("http://www.w3.org/2000/svg","path"),o==0&&L[b].setAttribute("shape-rendering","crispEdges"));return L[b]}function h(b){b=(b+1)*0.5;return b<0?0:b>1?1:b}var k=this,m=null,n=new THREE.Projector,t=document.createElementNS("http://www.w3.org/2000/svg","svg"),u,v,p,x,w,A,z,y,C=new THREE.Rectangle,E=new THREE.Rectangle,D=!1,F=new THREE.Color(16777215),M=new THREE.Color(16777215),N=new THREE.Color(0),
G=new THREE.Color(0),H=new THREE.Color(0),K,Z=new THREE.Vector3,L=[],P=[],U,Y,X,o=1;this.domElement=t;this.sortElements=this.sortObjects=this.autoClear=!0;this.info={render:{vertices:0,faces:0}};this.setQuality=function(b){switch(b){case "high":o=1;break;case "low":o=0}};this.setSize=function(b,c){u=b;v=c;p=u/2;x=v/2;t.setAttribute("viewBox",-p+" "+-x+" "+u+" "+v);t.setAttribute("width",u);t.setAttribute("height",v);C.set(-p,-x,p,x)};this.clear=function(){for(;t.childNodes.length>0;)t.removeChild(t.childNodes[0])};
this.render=function(b,f){var h,u,v,F,L,M,K,ca;this.autoClear&&this.clear();k.info.render.vertices=0;k.info.render.faces=0;m=n.projectScene(b,f,this.sortElements);X=Y=0;if(D=b.lights.length>0){K=b.lights;N.setRGB(0,0,0);G.setRGB(0,0,0);H.setRGB(0,0,0);h=0;for(u=K.length;h<u;h++)v=K[h],F=v.color,v instanceof THREE.AmbientLight?(N.r+=F.r,N.g+=F.g,N.b+=F.b):v instanceof THREE.DirectionalLight?(G.r+=F.r,G.g+=F.g,G.b+=F.b):v instanceof THREE.PointLight&&(H.r+=F.r,H.g+=F.g,H.b+=F.b)}h=0;for(u=m.length;h<
u;h++)if(K=m[h],E.empty(),K instanceof THREE.RenderableParticle){w=K;w.x*=p;w.y*=-x;v=0;for(F=K.materials.length;v<F;)v++}else if(K instanceof THREE.RenderableLine){if(w=K.v1,A=K.v2,w.positionScreen.x*=p,w.positionScreen.y*=-x,A.positionScreen.x*=p,A.positionScreen.y*=-x,E.addPoint(w.positionScreen.x,w.positionScreen.y),E.addPoint(A.positionScreen.x,A.positionScreen.y),C.intersects(E)){v=0;for(F=K.materials.length;v<F;)if((ca=K.materials[v++])&&ca.opacity!=0){L=w;M=A;var aa=X++;P[aa]==null&&(P[aa]=
document.createElementNS("http://www.w3.org/2000/svg","line"),o==0&&P[aa].setAttribute("shape-rendering","crispEdges"));U=P[aa];U.setAttribute("x1",L.positionScreen.x);U.setAttribute("y1",L.positionScreen.y);U.setAttribute("x2",M.positionScreen.x);U.setAttribute("y2",M.positionScreen.y);ca instanceof THREE.LineBasicMaterial&&(U.setAttribute("style","fill: none; stroke: "+ca.color.getContextStyle()+"; stroke-width: "+ca.linewidth+"; stroke-opacity: "+ca.opacity+"; stroke-linecap: "+ca.linecap+"; stroke-linejoin: "+
ca.linejoin),t.appendChild(U))}}}else if(K instanceof THREE.RenderableFace3){if(w=K.v1,A=K.v2,z=K.v3,w.positionScreen.x*=p,w.positionScreen.y*=-x,A.positionScreen.x*=p,A.positionScreen.y*=-x,z.positionScreen.x*=p,z.positionScreen.y*=-x,E.addPoint(w.positionScreen.x,w.positionScreen.y),E.addPoint(A.positionScreen.x,A.positionScreen.y),E.addPoint(z.positionScreen.x,z.positionScreen.y),C.intersects(E)){v=0;for(F=K.meshMaterials.length;v<F;)if(ca=K.meshMaterials[v++],ca instanceof THREE.MeshFaceMaterial){L=
0;for(M=K.faceMaterials.length;L<M;)(ca=K.faceMaterials[L++])&&ca.opacity!=0&&c(w,A,z,K,ca,b)}else ca&&ca.opacity!=0&&c(w,A,z,K,ca,b)}}else if(K instanceof THREE.RenderableFace4&&(w=K.v1,A=K.v2,z=K.v3,y=K.v4,w.positionScreen.x*=p,w.positionScreen.y*=-x,A.positionScreen.x*=p,A.positionScreen.y*=-x,z.positionScreen.x*=p,z.positionScreen.y*=-x,y.positionScreen.x*=p,y.positionScreen.y*=-x,E.addPoint(w.positionScreen.x,w.positionScreen.y),E.addPoint(A.positionScreen.x,A.positionScreen.y),E.addPoint(z.positionScreen.x,
z.positionScreen.y),E.addPoint(y.positionScreen.x,y.positionScreen.y),C.intersects(E))){v=0;for(F=K.meshMaterials.length;v<F;)if(ca=K.meshMaterials[v++],ca instanceof THREE.MeshFaceMaterial){L=0;for(M=K.faceMaterials.length;L<M;)(ca=K.faceMaterials[L++])&&ca.opacity!=0&&e(w,A,z,y,K,ca,b)}else ca&&ca.opacity!=0&&e(w,A,z,y,K,ca,b)}}};
THREE.ShaderChunk={fog_pars_fragment:"#ifdef USE_FOG\nuniform vec3 fogColor;\n#ifdef FOG_EXP2\nuniform float fogDensity;\n#else\nuniform float fogNear;\nuniform float fogFar;\n#endif\n#endif",fog_fragment:"#ifdef USE_FOG\nfloat depth = gl_FragCoord.z / gl_FragCoord.w;\n#ifdef FOG_EXP2\nconst float LOG2 = 1.442695;\nfloat fogFactor = exp2( - fogDensity * fogDensity * depth * depth * LOG2 );\nfogFactor = 1.0 - clamp( fogFactor, 0.0, 1.0 );\n#else\nfloat fogFactor = smoothstep( fogNear, fogFar, depth );\n#endif\ngl_FragColor = mix( gl_FragColor, vec4( fogColor, gl_FragColor.w ), fogFactor );\n#endif",
envmap_pars_fragment:"#ifdef USE_ENVMAP\nvarying vec3 vReflect;\nuniform float reflectivity;\nuniform samplerCube envMap;\nuniform int combine;\n#endif",envmap_fragment:"#ifdef USE_ENVMAP\nvec4 cubeColor = textureCube( envMap, vec3( -vReflect.x, vReflect.yz ) );\nif ( combine == 1 ) {\ngl_FragColor = vec4( mix( gl_FragColor.xyz, cubeColor.xyz, reflectivity ), opacity );\n} else {\ngl_FragColor = gl_FragColor * cubeColor;\n}\n#endif",envmap_pars_vertex:"#ifdef USE_ENVMAP\nvarying vec3 vReflect;\nuniform float refractionRatio;\nuniform bool useRefract;\n#endif",
envmap_vertex:"#ifdef USE_ENVMAP\nvec4 mPosition = objectMatrix * vec4( position, 1.0 );\nvec3 nWorld = mat3( objectMatrix[ 0 ].xyz, objectMatrix[ 1 ].xyz, objectMatrix[ 2 ].xyz ) * normal;\nif ( useRefract ) {\nvReflect = refract( normalize( mPosition.xyz - cameraPosition ), normalize( nWorld.xyz ), refractionRatio );\n} else {\nvReflect = reflect( normalize( mPosition.xyz - cameraPosition ), normalize( nWorld.xyz ) );\n}\n#endif",map_particle_pars_fragment:"#ifdef USE_MAP\nuniform sampler2D map;\n#endif",
map_particle_fragment:"#ifdef USE_MAP\ngl_FragColor = gl_FragColor * texture2D( map, gl_PointCoord );\n#endif",map_pars_vertex:"#ifdef USE_MAP\nvarying vec2 vUv;\nuniform vec4 offsetRepeat;\n#endif",map_pars_fragment:"#ifdef USE_MAP\nvarying vec2 vUv;\nuniform sampler2D map;\n#endif",map_vertex:"#ifdef USE_MAP\nvUv = uv * offsetRepeat.zw + offsetRepeat.xy;\n#endif",map_fragment:"#ifdef USE_MAP\ngl_FragColor = gl_FragColor * texture2D( map, vUv );\n#endif",lightmap_pars_fragment:"#ifdef USE_LIGHTMAP\nvarying vec2 vUv2;\nuniform sampler2D lightMap;\n#endif",
lightmap_pars_vertex:"#ifdef USE_LIGHTMAP\nvarying vec2 vUv2;\n#endif",lightmap_fragment:"#ifdef USE_LIGHTMAP\ngl_FragColor = gl_FragColor * texture2D( lightMap, vUv2 );\n#endif",lightmap_vertex:"#ifdef USE_LIGHTMAP\nvUv2 = uv2;\n#endif",lights_pars_vertex:"uniform bool enableLighting;\nuniform vec3 ambientLightColor;\n#if MAX_DIR_LIGHTS > 0\nuniform vec3 directionalLightColor[ MAX_DIR_LIGHTS ];\nuniform vec3 directionalLightDirection[ MAX_DIR_LIGHTS ];\n#endif\n#if MAX_POINT_LIGHTS > 0\nuniform vec3 pointLightColor[ MAX_POINT_LIGHTS ];\nuniform vec3 pointLightPosition[ MAX_POINT_LIGHTS ];\nuniform float pointLightDistance[ MAX_POINT_LIGHTS ];\n#endif",
lights_vertex:"if ( !enableLighting ) {\nvLightWeighting = vec3( 1.0 );\n} else {\nvLightWeighting = ambientLightColor;\n#if MAX_DIR_LIGHTS > 0\nfor( int i = 0; i < MAX_DIR_LIGHTS; i ++ ) {\nvec4 lDirection = viewMatrix * vec4( directionalLightDirection[ i ], 0.0 );\nfloat directionalLightWeighting = max( dot( transformedNormal, normalize( lDirection.xyz ) ), 0.0 );\nvLightWeighting += directionalLightColor[ i ] * directionalLightWeighting;\n}\n#endif\n#if MAX_POINT_LIGHTS > 0\nfor( int i = 0; i < MAX_POINT_LIGHTS; i ++ ) {\nvec4 lPosition = viewMatrix * vec4( pointLightPosition[ i ], 1.0 );\nvec3 lVector = lPosition.xyz - mvPosition.xyz;\nfloat lDistance = 1.0;\nif ( pointLightDistance[ i ] > 0.0 )\nlDistance = 1.0 - min( ( length( lVector ) / pointLightDistance[ i ] ), 1.0 );\nlVector = normalize( lVector );\nfloat pointLightWeighting = max( dot( transformedNormal, lVector ), 0.0 );\nvLightWeighting += pointLightColor[ i ] * pointLightWeighting * lDistance;\n}\n#endif\n}",
lights_phong_pars_vertex:"#if MAX_POINT_LIGHTS > 0\nuniform vec3 pointLightPosition[ MAX_POINT_LIGHTS ];\nuniform float pointLightDistance[ MAX_POINT_LIGHTS ];\nvarying vec4 vPointLight[ MAX_POINT_LIGHTS ];\n#endif",lights_phong_vertex:"#if MAX_POINT_LIGHTS > 0\nfor( int i = 0; i < MAX_POINT_LIGHTS; i ++ ) {\nvec4 lPosition = viewMatrix * vec4( pointLightPosition[ i ], 1.0 );\nvec3 lVector = lPosition.xyz - mvPosition.xyz;\nfloat lDistance = 1.0;\nif ( pointLightDistance[ i ] > 0.0 )\nlDistance = 1.0 - min( ( length( lVector ) / pointLightDistance[ i ] ), 1.0 );\nlVector = normalize( lVector );\nvPointLight[ i ] = vec4( lVector, lDistance );\n}\n#endif",
lights_pars_fragment:"uniform vec3 ambientLightColor;\n#if MAX_DIR_LIGHTS > 0\nuniform vec3 directionalLightColor[ MAX_DIR_LIGHTS ];\nuniform vec3 directionalLightDirection[ MAX_DIR_LIGHTS ];\n#endif\n#if MAX_POINT_LIGHTS > 0\nuniform vec3 pointLightColor[ MAX_POINT_LIGHTS ];\nvarying vec4 vPointLight[ MAX_POINT_LIGHTS ];\n#endif\nvarying vec3 vViewPosition;\nvarying vec3 vNormal;",lights_fragment:"vec3 normal = normalize( vNormal );\nvec3 viewPosition = normalize( vViewPosition );\n#if MAX_POINT_LIGHTS > 0\nvec3 pointDiffuse  = vec3( 0.0 );\nvec3 pointSpecular = vec3( 0.0 );\nfor ( int i = 0; i < MAX_POINT_LIGHTS; i ++ ) {\nvec3 pointVector = normalize( vPointLight[ i ].xyz );\nvec3 pointHalfVector = normalize( vPointLight[ i ].xyz + viewPosition );\nfloat pointDistance = vPointLight[ i ].w;\nfloat pointDotNormalHalf = dot( normal, pointHalfVector );\nfloat pointDiffuseWeight = max( dot( normal, pointVector ), 0.0 );\nfloat pointSpecularWeight = 0.0;\nif ( pointDotNormalHalf >= 0.0 )\npointSpecularWeight = pow( pointDotNormalHalf, shininess );\npointDiffuse  += diffuse * pointLightColor[ i ] * pointDiffuseWeight * pointDistance;\npointSpecular += specular * pointLightColor[ i ] * pointSpecularWeight * pointDistance;\n}\n#endif\n#if MAX_DIR_LIGHTS > 0\nvec3 dirDiffuse  = vec3( 0.0 );\nvec3 dirSpecular = vec3( 0.0 );\nfor( int i = 0; i < MAX_DIR_LIGHTS; i ++ ) {\nvec4 lDirection = viewMatrix * vec4( directionalLightDirection[ i ], 0.0 );\nvec3 dirVector = normalize( lDirection.xyz );\nvec3 dirHalfVector = normalize( lDirection.xyz + viewPosition );\nfloat dirDotNormalHalf = dot( normal, dirHalfVector );\nfloat dirDiffuseWeight = max( dot( normal, dirVector ), 0.0 );\nfloat dirSpecularWeight = 0.0;\nif ( dirDotNormalHalf >= 0.0 )\ndirSpecularWeight = pow( dirDotNormalHalf, shininess );\ndirDiffuse  += diffuse * directionalLightColor[ i ] * dirDiffuseWeight;\ndirSpecular += specular * directionalLightColor[ i ] * dirSpecularWeight;\n}\n#endif\nvec3 totalDiffuse = vec3( 0.0 );\nvec3 totalSpecular = vec3( 0.0 );\n#if MAX_DIR_LIGHTS > 0\ntotalDiffuse += dirDiffuse;\ntotalSpecular += dirSpecular;\n#endif\n#if MAX_POINT_LIGHTS > 0\ntotalDiffuse += pointDiffuse;\ntotalSpecular += pointSpecular;\n#endif\ngl_FragColor.xyz = gl_FragColor.xyz * totalDiffuse + totalSpecular + ambientLightColor * ambient;",
color_pars_fragment:"#ifdef USE_COLOR\nvarying vec3 vColor;\n#endif",color_fragment:"#ifdef USE_COLOR\ngl_FragColor = gl_FragColor * vec4( vColor, opacity );\n#endif",color_pars_vertex:"#ifdef USE_COLOR\nvarying vec3 vColor;\n#endif",color_vertex:"#ifdef USE_COLOR\nvColor = color;\n#endif",skinning_pars_vertex:"#ifdef USE_SKINNING\nuniform mat4 boneGlobalMatrices[ MAX_BONES ];\n#endif",skinning_vertex:"#ifdef USE_SKINNING\ngl_Position  = ( boneGlobalMatrices[ int( skinIndex.x ) ] * skinVertexA ) * skinWeight.x;\ngl_Position += ( boneGlobalMatrices[ int( skinIndex.y ) ] * skinVertexB ) * skinWeight.y;\ngl_Position  = projectionMatrix * viewMatrix * objectMatrix * gl_Position;\n#endif",
morphtarget_pars_vertex:"#ifdef USE_MORPHTARGETS\nuniform float morphTargetInfluences[ 8 ];\n#endif",morphtarget_vertex:"#ifdef USE_MORPHTARGETS\nvec3 morphed = vec3( 0.0, 0.0, 0.0 );\nmorphed += ( morphTarget0 - position ) * morphTargetInfluences[ 0 ];\nmorphed += ( morphTarget1 - position ) * morphTargetInfluences[ 1 ];\nmorphed += ( morphTarget2 - position ) * morphTargetInfluences[ 2 ];\nmorphed += ( morphTarget3 - position ) * morphTargetInfluences[ 3 ];\nmorphed += ( morphTarget4 - position ) * morphTargetInfluences[ 4 ];\nmorphed += ( morphTarget5 - position ) * morphTargetInfluences[ 5 ];\nmorphed += ( morphTarget6 - position ) * morphTargetInfluences[ 6 ];\nmorphed += ( morphTarget7 - position ) * morphTargetInfluences[ 7 ];\nmorphed += position;\ngl_Position = projectionMatrix * modelViewMatrix * vec4( morphed, 1.0 );\n#endif",
default_vertex:"#ifndef USE_MORPHTARGETS\n#ifndef USE_SKINNING\ngl_Position = projectionMatrix * mvPosition;\n#endif\n#endif",shadowmap_pars_fragment:"#ifdef USE_SHADOWMAP\nuniform sampler2D shadowMap[ MAX_SHADOWS ];\nuniform float shadowDarkness;\nuniform float shadowBias;\nvarying vec4 vShadowCoord[ MAX_SHADOWS ];\nfloat unpackDepth( const in vec4 rgba_depth ) {\nconst vec4 bit_shift = vec4( 1.0 / ( 256.0 * 256.0 * 256.0 ), 1.0 / ( 256.0 * 256.0 ), 1.0 / 256.0, 1.0 );\nfloat depth = dot( rgba_depth, bit_shift );\nreturn depth;\n}\n#endif",
shadowmap_fragment:"#ifdef USE_SHADOWMAP\n#ifdef SHADOWMAP_SOFT\nconst float xPixelOffset = 1.0 / SHADOWMAP_WIDTH;\nconst float yPixelOffset = 1.0 / SHADOWMAP_HEIGHT;\n#endif\nvec4 shadowColor = vec4( 1.0 );\nfor( int i = 0; i < MAX_SHADOWS; i ++ ) {\nvec3 shadowCoord = vShadowCoord[ i ].xyz / vShadowCoord[ i ].w;\nshadowCoord.z += shadowBias;\nif ( shadowCoord.x >= 0.0 && shadowCoord.x <= 1.0 && shadowCoord.y >= 0.0 && shadowCoord.y <= 1.0 ) {\n#ifdef SHADOWMAP_SOFT\nfloat shadow = 0.0;\nfor ( float y = -1.25; y <= 1.25; y += 1.25 )\nfor ( float x = -1.25; x <= 1.25; x += 1.25 ) {\nvec4 rgbaDepth = texture2D( shadowMap[ i ], vec2( x * xPixelOffset, y * yPixelOffset ) + shadowCoord.xy );\nfloat fDepth = unpackDepth( rgbaDepth );\nif ( fDepth < shadowCoord.z )\nshadow += 1.0;\n}\nshadow /= 9.0;\nshadowColor = shadowColor * vec4( vec3( ( 1.0 - shadowDarkness * shadow ) ), 1.0 );\n#else\nvec4 rgbaDepth = texture2D( shadowMap[ i ], shadowCoord.xy );\nfloat fDepth = unpackDepth( rgbaDepth );\nif ( fDepth < shadowCoord.z )\nshadowColor = shadowColor * vec4( vec3( shadowDarkness ), 1.0 );\n#endif\n}\n}\ngl_FragColor = gl_FragColor * shadowColor;\n#endif",
shadowmap_pars_vertex:"#ifdef USE_SHADOWMAP\nvarying vec4 vShadowCoord[ MAX_SHADOWS ];\nuniform mat4 shadowMatrix[ MAX_SHADOWS ];\n#endif",shadowmap_vertex:"#ifdef USE_SHADOWMAP\nfor( int i = 0; i < MAX_SHADOWS; i ++ ) {\nvShadowCoord[ i ] = shadowMatrix[ i ] * objectMatrix * vec4( position, 1.0 );\n}\n#endif",alphatest_fragment:"#ifdef ALPHATEST\nif ( gl_FragColor.a < ALPHATEST ) discard;\n#endif"};
THREE.UniformsUtils={merge:function(b){var c,e,f,h={};for(c=0;c<b.length;c++)for(e in f=this.clone(b[c]),f)h[e]=f[e];return h},clone:function(b){var c,e,f,h={};for(c in b)for(e in h[c]={},b[c])f=b[c][e],h[c][e]=f instanceof THREE.Color||f instanceof THREE.Vector2||f instanceof THREE.Vector3||f instanceof THREE.Vector4||f instanceof THREE.Matrix4||f instanceof THREE.Texture?f.clone():f instanceof Array?f.slice():f;return h}};
THREE.UniformsLib={common:{diffuse:{type:"c",value:new THREE.Color(15658734)},opacity:{type:"f",value:1},map:{type:"t",value:0,texture:null},offsetRepeat:{type:"v4",value:new THREE.Vector4(0,0,1,1)},lightMap:{type:"t",value:2,texture:null},envMap:{type:"t",value:1,texture:null},useRefract:{type:"i",value:0},reflectivity:{type:"f",value:1},refractionRatio:{type:"f",value:0.98},combine:{type:"i",value:0},morphTargetInfluences:{type:"f",value:0}},fog:{fogDensity:{type:"f",value:2.5E-4},fogNear:{type:"f",
value:1},fogFar:{type:"f",value:2E3},fogColor:{type:"c",value:new THREE.Color(16777215)}},lights:{enableLighting:{type:"i",value:1},ambientLightColor:{type:"fv",value:[]},directionalLightDirection:{type:"fv",value:[]},directionalLightColor:{type:"fv",value:[]},pointLightColor:{type:"fv",value:[]},pointLightPosition:{type:"fv",value:[]},pointLightDistance:{type:"fv1",value:[]}},particle:{psColor:{type:"c",value:new THREE.Color(15658734)},opacity:{type:"f",value:1},size:{type:"f",value:1},scale:{type:"f",
value:1},map:{type:"t",value:0,texture:null},fogDensity:{type:"f",value:2.5E-4},fogNear:{type:"f",value:1},fogFar:{type:"f",value:2E3},fogColor:{type:"c",value:new THREE.Color(16777215)}},shadowmap:{shadowMap:{type:"tv",value:6,texture:[]},shadowMatrix:{type:"m4v",value:[]},shadowBias:{type:"f",value:0.0039},shadowDarkness:{type:"f",value:0.2}}};
THREE.ShaderLib={sprite:{vertexShader:"uniform int useScreenCoordinates;\nuniform int affectedByDistance;\nuniform vec3 screenPosition;\nuniform mat4 modelViewMatrix;\nuniform mat4 projectionMatrix;\nuniform float rotation;\nuniform vec2 scale;\nuniform vec2 alignment;\nuniform vec2 uvOffset;\nuniform vec2 uvScale;\nattribute vec2 position;\nattribute vec2 uv;\nvarying vec2 vUV;\nvoid main() {\nvUV = uvOffset + uv * uvScale;\nvec2 alignedPosition = position + alignment;\nvec2 rotatedPosition;\nrotatedPosition.x = ( cos( rotation ) * alignedPosition.x - sin( rotation ) * alignedPosition.y ) * scale.x;\nrotatedPosition.y = ( sin( rotation ) * alignedPosition.x + cos( rotation ) * alignedPosition.y ) * scale.y;\nvec4 finalPosition;\nif( useScreenCoordinates != 0 ) {\nfinalPosition = vec4( screenPosition.xy + rotatedPosition, screenPosition.z, 1.0 );\n} else {\nfinalPosition = projectionMatrix * modelViewMatrix * vec4( 0.0, 0.0, 0.0, 1.0 );\nfinalPosition.xy += rotatedPosition * ( affectedByDistance == 1 ? 1.0 : finalPosition.z );\n}\ngl_Position = finalPosition;\n}",fragmentShader:"#ifdef GL_ES\nprecision highp float;\n#endif\nuniform vec3 color;\nuniform sampler2D map;\nuniform float opacity;\nvarying vec2 vUV;\nvoid main() {\nvec4 texture = texture2D( map, vUV );\ngl_FragColor = vec4( color * texture.xyz, texture.a * opacity );\n}"},
depth:{uniforms:{mNear:{type:"f",value:1},mFar:{type:"f",value:2E3},opacity:{type:"f",value:1}},vertexShader:"void main() {\ngl_Position = projectionMatrix * modelViewMatrix * vec4( position, 1.0 );\n}",fragmentShader:"uniform float mNear;\nuniform float mFar;\nuniform float opacity;\nvoid main() {\nfloat depth = gl_FragCoord.z / gl_FragCoord.w;\nfloat color = 1.0 - smoothstep( mNear, mFar, depth );\ngl_FragColor = vec4( vec3( color ), opacity );\n}"},normal:{uniforms:{opacity:{type:"f",value:1}},
vertexShader:"varying vec3 vNormal;\nvoid main() {\nvec4 mvPosition = modelViewMatrix * vec4( position, 1.0 );\nvNormal = normalize( normalMatrix * normal );\ngl_Position = projectionMatrix * mvPosition;\n}",fragmentShader:"uniform float opacity;\nvarying vec3 vNormal;\nvoid main() {\ngl_FragColor = vec4( 0.5 * normalize( vNormal ) + 0.5, opacity );\n}"},basic:{uniforms:THREE.UniformsUtils.merge([THREE.UniformsLib.common,THREE.UniformsLib.fog,THREE.UniformsLib.shadowmap]),vertexShader:[THREE.ShaderChunk.map_pars_vertex,
THREE.ShaderChunk.lightmap_pars_vertex,THREE.ShaderChunk.envmap_pars_vertex,THREE.ShaderChunk.color_pars_vertex,THREE.ShaderChunk.skinning_pars_vertex,THREE.ShaderChunk.morphtarget_pars_vertex,THREE.ShaderChunk.shadowmap_pars_vertex,"void main() {\nvec4 mvPosition = modelViewMatrix * vec4( position, 1.0 );",THREE.ShaderChunk.map_vertex,THREE.ShaderChunk.lightmap_vertex,THREE.ShaderChunk.envmap_vertex,THREE.ShaderChunk.color_vertex,THREE.ShaderChunk.skinning_vertex,THREE.ShaderChunk.morphtarget_vertex,
THREE.ShaderChunk.default_vertex,THREE.ShaderChunk.shadowmap_vertex,"}"].join("\n"),fragmentShader:["uniform vec3 diffuse;\nuniform float opacity;",THREE.ShaderChunk.color_pars_fragment,THREE.ShaderChunk.map_pars_fragment,THREE.ShaderChunk.lightmap_pars_fragment,THREE.ShaderChunk.envmap_pars_fragment,THREE.ShaderChunk.fog_pars_fragment,THREE.ShaderChunk.shadowmap_pars_fragment,"void main() {\ngl_FragColor = vec4( diffuse, opacity );",THREE.ShaderChunk.map_fragment,THREE.ShaderChunk.alphatest_fragment,
THREE.ShaderChunk.lightmap_fragment,THREE.ShaderChunk.color_fragment,THREE.ShaderChunk.envmap_fragment,THREE.ShaderChunk.shadowmap_fragment,THREE.ShaderChunk.fog_fragment,"}"].join("\n")},lambert:{uniforms:THREE.UniformsUtils.merge([THREE.UniformsLib.common,THREE.UniformsLib.fog,THREE.UniformsLib.lights,THREE.UniformsLib.shadowmap]),vertexShader:["varying vec3 vLightWeighting;",THREE.ShaderChunk.map_pars_vertex,THREE.ShaderChunk.lightmap_pars_vertex,THREE.ShaderChunk.envmap_pars_vertex,THREE.ShaderChunk.lights_pars_vertex,
THREE.ShaderChunk.color_pars_vertex,THREE.ShaderChunk.skinning_pars_vertex,THREE.ShaderChunk.morphtarget_pars_vertex,THREE.ShaderChunk.shadowmap_pars_vertex,"void main() {\nvec4 mvPosition = modelViewMatrix * vec4( position, 1.0 );",THREE.ShaderChunk.map_vertex,THREE.ShaderChunk.lightmap_vertex,THREE.ShaderChunk.envmap_vertex,THREE.ShaderChunk.color_vertex,"vec3 transformedNormal = normalize( normalMatrix * normal );",THREE.ShaderChunk.lights_vertex,THREE.ShaderChunk.skinning_vertex,THREE.ShaderChunk.morphtarget_vertex,
THREE.ShaderChunk.default_vertex,THREE.ShaderChunk.shadowmap_vertex,"}"].join("\n"),fragmentShader:["uniform vec3 diffuse;\nuniform float opacity;\nvarying vec3 vLightWeighting;",THREE.ShaderChunk.color_pars_fragment,THREE.ShaderChunk.map_pars_fragment,THREE.ShaderChunk.lightmap_pars_fragment,THREE.ShaderChunk.envmap_pars_fragment,THREE.ShaderChunk.fog_pars_fragment,THREE.ShaderChunk.shadowmap_pars_fragment,"void main() {\ngl_FragColor = vec4( diffuse, opacity );",THREE.ShaderChunk.map_fragment,THREE.ShaderChunk.alphatest_fragment,
"gl_FragColor = gl_FragColor * vec4( vLightWeighting, 1.0 );",THREE.ShaderChunk.lightmap_fragment,THREE.ShaderChunk.color_fragment,THREE.ShaderChunk.envmap_fragment,THREE.ShaderChunk.shadowmap_fragment,THREE.ShaderChunk.fog_fragment,"}"].join("\n")},phong:{uniforms:THREE.UniformsUtils.merge([THREE.UniformsLib.common,THREE.UniformsLib.fog,THREE.UniformsLib.lights,THREE.UniformsLib.shadowmap,{ambient:{type:"c",value:new THREE.Color(328965)},specular:{type:"c",value:new THREE.Color(1118481)},shininess:{type:"f",
value:30}}]),vertexShader:["varying vec3 vViewPosition;\nvarying vec3 vNormal;",THREE.ShaderChunk.map_pars_vertex,THREE.ShaderChunk.lightmap_pars_vertex,THREE.ShaderChunk.envmap_pars_vertex,THREE.ShaderChunk.lights_phong_pars_vertex,THREE.ShaderChunk.color_pars_vertex,THREE.ShaderChunk.skinning_pars_vertex,THREE.ShaderChunk.morphtarget_pars_vertex,THREE.ShaderChunk.shadowmap_pars_vertex,"void main() {\nvec4 mvPosition = modelViewMatrix * vec4( position, 1.0 );",THREE.ShaderChunk.map_vertex,THREE.ShaderChunk.lightmap_vertex,
THREE.ShaderChunk.envmap_vertex,THREE.ShaderChunk.color_vertex,"#ifndef USE_ENVMAP\nvec4 mPosition = objectMatrix * vec4( position, 1.0 );\n#endif\nvViewPosition = -mvPosition.xyz;\nvec3 transformedNormal = normalize( normalMatrix * normal );\nvNormal = transformedNormal;",THREE.ShaderChunk.lights_phong_vertex,THREE.ShaderChunk.skinning_vertex,THREE.ShaderChunk.morphtarget_vertex,THREE.ShaderChunk.default_vertex,THREE.ShaderChunk.shadowmap_vertex,"}"].join("\n"),fragmentShader:["uniform vec3 diffuse;\nuniform float opacity;\nuniform vec3 ambient;\nuniform vec3 specular;\nuniform float shininess;",
THREE.ShaderChunk.color_pars_fragment,THREE.ShaderChunk.map_pars_fragment,THREE.ShaderChunk.lightmap_pars_fragment,THREE.ShaderChunk.envmap_pars_fragment,THREE.ShaderChunk.fog_pars_fragment,THREE.ShaderChunk.lights_pars_fragment,THREE.ShaderChunk.shadowmap_pars_fragment,"void main() {\ngl_FragColor = vec4( vec3 ( 1.0 ), opacity );",THREE.ShaderChunk.map_fragment,THREE.ShaderChunk.alphatest_fragment,THREE.ShaderChunk.lights_fragment,THREE.ShaderChunk.lightmap_fragment,THREE.ShaderChunk.color_fragment,
THREE.ShaderChunk.envmap_fragment,THREE.ShaderChunk.shadowmap_fragment,THREE.ShaderChunk.fog_fragment,"}"].join("\n")},particle_basic:{uniforms:THREE.UniformsUtils.merge([THREE.UniformsLib.particle,THREE.UniformsLib.shadowmap]),vertexShader:["uniform float size;\nuniform float scale;",THREE.ShaderChunk.color_pars_vertex,THREE.ShaderChunk.shadowmap_pars_vertex,"void main() {",THREE.ShaderChunk.color_vertex,"vec4 mvPosition = modelViewMatrix * vec4( position, 1.0 );\n#ifdef USE_SIZEATTENUATION\ngl_PointSize = size * ( scale / length( mvPosition.xyz ) );\n#else\ngl_PointSize = size;\n#endif\ngl_Position = projectionMatrix * mvPosition;",
THREE.ShaderChunk.shadowmap_vertex,"}"].join("\n"),fragmentShader:["uniform vec3 psColor;\nuniform float opacity;",THREE.ShaderChunk.color_pars_fragment,THREE.ShaderChunk.map_particle_pars_fragment,THREE.ShaderChunk.fog_pars_fragment,THREE.ShaderChunk.shadowmap_pars_fragment,"void main() {\ngl_FragColor = vec4( psColor, opacity );",THREE.ShaderChunk.map_particle_fragment,THREE.ShaderChunk.alphatest_fragment,THREE.ShaderChunk.color_fragment,THREE.ShaderChunk.shadowmap_fragment,THREE.ShaderChunk.fog_fragment,
"}"].join("\n")},depthRGBA:{uniforms:{},vertexShader:[THREE.ShaderChunk.morphtarget_pars_vertex,"void main() {\nvec4 mvPosition = modelViewMatrix * vec4( position, 1.0 );",THREE.ShaderChunk.morphtarget_vertex,THREE.ShaderChunk.default_vertex,"}"].join("\n"),fragmentShader:"vec4 pack_depth( const in float depth ) {\nconst vec4 bit_shift = vec4( 256.0 * 256.0 * 256.0, 256.0 * 256.0, 256.0, 1.0 );\nconst vec4 bit_mask  = vec4( 0.0, 1.0 / 256.0, 1.0 / 256.0, 1.0 / 256.0 );\nvec4 res = fract( depth * bit_shift );\nres -= res.xxyz * bit_mask;\nreturn res;\n}\nvoid main() {\ngl_FragData[ 0 ] = pack_depth( gl_FragCoord.z );\n}"}};
THREE.WebGLRenderer=function(b){function c(b,c,e){var f,k,h,m=b.vertices,n=m.length,t=b.colors,p=t.length,u=b.__vertexArray,w=b.__colorArray,v=b.__sortArray,x=b.__dirtyVertices,z=b.__dirtyColors,V=b.__webglCustomAttributes,y,A;if(V)for(y in V)V[y].offset=0;if(e.sortParticles){ua.multiplySelf(e.matrixWorld);for(f=0;f<n;f++)k=m[f].position,Da.copy(k),ua.multiplyVector3(Da),v[f]=[Da.z,f];v.sort(function(b,c){return c[0]-b[0]});for(f=0;f<n;f++)k=m[v[f][1]].position,h=f*3,u[h]=k.x,u[h+1]=k.y,u[h+2]=k.z;
for(f=0;f<p;f++)h=f*3,color=t[v[f][1]],w[h]=color.r,w[h+1]=color.g,w[h+2]=color.b;if(V)for(y in V){f=V[y];t=f.value.length;for(h=0;h<t;h++){index=v[h][1];p=f.offset;if(f.size===1){if(f.boundTo===void 0||f.boundTo==="vertices")f.array[p]=f.value[index]}else{if(f.boundTo===void 0||f.boundTo==="vertices")A=f.value[index];f.size===2?(f.array[p]=A.x,f.array[p+1]=A.y):f.size===3?f.type==="c"?(f.array[p]=A.r,f.array[p+1]=A.g,f.array[p+2]=A.b):(f.array[p]=A.x,f.array[p+1]=A.y,f.array[p+2]=A.z):(f.array[p]=
A.x,f.array[p+1]=A.y,f.array[p+2]=A.z,f.array[p+3]=A.w)}f.offset+=f.size}}}else{if(x)for(f=0;f<n;f++)k=m[f].position,h=f*3,u[h]=k.x,u[h+1]=k.y,u[h+2]=k.z;if(z)for(f=0;f<p;f++)color=t[f],h=f*3,w[h]=color.r,w[h+1]=color.g,w[h+2]=color.b;if(V)for(y in V)if(f=V[y],f.__original.needsUpdate){t=f.value.length;for(h=0;h<t;h++){p=f.offset;if(f.size===1){if(f.boundTo===void 0||f.boundTo==="vertices")f.array[p]=f.value[h]}else{if(f.boundTo===void 0||f.boundTo==="vertices")A=f.value[h];f.size===2?(f.array[p]=
A.x,f.array[p+1]=A.y):f.size===3?f.type==="c"?(f.array[p]=A.r,f.array[p+1]=A.g,f.array[p+2]=A.b):(f.array[p]=A.x,f.array[p+1]=A.y,f.array[p+2]=A.z):(f.array[p]=A.x,f.array[p+1]=A.y,f.array[p+2]=A.z,f.array[p+3]=A.w)}f.offset+=f.size}}}if(x||e.sortParticles)o.bindBuffer(o.ARRAY_BUFFER,b.__webglVertexBuffer),o.bufferData(o.ARRAY_BUFFER,u,c);if(z||e.sortParticles)o.bindBuffer(o.ARRAY_BUFFER,b.__webglColorBuffer),o.bufferData(o.ARRAY_BUFFER,w,c);if(V)for(y in V)if(f=V[y],f.__original.needsUpdate||e.sortParticles)o.bindBuffer(o.ARRAY_BUFFER,
f.buffer),o.bufferData(o.ARRAY_BUFFER,f.array,c)}function e(b,c,e,f,k){f.program||X.initMaterial(f,c,e,k);if(f.morphTargets&&!k.__webglMorphTargetInfluences){k.__webglMorphTargetInfluences=new Float32Array(X.maxMorphTargets);for(var h=0,m=X.maxMorphTargets;h<m;h++)k.__webglMorphTargetInfluences[h]=0}var n=!1,h=f.program,m=h.uniforms,p=f.uniforms;h!=R&&(o.useProgram(h),R=h,n=!0);if(f.id!=fa)fa=f.id,n=!0;if(n){o.uniformMatrix4fv(m.projectionMatrix,!1,Ea);if(e&&f.fog)if(p.fogColor.value=e.color,e instanceof
THREE.Fog)p.fogNear.value=e.near,p.fogFar.value=e.far;else if(e instanceof THREE.FogExp2)p.fogDensity.value=e.density;if(f instanceof THREE.MeshPhongMaterial||f instanceof THREE.MeshLambertMaterial||f.lights){for(var t,u,w=0,v=0,x=0,z,A,y,O=Fa,T=O.directional.colors,E=O.directional.positions,C=O.point.colors,D=O.point.positions,F=O.point.distances,J=0,qa=0,e=t=y=0,n=c.length;e<n;e++)if(t=c[e],u=t.color,z=t.position,A=t.intensity,y=t.distance,t instanceof THREE.AmbientLight)w+=u.r,v+=u.g,x+=u.b;else if(t instanceof
THREE.DirectionalLight)y=J*3,T[y]=u.r*A,T[y+1]=u.g*A,T[y+2]=u.b*A,E[y]=z.x,E[y+1]=z.y,E[y+2]=z.z,J+=1;else if(t instanceof THREE.SpotLight)y=J*3,T[y]=u.r*A,T[y+1]=u.g*A,T[y+2]=u.b*A,u=1/z.length(),E[y]=z.x*u,E[y+1]=z.y*u,E[y+2]=z.z*u,J+=1;else if(t instanceof THREE.PointLight)t=qa*3,C[t]=u.r*A,C[t+1]=u.g*A,C[t+2]=u.b*A,D[t]=z.x,D[t+1]=z.y,D[t+2]=z.z,F[qa]=y,qa+=1;e=J*3;for(n=T.length;e<n;e++)T[e]=0;e=qa*3;for(n=C.length;e<n;e++)C[e]=0;O.point.length=qa;O.directional.length=J;O.ambient[0]=w;O.ambient[1]=
v;O.ambient[2]=x;c=Fa;p.enableLighting.value=c.directional.length+c.point.length;p.ambientLightColor.value=c.ambient;p.directionalLightColor.value=c.directional.colors;p.directionalLightDirection.value=c.directional.positions;p.pointLightColor.value=c.point.colors;p.pointLightPosition.value=c.point.positions;p.pointLightDistance.value=c.point.distances}if(f instanceof THREE.MeshBasicMaterial||f instanceof THREE.MeshLambertMaterial||f instanceof THREE.MeshPhongMaterial)p.diffuse.value=f.color,p.opacity.value=
f.opacity,(p.map.texture=f.map)&&p.offsetRepeat.value.set(f.map.offset.x,f.map.offset.y,f.map.repeat.x,f.map.repeat.y),p.lightMap.texture=f.lightMap,p.envMap.texture=f.envMap,p.reflectivity.value=f.reflectivity,p.refractionRatio.value=f.refractionRatio,p.combine.value=f.combine,p.useRefract.value=f.envMap&&f.envMap.mapping instanceof THREE.CubeRefractionMapping;if(f instanceof THREE.LineBasicMaterial)p.diffuse.value=f.color,p.opacity.value=f.opacity;else if(f instanceof THREE.ParticleBasicMaterial)p.psColor.value=
f.color,p.opacity.value=f.opacity,p.size.value=f.size,p.scale.value=V.height/2,p.map.texture=f.map;else if(f instanceof THREE.MeshPhongMaterial)p.ambient.value=f.ambient,p.specular.value=f.specular,p.shininess.value=f.shininess;else if(f instanceof THREE.MeshDepthMaterial)p.mNear.value=b.near,p.mFar.value=b.far,p.opacity.value=f.opacity;else if(f instanceof THREE.MeshNormalMaterial)p.opacity.value=f.opacity;if(k.receiveShadow&&!f._shadowPass&&p.shadowMatrix){for(c=0;c<oa.length;c++)p.shadowMatrix.value[c]=
oa[c],p.shadowMap.texture[c]=X.shadowMap[c];p.shadowDarkness.value=X.shadowMapDarkness;p.shadowBias.value=X.shadowMapBias}c=f.uniformsList;p=0;for(e=c.length;p<e;p++)if(v=h.uniforms[c[p][1]])if(w=c[p][0],x=w.type,n=w.value,x=="i")o.uniform1i(v,n);else if(x=="f")o.uniform1f(v,n);else if(x=="v2")o.uniform2f(v,n.x,n.y);else if(x=="v3")o.uniform3f(v,n.x,n.y,n.z);else if(x=="v4")o.uniform4f(v,n.x,n.y,n.z,n.w);else if(x=="c")o.uniform3f(v,n.r,n.g,n.b);else if(x=="fv1")o.uniform1fv(v,n);else if(x=="fv")o.uniform3fv(v,
n);else if(x=="v3v"){if(!w._array)w._array=new Float32Array(3*n.length);x=0;for(z=n.length;x<z;x++)O=x*3,w._array[O]=n[x].x,w._array[O+1]=n[x].y,w._array[O+2]=n[x].z;o.uniform3fv(v,w._array)}else if(x=="m4"){if(!w._array)w._array=new Float32Array(16);n.flattenToArray(w._array);o.uniformMatrix4fv(v,!1,w._array)}else if(x=="m4v"){if(!w._array)w._array=new Float32Array(16*n.length);x=0;for(z=n.length;x<z;x++)n[x].flattenToArrayOffset(w._array,x*16);o.uniformMatrix4fv(v,!1,w._array)}else if(x=="t"){if(o.uniform1i(v,
n),v=w.texture)if(v.image instanceof Array&&v.image.length==6){if(w=v,w.image.length==6)if(w.needsUpdate){if(!w.image.__webglTextureCube)w.image.__webglTextureCube=o.createTexture();o.activeTexture(o.TEXTURE0+n);o.bindTexture(o.TEXTURE_CUBE_MAP,w.image.__webglTextureCube);for(n=0;n<6;n++)o.texImage2D(o.TEXTURE_CUBE_MAP_POSITIVE_X+n,0,o.RGBA,o.RGBA,o.UNSIGNED_BYTE,w.image[n]);H(o.TEXTURE_CUBE_MAP,w,w.image[0]);w.needsUpdate=!1}else o.activeTexture(o.TEXTURE0+n),o.bindTexture(o.TEXTURE_CUBE_MAP,w.image.__webglTextureCube)}else v instanceof
THREE.WebGLRenderTargetCube?(w=v,o.activeTexture(o.TEXTURE0+n),o.bindTexture(o.TEXTURE_CUBE_MAP,w.__webglTexture)):K(v,n)}else if(x=="tv"){if(!w._array){w._array=[];x=0;for(z=w.texture.length;x<z;x++)w._array[x]=n+x}o.uniform1iv(v,w._array);x=0;for(z=w.texture.length;x<z;x++)(v=w.texture[x])&&K(v,w._array[x])}(f instanceof THREE.ShaderMaterial||f instanceof THREE.MeshPhongMaterial||f.envMap)&&m.cameraPosition!==null&&o.uniform3f(m.cameraPosition,b.position.x,b.position.y,b.position.z);(f instanceof
THREE.MeshPhongMaterial||f instanceof THREE.MeshLambertMaterial||f instanceof THREE.ShaderMaterial||f.skinning)&&m.viewMatrix!==null&&o.uniformMatrix4fv(m.viewMatrix,!1,Ba);f.skinning&&(o.uniformMatrix4fv(m.cameraInverseMatrix,!1,Ba),o.uniformMatrix4fv(m.boneGlobalMatrices,!1,k.boneMatrices))}o.uniformMatrix4fv(m.modelViewMatrix,!1,k._modelViewMatrixArray);m.normalMatrix&&o.uniformMatrix3fv(m.normalMatrix,!1,k._normalMatrixArray);(f instanceof THREE.ShaderMaterial||f.envMap||f.skinning||k.receiveShadow)&&
m.objectMatrix!==null&&o.uniformMatrix4fv(m.objectMatrix,!1,k._objectMatrixArray);return h}function f(b,c,f,k,h,m){if(k.opacity!=0){var n,f=e(b,c,f,k,m),b=f.attributes,c=!1,f=h.id*16777215+f.id;f!=ma&&(ma=f,c=!0);if(!k.morphTargets&&b.position>=0)c&&(o.bindBuffer(o.ARRAY_BUFFER,h.__webglVertexBuffer),o.vertexAttribPointer(b.position,3,o.FLOAT,!1,0,0));else if(m.morphTargetBase){f=k.program.attributes;m.morphTargetBase!==-1?(o.bindBuffer(o.ARRAY_BUFFER,h.__webglMorphTargetsBuffers[m.morphTargetBase]),
o.vertexAttribPointer(f.position,3,o.FLOAT,!1,0,0)):f.position>=0&&(o.bindBuffer(o.ARRAY_BUFFER,h.__webglVertexBuffer),o.vertexAttribPointer(f.position,3,o.FLOAT,!1,0,0));if(m.morphTargetForcedOrder.length)for(var p=0,t=m.morphTargetForcedOrder,u=m.morphTargetInfluences;p<k.numSupportedMorphTargets&&p<t.length;)o.bindBuffer(o.ARRAY_BUFFER,h.__webglMorphTargetsBuffers[t[p]]),o.vertexAttribPointer(f["morphTarget"+p],3,o.FLOAT,!1,0,0),m.__webglMorphTargetInfluences[p]=u[t[p]],p++;else{var t=[],w=-1,
v=0,u=m.morphTargetInfluences,x,z=u.length,p=0;for(m.morphTargetBase!==-1&&(t[m.morphTargetBase]=!0);p<k.numSupportedMorphTargets;){for(x=0;x<z;x++)!t[x]&&u[x]>w&&(v=x,w=u[v]);o.bindBuffer(o.ARRAY_BUFFER,h.__webglMorphTargetsBuffers[v]);o.vertexAttribPointer(f["morphTarget"+p],3,o.FLOAT,!1,0,0);m.__webglMorphTargetInfluences[p]=w;t[v]=1;w=-1;p++}}k.program.uniforms.morphTargetInfluences!==null&&o.uniform1fv(k.program.uniforms.morphTargetInfluences,m.__webglMorphTargetInfluences)}if(c){if(h.__webglCustomAttributes)for(n in h.__webglCustomAttributes)b[n]>=
0&&(f=h.__webglCustomAttributes[n],o.bindBuffer(o.ARRAY_BUFFER,f.buffer),o.vertexAttribPointer(b[n],f.size,o.FLOAT,!1,0,0));b.color>=0&&(o.bindBuffer(o.ARRAY_BUFFER,h.__webglColorBuffer),o.vertexAttribPointer(b.color,3,o.FLOAT,!1,0,0));b.normal>=0&&(o.bindBuffer(o.ARRAY_BUFFER,h.__webglNormalBuffer),o.vertexAttribPointer(b.normal,3,o.FLOAT,!1,0,0));b.tangent>=0&&(o.bindBuffer(o.ARRAY_BUFFER,h.__webglTangentBuffer),o.vertexAttribPointer(b.tangent,4,o.FLOAT,!1,0,0));b.uv>=0&&(h.__webglUVBuffer?(o.bindBuffer(o.ARRAY_BUFFER,
h.__webglUVBuffer),o.vertexAttribPointer(b.uv,2,o.FLOAT,!1,0,0),o.enableVertexAttribArray(b.uv)):o.disableVertexAttribArray(b.uv));b.uv2>=0&&(h.__webglUV2Buffer?(o.bindBuffer(o.ARRAY_BUFFER,h.__webglUV2Buffer),o.vertexAttribPointer(b.uv2,2,o.FLOAT,!1,0,0),o.enableVertexAttribArray(b.uv2)):o.disableVertexAttribArray(b.uv2));k.skinning&&b.skinVertexA>=0&&b.skinVertexB>=0&&b.skinIndex>=0&&b.skinWeight>=0&&(o.bindBuffer(o.ARRAY_BUFFER,h.__webglSkinVertexABuffer),o.vertexAttribPointer(b.skinVertexA,4,
o.FLOAT,!1,0,0),o.bindBuffer(o.ARRAY_BUFFER,h.__webglSkinVertexBBuffer),o.vertexAttribPointer(b.skinVertexB,4,o.FLOAT,!1,0,0),o.bindBuffer(o.ARRAY_BUFFER,h.__webglSkinIndicesBuffer),o.vertexAttribPointer(b.skinIndex,4,o.FLOAT,!1,0,0),o.bindBuffer(o.ARRAY_BUFFER,h.__webglSkinWeightsBuffer),o.vertexAttribPointer(b.skinWeight,4,o.FLOAT,!1,0,0))}m instanceof THREE.Mesh?(k.wireframe?(o.lineWidth(k.wireframeLinewidth),c&&o.bindBuffer(o.ELEMENT_ARRAY_BUFFER,h.__webglLineBuffer),o.drawElements(o.LINES,h.__webglLineCount,
o.UNSIGNED_SHORT,0)):(c&&o.bindBuffer(o.ELEMENT_ARRAY_BUFFER,h.__webglFaceBuffer),o.drawElements(o.TRIANGLES,h.__webglFaceCount,o.UNSIGNED_SHORT,0)),X.info.render.calls++,X.info.render.vertices+=h.__webglFaceCount,X.info.render.faces+=h.__webglFaceCount/3):m instanceof THREE.Line?(m=m.type==THREE.LineStrip?o.LINE_STRIP:o.LINES,o.lineWidth(k.linewidth),o.drawArrays(m,0,h.__webglLineCount),X.info.render.calls++):m instanceof THREE.ParticleSystem?(o.drawArrays(o.POINTS,0,h.__webglParticleCount),X.info.render.calls++):
m instanceof THREE.Ribbon&&(o.drawArrays(o.TRIANGLE_STRIP,0,h.__webglVertexCount),X.info.render.calls++)}}function h(b,c,e){if(!b.__webglVertexBuffer)b.__webglVertexBuffer=o.createBuffer();if(!b.__webglNormalBuffer)b.__webglNormalBuffer=o.createBuffer();b.hasPos&&(o.bindBuffer(o.ARRAY_BUFFER,b.__webglVertexBuffer),o.bufferData(o.ARRAY_BUFFER,b.positionArray,o.DYNAMIC_DRAW),o.enableVertexAttribArray(c.attributes.position),o.vertexAttribPointer(c.attributes.position,3,o.FLOAT,!1,0,0));if(b.hasNormal){o.bindBuffer(o.ARRAY_BUFFER,
b.__webglNormalBuffer);if(e==THREE.FlatShading){var f,h,k,m,n,p,t,u,w,v,x=b.count*3;for(v=0;v<x;v+=9)e=b.normalArray,f=e[v],h=e[v+1],k=e[v+2],m=e[v+3],p=e[v+4],u=e[v+5],n=e[v+6],t=e[v+7],w=e[v+8],f=(f+m+n)/3,h=(h+p+t)/3,k=(k+u+w)/3,e[v]=f,e[v+1]=h,e[v+2]=k,e[v+3]=f,e[v+4]=h,e[v+5]=k,e[v+6]=f,e[v+7]=h,e[v+8]=k}o.bufferData(o.ARRAY_BUFFER,b.normalArray,o.DYNAMIC_DRAW);o.enableVertexAttribArray(c.attributes.normal);o.vertexAttribPointer(c.attributes.normal,3,o.FLOAT,!1,0,0)}o.drawArrays(o.TRIANGLES,
0,b.count);b.count=0}function k(b){if(la!=b.doubleSided)b.doubleSided?o.disable(o.CULL_FACE):o.enable(o.CULL_FACE),la=b.doubleSided;if(ga!=b.flipSided)b.flipSided?o.frontFace(o.CW):o.frontFace(o.CCW),ga=b.flipSided}function m(b){ca!=b&&(b?o.enable(o.DEPTH_TEST):o.disable(o.DEPTH_TEST),ca=b)}function n(b){aa!=b&&(o.depthMask(b),aa=b)}function t(b,c,e){ha!=b&&(b?o.enable(o.POLYGON_OFFSET_FILL):o.disable(o.POLYGON_OFFSET_FILL),ha=b);if(b&&(ka!=c||sa!=e))o.polygonOffset(c,e),ka=c,sa=e}function u(b){va[0].set(b.n41-
b.n11,b.n42-b.n12,b.n43-b.n13,b.n44-b.n14);va[1].set(b.n41+b.n11,b.n42+b.n12,b.n43+b.n13,b.n44+b.n14);va[2].set(b.n41+b.n21,b.n42+b.n22,b.n43+b.n23,b.n44+b.n24);va[3].set(b.n41-b.n21,b.n42-b.n22,b.n43-b.n23,b.n44-b.n24);va[4].set(b.n41-b.n31,b.n42-b.n32,b.n43-b.n33,b.n44-b.n34);va[5].set(b.n41+b.n31,b.n42+b.n32,b.n43+b.n33,b.n44+b.n34);for(var c,b=0;b<6;b++)c=va[b],c.divideScalar(Math.sqrt(c.x*c.x+c.y*c.y+c.z*c.z))}function v(b){for(var c=b.matrixWorld,e=-b.geometry.boundingSphere.radius*Math.max(b.scale.x,
Math.max(b.scale.y,b.scale.z)),f=0;f<6;f++)if(b=va[f].x*c.n14+va[f].y*c.n24+va[f].z*c.n34+va[f].w,b<=e)return!1;return!0}function p(b,c){b.list[b.count]=c;b.count+=1}function x(b){var c,e,f=b.object,h=b.opaque,k=b.transparent;k.count=0;b=h.count=0;for(c=f.materials.length;b<c;b++)e=f.materials[b],e.transparent?p(k,e):p(h,e)}function w(b){var c,e,f,h,k=b.object,m=b.buffer,n=b.opaque,o=b.transparent;o.count=0;b=n.count=0;for(f=k.materials.length;b<f;b++)if(c=k.materials[b],c instanceof THREE.MeshFaceMaterial){c=
0;for(e=m.materials.length;c<e;c++)(h=m.materials[c])&&(h.transparent?p(o,h):p(n,h))}else(h=c)&&(h.transparent?p(o,h):p(n,h))}function A(b,c){return c.z-b.z}function z(b){var c,n,p,t=0,w,x,z,y,A=b.lights;wa||(wa=new THREE.PerspectiveCamera(X.shadowCameraFov,X.shadowMapWidth/X.shadowMapHeight,X.shadowCameraNear,X.shadowCameraFar));c=0;for(n=A.length;c<n;c++)if(p=A[c],p instanceof THREE.SpotLight&&p.castShadow){fa=-1;X.shadowMap[t]||(X.shadowMap[t]=new THREE.WebGLRenderTarget(X.shadowMapWidth,X.shadowMapHeight,
{minFilter:THREE.LinearFilter,magFilter:THREE.LinearFilter,format:THREE.RGBAFormat}));oa[t]||(oa[t]=new THREE.Matrix4);w=X.shadowMap[t];x=oa[t];wa.position.copy(p.position);wa.lookAt(p.target.position);wa.update(void 0,!0);b.update(void 0,!1,wa);x.set(0.5,0,0,0.5,0,0.5,0,0.5,0,0,0.5,0.5,0,0,0,1);x.multiplySelf(wa.projectionMatrix);x.multiplySelf(wa.matrixWorldInverse);wa.matrixWorldInverse.flattenToArray(Ba);wa.projectionMatrix.flattenToArray(Ea);ua.multiply(wa.projectionMatrix,wa.matrixWorldInverse);
u(ua);X.initWebGLObjects(b);Z(w);o.clearColor(1,1,1,1);X.clear();o.clearColor(ia.r,ia.g,ia.b,ja);x=b.__webglObjects.length;p=b.__webglObjectsImmediate.length;for(w=0;w<x;w++)z=b.__webglObjects[w],y=z.object,y.visible&&y.castShadow?!(y instanceof THREE.Mesh)||!y.frustumCulled||v(y)?(y.matrixWorld.flattenToArray(y._objectMatrixArray),C(y,wa,!1),z.render=!0):z.render=!1:z.render=!1;m(!0);G(THREE.NormalBlending);for(w=0;w<x;w++)if(z=b.__webglObjects[w],z.render)y=z.object,buffer=z.buffer,k(y),z=y.customDepthMaterial?
y.customDepthMaterial:y.geometry.morphTargets.length?Ka:za,f(wa,A,null,z,buffer,y);for(w=0;w<p;w++)z=b.__webglObjectsImmediate[w],y=z.object,y.visible&&y.castShadow&&(y.matrixAutoUpdate&&y.matrixWorld.flattenToArray(y._objectMatrixArray),ma=-1,C(y,wa,!1),k(y),program=e(wa,A,null,za,y),y.immediateRenderCallback?y.immediateRenderCallback(program,o,va):y.render(function(b){h(b,program,za.shading)}));t++}}function y(b,c){var e,f,h;e=W.attributes;var k=W.uniforms,m=ra/na,n,p=[],t=na*0.5,u=ra*0.5,w=!0;
o.useProgram(W.program);R=W.program;ma=ca=$=-1;Ja||(o.enableVertexAttribArray(W.attributes.position),o.enableVertexAttribArray(W.attributes.uv),Ja=!0);o.disable(o.CULL_FACE);o.enable(o.BLEND);o.depthMask(!0);o.bindBuffer(o.ARRAY_BUFFER,W.vertexBuffer);o.vertexAttribPointer(e.position,2,o.FLOAT,!1,16,0);o.vertexAttribPointer(e.uv,2,o.FLOAT,!1,16,8);o.bindBuffer(o.ELEMENT_ARRAY_BUFFER,W.elementBuffer);o.uniformMatrix4fv(k.projectionMatrix,!1,Ea);o.activeTexture(o.TEXTURE0);o.uniform1i(k.map,0);e=0;
for(f=b.__webglSprites.length;e<f;e++)if(h=b.__webglSprites[e],h.visible&&h.opacity!=0)h.useScreenCoordinates?h.z=-h.position.z:(h._modelViewMatrix.multiplyToArray(c.matrixWorldInverse,h.matrixWorld,h._modelViewMatrixArray),h.z=-h._modelViewMatrix.n34);b.__webglSprites.sort(A);e=0;for(f=b.__webglSprites.length;e<f;e++)h=b.__webglSprites[e],h.visible&&h.opacity!=0&&h.map&&h.map.image&&h.map.image.width&&(h.useScreenCoordinates?(o.uniform1i(k.useScreenCoordinates,1),o.uniform3f(k.screenPosition,(h.position.x-
t)/t,(u-h.position.y)/u,Math.max(0,Math.min(1,h.position.z)))):(o.uniform1i(k.useScreenCoordinates,0),o.uniform1i(k.affectedByDistance,h.affectedByDistance?1:0),o.uniformMatrix4fv(k.modelViewMatrix,!1,h._modelViewMatrixArray)),n=h.map.image.width/(h.scaleByViewport?ra:1),p[0]=n*m*h.scale.x,p[1]=n*h.scale.y,o.uniform2f(k.uvScale,h.uvScale.x,h.uvScale.y),o.uniform2f(k.uvOffset,h.uvOffset.x,h.uvOffset.y),o.uniform2f(k.alignment,h.alignment.x,h.alignment.y),o.uniform1f(k.opacity,h.opacity),o.uniform3f(k.color,
h.color.r,h.color.g,h.color.b),o.uniform1f(k.rotation,h.rotation),o.uniform2fv(k.scale,p),h.mergeWith3D&&!w?(o.enable(o.DEPTH_TEST),w=!0):!h.mergeWith3D&&w&&(o.disable(o.DEPTH_TEST),w=!1),G(h.blending),K(h.map,0),o.drawElements(o.TRIANGLES,6,o.UNSIGNED_SHORT,0));o.enable(o.CULL_FACE);o.enable(o.DEPTH_TEST);o.depthMask(aa)}function C(b,c,e){b._modelViewMatrix.multiplyToArray(c.matrixWorldInverse,b.matrixWorld,b._modelViewMatrixArray);e&&THREE.Matrix4.makeInvert3x3(b._modelViewMatrix).transposeIntoArray(b._normalMatrixArray)}
function E(b){var c,e,f,h;h=b.__materials;b=0;for(e=h.length;b<e;b++)if(f=h[b],f.attributes)for(c in f.attributes)if(f.attributes[c].needsUpdate)return!0;return!1}function D(b){var c,e,f,h;h=b.__materials;b=0;for(e=h.length;b<e;b++)if(f=h[b],f.attributes)for(c in f.attributes)f.attributes[c].needsUpdate=!1}function F(b,c){var e;for(e=b.length-1;e>=0;e--)b[e].object==c&&b.splice(e,1)}function M(b){function c(b){var h=[];e=0;for(f=b.length;e<f;e++)b[e]==void 0?h.push("undefined"):h.push(b[e].id);return h.join("_")}
var e,f,h,k,m,n,o,p,t={},u=b.morphTargets!==void 0?b.morphTargets.length:0;b.geometryGroups={};h=0;for(k=b.faces.length;h<k;h++)m=b.faces[h],n=m.materials,o=c(n),t[o]==void 0&&(t[o]={hash:o,counter:0}),p=t[o].hash+"_"+t[o].counter,b.geometryGroups[p]==void 0&&(b.geometryGroups[p]={faces:[],materials:n,vertices:0,numMorphTargets:u}),m=m instanceof THREE.Face3?3:4,b.geometryGroups[p].vertices+m>65535&&(t[o].counter+=1,p=t[o].hash+"_"+t[o].counter,b.geometryGroups[p]==void 0&&(b.geometryGroups[p]={faces:[],
materials:n,vertices:0,numMorphTargets:u})),b.geometryGroups[p].faces.push(h),b.geometryGroups[p].vertices+=m;b.geometryGroupsList=[];for(var w in b.geometryGroups)b.geometryGroups[w].id=da++,b.geometryGroupsList.push(b.geometryGroups[w])}function N(b,c,e){b.push({buffer:c,object:e,opaque:{list:[],count:0},transparent:{list:[],count:0}})}function G(b){if(b!=$){switch(b){case THREE.AdditiveBlending:o.blendEquation(o.FUNC_ADD);o.blendFunc(o.SRC_ALPHA,o.ONE);break;case THREE.SubtractiveBlending:o.blendEquation(o.FUNC_ADD);
o.blendFunc(o.ZERO,o.ONE_MINUS_SRC_COLOR);break;case THREE.MultiplyBlending:o.blendEquation(o.FUNC_ADD);o.blendFunc(o.ZERO,o.SRC_COLOR);break;default:o.blendEquationSeparate(o.FUNC_ADD,o.FUNC_ADD),o.blendFuncSeparate(o.SRC_ALPHA,o.ONE_MINUS_SRC_ALPHA,o.ONE,o.ONE_MINUS_SRC_ALPHA)}$=b}}function H(b,c,e){(e.width&e.width-1)==0&&(e.height&e.height-1)==0?(o.texParameteri(b,o.TEXTURE_WRAP_S,Y(c.wrapS)),o.texParameteri(b,o.TEXTURE_WRAP_T,Y(c.wrapT)),o.texParameteri(b,o.TEXTURE_MAG_FILTER,Y(c.magFilter)),
o.texParameteri(b,o.TEXTURE_MIN_FILTER,Y(c.minFilter)),o.generateMipmap(b)):(o.texParameteri(b,o.TEXTURE_WRAP_S,o.CLAMP_TO_EDGE),o.texParameteri(b,o.TEXTURE_WRAP_T,o.CLAMP_TO_EDGE),o.texParameteri(b,o.TEXTURE_MAG_FILTER,U(c.magFilter)),o.texParameteri(b,o.TEXTURE_MIN_FILTER,U(c.minFilter)))}function K(b,c){if(b.needsUpdate){if(!b.__webglInit)b.__webglInit=!0,b.__webglTexture=o.createTexture(),X.info.memory.textures++;o.activeTexture(o.TEXTURE0+c);o.bindTexture(o.TEXTURE_2D,b.__webglTexture);b instanceof
THREE.DataTexture?o.texImage2D(o.TEXTURE_2D,0,Y(b.format),b.image.width,b.image.height,0,Y(b.format),o.UNSIGNED_BYTE,b.image.data):o.texImage2D(o.TEXTURE_2D,0,o.RGBA,o.RGBA,o.UNSIGNED_BYTE,b.image);H(o.TEXTURE_2D,b,b.image);b.needsUpdate=!1}else o.activeTexture(o.TEXTURE0+c),o.bindTexture(o.TEXTURE_2D,b.__webglTexture)}function Z(b){var c=b instanceof THREE.WebGLRenderTargetCube;if(b&&!b.__webglFramebuffer){if(b.depthBuffer===void 0)b.depthBuffer=!0;if(b.stencilBuffer===void 0)b.stencilBuffer=!0;
b.__webglRenderbuffer=o.createRenderbuffer();b.__webglTexture=o.createTexture();if(c){o.bindTexture(o.TEXTURE_CUBE_MAP,b.__webglTexture);H(o.TEXTURE_CUBE_MAP,b,b);b.__webglFramebuffer=[];for(var e=0;e<6;e++)b.__webglFramebuffer[e]=o.createFramebuffer(),o.texImage2D(o.TEXTURE_CUBE_MAP_POSITIVE_X+e,0,Y(b.format),b.width,b.height,0,Y(b.format),Y(b.type),null)}else b.__webglFramebuffer=o.createFramebuffer(),o.bindTexture(o.TEXTURE_2D,b.__webglTexture),H(o.TEXTURE_2D,b,b),o.texImage2D(o.TEXTURE_2D,0,Y(b.format),
b.width,b.height,0,Y(b.format),Y(b.type),null);o.bindRenderbuffer(o.RENDERBUFFER,b.__webglRenderbuffer);if(c)for(e=0;e<6;++e)o.bindFramebuffer(o.FRAMEBUFFER,b.__webglFramebuffer[e]),o.framebufferTexture2D(o.FRAMEBUFFER,o.COLOR_ATTACHMENT0,o.TEXTURE_CUBE_MAP_POSITIVE_X+e,b.__webglTexture,0);else o.bindFramebuffer(o.FRAMEBUFFER,b.__webglFramebuffer),o.framebufferTexture2D(o.FRAMEBUFFER,o.COLOR_ATTACHMENT0,o.TEXTURE_2D,b.__webglTexture,0);b.depthBuffer&&!b.stencilBuffer?(o.renderbufferStorage(o.RENDERBUFFER,
o.DEPTH_COMPONENT16,b.width,b.height),o.framebufferRenderbuffer(o.FRAMEBUFFER,o.DEPTH_ATTACHMENT,o.RENDERBUFFER,b.__webglRenderbuffer)):b.depthBuffer&&b.stencilBuffer?(o.renderbufferStorage(o.RENDERBUFFER,o.DEPTH_STENCIL,b.width,b.height),o.framebufferRenderbuffer(o.FRAMEBUFFER,o.DEPTH_STENCIL_ATTACHMENT,o.RENDERBUFFER,b.__webglRenderbuffer)):o.renderbufferStorage(o.RENDERBUFFER,o.RGBA4,b.width,b.height);c?o.bindTexture(o.TEXTURE_CUBE_MAP,null):o.bindTexture(o.TEXTURE_2D,null);o.bindRenderbuffer(o.RENDERBUFFER,
null);o.bindFramebuffer(o.FRAMEBUFFER,null)}var f,h;b?(c=c?b.__webglFramebuffer[b.activeCubeFace]:b.__webglFramebuffer,e=b.width,b=b.height,h=f=0):(c=null,e=na,b=ra,f=J,h=Q);c!=pa&&(o.bindFramebuffer(o.FRAMEBUFFER,c),o.viewport(f,h,e,b),pa=c)}function L(b){b instanceof THREE.WebGLRenderTargetCube?(o.bindTexture(o.TEXTURE_CUBE_MAP,b.__webglTexture),o.generateMipmap(o.TEXTURE_CUBE_MAP),o.bindTexture(o.TEXTURE_CUBE_MAP,null)):(o.bindTexture(o.TEXTURE_2D,b.__webglTexture),o.generateMipmap(o.TEXTURE_2D),
o.bindTexture(o.TEXTURE_2D,null))}function P(b,c){var e;b=="fragment"?e=o.createShader(o.FRAGMENT_SHADER):b=="vertex"&&(e=o.createShader(o.VERTEX_SHADER));o.shaderSource(e,c);o.compileShader(e);if(!o.getShaderParameter(e,o.COMPILE_STATUS))return console.error(o.getShaderInfoLog(e)),console.error(c),null;return e}function U(b){switch(b){case THREE.NearestFilter:case THREE.NearestMipMapNearestFilter:case THREE.NearestMipMapLinearFilter:return o.NEAREST;default:return o.LINEAR}}function Y(b){switch(b){case THREE.RepeatWrapping:return o.REPEAT;
case THREE.ClampToEdgeWrapping:return o.CLAMP_TO_EDGE;case THREE.MirroredRepeatWrapping:return o.MIRRORED_REPEAT;case THREE.NearestFilter:return o.NEAREST;case THREE.NearestMipMapNearestFilter:return o.NEAREST_MIPMAP_NEAREST;case THREE.NearestMipMapLinearFilter:return o.NEAREST_MIPMAP_LINEAR;case THREE.LinearFilter:return o.LINEAR;case THREE.LinearMipMapNearestFilter:return o.LINEAR_MIPMAP_NEAREST;case THREE.LinearMipMapLinearFilter:return o.LINEAR_MIPMAP_LINEAR;case THREE.ByteType:return o.BYTE;
case THREE.UnsignedByteType:return o.UNSIGNED_BYTE;case THREE.ShortType:return o.SHORT;case THREE.UnsignedShortType:return o.UNSIGNED_SHORT;case THREE.IntType:return o.INT;case THREE.UnsignedShortType:return o.UNSIGNED_INT;case THREE.FloatType:return o.FLOAT;case THREE.AlphaFormat:return o.ALPHA;case THREE.RGBFormat:return o.RGB;case THREE.RGBAFormat:return o.RGBA;case THREE.LuminanceFormat:return o.LUMINANCE;case THREE.LuminanceAlphaFormat:return o.LUMINANCE_ALPHA}return 0}var X=this,o,ea=[],R=null,
pa=null,fa=-1,ma=null,da=0,la=null,ga=null,$=null,ca=null,aa=null,ha=null,ka=null,sa=null,J=0,Q=0,na=0,ra=0,va=[new THREE.Vector4,new THREE.Vector4,new THREE.Vector4,new THREE.Vector4,new THREE.Vector4,new THREE.Vector4],ua=new THREE.Matrix4,Ea=new Float32Array(16),Ba=new Float32Array(16),Da=new THREE.Vector4,Fa={ambient:[0,0,0],directional:{length:0,colors:[],positions:[]},point:{length:0,colors:[],positions:[],distances:[]}},b=b||{},V=b.canvas!==void 0?b.canvas:document.createElement("canvas"),
T=b.stencil!==void 0?b.stencil:!0,O=b.preserveDrawingBuffer!==void 0?b.preserveDrawingBuffer:!1,qa=b.antialias!==void 0?b.antialias:!1,ia=b.clearColor!==void 0?new THREE.Color(b.clearColor):new THREE.Color(0),ja=b.clearAlpha!==void 0?b.clearAlpha:0,ya=b.maxLights!==void 0?b.maxLights:4;this.info={memory:{programs:0,geometries:0,textures:0},render:{calls:0,vertices:0,faces:0}};this.maxMorphTargets=8;this.domElement=V;this.sortObjects=this.autoClearStencil=this.autoClearDepth=this.autoClearColor=this.autoClear=
!0;this.shadowMapBias=0.0039;this.shadowMapDarkness=0.5;this.shadowMapHeight=this.shadowMapWidth=512;this.shadowCameraNear=1;this.shadowCameraFar=5E3;this.shadowCameraFov=50;this.shadowMap=[];this.shadowMapEnabled=!1;this.shadowMapSoft=!0;var wa,oa=[],b=THREE.ShaderLib.depthRGBA,Ia=THREE.UniformsUtils.clone(b.uniforms),za=new THREE.ShaderMaterial({fragmentShader:b.fragmentShader,vertexShader:b.vertexShader,uniforms:Ia}),Ka=new THREE.ShaderMaterial({fragmentShader:b.fragmentShader,vertexShader:b.vertexShader,
uniforms:Ia,morphTargets:!0});za._shadowPass=!0;Ka._shadowPass=!0;try{if(!(o=V.getContext("experimental-webgl",{antialias:qa,stencil:T,preserveDrawingBuffer:O})))throw"Error creating WebGL context.";console.log(navigator.userAgent+" | "+o.getParameter(o.VERSION)+" | "+o.getParameter(o.VENDOR)+" | "+o.getParameter(o.RENDERER)+" | "+o.getParameter(o.SHADING_LANGUAGE_VERSION))}catch(Ca){console.error(Ca)}o.clearColor(0,0,0,1);o.clearDepth(1);o.clearStencil(0);o.enable(o.DEPTH_TEST);o.depthFunc(o.LEQUAL);
o.frontFace(o.CCW);o.cullFace(o.BACK);o.enable(o.CULL_FACE);o.enable(o.BLEND);o.blendEquation(o.FUNC_ADD);o.blendFunc(o.SRC_ALPHA,o.ONE_MINUS_SRC_ALPHA);o.clearColor(ia.r,ia.g,ia.b,ja);this.context=o;var Ga=o.getParameter(o.MAX_VERTEX_TEXTURE_IMAGE_UNITS)>0,W={};W.vertices=new Float32Array(16);W.faces=new Uint16Array(6);T=0;W.vertices[T++]=-1;W.vertices[T++]=-1;W.vertices[T++]=0;W.vertices[T++]=1;W.vertices[T++]=1;W.vertices[T++]=-1;W.vertices[T++]=1;W.vertices[T++]=1;W.vertices[T++]=1;W.vertices[T++]=
1;W.vertices[T++]=1;W.vertices[T++]=0;W.vertices[T++]=-1;W.vertices[T++]=1;W.vertices[T++]=0;T=W.vertices[T++]=0;W.faces[T++]=0;W.faces[T++]=1;W.faces[T++]=2;W.faces[T++]=0;W.faces[T++]=2;W.faces[T++]=3;W.vertexBuffer=o.createBuffer();W.elementBuffer=o.createBuffer();o.bindBuffer(o.ARRAY_BUFFER,W.vertexBuffer);o.bufferData(o.ARRAY_BUFFER,W.vertices,o.STATIC_DRAW);o.bindBuffer(o.ELEMENT_ARRAY_BUFFER,W.elementBuffer);o.bufferData(o.ELEMENT_ARRAY_BUFFER,W.faces,o.STATIC_DRAW);W.program=o.createProgram();
o.attachShader(W.program,P("fragment",THREE.ShaderLib.sprite.fragmentShader));o.attachShader(W.program,P("vertex",THREE.ShaderLib.sprite.vertexShader));o.linkProgram(W.program);W.attributes={};W.uniforms={};W.attributes.position=o.getAttribLocation(W.program,"position");W.attributes.uv=o.getAttribLocation(W.program,"uv");W.uniforms.uvOffset=o.getUniformLocation(W.program,"uvOffset");W.uniforms.uvScale=o.getUniformLocation(W.program,"uvScale");W.uniforms.rotation=o.getUniformLocation(W.program,"rotation");
W.uniforms.scale=o.getUniformLocation(W.program,"scale");W.uniforms.alignment=o.getUniformLocation(W.program,"alignment");W.uniforms.color=o.getUniformLocation(W.program,"color");W.uniforms.map=o.getUniformLocation(W.program,"map");W.uniforms.opacity=o.getUniformLocation(W.program,"opacity");W.uniforms.useScreenCoordinates=o.getUniformLocation(W.program,"useScreenCoordinates");W.uniforms.affectedByDistance=o.getUniformLocation(W.program,"affectedByDistance");W.uniforms.screenPosition=o.getUniformLocation(W.program,
"screenPosition");W.uniforms.modelViewMatrix=o.getUniformLocation(W.program,"modelViewMatrix");W.uniforms.projectionMatrix=o.getUniformLocation(W.program,"projectionMatrix");var Ja=!1;this.setSize=function(b,c){V.width=b;V.height=c;this.setViewport(0,0,V.width,V.height)};this.setViewport=function(b,c,e,f){J=b;Q=c;na=e;ra=f;o.viewport(J,Q,na,ra)};this.setScissor=function(b,c,e,f){o.scissor(b,c,e,f)};this.enableScissorTest=function(b){b?o.enable(o.SCISSOR_TEST):o.disable(o.SCISSOR_TEST)};this.setClearColorHex=
function(b,c){ia.setHex(b);ja=c;o.clearColor(ia.r,ia.g,ia.b,ja)};this.setClearColor=function(b,c){ia.copy(b);ja=c;o.clearColor(ia.r,ia.g,ia.b,ja)};this.getClearColor=function(){return ia};this.getClearAlpha=function(){return ja};this.clear=function(b,c,e){var f=0;if(b==void 0||b)f|=o.COLOR_BUFFER_BIT;if(c==void 0||c)f|=o.DEPTH_BUFFER_BIT;if(e==void 0||e)f|=o.STENCIL_BUFFER_BIT;o.clear(f)};this.getContext=function(){return o};this.deallocateObject=function(b){if(b.__webglInit)if(b.__webglInit=!1,delete b._modelViewMatrix,
delete b._normalMatrixArray,delete b._modelViewMatrixArray,delete b._objectMatrixArray,b instanceof THREE.Mesh)for(g in b.geometry.geometryGroups){var c=b.geometry.geometryGroups[g];o.deleteBuffer(c.__webglVertexBuffer);o.deleteBuffer(c.__webglNormalBuffer);o.deleteBuffer(c.__webglTangentBuffer);o.deleteBuffer(c.__webglColorBuffer);o.deleteBuffer(c.__webglUVBuffer);o.deleteBuffer(c.__webglUV2Buffer);o.deleteBuffer(c.__webglSkinVertexABuffer);o.deleteBuffer(c.__webglSkinVertexBBuffer);o.deleteBuffer(c.__webglSkinIndicesBuffer);
o.deleteBuffer(c.__webglSkinWeightsBuffer);o.deleteBuffer(c.__webglFaceBuffer);o.deleteBuffer(c.__webglLineBuffer);if(c.numMorphTargets)for(var e=0,f=c.numMorphTargets;e<f;e++)o.deleteBuffer(c.__webglMorphTargetsBuffers[e]);X.info.memory.geometries--}else if(b instanceof THREE.Ribbon)b=b.geometry,o.deleteBuffer(b.__webglVertexBuffer),o.deleteBuffer(b.__webglColorBuffer),X.info.memory.geometries--;else if(b instanceof THREE.Line)b=b.geometry,o.deleteBuffer(b.__webglVertexBuffer),o.deleteBuffer(b.__webglColorBuffer),
X.info.memory.geometries--;else if(b instanceof THREE.ParticleSystem)b=b.geometry,o.deleteBuffer(b.__webglVertexBuffer),o.deleteBuffer(b.__webglColorBuffer),X.info.memory.geometries--};this.deallocateTexture=function(b){if(b.__webglInit)b.__webglInit=!1,o.deleteTexture(b.__webglTexture),X.info.memory.textures--};this.initMaterial=function(b,c,e,f){var h,k,m,n;b instanceof THREE.MeshDepthMaterial?n="depth":b instanceof THREE.MeshNormalMaterial?n="normal":b instanceof THREE.MeshBasicMaterial?n="basic":
b instanceof THREE.MeshLambertMaterial?n="lambert":b instanceof THREE.MeshPhongMaterial?n="phong":b instanceof THREE.LineBasicMaterial?n="basic":b instanceof THREE.ParticleBasicMaterial&&(n="particle_basic");if(n){var p=THREE.ShaderLib[n];b.uniforms=THREE.UniformsUtils.clone(p.uniforms);b.vertexShader=p.vertexShader;b.fragmentShader=p.fragmentShader}var t,u,w;t=w=p=0;for(u=c.length;t<u;t++)m=c[t],m instanceof THREE.SpotLight&&w++,m instanceof THREE.DirectionalLight&&w++,m instanceof THREE.PointLight&&
p++;p+w<=ya?t=w:(t=Math.ceil(ya*w/(p+w)),p=ya-t);m={directional:t,point:p};p=w=0;for(t=c.length;p<t;p++)u=c[p],u instanceof THREE.SpotLight&&u.castShadow&&w++;var v=50;if(f!==void 0&&f instanceof THREE.SkinnedMesh)v=f.bones.length;var x;a:{t=b.fragmentShader;u=b.vertexShader;var p=b.uniforms,c=b.attributes,e={map:!!b.map,envMap:!!b.envMap,lightMap:!!b.lightMap,vertexColors:b.vertexColors,fog:e,useFog:b.fog,sizeAttenuation:b.sizeAttenuation,skinning:b.skinning,morphTargets:b.morphTargets,maxMorphTargets:this.maxMorphTargets,
maxDirLights:m.directional,maxPointLights:m.point,maxBones:v,shadowMapEnabled:this.shadowMapEnabled&&f.receiveShadow,shadowMapSoft:this.shadowMapSoft,shadowMapWidth:this.shadowMapWidth,shadowMapHeight:this.shadowMapHeight,maxShadows:w,alphaTest:b.alphaTest},z,f=[];n?f.push(n):(f.push(t),f.push(u));for(z in e)f.push(z),f.push(e[z]);n=f.join();z=0;for(f=ea.length;z<f;z++)if(ea[z].code==n){x=ea[z].program;break a}z=o.createProgram();f=[Ga?"#define VERTEX_TEXTURES":"","#define MAX_DIR_LIGHTS "+e.maxDirLights,
"#define MAX_POINT_LIGHTS "+e.maxPointLights,"#define MAX_SHADOWS "+e.maxShadows,"#define MAX_BONES "+e.maxBones,e.map?"#define USE_MAP":"",e.envMap?"#define USE_ENVMAP":"",e.lightMap?"#define USE_LIGHTMAP":"",e.vertexColors?"#define USE_COLOR":"",e.skinning?"#define USE_SKINNING":"",e.morphTargets?"#define USE_MORPHTARGETS":"",e.shadowMapEnabled?"#define USE_SHADOWMAP":"",e.shadowMapSoft?"#define SHADOWMAP_SOFT":"",e.sizeAttenuation?"#define USE_SIZEATTENUATION":"","uniform mat4 objectMatrix;\nuniform mat4 modelViewMatrix;\nuniform mat4 projectionMatrix;\nuniform mat4 viewMatrix;\nuniform mat3 normalMatrix;\nuniform vec3 cameraPosition;\nuniform mat4 cameraInverseMatrix;\nattribute vec3 position;\nattribute vec3 normal;\nattribute vec2 uv;\nattribute vec2 uv2;\n#ifdef USE_COLOR\nattribute vec3 color;\n#endif\n#ifdef USE_MORPHTARGETS\nattribute vec3 morphTarget0;\nattribute vec3 morphTarget1;\nattribute vec3 morphTarget2;\nattribute vec3 morphTarget3;\nattribute vec3 morphTarget4;\nattribute vec3 morphTarget5;\nattribute vec3 morphTarget6;\nattribute vec3 morphTarget7;\n#endif\n#ifdef USE_SKINNING\nattribute vec4 skinVertexA;\nattribute vec4 skinVertexB;\nattribute vec4 skinIndex;\nattribute vec4 skinWeight;\n#endif\n"].join("\n");
m=["#ifdef GL_ES\nprecision highp float;\n#endif","#define MAX_DIR_LIGHTS "+e.maxDirLights,"#define MAX_POINT_LIGHTS "+e.maxPointLights,"#define MAX_SHADOWS "+e.maxShadows,e.alphaTest?"#define ALPHATEST "+e.alphaTest:"",e.useFog&&e.fog?"#define USE_FOG":"",e.useFog&&e.fog instanceof THREE.FogExp2?"#define FOG_EXP2":"",e.map?"#define USE_MAP":"",e.envMap?"#define USE_ENVMAP":"",e.lightMap?"#define USE_LIGHTMAP":"",e.vertexColors?"#define USE_COLOR":"",e.shadowMapEnabled?"#define USE_SHADOWMAP":"",
e.shadowMapSoft?"#define SHADOWMAP_SOFT":"",e.shadowMapSoft?"#define SHADOWMAP_WIDTH "+e.shadowMapWidth.toFixed(1):"",e.shadowMapSoft?"#define SHADOWMAP_HEIGHT "+e.shadowMapHeight.toFixed(1):"","uniform mat4 viewMatrix;\nuniform vec3 cameraPosition;\n"].join("\n");o.attachShader(z,P("fragment",m+t));o.attachShader(z,P("vertex",f+u));o.linkProgram(z);o.getProgramParameter(z,o.LINK_STATUS)||console.error("Could not initialise shader\nVALIDATE_STATUS: "+o.getProgramParameter(z,o.VALIDATE_STATUS)+", gl error ["+
o.getError()+"]");z.uniforms={};z.attributes={};var y,f=["viewMatrix","modelViewMatrix","projectionMatrix","normalMatrix","objectMatrix","cameraPosition","cameraInverseMatrix","boneGlobalMatrices","morphTargetInfluences"];for(y in p)f.push(y);y=f;f=0;for(p=y.length;f<p;f++)t=y[f],z.uniforms[t]=o.getUniformLocation(z,t);f=["position","normal","uv","uv2","tangent","color","skinVertexA","skinVertexB","skinIndex","skinWeight"];for(y=0;y<e.maxMorphTargets;y++)f.push("morphTarget"+y);for(x in c)f.push(x);
x=f;y=0;for(c=x.length;y<c;y++)e=x[y],z.attributes[e]=o.getAttribLocation(z,e);z.id=ea.length;ea.push({program:z,code:n});X.info.memory.programs=ea.length;x=z}b.program=x;x=b.program.attributes;x.position>=0&&o.enableVertexAttribArray(x.position);x.color>=0&&o.enableVertexAttribArray(x.color);x.normal>=0&&o.enableVertexAttribArray(x.normal);x.tangent>=0&&o.enableVertexAttribArray(x.tangent);b.skinning&&x.skinVertexA>=0&&x.skinVertexB>=0&&x.skinIndex>=0&&x.skinWeight>=0&&(o.enableVertexAttribArray(x.skinVertexA),
o.enableVertexAttribArray(x.skinVertexB),o.enableVertexAttribArray(x.skinIndex),o.enableVertexAttribArray(x.skinWeight));if(b.attributes)for(k in b.attributes)x[k]!==void 0&&x[k]>=0&&o.enableVertexAttribArray(x[k]);if(b.morphTargets)for(k=b.numSupportedMorphTargets=0;k<this.maxMorphTargets;k++)y="morphTarget"+k,x[y]>=0&&(o.enableVertexAttribArray(x[y]),b.numSupportedMorphTargets++);b.uniformsList=[];for(h in b.uniforms)b.uniformsList.push([b.uniforms[h],h])};this.clearTarget=function(b,c,e,f){Z(b);
this.clear(c,e,f)};this.render=function(b,c,p,V){var O,T,E,D,F,H,J,qa,K=b.lights,ja=b.fog;fa=-1;this.shadowMapEnabled&&z(b,c);X.info.render.calls=0;X.info.render.vertices=0;X.info.render.faces=0;c.matrixAutoUpdate&&c.update(void 0,!0);b.update(void 0,!1,c);c.matrixWorldInverse.flattenToArray(Ba);c.projectionMatrix.flattenToArray(Ea);ua.multiply(c.projectionMatrix,c.matrixWorldInverse);u(ua);this.initWebGLObjects(b);Z(p);(this.autoClear||V)&&this.clear(this.autoClearColor,this.autoClearDepth,this.autoClearStencil);
F=b.__webglObjects.length;for(V=0;V<F;V++)if(O=b.__webglObjects[V],J=O.object,J.visible)if(!(J instanceof THREE.Mesh)||!J.frustumCulled||v(J)){if(J.matrixWorld.flattenToArray(J._objectMatrixArray),C(J,c,!0),w(O),O.render=!0,this.sortObjects)O.object.renderDepth?O.z=O.object.renderDepth:(Da.copy(J.position),ua.multiplyVector3(Da),O.z=Da.z)}else O.render=!1;else O.render=!1;this.sortObjects&&b.__webglObjects.sort(A);H=b.__webglObjectsImmediate.length;for(V=0;V<H;V++)O=b.__webglObjectsImmediate[V],J=
O.object,J.visible&&(J.matrixAutoUpdate&&J.matrixWorld.flattenToArray(J._objectMatrixArray),C(J,c,!0),x(O));if(b.overrideMaterial){m(b.overrideMaterial.depthTest);G(b.overrideMaterial.blending);for(V=0;V<F;V++)if(O=b.__webglObjects[V],O.render)J=O.object,qa=O.buffer,k(J),f(c,K,ja,b.overrideMaterial,qa,J);for(V=0;V<H;V++)O=b.__webglObjectsImmediate[V],J=O.object,J.visible&&(ma=-1,k(J),T=e(c,K,ja,b.overrideMaterial,J),J.immediateRenderCallback?J.immediateRenderCallback(T,o,va):J.render(function(c){h(c,
T,b.overrideMaterial.shading)}))}else{G(THREE.NormalBlending);for(V=F-1;V>=0;V--)if(O=b.__webglObjects[V],O.render){J=O.object;qa=O.buffer;E=O.opaque;k(J);for(O=0;O<E.count;O++)D=E.list[O],m(D.depthTest),n(D.depthWrite),t(D.polygonOffset,D.polygonOffsetFactor,D.polygonOffsetUnits),f(c,K,ja,D,qa,J)}for(V=0;V<H;V++)if(O=b.__webglObjectsImmediate[V],J=O.object,J.visible){ma=-1;E=O.opaque;k(J);for(O=0;O<E.count;O++)D=E.list[O],m(D.depthTest),n(D.depthWrite),t(D.polygonOffset,D.polygonOffsetFactor,D.polygonOffsetUnits),
T=e(c,K,ja,D,J),J.immediateRenderCallback?J.immediateRenderCallback(T,o,va):J.render(function(b){h(b,T,D.shading)})}for(V=0;V<F;V++)if(O=b.__webglObjects[V],O.render){J=O.object;qa=O.buffer;E=O.transparent;k(J);for(O=0;O<E.count;O++)D=E.list[O],G(D.blending),m(D.depthTest),n(D.depthWrite),t(D.polygonOffset,D.polygonOffsetFactor,D.polygonOffsetUnits),f(c,K,ja,D,qa,J)}for(V=0;V<H;V++)if(O=b.__webglObjectsImmediate[V],J=O.object,J.visible){ma=-1;E=O.transparent;k(J);for(O=0;O<E.count;O++)D=E.list[O],
G(D.blending),m(D.depthTest),n(D.depthWrite),t(D.polygonOffset,D.polygonOffsetFactor,D.polygonOffsetUnits),T=e(c,K,ja,D,J),J.immediateRenderCallback?J.immediateRenderCallback(T,o,va):J.render(function(b){h(b,T,D.shading)})}}b.__webglSprites.length&&y(b,c);p&&p.minFilter!==THREE.NearestFilter&&p.minFilter!==THREE.LinearFilter&&L(p)};this.initWebGLObjects=function(b){if(!b.__webglObjects)b.__webglObjects=[],b.__webglObjectsImmediate=[],b.__webglSprites=[];for(;b.__objectsAdded.length;){var e=b.__objectsAdded[0],
f=b,h=void 0,k=void 0,m=void 0;if(!e.__webglInit)if(e.__webglInit=!0,e._modelViewMatrix=new THREE.Matrix4,e._normalMatrixArray=new Float32Array(9),e._modelViewMatrixArray=new Float32Array(16),e._objectMatrixArray=new Float32Array(16),e.matrixWorld.flattenToArray(e._objectMatrixArray),e instanceof THREE.Mesh)for(h in k=e.geometry,k.geometryGroups==void 0&&M(k),k.geometryGroups){if(m=k.geometryGroups[h],!m.__webglVertexBuffer){var n=m;n.__webglVertexBuffer=o.createBuffer();n.__webglNormalBuffer=o.createBuffer();
n.__webglTangentBuffer=o.createBuffer();n.__webglColorBuffer=o.createBuffer();n.__webglUVBuffer=o.createBuffer();n.__webglUV2Buffer=o.createBuffer();n.__webglSkinVertexABuffer=o.createBuffer();n.__webglSkinVertexBBuffer=o.createBuffer();n.__webglSkinIndicesBuffer=o.createBuffer();n.__webglSkinWeightsBuffer=o.createBuffer();n.__webglFaceBuffer=o.createBuffer();n.__webglLineBuffer=o.createBuffer();if(n.numMorphTargets){var p=void 0,t=void 0;n.__webglMorphTargetsBuffers=[];p=0;for(t=n.numMorphTargets;p<
t;p++)n.__webglMorphTargetsBuffers.push(o.createBuffer())}X.info.memory.geometries++;for(var n=e,u=void 0,w=void 0,x=void 0,v=x=void 0,z=void 0,y=void 0,V=y=p=0,O=x=w=void 0,x=t=O=w=u=void 0,v=n.geometry,z=v.faces,O=m.faces,u=0,w=O.length;u<w;u++)x=O[u],x=z[x],x instanceof THREE.Face3?(p+=3,y+=1,V+=3):x instanceof THREE.Face4&&(p+=4,y+=2,V+=4);for(var u=m,w=n,A=O=z=void 0,T=void 0,A=void 0,x=[],z=0,O=w.materials.length;z<O;z++)if(A=w.materials[z],A instanceof THREE.MeshFaceMaterial){A=0;for(l=u.materials.length;A<
l;A++)(T=u.materials[A])&&x.push(T)}else(T=A)&&x.push(T);u=x;m.__materials=u;a:{z=w=void 0;O=u.length;for(w=0;w<O;w++)if(z=u[w],z.map||z.lightMap||z instanceof THREE.ShaderMaterial){w=!0;break a}w=!1}a:{O=z=void 0;x=u.length;for(z=0;z<x;z++)if(O=u[z],!(O instanceof THREE.MeshBasicMaterial&&!O.envMap||O instanceof THREE.MeshDepthMaterial)){O=O&&O.shading!=void 0&&O.shading==THREE.SmoothShading?THREE.SmoothShading:THREE.FlatShading;break a}O=!1}a:{x=z=void 0;A=u.length;for(z=0;z<A;z++)if(x=u[z],x.vertexColors){x=
x.vertexColors;break a}x=!1}m.__vertexArray=new Float32Array(p*3);if(O)m.__normalArray=new Float32Array(p*3);if(v.hasTangents)m.__tangentArray=new Float32Array(p*4);if(x)m.__colorArray=new Float32Array(p*3);if(w){if(v.faceUvs.length>0||v.faceVertexUvs.length>0)m.__uvArray=new Float32Array(p*2);if(v.faceUvs.length>1||v.faceVertexUvs.length>1)m.__uv2Array=new Float32Array(p*2)}if(n.geometry.skinWeights.length&&n.geometry.skinIndices.length)m.__skinVertexAArray=new Float32Array(p*4),m.__skinVertexBArray=
new Float32Array(p*4),m.__skinIndexArray=new Float32Array(p*4),m.__skinWeightArray=new Float32Array(p*4);m.__faceArray=new Uint16Array(y*3+(n.geometry.edgeFaces?n.geometry.edgeFaces.length*6:0));m.__lineArray=new Uint16Array(V*2);if(m.numMorphTargets){m.__morphTargetsArrays=[];v=0;for(z=m.numMorphTargets;v<z;v++)m.__morphTargetsArrays.push(new Float32Array(p*3))}m.__needsSmoothNormals=O==THREE.SmoothShading;m.__uvType=w;m.__vertexColorType=x;m.__normalType=O;m.__webglFaceCount=y*3+(n.geometry.edgeFaces?
n.geometry.edgeFaces.length*6:0);m.__webglLineCount=V*2;v=0;for(z=u.length;v<z;v++)if(w=u[v],w.attributes){if(m.__webglCustomAttributes===void 0)m.__webglCustomAttributes={};for(a in w.attributes){x=w.attributes[a];O={};for(t in x)O[t]=x[t];if(!O.__webglInitialized||O.createUniqueBuffers)O.__webglInitialized=!0,y=1,O.type==="v2"?y=2:O.type==="v3"?y=3:O.type==="v4"?y=4:O.type==="c"&&(y=3),O.size=y,O.array=new Float32Array(p*y),O.buffer=o.createBuffer(),O.buffer.belongsToAttribute=a,x.needsUpdate=!0,
O.__original=x;m.__webglCustomAttributes[a]=O}}m.__inittedArrays=!0;k.__dirtyVertices=!0;k.__dirtyMorphTargets=!0;k.__dirtyElements=!0;k.__dirtyUvs=!0;k.__dirtyNormals=!0;k.__dirtyTangents=!0;k.__dirtyColors=!0}}else if(e instanceof THREE.Ribbon){if(k=e.geometry,!k.__webglVertexBuffer)m=k,m.__webglVertexBuffer=o.createBuffer(),m.__webglColorBuffer=o.createBuffer(),X.info.memory.geometries++,m=k,n=m.vertices.length,m.__vertexArray=new Float32Array(n*3),m.__colorArray=new Float32Array(n*3),m.__webglVertexCount=
n,k.__dirtyVertices=!0,k.__dirtyColors=!0}else if(e instanceof THREE.Line){if(k=e.geometry,!k.__webglVertexBuffer)m=k,m.__webglVertexBuffer=o.createBuffer(),m.__webglColorBuffer=o.createBuffer(),X.info.memory.geometries++,m=k,n=m.vertices.length,m.__vertexArray=new Float32Array(n*3),m.__colorArray=new Float32Array(n*3),m.__webglLineCount=n,k.__dirtyVertices=!0,k.__dirtyColors=!0}else if(e instanceof THREE.ParticleSystem&&(k=e.geometry,!k.__webglVertexBuffer)){m=k;m.__webglVertexBuffer=o.createBuffer();
m.__webglColorBuffer=o.createBuffer();X.info.geometries++;m=k;n=e;p=m.vertices.length;m.__vertexArray=new Float32Array(p*3);m.__colorArray=new Float32Array(p*3);m.__sortArray=[];m.__webglParticleCount=p;m.__materials=n.materials;V=y=t=void 0;t=0;for(y=n.materials.length;t<y;t++)if(V=n.materials[t],V.attributes){if(m.__webglCustomAttributes===void 0)m.__webglCustomAttributes={};for(a in V.attributes){originalAttribute=V.attributes[a];attribute={};for(property in originalAttribute)attribute[property]=
originalAttribute[property];if(!attribute.__webglInitialized||attribute.createUniqueBuffers)attribute.__webglInitialized=!0,size=1,attribute.type==="v2"?size=2:attribute.type==="v3"?size=3:attribute.type==="v4"?size=4:attribute.type==="c"&&(size=3),attribute.size=size,attribute.array=new Float32Array(p*size),attribute.buffer=o.createBuffer(),attribute.buffer.belongsToAttribute=a,originalAttribute.needsUpdate=!0,attribute.__original=originalAttribute;m.__webglCustomAttributes[a]=attribute}}k.__dirtyVertices=
!0;k.__dirtyColors=!0}if(!e.__webglActive){if(e instanceof THREE.Mesh)for(h in k=e.geometry,k.geometryGroups)m=k.geometryGroups[h],N(f.__webglObjects,m,e);else e instanceof THREE.Ribbon||e instanceof THREE.Line||e instanceof THREE.ParticleSystem?(k=e.geometry,N(f.__webglObjects,k,e)):THREE.MarchingCubes!==void 0&&e instanceof THREE.MarchingCubes||e.immediateRenderCallback?f.__webglObjectsImmediate.push({object:e,opaque:{list:[],count:0},transparent:{list:[],count:0}}):e instanceof THREE.Sprite&&f.__webglSprites.push(e);
e.__webglActive=!0}b.__objectsAdded.splice(0,1)}for(;b.__objectsRemoved.length;){e=b.__objectsRemoved[0];f=b;if(e instanceof THREE.Mesh||e instanceof THREE.ParticleSystem||e instanceof THREE.Ribbon||e instanceof THREE.Line)F(f.__webglObjects,e);else if(e instanceof THREE.Sprite){f=f.__webglSprites;h=e;k=void 0;for(k=f.length-1;k>=0;k--)f[k]==h&&f.splice(k,1)}else(e instanceof THREE.MarchingCubes||e.immediateRenderCallback)&&F(f.__webglObjectsImmediate,e);e.__webglActive=!1;b.__objectsRemoved.splice(0,
1)}e=0;for(f=b.__webglObjects.length;e<f;e++)if(k=b.__webglObjects[e].object,t=m=h=void 0,k instanceof THREE.Mesh){h=k.geometry;n=0;for(p=h.geometryGroupsList.length;n<p;n++)if(m=h.geometryGroupsList[n],t=E(m),h.__dirtyVertices||h.__dirtyMorphTargets||h.__dirtyElements||h.__dirtyUvs||h.__dirtyNormals||h.__dirtyColors||h.__dirtyTangents||t)if(t=m,y=o.DYNAMIC_DRAW,V=!h.dynamic,t.__inittedArrays){var C=u=v=void 0,J=void 0,H=C=void 0,qa=void 0,K=void 0,ja=void 0,ia=T=A=x=O=z=w=void 0,G=void 0,L=void 0,
I=J=ja=J=K=qa=void 0,B=void 0,Q=B=I=qa=void 0,U=void 0,aa=Q=B=I=C=C=H=ja=J=Q=B=I=U=Q=B=I=U=Q=B=I=void 0,P=0,na=0,ca=0,Z=0,ra=0,Y=0,R=0,ya=0,W=0,S=0,oa=0,Q=I=0,Q=void 0,ha=t.__vertexArray,wa=t.__uvArray,va=t.__uv2Array,ma=t.__normalArray,ea=t.__tangentArray,fa=t.__colorArray,ka=t.__skinVertexAArray,$=t.__skinVertexBArray,da=t.__skinIndexArray,ga=t.__skinWeightArray,pa=t.__morphTargetsArrays,la=t.__webglCustomAttributes,B=void 0,za=t.__faceArray,sa=t.__lineArray,Ia=t.__needsSmoothNormals,z=t.__vertexColorType,
w=t.__uvType,O=t.__normalType,ua=k.geometry,Ea=ua.__dirtyVertices,Ca=ua.__dirtyElements,Ba=ua.__dirtyUvs,Ka=ua.__dirtyNormals,Ga=ua.__dirtyTangents,Da=ua.__dirtyColors,Fa=ua.__dirtyMorphTargets,Ja=ua.vertices,cb=t.faces,fb=ua.faces,db=ua.faceVertexUvs[0],eb=ua.faceVertexUvs[1],Sa=ua.skinVerticesA,Ta=ua.skinVerticesB,Ua=ua.skinIndices,Ma=ua.skinWeights,La=ua.morphTargets;if(la)for(aa in la)la[aa].offset=0,la[aa].offsetSrc=0;v=0;for(u=cb.length;v<u;v++)if(C=cb[v],J=fb[C],db&&(x=db[C]),eb&&(A=eb[C]),
C=J.vertexNormals,H=J.normal,qa=J.vertexColors,K=J.color,ja=J.vertexTangents,J instanceof THREE.Face3){if(Ea)T=Ja[J.a].position,ia=Ja[J.b].position,G=Ja[J.c].position,ha[na]=T.x,ha[na+1]=T.y,ha[na+2]=T.z,ha[na+3]=ia.x,ha[na+4]=ia.y,ha[na+5]=ia.z,ha[na+6]=G.x,ha[na+7]=G.y,ha[na+8]=G.z,na+=9;if(la)for(aa in la)if(B=la[aa],B.__original.needsUpdate)I=B.offset,Q=B.offsetSrc,B.size===1?(B.boundTo===void 0||B.boundTo==="vertices"?(B.array[I]=B.value[J.a],B.array[I+1]=B.value[J.b],B.array[I+2]=B.value[J.c]):
B.boundTo==="faces"?(Q=B.value[Q],B.array[I]=Q,B.array[I+1]=Q,B.array[I+2]=Q,B.offsetSrc++):B.boundTo==="faceVertices"&&(B.array[I]=B.value[Q],B.array[I+1]=B.value[Q+1],B.array[I+2]=B.value[Q+2],B.offsetSrc+=3),B.offset+=3):(B.boundTo===void 0||B.boundTo==="vertices"?(T=B.value[J.a],ia=B.value[J.b],G=B.value[J.c]):B.boundTo==="faces"?(G=ia=T=Q=B.value[Q],B.offsetSrc++):B.boundTo==="faceVertices"&&(T=B.value[Q],ia=B.value[Q+1],G=B.value[Q+2],B.offsetSrc+=3),B.size===2?(B.array[I]=T.x,B.array[I+1]=
T.y,B.array[I+2]=ia.x,B.array[I+3]=ia.y,B.array[I+4]=G.x,B.array[I+5]=G.y,B.offset+=6):B.size===3?(B.type==="c"?(B.array[I]=T.r,B.array[I+1]=T.g,B.array[I+2]=T.b,B.array[I+3]=ia.r,B.array[I+4]=ia.g,B.array[I+5]=ia.b,B.array[I+6]=G.r,B.array[I+7]=G.g,B.array[I+8]=G.b):(B.array[I]=T.x,B.array[I+1]=T.y,B.array[I+2]=T.z,B.array[I+3]=ia.x,B.array[I+4]=ia.y,B.array[I+5]=ia.z,B.array[I+6]=G.x,B.array[I+7]=G.y,B.array[I+8]=G.z),B.offset+=9):(B.array[I]=T.x,B.array[I+1]=T.y,B.array[I+2]=T.z,B.array[I+3]=T.w,
B.array[I+4]=ia.x,B.array[I+5]=ia.y,B.array[I+6]=ia.z,B.array[I+7]=ia.w,B.array[I+8]=G.x,B.array[I+9]=G.y,B.array[I+10]=G.z,B.array[I+11]=G.w,B.offset+=12));if(Fa){I=0;for(B=La.length;I<B;I++)T=La[I].vertices[J.a].position,ia=La[I].vertices[J.b].position,G=La[I].vertices[J.c].position,Q=pa[I],Q[oa]=T.x,Q[oa+1]=T.y,Q[oa+2]=T.z,Q[oa+3]=ia.x,Q[oa+4]=ia.y,Q[oa+5]=ia.z,Q[oa+6]=G.x,Q[oa+7]=G.y,Q[oa+8]=G.z;oa+=9}if(Ma.length)I=Ma[J.a],B=Ma[J.b],Q=Ma[J.c],ga[S]=I.x,ga[S+1]=I.y,ga[S+2]=I.z,ga[S+3]=I.w,ga[S+
4]=B.x,ga[S+5]=B.y,ga[S+6]=B.z,ga[S+7]=B.w,ga[S+8]=Q.x,ga[S+9]=Q.y,ga[S+10]=Q.z,ga[S+11]=Q.w,I=Ua[J.a],B=Ua[J.b],Q=Ua[J.c],da[S]=I.x,da[S+1]=I.y,da[S+2]=I.z,da[S+3]=I.w,da[S+4]=B.x,da[S+5]=B.y,da[S+6]=B.z,da[S+7]=B.w,da[S+8]=Q.x,da[S+9]=Q.y,da[S+10]=Q.z,da[S+11]=Q.w,I=Sa[J.a],B=Sa[J.b],Q=Sa[J.c],ka[S]=I.x,ka[S+1]=I.y,ka[S+2]=I.z,ka[S+3]=1,ka[S+4]=B.x,ka[S+5]=B.y,ka[S+6]=B.z,ka[S+7]=1,ka[S+8]=Q.x,ka[S+9]=Q.y,ka[S+10]=Q.z,ka[S+11]=1,I=Ta[J.a],B=Ta[J.b],Q=Ta[J.c],$[S]=I.x,$[S+1]=I.y,$[S+2]=I.z,$[S+3]=
1,$[S+4]=B.x,$[S+5]=B.y,$[S+6]=B.z,$[S+7]=1,$[S+8]=Q.x,$[S+9]=Q.y,$[S+10]=Q.z,$[S+11]=1,S+=12;if(Da&&z)qa.length==3&&z==THREE.VertexColors?(J=qa[0],I=qa[1],B=qa[2]):B=I=J=K,fa[W]=J.r,fa[W+1]=J.g,fa[W+2]=J.b,fa[W+3]=I.r,fa[W+4]=I.g,fa[W+5]=I.b,fa[W+6]=B.r,fa[W+7]=B.g,fa[W+8]=B.b,W+=9;if(Ga&&ua.hasTangents)qa=ja[0],K=ja[1],J=ja[2],ea[R]=qa.x,ea[R+1]=qa.y,ea[R+2]=qa.z,ea[R+3]=qa.w,ea[R+4]=K.x,ea[R+5]=K.y,ea[R+6]=K.z,ea[R+7]=K.w,ea[R+8]=J.x,ea[R+9]=J.y,ea[R+10]=J.z,ea[R+11]=J.w,R+=12;if(Ka&&O)if(C.length==
3&&Ia)for(ja=0;ja<3;ja++)H=C[ja],ma[Y]=H.x,ma[Y+1]=H.y,ma[Y+2]=H.z,Y+=3;else for(ja=0;ja<3;ja++)ma[Y]=H.x,ma[Y+1]=H.y,ma[Y+2]=H.z,Y+=3;if(Ba&&x!==void 0&&w)for(ja=0;ja<3;ja++)C=x[ja],wa[ca]=C.u,wa[ca+1]=C.v,ca+=2;if(Ba&&A!==void 0&&w)for(ja=0;ja<3;ja++)C=A[ja],va[Z]=C.u,va[Z+1]=C.v,Z+=2;Ca&&(za[ra]=P,za[ra+1]=P+1,za[ra+2]=P+2,ra+=3,sa[ya]=P,sa[ya+1]=P+1,sa[ya+2]=P,sa[ya+3]=P+2,sa[ya+4]=P+1,sa[ya+5]=P+2,ya+=6,P+=3)}else if(J instanceof THREE.Face4){if(Ea)T=Ja[J.a].position,ia=Ja[J.b].position,G=Ja[J.c].position,
L=Ja[J.d].position,ha[na]=T.x,ha[na+1]=T.y,ha[na+2]=T.z,ha[na+3]=ia.x,ha[na+4]=ia.y,ha[na+5]=ia.z,ha[na+6]=G.x,ha[na+7]=G.y,ha[na+8]=G.z,ha[na+9]=L.x,ha[na+10]=L.y,ha[na+11]=L.z,na+=12;if(la)for(aa in la)if(B=la[aa],B.__original.needsUpdate)I=B.offset,Q=B.offsetSrc,B.size===1?(B.boundTo===void 0||B.boundTo==="vertices"?(B.array[I]=B.value[J.a],B.array[I+1]=B.value[J.b],B.array[I+2]=B.value[J.c],B.array[I+3]=B.value[J.d]):B.boundTo==="faces"?(Q=B.value[Q],B.array[I]=Q,B.array[I+1]=Q,B.array[I+2]=Q,
B.array[I+3]=Q,B.offsetSrc++):B.boundTo==="faceVertices"&&(B.array[I]=B.value[Q],B.array[I+1]=B.value[Q+1],B.array[I+2]=B.value[Q+2],B.array[I+3]=B.value[Q+3],B.offsetSrc+=4),B.offset+=4):(B.boundTo===void 0||B.boundTo==="vertices"?(T=B.value[J.a],ia=B.value[J.b],G=B.value[J.c],L=B.value[J.d]):B.boundTo==="faces"?(L=G=ia=T=Q=B.value[Q],B.offsetSrc++):B.boundTo==="faceVertices"&&(T=B.value[Q],ia=B.value[Q+1],G=B.value[Q+2],L=B.value[Q+3],B.offsetSrc+=4),B.size===2?(B.array[I]=T.x,B.array[I+1]=T.y,
B.array[I+2]=ia.x,B.array[I+3]=ia.y,B.array[I+4]=G.x,B.array[I+5]=G.y,B.array[I+6]=L.x,B.array[I+7]=L.y,B.offset+=8):B.size===3?(B.type==="c"?(B.array[I]=T.r,B.array[I+1]=T.g,B.array[I+2]=T.b,B.array[I+3]=ia.r,B.array[I+4]=ia.g,B.array[I+5]=ia.b,B.array[I+6]=G.r,B.array[I+7]=G.g,B.array[I+8]=G.b,B.array[I+9]=L.r,B.array[I+10]=L.g,B.array[I+11]=L.b):(B.array[I]=T.x,B.array[I+1]=T.y,B.array[I+2]=T.z,B.array[I+3]=ia.x,B.array[I+4]=ia.y,B.array[I+5]=ia.z,B.array[I+6]=G.x,B.array[I+7]=G.y,B.array[I+8]=
G.z,B.array[I+9]=L.x,B.array[I+10]=L.y,B.array[I+11]=L.z),B.offset+=12):(B.array[I]=T.x,B.array[I+1]=T.y,B.array[I+2]=T.z,B.array[I+3]=T.w,B.array[I+4]=ia.x,B.array[I+5]=ia.y,B.array[I+6]=ia.z,B.array[I+7]=ia.w,B.array[I+8]=G.x,B.array[I+9]=G.y,B.array[I+10]=G.z,B.array[I+11]=G.w,B.array[I+12]=L.x,B.array[I+13]=L.y,B.array[I+14]=L.z,B.array[I+15]=L.w,B.offset+=16));if(Fa){I=0;for(B=La.length;I<B;I++)T=La[I].vertices[J.a].position,ia=La[I].vertices[J.b].position,G=La[I].vertices[J.c].position,L=La[I].vertices[J.d].position,
Q=pa[I],Q[oa]=T.x,Q[oa+1]=T.y,Q[oa+2]=T.z,Q[oa+3]=ia.x,Q[oa+4]=ia.y,Q[oa+5]=ia.z,Q[oa+6]=G.x,Q[oa+7]=G.y,Q[oa+8]=G.z,Q[oa+9]=L.x,Q[oa+10]=L.y,Q[oa+11]=L.z;oa+=12}if(Ma.length)I=Ma[J.a],B=Ma[J.b],Q=Ma[J.c],U=Ma[J.d],ga[S]=I.x,ga[S+1]=I.y,ga[S+2]=I.z,ga[S+3]=I.w,ga[S+4]=B.x,ga[S+5]=B.y,ga[S+6]=B.z,ga[S+7]=B.w,ga[S+8]=Q.x,ga[S+9]=Q.y,ga[S+10]=Q.z,ga[S+11]=Q.w,ga[S+12]=U.x,ga[S+13]=U.y,ga[S+14]=U.z,ga[S+15]=U.w,I=Ua[J.a],B=Ua[J.b],Q=Ua[J.c],U=Ua[J.d],da[S]=I.x,da[S+1]=I.y,da[S+2]=I.z,da[S+3]=I.w,da[S+
4]=B.x,da[S+5]=B.y,da[S+6]=B.z,da[S+7]=B.w,da[S+8]=Q.x,da[S+9]=Q.y,da[S+10]=Q.z,da[S+11]=Q.w,da[S+12]=U.x,da[S+13]=U.y,da[S+14]=U.z,da[S+15]=U.w,I=Sa[J.a],B=Sa[J.b],Q=Sa[J.c],U=Sa[J.d],ka[S]=I.x,ka[S+1]=I.y,ka[S+2]=I.z,ka[S+3]=1,ka[S+4]=B.x,ka[S+5]=B.y,ka[S+6]=B.z,ka[S+7]=1,ka[S+8]=Q.x,ka[S+9]=Q.y,ka[S+10]=Q.z,ka[S+11]=1,ka[S+12]=U.x,ka[S+13]=U.y,ka[S+14]=U.z,ka[S+15]=1,I=Ta[J.a],B=Ta[J.b],Q=Ta[J.c],J=Ta[J.d],$[S]=I.x,$[S+1]=I.y,$[S+2]=I.z,$[S+3]=1,$[S+4]=B.x,$[S+5]=B.y,$[S+6]=B.z,$[S+7]=1,$[S+8]=
Q.x,$[S+9]=Q.y,$[S+10]=Q.z,$[S+11]=1,$[S+12]=J.x,$[S+13]=J.y,$[S+14]=J.z,$[S+15]=1,S+=16;if(Da&&z)qa.length==4&&z==THREE.VertexColors?(J=qa[0],I=qa[1],B=qa[2],qa=qa[3]):qa=B=I=J=K,fa[W]=J.r,fa[W+1]=J.g,fa[W+2]=J.b,fa[W+3]=I.r,fa[W+4]=I.g,fa[W+5]=I.b,fa[W+6]=B.r,fa[W+7]=B.g,fa[W+8]=B.b,fa[W+9]=qa.r,fa[W+10]=qa.g,fa[W+11]=qa.b,W+=12;if(Ga&&ua.hasTangents)qa=ja[0],K=ja[1],J=ja[2],ja=ja[3],ea[R]=qa.x,ea[R+1]=qa.y,ea[R+2]=qa.z,ea[R+3]=qa.w,ea[R+4]=K.x,ea[R+5]=K.y,ea[R+6]=K.z,ea[R+7]=K.w,ea[R+8]=J.x,ea[R+
9]=J.y,ea[R+10]=J.z,ea[R+11]=J.w,ea[R+12]=ja.x,ea[R+13]=ja.y,ea[R+14]=ja.z,ea[R+15]=ja.w,R+=16;if(Ka&&O)if(C.length==4&&Ia)for(ja=0;ja<4;ja++)H=C[ja],ma[Y]=H.x,ma[Y+1]=H.y,ma[Y+2]=H.z,Y+=3;else for(ja=0;ja<4;ja++)ma[Y]=H.x,ma[Y+1]=H.y,ma[Y+2]=H.z,Y+=3;if(Ba&&x!==void 0&&w)for(ja=0;ja<4;ja++)C=x[ja],wa[ca]=C.u,wa[ca+1]=C.v,ca+=2;if(Ba&&A!==void 0&&w)for(ja=0;ja<4;ja++)C=A[ja],va[Z]=C.u,va[Z+1]=C.v,Z+=2;Ca&&(za[ra]=P,za[ra+1]=P+1,za[ra+2]=P+3,za[ra+3]=P+1,za[ra+4]=P+2,za[ra+5]=P+3,ra+=6,sa[ya]=P,sa[ya+
1]=P+1,sa[ya+2]=P,sa[ya+3]=P+3,sa[ya+4]=P+1,sa[ya+5]=P+2,sa[ya+6]=P+2,sa[ya+7]=P+3,ya+=8,P+=4)}Ea&&(o.bindBuffer(o.ARRAY_BUFFER,t.__webglVertexBuffer),o.bufferData(o.ARRAY_BUFFER,ha,y));if(la)for(aa in la)B=la[aa],B.__original.needsUpdate&&(o.bindBuffer(o.ARRAY_BUFFER,B.buffer),o.bufferData(o.ARRAY_BUFFER,B.array,y));if(Fa){I=0;for(B=La.length;I<B;I++)o.bindBuffer(o.ARRAY_BUFFER,t.__webglMorphTargetsBuffers[I]),o.bufferData(o.ARRAY_BUFFER,pa[I],y)}Da&&W>0&&(o.bindBuffer(o.ARRAY_BUFFER,t.__webglColorBuffer),
o.bufferData(o.ARRAY_BUFFER,fa,y));Ka&&(o.bindBuffer(o.ARRAY_BUFFER,t.__webglNormalBuffer),o.bufferData(o.ARRAY_BUFFER,ma,y));Ga&&ua.hasTangents&&(o.bindBuffer(o.ARRAY_BUFFER,t.__webglTangentBuffer),o.bufferData(o.ARRAY_BUFFER,ea,y));Ba&&ca>0&&(o.bindBuffer(o.ARRAY_BUFFER,t.__webglUVBuffer),o.bufferData(o.ARRAY_BUFFER,wa,y));Ba&&Z>0&&(o.bindBuffer(o.ARRAY_BUFFER,t.__webglUV2Buffer),o.bufferData(o.ARRAY_BUFFER,va,y));Ca&&(o.bindBuffer(o.ELEMENT_ARRAY_BUFFER,t.__webglFaceBuffer),o.bufferData(o.ELEMENT_ARRAY_BUFFER,
za,y),o.bindBuffer(o.ELEMENT_ARRAY_BUFFER,t.__webglLineBuffer),o.bufferData(o.ELEMENT_ARRAY_BUFFER,sa,y));S>0&&(o.bindBuffer(o.ARRAY_BUFFER,t.__webglSkinVertexABuffer),o.bufferData(o.ARRAY_BUFFER,ka,y),o.bindBuffer(o.ARRAY_BUFFER,t.__webglSkinVertexBBuffer),o.bufferData(o.ARRAY_BUFFER,$,y),o.bindBuffer(o.ARRAY_BUFFER,t.__webglSkinIndicesBuffer),o.bufferData(o.ARRAY_BUFFER,da,y),o.bindBuffer(o.ARRAY_BUFFER,t.__webglSkinWeightsBuffer),o.bufferData(o.ARRAY_BUFFER,ga,y));V&&(delete t.__inittedArrays,
delete t.__colorArray,delete t.__normalArray,delete t.__tangentArray,delete t.__uvArray,delete t.__uv2Array,delete t.__faceArray,delete t.__vertexArray,delete t.__lineArray,delete t.__skinVertexAArray,delete t.__skinVertexBArray,delete t.__skinIndexArray,delete t.__skinWeightArray)}h.__dirtyVertices=!1;h.__dirtyMorphTargets=!1;h.__dirtyElements=!1;h.__dirtyUvs=!1;h.__dirtyNormals=!1;h.__dirtyTangents=!1;h.__dirtyColors=!1;D(m)}else if(k instanceof THREE.Ribbon){h=k.geometry;if(h.__dirtyVertices||
h.__dirtyColors){k=h;m=o.DYNAMIC_DRAW;n=v=V=V=void 0;u=k.vertices;p=k.colors;w=u.length;t=p.length;z=k.__vertexArray;y=k.__colorArray;O=k.__dirtyColors;if(k.__dirtyVertices){for(V=0;V<w;V++)v=u[V].position,n=V*3,z[n]=v.x,z[n+1]=v.y,z[n+2]=v.z;o.bindBuffer(o.ARRAY_BUFFER,k.__webglVertexBuffer);o.bufferData(o.ARRAY_BUFFER,z,m)}if(O){for(V=0;V<t;V++)color=p[V],n=V*3,y[n]=color.r,y[n+1]=color.g,y[n+2]=color.b;o.bindBuffer(o.ARRAY_BUFFER,k.__webglColorBuffer);o.bufferData(o.ARRAY_BUFFER,y,m)}}h.__dirtyVertices=
!1;h.__dirtyColors=!1}else if(k instanceof THREE.Line){h=k.geometry;if(h.__dirtyVertices||h.__dirtyColors){k=h;m=o.DYNAMIC_DRAW;n=v=V=V=void 0;u=k.vertices;p=k.colors;w=u.length;t=p.length;z=k.__vertexArray;y=k.__colorArray;O=k.__dirtyColors;if(k.__dirtyVertices){for(V=0;V<w;V++)v=u[V].position,n=V*3,z[n]=v.x,z[n+1]=v.y,z[n+2]=v.z;o.bindBuffer(o.ARRAY_BUFFER,k.__webglVertexBuffer);o.bufferData(o.ARRAY_BUFFER,z,m)}if(O){for(V=0;V<t;V++)color=p[V],n=V*3,y[n]=color.r,y[n+1]=color.g,y[n+2]=color.b;o.bindBuffer(o.ARRAY_BUFFER,
k.__webglColorBuffer);o.bufferData(o.ARRAY_BUFFER,y,m)}}h.__dirtyVertices=!1;h.__dirtyColors=!1}else if(k instanceof THREE.ParticleSystem)h=k.geometry,t=E(h),(h.__dirtyVertices||h.__dirtyColors||k.sortParticles||t)&&c(h,o.DYNAMIC_DRAW,k),h.__dirtyVertices=!1,h.__dirtyColors=!1,D(h)};this.setFaceCulling=function(b,e){b?(!e||e=="ccw"?o.frontFace(o.CCW):o.frontFace(o.CW),b=="back"?o.cullFace(o.BACK):b=="front"?o.cullFace(o.FRONT):o.cullFace(o.FRONT_AND_BACK),o.enable(o.CULL_FACE)):o.disable(o.CULL_FACE)};
this.supportsVertexTextures=function(){return Ga}};
THREE.WebGLRenderTarget=function(b,c,e){this.width=b;this.height=c;e=e||{};this.wrapS=e.wrapS!==void 0?e.wrapS:THREE.ClampToEdgeWrapping;this.wrapT=e.wrapT!==void 0?e.wrapT:THREE.ClampToEdgeWrapping;this.magFilter=e.magFilter!==void 0?e.magFilter:THREE.LinearFilter;this.minFilter=e.minFilter!==void 0?e.minFilter:THREE.LinearMipMapLinearFilter;this.offset=new THREE.Vector2(0,0);this.repeat=new THREE.Vector2(1,1);this.format=e.format!==void 0?e.format:THREE.RGBAFormat;this.type=e.type!==void 0?e.type:
THREE.UnsignedByteType;this.depthBuffer=e.depthBuffer!==void 0?e.depthBuffer:!0;this.stencilBuffer=e.stencilBuffer!==void 0?e.stencilBuffer:!0};
THREE.WebGLRenderTarget.prototype.clone=function(){var b=new THREE.WebGLRenderTarget(this.width,this.height);b.wrapS=this.wrapS;b.wrapT=this.wrapT;b.magFilter=this.magFilter;b.minFilter=this.minFilter;b.offset.copy(this.offset);b.repeat.copy(this.repeat);b.format=this.format;b.type=this.type;b.depthBuffer=this.depthBuffer;b.stencilBuffer=this.stencilBuffer;return b};THREE.WebGLRenderTargetCube=function(b,c,e){THREE.WebGLRenderTarget.call(this,b,c,e);this.activeCubeFace=0};
THREE.WebGLRenderTargetCube.prototype=new THREE.WebGLRenderTarget;THREE.WebGLRenderTargetCube.prototype.constructor=THREE.WebGLRenderTargetCube;THREE.RenderableVertex=function(){this.positionWorld=new THREE.Vector3;this.positionScreen=new THREE.Vector4;this.visible=!0};THREE.RenderableVertex.prototype.copy=function(b){this.positionWorld.copy(b.positionWorld);this.positionScreen.copy(b.positionScreen)};
THREE.RenderableFace3=function(){this.v1=new THREE.RenderableVertex;this.v2=new THREE.RenderableVertex;this.v3=new THREE.RenderableVertex;this.centroidWorld=new THREE.Vector3;this.centroidScreen=new THREE.Vector3;this.normalWorld=new THREE.Vector3;this.vertexNormalsWorld=[new THREE.Vector3,new THREE.Vector3,new THREE.Vector3];this.faceMaterials=this.meshMaterials=null;this.overdraw=!1;this.uvs=[[]];this.z=null};
THREE.RenderableFace4=function(){this.v1=new THREE.RenderableVertex;this.v2=new THREE.RenderableVertex;this.v3=new THREE.RenderableVertex;this.v4=new THREE.RenderableVertex;this.centroidWorld=new THREE.Vector3;this.centroidScreen=new THREE.Vector3;this.normalWorld=new THREE.Vector3;this.vertexNormalsWorld=[new THREE.Vector3,new THREE.Vector3,new THREE.Vector3,new THREE.Vector3];this.faceMaterials=this.meshMaterials=null;this.overdraw=!1;this.uvs=[[]];this.z=null};
THREE.RenderableObject=function(){this.z=this.object=null};THREE.RenderableParticle=function(){this.rotation=this.z=this.y=this.x=null;this.scale=new THREE.Vector2;this.materials=null};THREE.RenderableLine=function(){this.z=null;this.v1=new THREE.RenderableVertex;this.v2=new THREE.RenderableVertex;this.materials=null};
THREE.ColorUtils={adjustHSV:function(b,c,e,f){var h=THREE.ColorUtils.__hsv;THREE.ColorUtils.rgbToHsv(b,h);h.h=THREE.ColorUtils.clamp(h.h+c,0,1);h.s=THREE.ColorUtils.clamp(h.s+e,0,1);h.v=THREE.ColorUtils.clamp(h.v+f,0,1);b.setHSV(h.h,h.s,h.v)},rgbToHsv:function(b,c){var e=b.r,f=b.g,h=b.b,k=Math.max(Math.max(e,f),h),m=Math.min(Math.min(e,f),h);if(m==k)m=e=0;else{var n=k-m,m=n/k,e=e==k?(f-h)/n:f==k?2+(h-e)/n:4+(e-f)/n;e/=6;e<0&&(e+=1);e>1&&(e-=1)}c===void 0&&(c={h:0,s:0,v:0});c.h=e;c.s=m;c.v=k;return c},
clamp:function(b,c,e){return b<c?c:b>e?e:b}};THREE.ColorUtils.__hsv={h:0,s:0,v:0};
THREE.GeometryUtils={merge:function(b,c){var e,f,h=b.vertices.length,k=c instanceof THREE.Mesh?c.geometry:c,m=b.vertices,n=k.vertices,t=b.faces,u=k.faces,v=b.faceVertexUvs[0],k=k.faceVertexUvs[0];if(c instanceof THREE.Mesh)c.matrixAutoUpdate&&c.updateMatrix(),e=c.matrix,f=new THREE.Matrix4,f.extractRotation(e,c.scale);for(var p=0,x=n.length;p<x;p++){var w=new THREE.Vertex(n[p].position.clone());e&&e.multiplyVector3(w.position);m.push(w)}p=0;for(x=u.length;p<x;p++){var w=u[p],A,z,y=w.vertexNormals,
C=w.vertexColors;w instanceof THREE.Face3?A=new THREE.Face3(w.a+h,w.b+h,w.c+h):w instanceof THREE.Face4&&(A=new THREE.Face4(w.a+h,w.b+h,w.c+h,w.d+h));A.normal.copy(w.normal);f&&f.multiplyVector3(A.normal);m=0;for(n=y.length;m<n;m++)z=y[m].clone(),f&&f.multiplyVector3(z),A.vertexNormals.push(z);A.color.copy(w.color);m=0;for(n=C.length;m<n;m++)z=C[m],A.vertexColors.push(z.clone());A.materials=w.materials.slice();A.centroid.copy(w.centroid);e&&e.multiplyVector3(A.centroid);t.push(A)}p=0;for(x=k.length;p<
x;p++){e=k[p];f=[];m=0;for(n=e.length;m<n;m++)f.push(new THREE.UV(e[m].u,e[m].v));v.push(f)}},clone:function(b){var c=new THREE.Geometry,e,f=b.vertices,h=b.faces,k=b.faceVertexUvs[0],b=0;for(e=f.length;b<e;b++){var m=new THREE.Vertex(f[b].position.clone());c.vertices.push(m)}b=0;for(e=h.length;b<e;b++){var n=h[b],t,u,v=n.vertexNormals,p=n.vertexColors;n instanceof THREE.Face3?t=new THREE.Face3(n.a,n.b,n.c):n instanceof THREE.Face4&&(t=new THREE.Face4(n.a,n.b,n.c,n.d));t.normal.copy(n.normal);f=0;
for(m=v.length;f<m;f++)u=v[f],t.vertexNormals.push(u.clone());t.color.copy(n.color);f=0;for(m=p.length;f<m;f++)u=p[f],t.vertexColors.push(u.clone());t.materials=n.materials.slice();t.centroid.copy(n.centroid);c.faces.push(t)}b=0;for(e=k.length;b<e;b++){h=k[b];t=[];f=0;for(m=h.length;f<m;f++)t.push(new THREE.UV(h[f].u,h[f].v));c.faceVertexUvs[0].push(t)}return c},randomPointInTriangle:function(b,c,e){var f,h,k,m=new THREE.Vector3,n=THREE.GeometryUtils.__v1;f=THREE.GeometryUtils.random();h=THREE.GeometryUtils.random();
f+h>1&&(f=1-f,h=1-h);k=1-f-h;m.copy(b);m.multiplyScalar(f);n.copy(c);n.multiplyScalar(h);m.addSelf(n);n.copy(e);n.multiplyScalar(k);m.addSelf(n);return m},randomPointInFace:function(b,c,e){var f,h,k;if(b instanceof THREE.Face3)return f=c.vertices[b.a].position,h=c.vertices[b.b].position,k=c.vertices[b.c].position,THREE.GeometryUtils.randomPointInTriangle(f,h,k);else if(b instanceof THREE.Face4){f=c.vertices[b.a].position;h=c.vertices[b.b].position;k=c.vertices[b.c].position;var c=c.vertices[b.d].position,
m;e?b._area1&&b._area2?(e=b._area1,m=b._area2):(e=THREE.GeometryUtils.triangleArea(f,h,c),m=THREE.GeometryUtils.triangleArea(h,k,c),b._area1=e,b._area2=m):(e=THREE.GeometryUtils.triangleArea(f,h,c),m=THREE.GeometryUtils.triangleArea(h,k,c));return THREE.GeometryUtils.random()*(e+m)<e?THREE.GeometryUtils.randomPointInTriangle(f,h,c):THREE.GeometryUtils.randomPointInTriangle(h,k,c)}},randomPointsInGeometry:function(b,c){function e(b){function e(c,f){if(f<c)return c;var h=c+Math.floor((f-c)/2);return u[h]>
b?e(c,h-1):u[h]<b?e(h+1,f):h}return e(0,u.length-1)}var f,h,k=b.faces,m=b.vertices,n=k.length,t=0,u=[],v,p,x,w;for(h=0;h<n;h++){f=k[h];if(f instanceof THREE.Face3)v=m[f.a].position,p=m[f.b].position,x=m[f.c].position,f._area=THREE.GeometryUtils.triangleArea(v,p,x);else if(f instanceof THREE.Face4)v=m[f.a].position,p=m[f.b].position,x=m[f.c].position,w=m[f.d].position,f._area1=THREE.GeometryUtils.triangleArea(v,p,w),f._area2=THREE.GeometryUtils.triangleArea(p,x,w),f._area=f._area1+f._area2;t+=f._area;
u[h]=t}f=[];m={};for(h=0;h<c;h++)n=THREE.GeometryUtils.random()*t,n=e(n),f[h]=THREE.GeometryUtils.randomPointInFace(k[n],b,!0),m[n]?m[n]+=1:m[n]=1;return f},triangleArea:function(b,c,e){var f,h=THREE.GeometryUtils.__v1;h.sub(b,c);f=h.length();h.sub(b,e);b=h.length();h.sub(c,e);e=h.length();c=0.5*(f+b+e);return Math.sqrt(c*(c-f)*(c-b)*(c-e))},random16:function(){return(65280*Math.random()+255*Math.random())/65535},center:function(b){b.computeBoundingBox();var c=new THREE.Matrix4;c.setTranslation(-0.5*
(b.boundingBox.x[1]+b.boundingBox.x[0]),-0.5*(b.boundingBox.y[1]+b.boundingBox.y[0]),-0.5*(b.boundingBox.z[1]+b.boundingBox.z[0]));b.applyMatrix(c);b.computeBoundingBox()}};THREE.GeometryUtils.random=THREE.GeometryUtils.random16;THREE.GeometryUtils.__v1=new THREE.Vector3;
THREE.ImageUtils={loadTexture:function(b,c,e){var f=new Image,h=new THREE.Texture(f,c);f.onload=function(){h.needsUpdate=!0;e&&e(this)};f.crossOrigin="";f.src=b;return h},loadTextureCube:function(b,c,e){var f,h=[],k=new THREE.Texture(h,c),c=h.loadCount=0;for(f=b.length;c<f;++c)h[c]=new Image,h[c].onload=function(){h.loadCount+=1;if(h.loadCount==6)k.needsUpdate=!0;e&&e(this)},h[c].crossOrigin="",h[c].src=b[c];return k},getNormalMap:function(b,c){var e=function(b){var e=Math.sqrt(b[0]*b[0]+b[1]*b[1]+
b[2]*b[2]);return[b[0]/e,b[1]/e,b[2]/e]};c|=1;var f=b.width,h=b.height,k=document.createElement("canvas");k.width=f;k.height=h;var m=k.getContext("2d");m.drawImage(b,0,0);for(var n=m.getImageData(0,0,f,h).data,t=m.createImageData(f,h),u=t.data,v=0;v<f;v++)for(var p=1;p<h;p++){var x=p-1<0?h-1:p-1,w=(p+1)%h,A=v-1<0?f-1:v-1,z=(v+1)%f,y=[],C=[0,0,n[(p*f+v)*4]/255*c];y.push([-1,0,n[(p*f+A)*4]/255*c]);y.push([-1,-1,n[(x*f+A)*4]/255*c]);y.push([0,-1,n[(x*f+v)*4]/255*c]);y.push([1,-1,n[(x*f+z)*4]/255*c]);
y.push([1,0,n[(p*f+z)*4]/255*c]);y.push([1,1,n[(w*f+z)*4]/255*c]);y.push([0,1,n[(w*f+v)*4]/255*c]);y.push([-1,1,n[(w*f+A)*4]/255*c]);x=[];A=y.length;for(w=0;w<A;w++){var z=y[w],E=y[(w+1)%A],z=[z[0]-C[0],z[1]-C[1],z[2]-C[2]],E=[E[0]-C[0],E[1]-C[1],E[2]-C[2]];x.push(e([z[1]*E[2]-z[2]*E[1],z[2]*E[0]-z[0]*E[2],z[0]*E[1]-z[1]*E[0]]))}y=[0,0,0];for(w=0;w<x.length;w++)y[0]+=x[w][0],y[1]+=x[w][1],y[2]+=x[w][2];y[0]/=x.length;y[1]/=x.length;y[2]/=x.length;C=(p*f+v)*4;u[C]=(y[0]+1)/2*255|0;u[C+1]=(y[1]+0.5)*
255|0;u[C+2]=y[2]*255|0;u[C+3]=255}m.putImageData(t,0,0);return k}};THREE.SceneUtils={showHierarchy:function(b,c){THREE.SceneUtils.traverseHierarchy(b,function(b){b.visible=c})},traverseHierarchy:function(b,c){var e,f,h=b.children.length;for(f=0;f<h;f++)e=b.children[f],c(e),THREE.SceneUtils.traverseHierarchy(e,c)}};
if(THREE.WebGLRenderer)THREE.ShaderUtils={lib:{fresnel:{uniforms:{mRefractionRatio:{type:"f",value:1.02},mFresnelBias:{type:"f",value:0.1},mFresnelPower:{type:"f",value:2},mFresnelScale:{type:"f",value:1},tCube:{type:"t",value:1,texture:null}},fragmentShader:"uniform samplerCube tCube;\nvarying vec3 vReflect;\nvarying vec3 vRefract[3];\nvarying float vReflectionFactor;\nvoid main() {\nvec4 reflectedColor = textureCube( tCube, vec3( -vReflect.x, vReflect.yz ) );\nvec4 refractedColor = vec4( 1.0, 1.0, 1.0, 1.0 );\nrefractedColor.r = textureCube( tCube, vec3( -vRefract[0].x, vRefract[0].yz ) ).r;\nrefractedColor.g = textureCube( tCube, vec3( -vRefract[1].x, vRefract[1].yz ) ).g;\nrefractedColor.b = textureCube( tCube, vec3( -vRefract[2].x, vRefract[2].yz ) ).b;\nrefractedColor.a = 1.0;\ngl_FragColor = mix( refractedColor, reflectedColor, clamp( vReflectionFactor, 0.0, 1.0 ) );\n}",
vertexShader:"uniform float mRefractionRatio;\nuniform float mFresnelBias;\nuniform float mFresnelScale;\nuniform float mFresnelPower;\nvarying vec3 vReflect;\nvarying vec3 vRefract[3];\nvarying float vReflectionFactor;\nvoid main() {\nvec4 mvPosition = modelViewMatrix * vec4( position, 1.0 );\nvec4 mPosition = objectMatrix * vec4( position, 1.0 );\nvec3 nWorld = normalize ( mat3( objectMatrix[0].xyz, objectMatrix[1].xyz, objectMatrix[2].xyz ) * normal );\nvec3 I = mPosition.xyz - cameraPosition;\nvReflect = reflect( I, nWorld );\nvRefract[0] = refract( normalize( I ), nWorld, mRefractionRatio );\nvRefract[1] = refract( normalize( I ), nWorld, mRefractionRatio * 0.99 );\nvRefract[2] = refract( normalize( I ), nWorld, mRefractionRatio * 0.98 );\nvReflectionFactor = mFresnelBias + mFresnelScale * pow( 1.0 + dot( normalize( I ), nWorld ), mFresnelPower );\ngl_Position = projectionMatrix * mvPosition;\n}"},
normal:{uniforms:THREE.UniformsUtils.merge([THREE.UniformsLib.fog,THREE.UniformsLib.lights,THREE.UniformsLib.shadowmap,{enableAO:{type:"i",value:0},enableDiffuse:{type:"i",value:0},enableSpecular:{type:"i",value:0},enableReflection:{type:"i",value:0},tDiffuse:{type:"t",value:0,texture:null},tCube:{type:"t",value:1,texture:null},tNormal:{type:"t",value:2,texture:null},tSpecular:{type:"t",value:3,texture:null},tAO:{type:"t",value:4,texture:null},tDisplacement:{type:"t",value:5,texture:null},uNormalScale:{type:"f",
value:1},uDisplacementBias:{type:"f",value:0},uDisplacementScale:{type:"f",value:1},uDiffuseColor:{type:"c",value:new THREE.Color(15658734)},uSpecularColor:{type:"c",value:new THREE.Color(1118481)},uAmbientColor:{type:"c",value:new THREE.Color(328965)},uShininess:{type:"f",value:30},uOpacity:{type:"f",value:1},uReflectivity:{type:"f",value:0.5},uOffset:{type:"v2",value:new THREE.Vector2(0,0)},uRepeat:{type:"v2",value:new THREE.Vector2(1,1)}}]),fragmentShader:["uniform vec3 uAmbientColor;\nuniform vec3 uDiffuseColor;\nuniform vec3 uSpecularColor;\nuniform float uShininess;\nuniform float uOpacity;\nuniform bool enableDiffuse;\nuniform bool enableSpecular;\nuniform bool enableAO;\nuniform bool enableReflection;\nuniform sampler2D tDiffuse;\nuniform sampler2D tNormal;\nuniform sampler2D tSpecular;\nuniform sampler2D tAO;\nuniform samplerCube tCube;\nuniform float uNormalScale;\nuniform float uReflectivity;\nvarying vec3 vTangent;\nvarying vec3 vBinormal;\nvarying vec3 vNormal;\nvarying vec2 vUv;\nuniform vec3 ambientLightColor;\n#if MAX_DIR_LIGHTS > 0\nuniform vec3 directionalLightColor[ MAX_DIR_LIGHTS ];\nuniform vec3 directionalLightDirection[ MAX_DIR_LIGHTS ];\n#endif\n#if MAX_POINT_LIGHTS > 0\nuniform vec3 pointLightColor[ MAX_POINT_LIGHTS ];\nvarying vec4 vPointLight[ MAX_POINT_LIGHTS ];\n#endif\nvarying vec3 vViewPosition;",
THREE.ShaderChunk.shadowmap_pars_fragment,THREE.ShaderChunk.fog_pars_fragment,"void main() {\ngl_FragColor = vec4( vec3( 1.0 ), uOpacity );\nvec3 specularTex = vec3( 1.0 );\nvec3 normalTex = texture2D( tNormal, vUv ).xyz * 2.0 - 1.0;\nnormalTex.xy *= uNormalScale;\nnormalTex = normalize( normalTex );\nif( enableDiffuse )\ngl_FragColor = gl_FragColor * texture2D( tDiffuse, vUv );\nif( enableAO )\ngl_FragColor.xyz = gl_FragColor.xyz * texture2D( tAO, vUv ).xyz;\nif( enableSpecular )\nspecularTex = texture2D( tSpecular, vUv ).xyz;\nmat3 tsb = mat3( vTangent, vBinormal, vNormal );\nvec3 finalNormal = tsb * normalTex;\nvec3 normal = normalize( finalNormal );\nvec3 viewPosition = normalize( vViewPosition );\n#if MAX_POINT_LIGHTS > 0\nvec3 pointDiffuse = vec3( 0.0 );\nvec3 pointSpecular = vec3( 0.0 );\nfor ( int i = 0; i < MAX_POINT_LIGHTS; i ++ ) {\nvec3 pointVector = normalize( vPointLight[ i ].xyz );\nvec3 pointHalfVector = normalize( vPointLight[ i ].xyz + viewPosition );\nfloat pointDistance = vPointLight[ i ].w;\nfloat pointDotNormalHalf = dot( normal, pointHalfVector );\nfloat pointDiffuseWeight = max( dot( normal, pointVector ), 0.0 );\nfloat pointSpecularWeight = 0.0;\nif ( pointDotNormalHalf >= 0.0 )\npointSpecularWeight = specularTex.r * pow( pointDotNormalHalf, uShininess );\npointDiffuse += pointDistance * pointLightColor[ i ] * uDiffuseColor * pointDiffuseWeight;\npointSpecular += pointDistance * pointLightColor[ i ] * uSpecularColor * pointSpecularWeight;\n}\n#endif\n#if MAX_DIR_LIGHTS > 0\nvec3 dirDiffuse = vec3( 0.0 );\nvec3 dirSpecular = vec3( 0.0 );\nfor( int i = 0; i < MAX_DIR_LIGHTS; i++ ) {\nvec4 lDirection = viewMatrix * vec4( directionalLightDirection[ i ], 0.0 );\nvec3 dirVector = normalize( lDirection.xyz );\nvec3 dirHalfVector = normalize( lDirection.xyz + viewPosition );\nfloat dirDotNormalHalf = dot( normal, dirHalfVector );\nfloat dirDiffuseWeight = max( dot( normal, dirVector ), 0.0 );\nfloat dirSpecularWeight = 0.0;\nif ( dirDotNormalHalf >= 0.0 )\ndirSpecularWeight = specularTex.r * pow( dirDotNormalHalf, uShininess );\ndirDiffuse += directionalLightColor[ i ] * uDiffuseColor * dirDiffuseWeight;\ndirSpecular += directionalLightColor[ i ] * uSpecularColor * dirSpecularWeight;\n}\n#endif\nvec3 totalDiffuse = vec3( 0.0 );\nvec3 totalSpecular = vec3( 0.0 );\n#if MAX_DIR_LIGHTS > 0\ntotalDiffuse += dirDiffuse;\ntotalSpecular += dirSpecular;\n#endif\n#if MAX_POINT_LIGHTS > 0\ntotalDiffuse += pointDiffuse;\ntotalSpecular += pointSpecular;\n#endif\ngl_FragColor.xyz = gl_FragColor.xyz * totalDiffuse + totalSpecular + ambientLightColor * uAmbientColor;\nif ( enableReflection ) {\nvec3 wPos = cameraPosition - vViewPosition;\nvec3 vReflect = reflect( normalize( wPos ), normal );\nvec4 cubeColor = textureCube( tCube, vec3( -vReflect.x, vReflect.yz ) );\ngl_FragColor.xyz = mix( gl_FragColor.xyz, cubeColor.xyz, uReflectivity );\n}",
THREE.ShaderChunk.shadowmap_fragment,THREE.ShaderChunk.fog_fragment,"}"].join("\n"),vertexShader:["attribute vec4 tangent;\nuniform vec2 uOffset;\nuniform vec2 uRepeat;\n#ifdef VERTEX_TEXTURES\nuniform sampler2D tDisplacement;\nuniform float uDisplacementScale;\nuniform float uDisplacementBias;\n#endif\nvarying vec3 vTangent;\nvarying vec3 vBinormal;\nvarying vec3 vNormal;\nvarying vec2 vUv;\n#if MAX_POINT_LIGHTS > 0\nuniform vec3 pointLightPosition[ MAX_POINT_LIGHTS ];\nuniform float pointLightDistance[ MAX_POINT_LIGHTS ];\nvarying vec4 vPointLight[ MAX_POINT_LIGHTS ];\n#endif\nvarying vec3 vViewPosition;",
THREE.ShaderChunk.shadowmap_pars_vertex,"void main() {\nvec4 mvPosition = modelViewMatrix * vec4( position, 1.0 );\nvViewPosition = -mvPosition.xyz;\nvNormal = normalize( normalMatrix * normal );\nvTangent = normalize( normalMatrix * tangent.xyz );\nvBinormal = cross( vNormal, vTangent ) * tangent.w;\nvBinormal = normalize( vBinormal );\nvUv = uv * uRepeat + uOffset;\n#if MAX_POINT_LIGHTS > 0\nfor( int i = 0; i < MAX_POINT_LIGHTS; i++ ) {\nvec4 lPosition = viewMatrix * vec4( pointLightPosition[ i ], 1.0 );\nvec3 lVector = lPosition.xyz - mvPosition.xyz;\nfloat lDistance = 1.0;\nif ( pointLightDistance[ i ] > 0.0 )\nlDistance = 1.0 - min( ( length( lVector ) / pointLightDistance[ i ] ), 1.0 );\nlVector = normalize( lVector );\nvPointLight[ i ] = vec4( lVector, lDistance );\n}\n#endif\n#ifdef VERTEX_TEXTURES\nvec3 dv = texture2D( tDisplacement, uv ).xyz;\nfloat df = uDisplacementScale * dv.x + uDisplacementBias;\nvec4 displacedPosition = vec4( vNormal.xyz * df, 0.0 ) + mvPosition;\ngl_Position = projectionMatrix * displacedPosition;\n#else\ngl_Position = projectionMatrix * mvPosition;\n#endif",
THREE.ShaderChunk.shadowmap_vertex,"}"].join("\n")},cube:{uniforms:{tCube:{type:"t",value:1,texture:null}},vertexShader:"varying vec3 vViewPosition;\nvoid main() {\nvec4 mPosition = objectMatrix * vec4( position, 1.0 );\nvViewPosition = cameraPosition - mPosition.xyz;\ngl_Position = projectionMatrix * modelViewMatrix * vec4( position, 1.0 );\n}",fragmentShader:"uniform samplerCube tCube;\nvarying vec3 vViewPosition;\nvoid main() {\nvec3 wPos = cameraPosition - vViewPosition;\ngl_FragColor = textureCube( tCube, vec3( - wPos.x, wPos.yz ) );\n}"}}};
THREE.Curve=function(){};THREE.Curve.prototype.getPoint=function(){console.log("Warning, getPoint() not implemented!");return null};THREE.Curve.prototype.getPointAt=function(b){return this.getPoint(this.getUtoTmapping(b))};THREE.Curve.prototype.getPoints=function(b){b||(b=5);var c,e=[];for(c=0;c<=b;c++)e.push(this.getPoint(c/b));return e};THREE.Curve.prototype.getSpacedPoints=function(b){b||(b=5);var c,e=[];for(c=0;c<=b;c++)e.push(this.getPointAt(c/b));return e};
THREE.Curve.prototype.getLength=function(){var b=this.getLengths();return b[b.length-1]};THREE.Curve.prototype.getLengths=function(b){b||(b=200);if(this.cacheArcLengths&&this.cacheArcLengths.length==b+1)return this.cacheArcLengths;var c=[],e,f=this.getPoint(0),h,k=0;c.push(0);for(h=1;h<=b;h++)e=this.getPoint(h/b),k+=e.distanceTo(f),c.push(k),f=e;return this.cacheArcLengths=c};
THREE.Curve.prototype.getUtoTmapping=function(b,c){var e=this.getLengths(),f=0,h=e.length,k;k=c?c:b*e[h-1];time=Date.now();for(var m=0,n=h-1,t;m<=n;)if(f=Math.floor(m+(n-m)/2),t=e[f]-k,t<0)m=f+1;else if(t>0)n=f-1;else{n=f;break}f=n;if(e[f]==k)return f/(h-1);m=e[f];return e=(f+(k-m)/(e[f+1]-m))/(h-1)};THREE.Curve.prototype.getNormalVector=function(b){b=this.getTangent(b);return new THREE.Vector2(-b.y,b.x)};
THREE.Curve.prototype.getTangent=function(b){var c=b-1.0E-4;b+=1.0E-4;c<0&&(c=0);b>1&&(b=1);var c=this.getPoint(c),b=this.getPoint(b),e=new THREE.Vector2;e.sub(b,c);return e.unit()};THREE.LineCurve=function(b,c){b instanceof THREE.Vector2?(this.v1=b,this.v2=c):THREE.LineCurve.oldConstructor.apply(this,arguments)};THREE.LineCurve.oldConstructor=function(b,c,e,f){this.constructor(new THREE.Vector2(b,c),new THREE.Vector2(e,f))};THREE.LineCurve.prototype=new THREE.Curve;
THREE.LineCurve.prototype.constructor=THREE.LineCurve;THREE.LineCurve.prototype.getPoint=function(b){var c=new THREE.Vector2;c.sub(this.v2,this.v1);c.multiplyScalar(b).addSelf(this.v1);return c};THREE.LineCurve.prototype.getPointAt=function(b){return this.getPoint(b)};THREE.LineCurve.prototype.getTangent=function(){var b=new THREE.Vector2;b.sub(this.v2,this.v1);b.normalize();return b};
THREE.QuadraticBezierCurve=function(b,c,e){if(!(c instanceof THREE.Vector2))var f=Array.prototype.slice.call(arguments),b=new THREE.Vector2(f[0],f[1]),c=new THREE.Vector2(f[2],f[3]),e=new THREE.Vector2(f[4],f[5]);this.v0=b;this.v1=c;this.v2=e};THREE.QuadraticBezierCurve.prototype=new THREE.Curve;THREE.QuadraticBezierCurve.prototype.constructor=THREE.QuadraticBezierCurve;
THREE.QuadraticBezierCurve.prototype.getPoint=function(b){var c;c=THREE.Shape.Utils.b2(b,this.v0.x,this.v1.x,this.v2.x);b=THREE.Shape.Utils.b2(b,this.v0.y,this.v1.y,this.v2.y);return new THREE.Vector2(c,b)};THREE.QuadraticBezierCurve.prototype.getTangent=function(b){var c;c=THREE.Curve.Utils.tangentQuadraticBezier(b,this.v0.x,this.v1.x,this.v2.x);b=THREE.Curve.Utils.tangentQuadraticBezier(b,this.v0.y,this.v1.y,this.v2.y);c=new THREE.Vector2(c,b);c.normalize();return c};
THREE.CubicBezierCurve=function(b,c,e,f){if(!(c instanceof THREE.Vector2))var h=Array.prototype.slice.call(arguments),b=new THREE.Vector2(h[0],h[1]),c=new THREE.Vector2(h[2],h[3]),e=new THREE.Vector2(h[4],h[5]),f=new THREE.Vector2(h[6],h[7]);this.v0=b;this.v1=c;this.v2=e;this.v3=f};THREE.CubicBezierCurve.prototype=new THREE.Curve;THREE.CubicBezierCurve.prototype.constructor=THREE.CubicBezierCurve;
THREE.CubicBezierCurve.prototype.getPoint=function(b){var c;c=THREE.Shape.Utils.b3(b,this.v0.x,this.v1.x,this.v2.x,this.v3.x);b=THREE.Shape.Utils.b3(b,this.v0.y,this.v1.y,this.v2.y,this.v3.y);return new THREE.Vector2(c,b)};THREE.CubicBezierCurve.prototype.getTangent=function(b){var c;c=THREE.Curve.Utils.tangentCubicBezier(b,this.v0.x,this.v1.x,this.v2.x,this.v3.x);b=THREE.Curve.Utils.tangentCubicBezier(b,this.v0.y,this.v1.y,this.v2.y,this.v3.y);c=new THREE.Vector2(c,b);c.normalize();return c};
THREE.SplineCurve=function(b){this.points=b};THREE.SplineCurve.prototype=new THREE.Curve;THREE.SplineCurve.prototype.constructor=THREE.SplineCurve;
THREE.SplineCurve.prototype.getPoint=function(b){var c=new THREE.Vector2,e=[],f=this.points,h;h=(f.length-1)*b;b=Math.floor(h);h-=b;e[0]=b==0?b:b-1;e[1]=b;e[2]=b>f.length-2?b:b+1;e[3]=b>f.length-3?b:b+2;c.x=THREE.Curve.Utils.interpolate(f[e[0]].x,f[e[1]].x,f[e[2]].x,f[e[3]].x,h);c.y=THREE.Curve.Utils.interpolate(f[e[0]].y,f[e[1]].y,f[e[2]].y,f[e[3]].y,h);return c};THREE.ArcCurve=function(b,c,e,f,h,k){this.aX=b;this.aY=c;this.aRadius=e;this.aStartAngle=f;this.aEndAngle=h;this.aClockwise=k};
THREE.ArcCurve.prototype=new THREE.Curve;THREE.ArcCurve.prototype.constructor=THREE.ArcCurve;THREE.ArcCurve.prototype.getPoint=function(b){var c=this.aEndAngle-this.aStartAngle;this.aClockwise||(b=1-b);b=this.aStartAngle+b*c;return new THREE.Vector2(this.aX+this.aRadius*Math.cos(b),this.aY+this.aRadius*Math.sin(b))};
THREE.Curve.Utils={tangentQuadraticBezier:function(b,c,e,f){return 2*(1-b)*(e-c)+2*b*(f-e)},tangentCubicBezier:function(b,c,e,f,h){return-3*c*(1-b)*(1-b)+3*e*(1-b)*(1-b)-6*b*e*(1-b)+6*b*f*(1-b)-3*b*b*f+3*b*b*h},tangentSpline:function(b){return 6*b*b-6*b+(3*b*b-4*b+1)+(-6*b*b+6*b)+(3*b*b-2*b)},interpolate:function(b,c,e,f,h){var b=(e-b)*0.5,f=(f-c)*0.5,k=h*h;return(2*c-2*e+b+f)*h*k+(-3*c+3*e-2*b-f)*k+b*h+c}};
THREE.Curve.create=function(b,c){b.prototype=new THREE.Curve;b.prototype.constructor=b;b.prototype.getPoint=c;return b};THREE.LineCurve3=THREE.Curve.create(function(b,c){this.v1=b;this.v2=c},function(b){var c=new THREE.Vector3;c.sub(v2,v1);c.multiplyScalar(b);c.addSelf(this.v1);return c});
THREE.QuadraticBezierCurve3=THREE.Curve.create(function(b,c,e){this.v0=b;this.v1=c;this.v2=e},function(b){var c,e;c=THREE.Shape.Utils.b2(b,this.v0.x,this.v1.x,this.v2.x);e=THREE.Shape.Utils.b2(b,this.v0.y,this.v1.y,this.v2.y);b=THREE.Shape.Utils.b2(b,this.v0.z,this.v1.z,this.v2.z);return new THREE.Vector3(c,e,b)});
THREE.CubicBezierCurve3=THREE.Curve.create(function(b,c,e,f){this.v0=b;this.v1=c;this.v2=e;this.v3=f},function(b){var c,e;c=THREE.Shape.Utils.b3(b,this.v0.x,this.v1.x,this.v2.x,this.v3.x);e=THREE.Shape.Utils.b3(b,this.v0.y,this.v1.y,this.v2.y,this.v3.y);b=THREE.Shape.Utils.b3(b,this.v0.z,this.v1.z,this.v2.z,this.v3.z);return new THREE.Vector3(c,e,b)});
THREE.SplineCurve3=THREE.Curve.create(function(b){this.points=b},function(b){var c=new THREE.Vector3,e=[],f=this.points,h;h=(f.length-1)*b;b=Math.floor(h);h-=b;e[0]=b==0?b:b-1;e[1]=b;e[2]=b>f.length-2?b:b+1;e[3]=b>f.length-3?b:b+2;c.x=THREE.Curve.Utils.interpolate(f[e[0]].x,f[e[1]].x,f[e[2]].x,f[e[3]].x,h);c.y=THREE.Curve.Utils.interpolate(f[e[0]].y,f[e[1]].y,f[e[2]].y,f[e[3]].y,h);c.z=THREE.Curve.Utils.interpolate(f[e[0]].z,f[e[1]].z,f[e[2]].z,f[e[3]].z,h);return c});
THREE.CurvePath=function(){this.curves=[];this.bends=[]};THREE.CurvePath.prototype=new THREE.Curve;THREE.CurvePath.prototype.constructor=THREE.CurvePath;THREE.CurvePath.prototype.add=function(b){this.curves.push(b)};THREE.CurvePath.prototype.checkConnection=function(){};THREE.CurvePath.prototype.closePath=function(){};
THREE.CurvePath.prototype.getPoint=function(b){for(var c=b*this.getLength(),e=this.getCurveLengths(),b=0;b<e.length;){if(e[b]>=c)return c=e[b]-c,b=this.curves[b],c=1-c/b.getLength(),b.getPointAt(c);b++}return null};THREE.CurvePath.prototype.getLength=function(){var b=this.getCurveLengths();return b[b.length-1]};
THREE.CurvePath.prototype.getCurveLengths=function(){if(this.cacheLengths&&this.cacheLengths.length==this.curves.length)return this.cacheLengths;var b=[],c=0,e,f=this.curves.length;for(e=0;e<f;e++)c+=this.curves[e].getLength(),b.push(c);return this.cacheLengths=b};
THREE.CurvePath.prototype.getBoundingBox=function(){var b=this.getPoints(),c,e,f,h;c=e=Number.NEGATIVE_INFINITY;f=h=Number.POSITIVE_INFINITY;var k,m,n,t;t=new THREE.Vector2;m=0;for(n=b.length;m<n;m++){k=b[m];if(k.x>c)c=k.x;else if(k.x<f)f=k.x;if(k.y>e)e=k.y;else if(k.y<e)h=k.y;t.addSelf(k.x,k.y)}return{minX:f,minY:h,maxX:c,maxY:e,centroid:t.divideScalar(n)}};THREE.CurvePath.prototype.createPointsGeometry=function(b){return this.createGeometry(this.getPoints(b,!0))};
THREE.CurvePath.prototype.createSpacedPointsGeometry=function(b){return this.createGeometry(this.getSpacedPoints(b,!0))};THREE.CurvePath.prototype.createGeometry=function(b){for(var c=new THREE.Geometry,e=0;e<b.length;e++)c.vertices.push(new THREE.Vertex(new THREE.Vector3(b[e].x,b[e].y,0)));return c};THREE.CurvePath.prototype.addWrapPath=function(b){this.bends.push(b)};
THREE.CurvePath.prototype.getTransformedPoints=function(b,c){var e=this.getPoints(b),f,h;if(!c)c=this.bends;f=0;for(h=c.length;f<h;f++)e=this.getWrapPoints(e,c[f]);return e};THREE.CurvePath.prototype.getTransformedSpacedPoints=function(b,c){var e=this.getSpacedPoints(b),f,h;if(!c)c=this.bends;f=0;for(h=c.length;f<h;f++)e=this.getWrapPoints(e,c[f]);return e};
THREE.CurvePath.prototype.getWrapPoints=function(b,c){var e=this.getBoundingBox(),f,h,k,m,n,t;f=0;for(h=b.length;f<h;f++)k=b[f],m=k.x,n=k.y,t=m/e.maxX,t=c.getUtoTmapping(t,m),m=c.getPoint(t),n=c.getNormalVector(t).multiplyScalar(n),k.x=m.x+n.x,k.y=m.y+n.y;return b};THREE.Path=function(b){THREE.CurvePath.call(this);this.actions=[];b&&this.fromPoints(b)};THREE.Path.prototype=new THREE.CurvePath;THREE.Path.prototype.constructor=THREE.Path;
THREE.PathActions={MOVE_TO:"moveTo",LINE_TO:"lineTo",QUADRATIC_CURVE_TO:"quadraticCurveTo",BEZIER_CURVE_TO:"bezierCurveTo",CSPLINE_THRU:"splineThru",ARC:"arc"};THREE.Path.prototype.fromPoints=function(b){this.moveTo(b[0].x,b[0].y);var c,e=b.length;for(c=1;c<e;c++)this.lineTo(b[c].x,b[c].y)};THREE.Path.prototype.moveTo=function(){var b=Array.prototype.slice.call(arguments);this.actions.push({action:THREE.PathActions.MOVE_TO,args:b})};
THREE.Path.prototype.lineTo=function(b,c){var e=Array.prototype.slice.call(arguments),f=this.actions[this.actions.length-1].args;this.curves.push(new THREE.LineCurve(new THREE.Vector2(f[f.length-2],f[f.length-1]),new THREE.Vector2(b,c)));this.actions.push({action:THREE.PathActions.LINE_TO,args:e})};
THREE.Path.prototype.quadraticCurveTo=function(b,c,e,f){var h=Array.prototype.slice.call(arguments),k=this.actions[this.actions.length-1].args;this.curves.push(new THREE.QuadraticBezierCurve(new THREE.Vector2(k[k.length-2],k[k.length-1]),new THREE.Vector2(b,c),new THREE.Vector2(e,f)));this.actions.push({action:THREE.PathActions.QUADRATIC_CURVE_TO,args:h})};
THREE.Path.prototype.bezierCurveTo=function(b,c,e,f,h,k){var m=Array.prototype.slice.call(arguments),n=this.actions[this.actions.length-1].args;this.curves.push(new THREE.CubicBezierCurve(new THREE.Vector2(n[n.length-2],n[n.length-1]),new THREE.Vector2(b,c),new THREE.Vector2(e,f),new THREE.Vector2(h,k)));this.actions.push({action:THREE.PathActions.BEZIER_CURVE_TO,args:m})};
THREE.Path.prototype.splineThru=function(b){var c=Array.prototype.slice.call(arguments),e=this.actions[this.actions.length-1].args,e=[new THREE.Vector2(e[e.length-2],e[e.length-1])];Array.prototype.push.apply(e,b);this.curves.push(new THREE.SplineCurve(e));this.actions.push({action:THREE.PathActions.CSPLINE_THRU,args:c})};
THREE.Path.prototype.arc=function(b,c,e,f,h,k){var m=Array.prototype.slice.call(arguments);this.curves.push(new THREE.ArcCurve(b,c,e,f,h,k));this.actions.push({action:THREE.PathActions.ARC,args:m})};THREE.Path.prototype.getSpacedPoints=function(b){b||(b=40);for(var c=[],e=0;e<b;e++)c.push(this.getPoint(e/b));return c};
THREE.Path.prototype.getPoints=function(b,c){var b=b||12,e=[],f,h,k,m,n,t,u,v,p,x,w,A,z;f=0;for(h=this.actions.length;f<h;f++)switch(k=this.actions[f],m=k.action,k=k.args,m){case THREE.PathActions.LINE_TO:e.push(new THREE.Vector2(k[0],k[1]));break;case THREE.PathActions.QUADRATIC_CURVE_TO:n=k[2];t=k[3];p=k[0];x=k[1];e.length>0?(m=e[e.length-1],w=m.x,A=m.y):(m=this.actions[f-1].args,w=m[m.length-2],A=m[m.length-1]);for(m=1;m<=b;m++)z=m/b,k=THREE.Shape.Utils.b2(z,w,p,n),z=THREE.Shape.Utils.b2(z,A,x,
t),e.push(new THREE.Vector2(k,z));break;case THREE.PathActions.BEZIER_CURVE_TO:n=k[4];t=k[5];p=k[0];x=k[1];u=k[2];v=k[3];e.length>0?(m=e[e.length-1],w=m.x,A=m.y):(m=this.actions[f-1].args,w=m[m.length-2],A=m[m.length-1]);for(m=1;m<=b;m++)z=m/b,k=THREE.Shape.Utils.b3(z,w,p,u,n),z=THREE.Shape.Utils.b3(z,A,x,v,t),e.push(new THREE.Vector2(k,z));break;case THREE.PathActions.CSPLINE_THRU:m=this.actions[f-1].args;m=[new THREE.Vector2(m[m.length-2],m[m.length-1])];z=b*k[0].length;m=m.concat(k[0]);k=new THREE.SplineCurve(m);
for(m=1;m<=z;m++)e.push(k.getPointAt(m/z));break;case THREE.PathActions.ARC:m=this.actions[f-1].args;n=k[0];t=k[1];u=k[2];p=k[3];z=k[4];x=!!k[5];v=m[m.length-2];w=m[m.length-1];m.length==0&&(v=w=0);A=z-p;var y=b*2;for(m=1;m<=y;m++)z=m/y,x||(z=1-z),z=p+z*A,k=v+n+u*Math.cos(z),z=w+t+u*Math.sin(z),e.push(new THREE.Vector2(k,z))}c&&e.push(e[0]);return e};THREE.Path.prototype.transform=function(b,c){this.getBoundingBox();return this.getWrapPoints(this.getPoints(c),b)};
THREE.Path.prototype.nltransform=function(b,c,e,f,h,k){var m=this.getPoints(),n,t,u,v,p;n=0;for(t=m.length;n<t;n++)u=m[n],v=u.x,p=u.y,u.x=b*v+c*p+e,u.y=f*p+h*v+k;return m};
THREE.Path.prototype.debug=function(b){var c=this.getBoundingBox();b||(b=document.createElement("canvas"),b.setAttribute("width",c.maxX+100),b.setAttribute("height",c.maxY+100),document.body.appendChild(b));c=b.getContext("2d");c.fillStyle="white";c.fillRect(0,0,b.width,b.height);c.strokeStyle="black";c.beginPath();var e,f,h,b=0;for(e=this.actions.length;b<e;b++)f=this.actions[b],h=f.args,f=f.action,f!=THREE.PathActions.CSPLINE_THRU&&c[f].apply(c,h);c.stroke();c.closePath();c.strokeStyle="red";f=
this.getPoints();b=0;for(e=f.length;b<e;b++)h=f[b],c.beginPath(),c.arc(h.x,h.y,1.5,0,Math.PI*2,!1),c.stroke(),c.closePath()};
THREE.Path.prototype.toShapes=function(){var b,c,e,f,h=[],k=new THREE.Path;b=0;for(c=this.actions.length;b<c;b++)e=this.actions[b],f=e.args,e=e.action,e==THREE.PathActions.MOVE_TO&&k.actions.length!=0&&(h.push(k),k=new THREE.Path),k[e].apply(k,f);k.actions.length!=0&&h.push(k);if(h.length==0)return[];var m,k=[];if(THREE.Shape.Utils.isClockWise(h[0].getPoints())){b=0;for(c=h.length;b<c;b++)f=h[b],THREE.Shape.Utils.isClockWise(f.getPoints())?(m&&k.push(m),m=new THREE.Shape,m.actions=f.actions,m.curves=
f.curves):m.holes.push(f);k.push(m)}else{m=new THREE.Shape;b=0;for(c=h.length;b<c;b++)f=h[b],THREE.Shape.Utils.isClockWise(f.getPoints())?(m.actions=f.actions,m.curves=f.curves,k.push(m),m=new THREE.Shape):m.holes.push(f)}return k};THREE.Shape=function(){THREE.Path.apply(this,arguments);this.holes=[]};THREE.Shape.prototype=new THREE.Path;THREE.Shape.prototype.constructor=THREE.Path;THREE.Shape.prototype.extrude=function(b){return new THREE.ExtrudeGeometry(this,b)};
THREE.Shape.prototype.getPointsHoles=function(b){var c,e=this.holes.length,f=[];for(c=0;c<e;c++)f[c]=this.holes[c].getTransformedPoints(b,this.bends);return f};THREE.Shape.prototype.getSpacedPointsHoles=function(b){var c,e=this.holes.length,f=[];for(c=0;c<e;c++)f[c]=this.holes[c].getTransformedSpacedPoints(b,this.bends);return f};THREE.Shape.prototype.extractAllPoints=function(b){return{shape:this.getTransformedPoints(b),holes:this.getPointsHoles(b)}};
THREE.Shape.prototype.extractAllSpacedPoints=function(b){return{shape:this.getTransformedSpacedPoints(b),holes:this.getSpacedPointsHoles(b)}};
THREE.Shape.Utils={removeHoles:function(b,c){var e=b.concat(),f=e.concat(),h,k,m,n,t,u,v,p,x,w,A=[];for(t=0;t<c.length;t++){u=c[t];Array.prototype.push.apply(f,u);k=Number.POSITIVE_INFINITY;for(h=0;h<u.length;h++){x=u[h];w=[];for(p=0;p<e.length;p++)v=e[p],v=x.distanceToSquared(v),w.push(v),v<k&&(k=v,m=h,n=p)}h=n-1>=0?n-1:e.length-1;k=m-1>=0?m-1:u.length-1;var z=[u[m],e[n],e[h]];p=THREE.FontUtils.Triangulate.area(z);var y=[u[m],u[k],e[n]];x=THREE.FontUtils.Triangulate.area(y);w=n;v=m;n+=1;m+=-1;n<
0&&(n+=e.length);n%=e.length;m<0&&(m+=u.length);m%=u.length;h=n-1>=0?n-1:e.length-1;k=m-1>=0?m-1:u.length-1;z=[u[m],e[n],e[h]];z=THREE.FontUtils.Triangulate.area(z);y=[u[m],u[k],e[n]];y=THREE.FontUtils.Triangulate.area(y);p+x>z+y&&(n=w,m=v,n<0&&(n+=e.length),n%=e.length,m<0&&(m+=u.length),m%=u.length,h=n-1>=0?n-1:e.length-1,k=m-1>=0?m-1:u.length-1);p=e.slice(0,n);x=e.slice(n);w=u.slice(m);v=u.slice(0,m);k=[u[m],u[k],e[n]];A.push([u[m],e[n],e[h]]);A.push(k);e=p.concat(w).concat(v).concat(x)}return{shape:e,
isolatedPts:A,allpoints:f}},triangulateShape:function(b,c){var e=THREE.Shape.Utils.removeHoles(b,c),f=e.allpoints,h=e.isolatedPts,e=THREE.FontUtils.Triangulate(e.shape,!1),k,m,n,t,u={};k=0;for(m=f.length;k<m;k++)t=f[k].x+":"+f[k].y,u[t]!==void 0&&console.log("Duplicate point",t),u[t]=k;k=0;for(m=e.length;k<m;k++){n=e[k];for(f=0;f<3;f++)t=n[f].x+":"+n[f].y,t=u[t],t!==void 0&&(n[f]=t)}k=0;for(m=h.length;k<m;k++){n=h[k];for(f=0;f<3;f++)t=n[f].x+":"+n[f].y,t=u[t],t!==void 0&&(n[f]=t)}return e.concat(h)},
isClockWise:function(b){return THREE.FontUtils.Triangulate.area(b)<0},b2p0:function(b,c){var e=1-b;return e*e*c},b2p1:function(b,c){return 2*(1-b)*b*c},b2p2:function(b,c){return b*b*c},b2:function(b,c,e,f){return this.b2p0(b,c)+this.b2p1(b,e)+this.b2p2(b,f)},b3p0:function(b,c){var e=1-b;return e*e*e*c},b3p1:function(b,c){var e=1-b;return 3*e*e*b*c},b3p2:function(b,c){return 3*(1-b)*b*b*c},b3p3:function(b,c){return b*b*b*c},b3:function(b,c,e,f,h){return this.b3p0(b,c)+this.b3p1(b,e)+this.b3p2(b,f)+
this.b3p3(b,h)}};THREE.TextPath=function(b,c){THREE.Path.call(this);this.parameters=c||{};this.set(b)};THREE.TextPath.prototype.set=function(b,c){this.text=b;var c=c||this.parameters,e=c.curveSegments!==void 0?c.curveSegments:4,f=c.font!==void 0?c.font:"helvetiker",h=c.weight!==void 0?c.weight:"normal",k=c.style!==void 0?c.style:"normal";THREE.FontUtils.size=c.size!==void 0?c.size:100;THREE.FontUtils.divisions=e;THREE.FontUtils.face=f;THREE.FontUtils.weight=h;THREE.FontUtils.style=k};
THREE.TextPath.prototype.toShapes=function(){for(var b=THREE.FontUtils.drawText(this.text).paths,c=[],e=0,f=b.length;e<f;e++)Array.prototype.push.apply(c,b[e].toShapes());return c};
THREE.AnimationHandler=function(){var b=[],c={},e={update:function(e){for(var c=0;c<b.length;c++)b[c].update(e)},addToUpdate:function(e){b.indexOf(e)===-1&&b.push(e)},removeFromUpdate:function(e){e=b.indexOf(e);e!==-1&&b.splice(e,1)},add:function(b){c[b.name]!==void 0&&console.log("THREE.AnimationHandler.add: Warning! "+b.name+" already exists in library. Overwriting.");c[b.name]=b;if(b.initialized!==!0){for(var e=0;e<b.hierarchy.length;e++){for(var f=0;f<b.hierarchy[e].keys.length;f++){if(b.hierarchy[e].keys[f].time<
0)b.hierarchy[e].keys[f].time=0;if(b.hierarchy[e].keys[f].rot!==void 0&&!(b.hierarchy[e].keys[f].rot instanceof THREE.Quaternion)){var n=b.hierarchy[e].keys[f].rot;b.hierarchy[e].keys[f].rot=new THREE.Quaternion(n[0],n[1],n[2],n[3])}}if(b.hierarchy[e].keys[0].morphTargets!==void 0){n={};for(f=0;f<b.hierarchy[e].keys.length;f++)for(var t=0;t<b.hierarchy[e].keys[f].morphTargets.length;t++){var u=b.hierarchy[e].keys[f].morphTargets[t];n[u]=-1}b.hierarchy[e].usedMorphTargets=n;for(f=0;f<b.hierarchy[e].keys.length;f++){var v=
{};for(u in n){for(t=0;t<b.hierarchy[e].keys[f].morphTargets.length;t++)if(b.hierarchy[e].keys[f].morphTargets[t]===u){v[u]=b.hierarchy[e].keys[f].morphTargetsInfluences[t];break}t===b.hierarchy[e].keys[f].morphTargets.length&&(v[u]=0)}b.hierarchy[e].keys[f].morphTargetsInfluences=v}}for(f=1;f<b.hierarchy[e].keys.length;f++)b.hierarchy[e].keys[f].time===b.hierarchy[e].keys[f-1].time&&(b.hierarchy[e].keys.splice(f,1),f--);for(f=1;f<b.hierarchy[e].keys.length;f++)b.hierarchy[e].keys[f].index=f}f=parseInt(b.length*
b.fps,10);b.JIT={};b.JIT.hierarchy=[];for(e=0;e<b.hierarchy.length;e++)b.JIT.hierarchy.push(Array(f));b.initialized=!0}},get:function(b){if(typeof b==="string")return c[b]?c[b]:(console.log("THREE.AnimationHandler.get: Couldn't find animation "+b),null)},parse:function(b){var e=[];if(b instanceof THREE.SkinnedMesh)for(var c=0;c<b.bones.length;c++)e.push(b.bones[c]);else f(b,e);return e}},f=function(b,e){e.push(b);for(var c=0;c<b.children.length;c++)f(b.children[c],e)};e.LINEAR=0;e.CATMULLROM=1;e.CATMULLROM_FORWARD=
2;return e}();THREE.Animation=function(b,c,e,f){this.root=b;this.data=THREE.AnimationHandler.get(c);this.hierarchy=THREE.AnimationHandler.parse(b);this.currentTime=0;this.timeScale=1;this.isPlaying=!1;this.loop=this.isPaused=!0;this.interpolationType=e!==void 0?e:THREE.AnimationHandler.LINEAR;this.JITCompile=f!==void 0?f:!0;this.points=[];this.target=new THREE.Vector3};
THREE.Animation.prototype.play=function(b,c){if(!this.isPlaying){this.isPlaying=!0;this.loop=b!==void 0?b:!0;this.currentTime=c!==void 0?c:0;var e,f=this.hierarchy.length,h;for(e=0;e<f;e++){h=this.hierarchy[e];if(this.interpolationType!==THREE.AnimationHandler.CATMULLROM_FORWARD)h.useQuaternion=!0;h.matrixAutoUpdate=!0;if(h.animationCache===void 0)h.animationCache={},h.animationCache.prevKey={pos:0,rot:0,scl:0},h.animationCache.nextKey={pos:0,rot:0,scl:0},h.animationCache.originalMatrix=h instanceof
THREE.Bone?h.skinMatrix:h.matrix;var k=h.animationCache.prevKey;h=h.animationCache.nextKey;k.pos=this.data.hierarchy[e].keys[0];k.rot=this.data.hierarchy[e].keys[0];k.scl=this.data.hierarchy[e].keys[0];h.pos=this.getNextKeyWith("pos",e,1);h.rot=this.getNextKeyWith("rot",e,1);h.scl=this.getNextKeyWith("scl",e,1)}this.update(0)}this.isPaused=!1;THREE.AnimationHandler.addToUpdate(this)};
THREE.Animation.prototype.pause=function(){this.isPaused?THREE.AnimationHandler.addToUpdate(this):THREE.AnimationHandler.removeFromUpdate(this);this.isPaused=!this.isPaused};
THREE.Animation.prototype.stop=function(){this.isPaused=this.isPlaying=!1;THREE.AnimationHandler.removeFromUpdate(this);for(var b=0;b<this.hierarchy.length;b++)if(this.hierarchy[b].animationCache!==void 0)this.hierarchy[b]instanceof THREE.Bone?this.hierarchy[b].skinMatrix=this.hierarchy[b].animationCache.originalMatrix:this.hierarchy[b].matrix=this.hierarchy[b].animationCache.originalMatrix,delete this.hierarchy[b].animationCache};
THREE.Animation.prototype.update=function(b){if(this.isPlaying){var c=["pos","rot","scl"],e,f,h,k,m,n,t,u,v=this.data.JIT.hierarchy,p,x;this.currentTime+=b*this.timeScale;x=this.currentTime;p=this.currentTime%=this.data.length;u=parseInt(Math.min(p*this.data.fps,this.data.length*this.data.fps),10);for(var w=0,A=this.hierarchy.length;w<A;w++)if(b=this.hierarchy[w],t=b.animationCache,this.JITCompile&&v[w][u]!==void 0)b instanceof THREE.Bone?(b.skinMatrix=v[w][u],b.matrixAutoUpdate=!1,b.matrixWorldNeedsUpdate=
!1):(b.matrix=v[w][u],b.matrixAutoUpdate=!1,b.matrixWorldNeedsUpdate=!0);else{if(this.JITCompile)b instanceof THREE.Bone?b.skinMatrix=b.animationCache.originalMatrix:b.matrix=b.animationCache.originalMatrix;for(var z=0;z<3;z++){e=c[z];m=t.prevKey[e];n=t.nextKey[e];if(n.time<=x){if(p<x)if(this.loop){m=this.data.hierarchy[w].keys[0];for(n=this.getNextKeyWith(e,w,1);n.time<p;)m=n,n=this.getNextKeyWith(e,w,n.index+1)}else{this.stop();return}else{do m=n,n=this.getNextKeyWith(e,w,n.index+1);while(n.time<
p)}t.prevKey[e]=m;t.nextKey[e]=n}b.matrixAutoUpdate=!0;b.matrixWorldNeedsUpdate=!0;f=(p-m.time)/(n.time-m.time);h=m[e];k=n[e];if(f<0||f>1)console.log("THREE.Animation.update: Warning! Scale out of bounds:"+f+" on bone "+w),f=f<0?0:1;if(e==="pos")if(e=b.position,this.interpolationType===THREE.AnimationHandler.LINEAR)e.x=h[0]+(k[0]-h[0])*f,e.y=h[1]+(k[1]-h[1])*f,e.z=h[2]+(k[2]-h[2])*f;else{if(this.interpolationType===THREE.AnimationHandler.CATMULLROM||this.interpolationType===THREE.AnimationHandler.CATMULLROM_FORWARD)if(this.points[0]=
this.getPrevKeyWith("pos",w,m.index-1).pos,this.points[1]=h,this.points[2]=k,this.points[3]=this.getNextKeyWith("pos",w,n.index+1).pos,f=f*0.33+0.33,h=this.interpolateCatmullRom(this.points,f),e.x=h[0],e.y=h[1],e.z=h[2],this.interpolationType===THREE.AnimationHandler.CATMULLROM_FORWARD)f=this.interpolateCatmullRom(this.points,f*1.01),this.target.set(f[0],f[1],f[2]),this.target.subSelf(e),this.target.y=0,this.target.normalize(),f=Math.atan2(this.target.x,this.target.z),b.rotation.set(0,f,0)}else if(e===
"rot")THREE.Quaternion.slerp(h,k,b.quaternion,f);else if(e==="scl")e=b.scale,e.x=h[0]+(k[0]-h[0])*f,e.y=h[1]+(k[1]-h[1])*f,e.z=h[2]+(k[2]-h[2])*f}}if(this.JITCompile&&v[0][u]===void 0){this.hierarchy[0].update(void 0,!0);for(w=0;w<this.hierarchy.length;w++)v[w][u]=this.hierarchy[w]instanceof THREE.Bone?this.hierarchy[w].skinMatrix.clone():this.hierarchy[w].matrix.clone()}}};
THREE.Animation.prototype.interpolateCatmullRom=function(b,c){var e=[],f=[],h,k,m,n,t,u;h=(b.length-1)*c;k=Math.floor(h);h-=k;e[0]=k==0?k:k-1;e[1]=k;e[2]=k>b.length-2?k:k+1;e[3]=k>b.length-3?k:k+2;k=b[e[0]];n=b[e[1]];t=b[e[2]];u=b[e[3]];e=h*h;m=h*e;f[0]=this.interpolate(k[0],n[0],t[0],u[0],h,e,m);f[1]=this.interpolate(k[1],n[1],t[1],u[1],h,e,m);f[2]=this.interpolate(k[2],n[2],t[2],u[2],h,e,m);return f};
THREE.Animation.prototype.interpolate=function(b,c,e,f,h,k,m){b=(e-b)*0.5;f=(f-c)*0.5;return(2*(c-e)+b+f)*m+(-3*(c-e)-2*b-f)*k+b*h+c};THREE.Animation.prototype.getNextKeyWith=function(b,c,e){var f=this.data.hierarchy[c].keys;for(this.interpolationType===THREE.AnimationHandler.CATMULLROM||this.interpolationType===THREE.AnimationHandler.CATMULLROM_FORWARD?e=e<f.length-1?e:f.length-1:e%=f.length;e<f.length;e++)if(f[e][b]!==void 0)return f[e];return this.data.hierarchy[c].keys[0]};
THREE.Animation.prototype.getPrevKeyWith=function(b,c,e){for(var f=this.data.hierarchy[c].keys,e=this.interpolationType===THREE.AnimationHandler.CATMULLROM||this.interpolationType===THREE.AnimationHandler.CATMULLROM_FORWARD?e>0?e:0:e>=0?e:e+f.length;e>=0;e--)if(f[e][b]!==void 0)return f[e];return this.data.hierarchy[c].keys[f.length-1]};
THREE.CubeCamera=function(b,c,e,f){this.cameraPX=new THREE.PerspectiveCamera(90,1,b,c);this.cameraNX=new THREE.PerspectiveCamera(90,1,b,c);this.cameraPY=new THREE.PerspectiveCamera(90,1,b,c);this.cameraNY=new THREE.PerspectiveCamera(90,1,b,c);this.cameraPZ=new THREE.PerspectiveCamera(90,1,b,c);this.cameraNZ=new THREE.PerspectiveCamera(90,1,b,c);this.cameraPXTarget=new THREE.Vector3(0,0,0);this.cameraNXTarget=new THREE.Vector3(0,0,0);this.cameraPYTarget=new THREE.Vector3(0,0,0);this.cameraNYTarget=
new THREE.Vector3(0,0,0);this.cameraPZTarget=new THREE.Vector3(0,0,0);this.cameraNZTarget=new THREE.Vector3(0,0,0);this.height=e;this.position=new THREE.Vector3(0,e,0);this.cameraPX.position=this.position;this.cameraNX.position=this.position;this.cameraPY.position=this.position;this.cameraNY.position=this.position;this.cameraPZ.position=this.position;this.cameraNZ.position=this.position;this.cameraPY.up.set(0,0,1);this.cameraPZ.up.set(0,-1,0);this.cameraNZ.up.set(0,-1,0);this.renderTarget=new THREE.WebGLRenderTargetCube(f,
f,{format:THREE.RGBFormat,magFilter:THREE.LinearFilter,minFilter:THREE.LinearFilter});this.updatePosition=function(b){this.position.x=b.x;this.position.z=b.z;this.cameraPXTarget.add(this.position,new THREE.Vector3(-1,0,0));this.cameraNXTarget.add(this.position,new THREE.Vector3(1,0,0));this.cameraPYTarget.add(this.position,new THREE.Vector3(0,1,0));this.cameraNYTarget.add(this.position,new THREE.Vector3(0,-1,0));this.cameraPZTarget.add(this.position,new THREE.Vector3(0,0,1));this.cameraNZTarget.add(this.position,
new THREE.Vector3(0,0,-1));this.cameraPX.lookAt(this.cameraPXTarget);this.cameraNX.lookAt(this.cameraNXTarget);this.cameraPY.lookAt(this.cameraPYTarget);this.cameraNY.lookAt(this.cameraNYTarget);this.cameraPZ.lookAt(this.cameraPZTarget);this.cameraNZ.lookAt(this.cameraNZTarget)};this.updateCubeMap=function(b,e){var c=this.renderTarget;b.setFaceCulling("back","cw");e.scale.y=-1;e.position.y=2*this.height;e.updateMatrix();c.activeCubeFace=0;b.render(e,this.cameraPX,c);c.activeCubeFace=1;b.render(e,
this.cameraNX,c);e.scale.y=1;e.position.y=0;e.updateMatrix();e.scale.x=-1;e.updateMatrix();c.activeCubeFace=2;b.render(e,this.cameraPY,c);e.scale.x=1;e.updateMatrix();b.setFaceCulling("back","ccw");c.activeCubeFace=3;b.render(e,this.cameraNY,c);e.scale.x=-1;e.updateMatrix();b.setFaceCulling("back","cw");c.activeCubeFace=4;b.render(e,this.cameraPZ,c);c.activeCubeFace=5;b.render(e,this.cameraNZ,c);e.scale.x=1;e.updateMatrix();b.setFaceCulling("back","ccw")}};THREE.FirstPersonCamera=function(){console.warn("DEPRECATED: FirstPersonCamera() is FirstPersonControls().")};
THREE.PathCamera=function(){console.warn("DEPRECATED: PathCamera() is PathControls().")};THREE.FlyCamera=function(){console.warn("DEPRECATED: FlyCamera() is FlyControls().")};THREE.RollCamera=function(){console.warn("DEPRECATED: RollCamera() is RollControls().")};THREE.TrackballCamera=function(){console.warn("DEPRECATED: TrackballCamera() is TrackballControls().")};
THREE.CombinedCamera=function(b,c,e,f,h,k,m){THREE.Camera.call(this);this.cameraO=new THREE.OrthographicCamera(b/-2,b/2,c/2,c/-2,k,m);this.cameraP=new THREE.PerspectiveCamera(e,b/c,f,h);this.toPerspective()};THREE.CombinedCamera.prototype=new THREE.Camera;THREE.CombinedCamera.prototype.constructor=THREE.CoolCamera;THREE.CombinedCamera.prototype.toPerspective=function(){this.near=this.cameraP.near;this.far=this.cameraP.far;this.projectionMatrix=this.cameraP.projectionMatrix};
THREE.CombinedCamera.prototype.toOrthographic=function(){this.near=this.cameraO.near;this.far=this.cameraO.far;this.projectionMatrix=this.cameraO.projectionMatrix};THREE.CombinedCamera.prototype.setFov=function(b){this.cameraP.fov=b;this.cameraP.updateProjectionMatrix();this.toPerspective()};THREE.CombinedCamera.prototype.setLens=function(b,c){c||(c=43.25);var e=2*Math.atan(c/(b*2));e*=180/Math.PI;this.setFov(e);return e};
THREE.FirstPersonControls=function(b,c){function e(b,e){return function(){e.apply(b,arguments)}}this.object=b;this.target=new THREE.Vector3(0,0,0);this.domElement=c!==void 0?c:document;this.movementSpeed=1;this.lookSpeed=0.005;this.noFly=!1;this.lookVertical=!0;this.autoForward=!1;this.activeLook=!0;this.heightSpeed=!1;this.heightCoef=1;this.heightMin=0;this.constrainVertical=!1;this.verticalMin=0;this.verticalMax=Math.PI;this.lastUpdate=(new Date).getTime();this.theta=this.phi=this.lon=this.lat=
this.mouseY=this.mouseX=this.autoSpeedFactor=this.tdiff=0;this.mouseDragOn=this.freeze=this.moveRight=this.moveLeft=this.moveBackward=this.moveForward=!1;this.domElement===document?(this.viewHalfX=window.innerWidth/2,this.viewHalfY=window.innerHeight/2):(this.viewHalfX=this.domElement.offsetWidth/2,this.viewHalfY=this.domElement.offsetHeight/2,this.domElement.setAttribute("tabindex",-1));this.onMouseDown=function(b){this.domElement!==document&&this.domElement.focus();b.preventDefault();b.stopPropagation();
if(this.activeLook)switch(b.button){case 0:this.moveForward=!0;break;case 2:this.moveBackward=!0}this.mouseDragOn=!0};this.onMouseUp=function(b){b.preventDefault();b.stopPropagation();if(this.activeLook)switch(b.button){case 0:this.moveForward=!1;break;case 2:this.moveBackward=!1}this.mouseDragOn=!1};this.onMouseMove=function(b){this.domElement===document?(this.mouseX=b.pageX-this.viewHalfX,this.mouseY=b.pageY-this.viewHalfY):(this.mouseX=b.pageX-this.domElement.offsetLeft-this.viewHalfX,this.mouseY=
b.pageY-this.domElement.offsetTop-this.viewHalfY)};this.onKeyDown=function(b){switch(b.keyCode){case 38:case 87:this.moveForward=!0;break;case 37:case 65:this.moveLeft=!0;break;case 40:case 83:this.moveBackward=!0;break;case 39:case 68:this.moveRight=!0;break;case 82:this.moveUp=!0;break;case 70:this.moveDown=!0;break;case 81:this.freeze=!this.freeze}};this.onKeyUp=function(b){switch(b.keyCode){case 38:case 87:this.moveForward=!1;break;case 37:case 65:this.moveLeft=!1;break;case 40:case 83:this.moveBackward=
!1;break;case 39:case 68:this.moveRight=!1;break;case 82:this.moveUp=!1;break;case 70:this.moveDown=!1}};this.update=function(){var b=(new Date).getTime();this.tdiff=(b-this.lastUpdate)/1E3;this.lastUpdate=b;if(!this.freeze){this.autoSpeedFactor=this.heightSpeed?this.tdiff*((this.object.position.y<this.heightMin?this.heightMin:this.object.position.y>this.heightMax?this.heightMax:this.object.position.y)-this.heightMin)*this.heightCoef:0;var e=this.tdiff*this.movementSpeed;(this.moveForward||this.autoForward&&
!this.moveBackward)&&this.object.translateZ(-(e+this.autoSpeedFactor));this.moveBackward&&this.object.translateZ(e);this.moveLeft&&this.object.translateX(-e);this.moveRight&&this.object.translateX(e);this.moveUp&&this.object.translateY(e);this.moveDown&&this.object.translateY(-e);e=this.tdiff*this.lookSpeed;this.activeLook||(e=0);this.lon+=this.mouseX*e;this.lookVertical&&(this.lat-=this.mouseY*e);this.lat=Math.max(-85,Math.min(85,this.lat));this.phi=(90-this.lat)*Math.PI/180;this.theta=this.lon*
Math.PI/180;var b=this.target,c=this.object.position;b.x=c.x+100*Math.sin(this.phi)*Math.cos(this.theta);b.y=c.y+100*Math.cos(this.phi);b.z=c.z+100*Math.sin(this.phi)*Math.sin(this.theta)}b=1;this.constrainVertical&&(b=Math.PI/(this.verticalMax-this.verticalMin));this.lon+=this.mouseX*e;this.lookVertical&&(this.lat-=this.mouseY*e*b);this.lat=Math.max(-85,Math.min(85,this.lat));this.phi=(90-this.lat)*Math.PI/180;this.theta=this.lon*Math.PI/180;if(this.constrainVertical)this.phi=(this.phi-0)*(this.verticalMax-
this.verticalMin)/(Math.PI-0)+this.verticalMin;b=this.target;c=this.object.position;b.x=c.x+100*Math.sin(this.phi)*Math.cos(this.theta);b.y=c.y+100*Math.cos(this.phi);b.z=c.z+100*Math.sin(this.phi)*Math.sin(this.theta);this.object.lookAt(b)};this.domElement.addEventListener("contextmenu",function(b){b.preventDefault()},!1);this.domElement.addEventListener("mousemove",e(this,this.onMouseMove),!1);this.domElement.addEventListener("mousedown",e(this,this.onMouseDown),!1);this.domElement.addEventListener("mouseup",
e(this,this.onMouseUp),!1);this.domElement.addEventListener("keydown",e(this,this.onKeyDown),!1);this.domElement.addEventListener("keyup",e(this,this.onKeyUp),!1)};
THREE.PathControls=function(b,c){function e(b){if((b*=2)<1)return 0.5*b*b;return-0.5*(--b*(b-2)-1)}function f(b,e){return function(){e.apply(b,arguments)}}function h(b,e,c,f){var h={name:c,fps:0.6,length:f,hierarchy:[]},k,m=e.getControlPointsArray(),n=e.getLength(),y=m.length,C=0;k=y-1;e={parent:-1,keys:[]};e.keys[0]={time:0,pos:m[0],rot:[0,0,0,1],scl:[1,1,1]};e.keys[k]={time:f,pos:m[k],rot:[0,0,0,1],scl:[1,1,1]};for(k=1;k<y-1;k++)C=f*n.chunks[k]/n.total,e.keys[k]={time:C,pos:m[k]};h.hierarchy[0]=
e;THREE.AnimationHandler.add(h);return new THREE.Animation(b,c,THREE.AnimationHandler.CATMULLROM_FORWARD,!1)}function k(b,e){var c,f,h=new THREE.Geometry;for(c=0;c<b.points.length*e;c++)f=c/(b.points.length*e),f=b.getPoint(f),h.vertices[c]=new THREE.Vertex(new THREE.Vector3(f.x,f.y,f.z));return h}this.object=b;this.domElement=c!==void 0?c:document;this.id="PathControls"+THREE.PathControlsIdCounter++;this.duration=1E4;this.waypoints=[];this.useConstantSpeed=!0;this.resamplingCoef=50;this.debugPath=
new THREE.Object3D;this.debugDummy=new THREE.Object3D;this.animationParent=new THREE.Object3D;this.lookSpeed=0.005;this.lookHorizontal=this.lookVertical=!0;this.verticalAngleMap={srcRange:[0,2*Math.PI],dstRange:[0,2*Math.PI]};this.horizontalAngleMap={srcRange:[0,2*Math.PI],dstRange:[0,2*Math.PI]};this.target=new THREE.Object3D;this.theta=this.phi=this.lon=this.lat=this.mouseY=this.mouseX=0;this.domElement===document?(this.viewHalfX=window.innerWidth/2,this.viewHalfY=window.innerHeight/2):(this.viewHalfX=
this.domElement.offsetWidth/2,this.viewHalfY=this.domElement.offsetHeight/2,this.domElement.setAttribute("tabindex",-1));var m=Math.PI*2,n=Math.PI/180;this.update=function(){var b,c;this.lookHorizontal&&(this.lon+=this.mouseX*this.lookSpeed);this.lookVertical&&(this.lat-=this.mouseY*this.lookSpeed);this.lon=Math.max(0,Math.min(360,this.lon));this.lat=Math.max(-85,Math.min(85,this.lat));this.phi=(90-this.lat)*n;this.theta=this.lon*n;b=this.phi%m;this.phi=b>=0?b:b+m;b=this.verticalAngleMap.srcRange;
c=this.verticalAngleMap.dstRange;var f=c[1]-c[0];this.phi=e(((this.phi-b[0])*(c[1]-c[0])/(b[1]-b[0])+c[0]-c[0])/f)*f+c[0];b=this.horizontalAngleMap.srcRange;c=this.horizontalAngleMap.dstRange;f=c[1]-c[0];this.theta=e(((this.theta-b[0])*(c[1]-c[0])/(b[1]-b[0])+c[0]-c[0])/f)*f+c[0];b=this.target.position;b.x=100*Math.sin(this.phi)*Math.cos(this.theta);b.y=100*Math.cos(this.phi);b.z=100*Math.sin(this.phi)*Math.sin(this.theta);this.object.lookAt(this.target.position)};this.onMouseMove=function(b){this.domElement===
document?(this.mouseX=b.pageX-this.viewHalfX,this.mouseY=b.pageY-this.viewHalfY):(this.mouseX=b.pageX-this.domElement.offsetLeft-this.viewHalfX,this.mouseY=b.pageY-this.domElement.offsetTop-this.viewHalfY)};this.init=function(){this.spline=new THREE.Spline;this.spline.initFromArray(this.waypoints);this.useConstantSpeed&&this.spline.reparametrizeByArcLength(this.resamplingCoef);if(this.createDebugDummy){var b=new THREE.MeshLambertMaterial({color:30719}),e=new THREE.MeshLambertMaterial({color:65280}),
c=new THREE.CubeGeometry(10,10,20),m=new THREE.CubeGeometry(2,2,10);this.animationParent=new THREE.Mesh(c,b);b=new THREE.Mesh(m,e);b.position.set(0,10,0);this.animation=h(this.animationParent,this.spline,this.id,this.duration);this.animationParent.add(this.object);this.animationParent.add(this.target);this.animationParent.add(b)}else this.animation=h(this.animationParent,this.spline,this.id,this.duration),this.animationParent.add(this.target),this.animationParent.add(this.object);if(this.createDebugPath){var b=
this.debugPath,e=this.spline,c=k(e,10),m=k(e,10),n=new THREE.LineBasicMaterial({color:16711680,linewidth:3});lineObj=new THREE.Line(c,n);particleObj=new THREE.ParticleSystem(m,new THREE.ParticleBasicMaterial({color:16755200,size:3}));lineObj.scale.set(1,1,1);b.add(lineObj);particleObj.scale.set(1,1,1);b.add(particleObj);m=new THREE.SphereGeometry(1,16,8);n=new THREE.MeshBasicMaterial({color:65280});for(i=0;i<e.points.length;i++)c=new THREE.Mesh(m,n),c.position.copy(e.points[i]),b.add(c)}this.domElement.addEventListener("mousemove",
f(this,this.onMouseMove),!1)}};THREE.PathControlsIdCounter=0;
THREE.FlyControls=function(b,c){function e(b,e){return function(){e.apply(b,arguments)}}this.object=b;this.domElement=c!==void 0?c:document;c&&this.domElement.setAttribute("tabindex",-1);this.movementSpeed=1;this.rollSpeed=0.005;this.autoForward=this.dragToLook=!1;this.object.useQuaternion=!0;this.tmpQuaternion=new THREE.Quaternion;this.mouseStatus=0;this.moveState={up:0,down:0,left:0,right:0,forward:0,back:0,pitchUp:0,pitchDown:0,yawLeft:0,yawRight:0,rollLeft:0,rollRight:0};this.moveVector=new THREE.Vector3(0,
0,0);this.rotationVector=new THREE.Vector3(0,0,0);this.lastUpdate=-1;this.tdiff=0;this.handleEvent=function(b){if(typeof this[b.type]=="function")this[b.type](b)};this.keydown=function(b){if(!b.altKey){switch(b.keyCode){case 16:this.movementSpeedMultiplier=0.1;break;case 87:this.moveState.forward=1;break;case 83:this.moveState.back=1;break;case 65:this.moveState.left=1;break;case 68:this.moveState.right=1;break;case 82:this.moveState.up=1;break;case 70:this.moveState.down=1;break;case 38:this.moveState.pitchUp=
1;break;case 40:this.moveState.pitchDown=1;break;case 37:this.moveState.yawLeft=1;break;case 39:this.moveState.yawRight=1;break;case 81:this.moveState.rollLeft=1;break;case 69:this.moveState.rollRight=1}this.updateMovementVector();this.updateRotationVector()}};this.keyup=function(b){switch(b.keyCode){case 16:this.movementSpeedMultiplier=1;break;case 87:this.moveState.forward=0;break;case 83:this.moveState.back=0;break;case 65:this.moveState.left=0;break;case 68:this.moveState.right=0;break;case 82:this.moveState.up=
0;break;case 70:this.moveState.down=0;break;case 38:this.moveState.pitchUp=0;break;case 40:this.moveState.pitchDown=0;break;case 37:this.moveState.yawLeft=0;break;case 39:this.moveState.yawRight=0;break;case 81:this.moveState.rollLeft=0;break;case 69:this.moveState.rollRight=0}this.updateMovementVector();this.updateRotationVector()};this.mousedown=function(b){this.domElement!==document&&this.domElement.focus();b.preventDefault();b.stopPropagation();if(this.dragToLook)this.mouseStatus++;else switch(b.button){case 0:this.object.moveForward=
!0;break;case 2:this.object.moveBackward=!0}};this.mousemove=function(b){if(!this.dragToLook||this.mouseStatus>0){var e=this.getContainerDimensions(),c=e.size[0]/2,m=e.size[1]/2;this.moveState.yawLeft=-(b.pageX-e.offset[0]-c)/c;this.moveState.pitchDown=(b.pageY-e.offset[1]-m)/m;this.updateRotationVector()}};this.mouseup=function(b){b.preventDefault();b.stopPropagation();if(this.dragToLook)this.mouseStatus--,this.moveState.yawLeft=this.moveState.pitchDown=0;else switch(b.button){case 0:this.moveForward=
!1;break;case 2:this.moveBackward=!1}this.updateRotationVector()};this.update=function(){var b=(new Date).getTime();if(this.lastUpdate==-1)this.lastUpdate=b;this.tdiff=(b-this.lastUpdate)/1E3;this.lastUpdate=b;var b=this.tdiff*this.movementSpeed,e=this.tdiff*this.rollSpeed;this.object.translateX(this.moveVector.x*b);this.object.translateY(this.moveVector.y*b);this.object.translateZ(this.moveVector.z*b);this.tmpQuaternion.set(this.rotationVector.x*e,this.rotationVector.y*e,this.rotationVector.z*e,
1).normalize();this.object.quaternion.multiplySelf(this.tmpQuaternion);this.object.matrix.setPosition(this.object.position);this.object.matrix.setRotationFromQuaternion(this.object.quaternion);this.object.matrixWorldNeedsUpdate=!0};this.updateMovementVector=function(){var b=this.moveState.forward||this.autoForward&&!this.moveState.back?1:0;this.moveVector.x=-this.moveState.left+this.moveState.right;this.moveVector.y=-this.moveState.down+this.moveState.up;this.moveVector.z=-b+this.moveState.back};
this.updateRotationVector=function(){this.rotationVector.x=-this.moveState.pitchDown+this.moveState.pitchUp;this.rotationVector.y=-this.moveState.yawRight+this.moveState.yawLeft;this.rotationVector.z=-this.moveState.rollRight+this.moveState.rollLeft};this.getContainerDimensions=function(){return this.domElement!=document?{size:[this.domElement.offsetWidth,this.domElement.offsetHeight],offset:[this.domElement.offsetLeft,this.domElement.offsetTop]}:{size:[window.innerWidth,window.innerHeight],offset:[0,
0]}};this.domElement.addEventListener("mousemove",e(this,this.mousemove),!1);this.domElement.addEventListener("mousedown",e(this,this.mousedown),!1);this.domElement.addEventListener("mouseup",e(this,this.mouseup),!1);this.domElement.addEventListener("keydown",e(this,this.keydown),!1);this.domElement.addEventListener("keyup",e(this,this.keyup),!1);this.updateMovementVector();this.updateRotationVector()};
THREE.RollControls=function(b,c){this.object=b;this.domElement=c!==void 0?c:document;this.mouseLook=!0;this.autoForward=!1;this.rollSpeed=this.movementSpeed=this.lookSpeed=1;this.constrainVertical=[-0.9,0.9];this.object.matrixAutoUpdate=!1;this.forward=new THREE.Vector3(0,0,1);this.roll=0;this.lastUpdate=-1;this.delta=0;var e=new THREE.Vector3,f=new THREE.Vector3,h=new THREE.Vector3,k=new THREE.Matrix4,m=!1,n=1,t=0,u=0,v=0,p=0,x=0,w=window.innerWidth/2,A=window.innerHeight/2;this.update=function(){var b=
(new Date).getTime();if(this.lastUpdate==-1)this.lastUpdate=b;this.delta=(b-this.lastUpdate)/1E3;this.lastUpdate=b;this.mouseLook&&(b=this.delta*this.lookSpeed,this.rotateHorizontally(b*p),this.rotateVertically(b*x));b=this.delta*this.movementSpeed;this.object.translateZ(-b*(t>0||this.autoForward&&!(t<0)?1:t));this.object.translateX(b*u);this.object.translateY(b*v);m&&(this.roll+=this.rollSpeed*this.delta*n);if(this.forward.y>this.constrainVertical[1])this.forward.y=this.constrainVertical[1],this.forward.normalize();
else if(this.forward.y<this.constrainVertical[0])this.forward.y=this.constrainVertical[0],this.forward.normalize();h.copy(this.forward);f.set(0,1,0);e.cross(f,h).normalize();f.cross(h,e).normalize();this.object.matrix.n11=e.x;this.object.matrix.n12=f.x;this.object.matrix.n13=h.x;this.object.matrix.n21=e.y;this.object.matrix.n22=f.y;this.object.matrix.n23=h.y;this.object.matrix.n31=e.z;this.object.matrix.n32=f.z;this.object.matrix.n33=h.z;k.identity();k.n11=Math.cos(this.roll);k.n12=-Math.sin(this.roll);
k.n21=Math.sin(this.roll);k.n22=Math.cos(this.roll);this.object.matrix.multiplySelf(k);this.object.matrixWorldNeedsUpdate=!0;this.object.matrix.n14=this.object.position.x;this.object.matrix.n24=this.object.position.y;this.object.matrix.n34=this.object.position.z};this.translateX=function(b){this.object.position.x+=this.object.matrix.n11*b;this.object.position.y+=this.object.matrix.n21*b;this.object.position.z+=this.object.matrix.n31*b};this.translateY=function(b){this.object.position.x+=this.object.matrix.n12*
b;this.object.position.y+=this.object.matrix.n22*b;this.object.position.z+=this.object.matrix.n32*b};this.translateZ=function(b){this.object.position.x-=this.object.matrix.n13*b;this.object.position.y-=this.object.matrix.n23*b;this.object.position.z-=this.object.matrix.n33*b};this.rotateHorizontally=function(b){e.set(this.object.matrix.n11,this.object.matrix.n21,this.object.matrix.n31);e.multiplyScalar(b);this.forward.subSelf(e);this.forward.normalize()};this.rotateVertically=function(b){f.set(this.object.matrix.n12,
this.object.matrix.n22,this.object.matrix.n32);f.multiplyScalar(b);this.forward.addSelf(f);this.forward.normalize()};this.domElement.addEventListener("contextmenu",function(b){b.preventDefault()},!1);this.domElement.addEventListener("mousemove",function(b){p=(b.clientX-w)/window.innerWidth;x=(b.clientY-A)/window.innerHeight},!1);this.domElement.addEventListener("mousedown",function(b){b.preventDefault();b.stopPropagation();switch(b.button){case 0:t=1;break;case 2:t=-1}},!1);this.domElement.addEventListener("mouseup",
function(b){b.preventDefault();b.stopPropagation();switch(b.button){case 0:t=0;break;case 2:t=0}},!1);this.domElement.addEventListener("keydown",function(b){switch(b.keyCode){case 38:case 87:t=1;break;case 37:case 65:u=-1;break;case 40:case 83:t=-1;break;case 39:case 68:u=1;break;case 81:m=!0;n=1;break;case 69:m=!0;n=-1;break;case 82:v=1;break;case 70:v=-1}},!1);this.domElement.addEventListener("keyup",function(b){switch(b.keyCode){case 38:case 87:t=0;break;case 37:case 65:u=0;break;case 40:case 83:t=
0;break;case 39:case 68:u=0;break;case 81:m=!1;break;case 69:m=!1;break;case 82:v=0;break;case 70:v=0}},!1)};
THREE.TrackballControls=function(b,c){function e(b,e){return function(){e.apply(b,arguments)}}this.object=b;this.domElement=c!==void 0?c:document;this.screen={width:window.innerWidth,height:window.innerHeight,offsetLeft:0,offsetTop:0};this.radius=(this.screen.width+this.screen.height)/4;this.rotateSpeed=1;this.zoomSpeed=1.2;this.panSpeed=0.3;this.staticMoving=this.noPan=this.noZoom=!1;this.dynamicDampingFactor=0.2;this.minDistance=0;this.maxDistance=Infinity;this.keys=[65,83,68];this.target=new THREE.Vector3(0,
0,0);var f=!1,h=this.STATE.NONE,k=new THREE.Vector3,m=new THREE.Vector3,n=new THREE.Vector3,t=new THREE.Vector2,u=new THREE.Vector2,v=new THREE.Vector2,p=new THREE.Vector2;this.handleEvent=function(b){if(typeof this[b.type]=="function")this[b.type](b)};this.getMouseOnScreen=function(b,e){return new THREE.Vector2((b-this.screen.offsetLeft)/this.radius*0.5,(e-this.screen.offsetTop)/this.radius*0.5)};this.getMouseProjectionOnBall=function(b,e){var c=new THREE.Vector3((b-this.screen.width*0.5-this.screen.offsetLeft)/
this.radius,(this.screen.height*0.5+this.screen.offsetTop-e)/this.radius,0),f=c.length();f>1?c.normalize():c.z=Math.sqrt(1-f*f);k.copy(this.object.position).subSelf(this.target);f=this.object.up.clone().setLength(c.y);f.addSelf(this.object.up.clone().crossSelf(k).setLength(c.x));f.addSelf(k.setLength(c.z));return f};this.rotateCamera=function(){var b=Math.acos(m.dot(n)/m.length()/n.length());if(b){var e=(new THREE.Vector3).cross(m,n).normalize(),c=new THREE.Quaternion;b*=this.rotateSpeed;c.setFromAxisAngle(e,
-b);c.multiplyVector3(k);c.multiplyVector3(this.object.up);c.multiplyVector3(n);this.staticMoving?m=n:(c.setFromAxisAngle(e,b*(this.dynamicDampingFactor-1)),c.multiplyVector3(m))}};this.zoomCamera=function(){var b=1+(u.y-t.y)*this.zoomSpeed;b!==1&&b>0&&(k.multiplyScalar(b),this.staticMoving?t=u:t.y+=(u.y-t.y)*this.dynamicDampingFactor)};this.panCamera=function(){var b=p.clone().subSelf(v);if(b.lengthSq()){b.multiplyScalar(k.length()*this.panSpeed);var e=k.clone().crossSelf(this.object.up).setLength(b.x);
e.addSelf(this.object.up.clone().setLength(b.y));this.object.position.addSelf(e);this.target.addSelf(e);this.staticMoving?v=p:v.addSelf(b.sub(p,v).multiplyScalar(this.dynamicDampingFactor))}};this.checkDistances=function(){if(!this.noZoom||!this.noPan)this.object.position.lengthSq()>this.maxDistance*this.maxDistance&&this.object.position.setLength(this.maxDistance),k.lengthSq()<this.minDistance*this.minDistance&&this.object.position.add(this.target,k.setLength(this.minDistance))};this.update=function(){k.copy(this.object.position).subSelf(this.target);
this.rotateCamera();this.noZoom||this.zoomCamera();this.noPan||this.panCamera();this.object.position.add(this.target,k);this.checkDistances();this.object.lookAt(this.target)};this.domElement.addEventListener("contextmenu",function(b){b.preventDefault()},!1);this.domElement.addEventListener("mousemove",e(this,function(b){f&&(m=n=this.getMouseProjectionOnBall(b.clientX,b.clientY),t=u=this.getMouseOnScreen(b.clientX,b.clientY),v=p=this.getMouseOnScreen(b.clientX,b.clientY),f=!1);h!==this.STATE.NONE&&
(h===this.STATE.ROTATE?n=this.getMouseProjectionOnBall(b.clientX,b.clientY):h===this.STATE.ZOOM&&!this.noZoom?u=this.getMouseOnScreen(b.clientX,b.clientY):h===this.STATE.PAN&&!this.noPan&&(p=this.getMouseOnScreen(b.clientX,b.clientY)))}),!1);this.domElement.addEventListener("mousedown",e(this,function(b){b.preventDefault();b.stopPropagation();if(h===this.STATE.NONE)h=b.button,h===this.STATE.ROTATE?m=n=this.getMouseProjectionOnBall(b.clientX,b.clientY):h===this.STATE.ZOOM&&!this.noZoom?t=u=this.getMouseOnScreen(b.clientX,
b.clientY):this.noPan||(v=p=this.getMouseOnScreen(b.clientX,b.clientY))}),!1);this.domElement.addEventListener("mouseup",e(this,function(b){b.preventDefault();b.stopPropagation();h=this.STATE.NONE}),!1);window.addEventListener("keydown",e(this,function(b){if(h===this.STATE.NONE){if(b.keyCode===this.keys[this.STATE.ROTATE])h=this.STATE.ROTATE;else if(b.keyCode===this.keys[this.STATE.ZOOM]&&!this.noZoom)h=this.STATE.ZOOM;else if(b.keyCode===this.keys[this.STATE.PAN]&&!this.noPan)h=this.STATE.PAN;h!==
this.STATE.NONE&&(f=!0)}}),!1);window.addEventListener("keyup",e(this,function(){if(h!==this.STATE.NONE)h=this.STATE.NONE}),!1)};THREE.TrackballControls.prototype.STATE={NONE:-1,ROTATE:0,ZOOM:1,PAN:2};
THREE.CubeGeometry=function(b,c,e,f,h,k,m,n){function t(b,e,c,m,n,p,t,w){var v,x,A=f||1,Z=h||1,L=n/2,P=p/2,U=u.vertices.length;if(b=="x"&&e=="y"||b=="y"&&e=="x")v="z";else if(b=="x"&&e=="z"||b=="z"&&e=="x")v="y",Z=k||1;else if(b=="z"&&e=="y"||b=="y"&&e=="z")v="x",A=k||1;var Y=A+1,X=Z+1;n/=A;var o=p/Z;for(x=0;x<X;x++)for(p=0;p<Y;p++){var ea=new THREE.Vector3;ea[b]=(p*n-L)*c;ea[e]=(x*o-P)*m;ea[v]=t;u.vertices.push(new THREE.Vertex(ea))}for(x=0;x<Z;x++)for(p=0;p<A;p++)u.faces.push(new THREE.Face4(p+
Y*x+U,p+Y*(x+1)+U,p+1+Y*(x+1)+U,p+1+Y*x+U,null,null,w)),u.faceVertexUvs[0].push([new THREE.UV(p/A,x/Z),new THREE.UV(p/A,(x+1)/Z),new THREE.UV((p+1)/A,(x+1)/Z),new THREE.UV((p+1)/A,x/Z)])}THREE.Geometry.call(this);var u=this,v=b/2,p=c/2,x=e/2;if(m!==void 0)if(m instanceof Array)this.materials=m;else{this.materials=[];for(var w=0;w<6;w++)this.materials.push([m])}else this.materials=[];this.sides={px:!0,nx:!0,py:!0,ny:!0,pz:!0,nz:!0};if(n!=void 0)for(var A in n)this.sides[A]!=void 0&&(this.sides[A]=
n[A]);this.sides.px&&t("z","y",-1,-1,e,c,v,this.materials[0]);this.sides.nx&&t("z","y",1,-1,e,c,-v,this.materials[1]);this.sides.py&&t("x","z",1,1,b,e,p,this.materials[2]);this.sides.ny&&t("x","z",1,-1,b,e,-p,this.materials[3]);this.sides.pz&&t("x","y",1,-1,b,c,x,this.materials[4]);this.sides.nz&&t("x","y",-1,-1,b,c,-x,this.materials[5]);this.mergeVertices();this.computeCentroids();this.computeFaceNormals()};THREE.CubeGeometry.prototype=new THREE.Geometry;
THREE.CubeGeometry.prototype.constructor=THREE.CubeGeometry;
THREE.CylinderGeometry=function(b,c,e,f,h,k){THREE.Geometry.call(this);var b=b!=null?b:20,c=c!=null?c:20,e=e||100,m=e/2,f=f||8,h=h||1,n,t,u=[],v=[];for(t=0;t<=h;t++){var p=[],x=[],w=t/h,A=w*(c-b)+b;for(n=0;n<=f;n++){var z=n/f;this.vertices.push(new THREE.Vertex(new THREE.Vector3(A*Math.sin(z*Math.PI*2),-w*e+m,A*Math.cos(z*Math.PI*2))));p.push(this.vertices.length-1);x.push(new THREE.UV(z,w))}u.push(p);v.push(x)}for(t=0;t<h;t++)for(n=0;n<f;n++){var e=u[t][n],p=u[t+1][n],x=u[t+1][n+1],w=u[t][n+1],A=
this.vertices[e].position.clone().setY(0).normalize(),z=this.vertices[p].position.clone().setY(0).normalize(),y=this.vertices[x].position.clone().setY(0).normalize(),C=this.vertices[w].position.clone().setY(0).normalize(),E=v[t][n].clone(),D=v[t+1][n].clone(),F=v[t+1][n+1].clone(),M=v[t][n+1].clone();this.faces.push(new THREE.Face4(e,p,x,w,[A,z,y,C]));this.faceVertexUvs[0].push([E,D,F,M])}if(!k&&b>0){this.vertices.push(new THREE.Vertex(new THREE.Vector3(0,m,0)));for(n=0;n<f;n++)e=u[0][n],p=u[0][n+
1],x=this.vertices.length-1,A=new THREE.Vector3(0,1,0),z=new THREE.Vector3(0,1,0),y=new THREE.Vector3(0,1,0),E=v[0][n].clone(),D=v[0][n+1].clone(),F=new THREE.UV(D.u,0),this.faces.push(new THREE.Face3(e,p,x,[A,z,y])),this.faceVertexUvs[0].push([E,D,F])}if(!k&&c>0){this.vertices.push(new THREE.Vertex(new THREE.Vector3(0,-m,0)));for(n=0;n<f;n++)e=u[t][n+1],p=u[t][n],x=this.vertices.length-1,A=new THREE.Vector3(0,-1,0),z=new THREE.Vector3(0,-1,0),y=new THREE.Vector3(0,-1,0),E=v[t][n+1].clone(),D=v[t][n].clone(),
F=new THREE.UV(D.u,1),this.faces.push(new THREE.Face3(e,p,x,[A,z,y])),this.faceVertexUvs[0].push([E,D,F])}this.computeCentroids();this.computeFaceNormals()};THREE.CylinderGeometry.prototype=new THREE.Geometry;THREE.CylinderGeometry.prototype.constructor=THREE.CylinderGeometry;
THREE.ExtrudeGeometry=function(b,c){if(typeof b!="undefined"){THREE.Geometry.call(this);var b=b instanceof Array?b:[b],e,f=b.length,h;this.shapebb=b[f-1].getBoundingBox();for(e=0;e<f;e++)h=b[e],this.addShape(h,c);this.computeCentroids();this.computeFaceNormals()}};THREE.ExtrudeGeometry.prototype=new THREE.Geometry;THREE.ExtrudeGeometry.prototype.constructor=THREE.ExtrudeGeometry;
THREE.ExtrudeGeometry.prototype.addShape=function(b,c){function e(b,e,c){e||console.log("die");return e.clone().multiplyScalar(c).addSelf(b)}function f(b,e,c){var f=THREE.ExtrudeGeometry.__v1,h=THREE.ExtrudeGeometry.__v2,k=THREE.ExtrudeGeometry.__v3,m=THREE.ExtrudeGeometry.__v4,n=THREE.ExtrudeGeometry.__v5,o=THREE.ExtrudeGeometry.__v6;f.set(b.x-e.x,b.y-e.y);h.set(b.x-c.x,b.y-c.y);f=f.normalize();h=h.normalize();k.set(-f.y,f.x);m.set(h.y,-h.x);n.copy(b).addSelf(k);o.copy(b).addSelf(m);if(n.equals(o))return m.clone();
n.copy(e).addSelf(k);o.copy(c).addSelf(m);k=f.dot(m);m=o.subSelf(n).dot(m);k==0&&(console.log("Either infinite or no solutions!"),m==0?console.log("Its finite solutions."):console.log("Too bad, no solutions."));m/=k;if(m<0)return e=Math.atan2(e.y-b.y,e.x-b.x),b=Math.atan2(c.y-b.y,c.x-b.x),e>b&&(b+=Math.PI*2),anglec=(e+b)/2,new THREE.Vector2(-Math.cos(anglec),-Math.sin(anglec));return f.multiplyScalar(m).addSelf(n).subSelf(b).clone()}function h(b){for(L=b.length;--L>=0;){la=L;ga=L-1;ga<0&&(ga=b.length-
1);for(var e=0,c=w+v*2,e=0;e<c;e++){var f=ea*e,h=ea*(e+1),k=$+la+f,m=$+la+h,o=k,f=$+ga+f,h=$+ga+h,p=m;o+=Z;f+=Z;h+=Z;p+=Z;K.faces.push(new THREE.Face4(o,f,h,p,null,null,F));F&&(o=e/c,f=(e+1)/c,h=n+t*2,k=(K.vertices[k].position.z+t)/h,m=(K.vertices[m].position.z+t)/h,K.faceVertexUvs[0].push([new THREE.UV(k,o),new THREE.UV(m,o),new THREE.UV(m,f),new THREE.UV(k,f)]))}}}function k(b,e,c){K.vertices.push(new THREE.Vertex(new THREE.Vector3(b,e,c)))}function m(b,e,c){b+=Z;e+=Z;c+=Z;K.faces.push(new THREE.Face3(b,
e,c,null,null,D));if(D){var f=M.maxY,h=M.maxX,k=K.vertices[e].position.x,e=K.vertices[e].position.y,m=K.vertices[c].position.x,c=K.vertices[c].position.y;K.faceVertexUvs[0].push([new THREE.UV(K.vertices[b].position.x/h,K.vertices[b].position.y/f),new THREE.UV(k/h,e/f),new THREE.UV(m/h,c/f)])}}var n=c.amount!==void 0?c.amount:100,t=c.bevelThickness!==void 0?c.bevelThickness:6,u=c.bevelSize!==void 0?c.bevelSize:t-2,v=c.bevelSegments!==void 0?c.bevelSegments:3,p=c.bevelEnabled!==void 0?c.bevelEnabled:
!0,x=c.curveSegments!==void 0?c.curveSegments:12,w=c.steps!==void 0?c.steps:1,A=c.bendPath,z=c.extrudePath,y,C=!1,E=c.useSpacedPoints!==void 0?c.useSpacedPoints:!1,D=c.material,F=c.extrudeMaterial,M=this.shapebb;if(z)y=z.getPoints(x),w=y.length,C=!0,p=!1;p||(u=t=v=0);var N,G,H,K=this,Z=this.vertices.length;A&&b.addWrapPath(A);x=E?b.extractAllSpacedPoints(x):b.extractAllPoints(x);A=x.shape;x=x.holes;if(z=!THREE.Shape.Utils.isClockWise(A)){A=A.reverse();G=0;for(H=x.length;G<H;G++)N=x[G],THREE.Shape.Utils.isClockWise(N)&&
(x[G]=N.reverse());z=!1}z=THREE.Shape.Utils.triangulateShape(A,x);E=A;G=0;for(H=x.length;G<H;G++)N=x[G],A=A.concat(N);var L,P,U,Y,X,o,ea=A.length,R=z.length,pa=[];L=0;P=E.length;la=P-1;for(ga=L+1;L<P;L++,la++,ga++)la==P&&(la=0),ga==P&&(ga=0),pa[L]=f(E[L],E[la],E[ga]);var fa=[],ma,da=pa.concat();G=0;for(H=x.length;G<H;G++){N=x[G];ma=[];L=0;P=N.length;la=P-1;for(ga=L+1;L<P;L++,la++,ga++)la==P&&(la=0),ga==P&&(ga=0),ma[L]=f(N[L],N[la],N[ga]);fa.push(ma);da=da.concat(ma)}for(U=0;U<v;U++){Y=U/v;X=t*(1-
Y);Y=u*Math.sin(Y*Math.PI/2);L=0;for(P=E.length;L<P;L++)o=e(E[L],pa[L],Y),k(o.x,o.y,-X);G=0;for(H=x.length;G<H;G++){N=x[G];ma=fa[G];L=0;for(P=N.length;L<P;L++)o=e(N[L],ma[L],Y),k(o.x,o.y,-X)}}Y=u;for(L=0;L<ea;L++)o=p?e(A[L],da[L],Y):A[L],C?k(o.x,o.y+y[0].y,y[0].x):k(o.x,o.y,0);for(U=1;U<=w;U++)for(L=0;L<ea;L++)o=p?e(A[L],da[L],Y):A[L],C?k(o.x,o.y+y[U-1].y,y[U-1].x):k(o.x,o.y,n/w*U);for(U=v-1;U>=0;U--){Y=U/v;X=t*(1-Y);Y=u*Math.sin(Y*Math.PI/2);L=0;for(P=E.length;L<P;L++)o=e(E[L],pa[L],Y),k(o.x,o.y,
n+X);G=0;for(H=x.length;G<H;G++){N=x[G];ma=fa[G];L=0;for(P=N.length;L<P;L++)o=e(N[L],ma[L],Y),C?k(o.x,o.y+y[w-1].y,y[w-1].x+X):k(o.x,o.y,n+X)}}if(p){p=ea*0;for(L=0;L<R;L++)u=z[L],m(u[2]+p,u[1]+p,u[0]+p);p=ea*(w+v*2);for(L=0;L<R;L++)u=z[L],m(u[0]+p,u[1]+p,u[2]+p)}else{for(L=0;L<R;L++)u=z[L],m(u[2],u[1],u[0]);for(L=0;L<R;L++)u=z[L],m(u[0]+ea*w,u[1]+ea*w,u[2]+ea*w)}var la,ga,$=0;h(E);$+=E.length;G=0;for(H=x.length;G<H;G++)N=x[G],h(N),$+=N.length};THREE.ExtrudeGeometry.__v1=new THREE.Vector2;
THREE.ExtrudeGeometry.__v2=new THREE.Vector2;THREE.ExtrudeGeometry.__v3=new THREE.Vector2;THREE.ExtrudeGeometry.__v4=new THREE.Vector2;THREE.ExtrudeGeometry.__v5=new THREE.Vector2;THREE.ExtrudeGeometry.__v6=new THREE.Vector2;
THREE.IcosahedronGeometry=function(b){function c(b,e,c){var f=Math.sqrt(b*b+e*e+c*c);return h.vertices.push(new THREE.Vertex(new THREE.Vector3(b/f,e/f,c/f)))-1}function e(b,e,c,f){f.faces.push(new THREE.Face3(b,e,c))}function f(b,e){var f=h.vertices[b].position,k=h.vertices[e].position;return c((f.x+k.x)/2,(f.y+k.y)/2,(f.z+k.z)/2)}var h=this,k=new THREE.Geometry;this.subdivisions=b||0;THREE.Geometry.call(this);b=(1+Math.sqrt(5))/2;c(-1,b,0);c(1,b,0);c(-1,-b,0);c(1,-b,0);c(0,-1,b);c(0,1,b);c(0,-1,
-b);c(0,1,-b);c(b,0,-1);c(b,0,1);c(-b,0,-1);c(-b,0,1);e(0,11,5,k);e(0,5,1,k);e(0,1,7,k);e(0,7,10,k);e(0,10,11,k);e(1,5,9,k);e(5,11,4,k);e(11,10,2,k);e(10,7,6,k);e(7,1,8,k);e(3,9,4,k);e(3,4,2,k);e(3,2,6,k);e(3,6,8,k);e(3,8,9,k);e(4,9,5,k);e(2,4,11,k);e(6,2,10,k);e(8,6,7,k);e(9,8,1,k);for(var m=0;m<this.subdivisions;m++){var b=new THREE.Geometry,n;for(n in k.faces){var t=f(k.faces[n].a,k.faces[n].b),u=f(k.faces[n].b,k.faces[n].c),v=f(k.faces[n].c,k.faces[n].a);e(k.faces[n].a,t,v,b);e(k.faces[n].b,u,
t,b);e(k.faces[n].c,v,u,b);e(t,u,v,b)}k.faces=b.faces}h.faces=k.faces;this.computeCentroids();this.computeFaceNormals();this.computeVertexNormals()};THREE.IcosahedronGeometry.prototype=new THREE.Geometry;THREE.IcosahedronGeometry.prototype.constructor=THREE.IcosahedronGeometry;
THREE.LatheGeometry=function(b,c,e){THREE.Geometry.call(this);this.steps=c||12;this.angle=e||2*Math.PI;for(var c=this.angle/this.steps,e=[],f=[],h=[],k=[],m=(new THREE.Matrix4).setRotationZ(c),n=0;n<b.length;n++)this.vertices.push(new THREE.Vertex(b[n])),e[n]=b[n].clone(),f[n]=this.vertices.length-1;for(var t=0;t<=this.angle+0.001;t+=c){for(n=0;n<e.length;n++)t<this.angle?(e[n]=m.multiplyVector3(e[n].clone()),this.vertices.push(new THREE.Vertex(e[n])),h[n]=this.vertices.length-1):h=k;t==0&&(k=f);
for(n=0;n<f.length-1;n++)this.faces.push(new THREE.Face4(h[n],h[n+1],f[n+1],f[n])),this.faceVertexUvs[0].push([new THREE.UV(1-t/this.angle,n/b.length),new THREE.UV(1-t/this.angle,(n+1)/b.length),new THREE.UV(1-(t-c)/this.angle,(n+1)/b.length),new THREE.UV(1-(t-c)/this.angle,n/b.length)]);f=h;h=[]}this.computeCentroids();this.computeFaceNormals();this.computeVertexNormals()};THREE.LatheGeometry.prototype=new THREE.Geometry;THREE.LatheGeometry.prototype.constructor=THREE.LatheGeometry;
THREE.OctahedronGeometry=function(b,c){function e(e){var c=e.clone().normalize(),c=new THREE.Vertex(c.clone().multiplyScalar(b));c.index=m.vertices.push(c)-1;c.uv=new THREE.UV(Math.atan2(e.z,-e.x)/2/Math.PI+0.5,Math.atan2(-e.y,Math.sqrt(e.x*e.x+e.z*e.z))/Math.PI+0.5);return c}function f(b,e,c,n){n<1?(n=new THREE.Face3(b.index,e.index,c.index,[b.position,e.position,c.position]),n.centroid.addSelf(b.position).addSelf(e.position).addSelf(c.position).divideScalar(3),n.normal=n.centroid.clone().normalize(),
m.faces.push(n),n=Math.atan2(n.centroid.z,-n.centroid.x),m.faceVertexUvs[0].push([k(b.uv,b.position,n),k(e.uv,e.position,n),k(c.uv,c.position,n)])):(n-=1,f(b,h(b,e),h(b,c),n),f(h(b,e),e,h(e,c),n),f(h(b,c),h(e,c),c,n),f(h(b,e),h(e,c),h(b,c),n))}function h(b,c){n[b.index]||(n[b.index]=[]);n[c.index]||(n[c.index]=[]);var f=n[b.index][c.index];f===void 0&&(n[b.index][c.index]=n[c.index][b.index]=f=e((new THREE.Vector3).add(b.position,c.position).divideScalar(2)));return f}function k(b,e,c){c<0&&b.u===
1&&(b=new THREE.UV(b.u-1,b.v));e.x===0&&e.z===0&&(b=new THREE.UV(c/2/Math.PI+0.5,b.v));return b}THREE.Geometry.call(this);var c=isFinite(c)?c:3,m=this;e(new THREE.Vector3(1,0,0));e(new THREE.Vector3(-1,0,0));e(new THREE.Vector3(0,1,0));e(new THREE.Vector3(0,-1,0));e(new THREE.Vector3(0,0,1));e(new THREE.Vector3(0,0,-1));var n=[],t=this.vertices;f(t[0],t[2],t[4],c);f(t[0],t[4],t[3],c);f(t[0],t[3],t[5],c);f(t[0],t[5],t[2],c);f(t[1],t[2],t[5],c);f(t[1],t[5],t[3],c);f(t[1],t[3],t[4],c);f(t[1],t[4],t[2],
c);this.boundingSphere={radius:b}};THREE.OctahedronGeometry.prototype=new THREE.Geometry;THREE.OctahedronGeometry.prototype.constructor=THREE.OctahedronGeometry;
THREE.PlaneGeometry=function(b,c,e,f){THREE.Geometry.call(this);var h,k=b/2,m=c/2,e=e||1,f=f||1,n=e+1,t=f+1;b/=e;var u=c/f;for(h=0;h<t;h++)for(c=0;c<n;c++)this.vertices.push(new THREE.Vertex(new THREE.Vector3(c*b-k,-(h*u-m),0)));for(h=0;h<f;h++)for(c=0;c<e;c++)this.faces.push(new THREE.Face4(c+n*h,c+n*(h+1),c+1+n*(h+1),c+1+n*h)),this.faceVertexUvs[0].push([new THREE.UV(c/e,h/f),new THREE.UV(c/e,(h+1)/f),new THREE.UV((c+1)/e,(h+1)/f),new THREE.UV((c+1)/e,h/f)]);this.computeCentroids();this.computeFaceNormals()};
THREE.PlaneGeometry.prototype=new THREE.Geometry;THREE.PlaneGeometry.prototype.constructor=THREE.PlaneGeometry;
THREE.SphereGeometry=function(b,c,e){THREE.Geometry.call(this);for(var b=b||50,f,h=Math.PI,k=Math.max(3,c||8),m=Math.max(2,e||6),c=[],e=0;e<m+1;e++){f=e/m;var n=b*Math.cos(f*h),t=b*Math.sin(f*h),u=[],v=0;for(f=0;f<k;f++){var p=2*f/k,x=t*Math.sin(p*h),p=t*Math.cos(p*h);(e==0||e==m)&&f>0||(v=this.vertices.push(new THREE.Vertex(new THREE.Vector3(p,n,x)))-1);u.push(v)}c.push(u)}for(var w,A,z,h=c.length,e=0;e<h;e++)if(k=c[e].length,e>0)for(f=0;f<k;f++){u=f==k-1;m=c[e][u?0:f+1];n=c[e][u?k-1:f];t=c[e-1][u?
k-1:f];u=c[e-1][u?0:f+1];x=e/(h-1);w=(e-1)/(h-1);A=(f+1)/k;var p=f/k,v=new THREE.UV(1-A,x),x=new THREE.UV(1-p,x),p=new THREE.UV(1-p,w),y=new THREE.UV(1-A,w);e<c.length-1&&(w=this.vertices[m].position.clone(),A=this.vertices[n].position.clone(),z=this.vertices[t].position.clone(),w.normalize(),A.normalize(),z.normalize(),this.faces.push(new THREE.Face3(m,n,t,[new THREE.Vector3(w.x,w.y,w.z),new THREE.Vector3(A.x,A.y,A.z),new THREE.Vector3(z.x,z.y,z.z)])),this.faceVertexUvs[0].push([v,x,p]));e>1&&(w=
this.vertices[m].position.clone(),A=this.vertices[t].position.clone(),z=this.vertices[u].position.clone(),w.normalize(),A.normalize(),z.normalize(),this.faces.push(new THREE.Face3(m,t,u,[new THREE.Vector3(w.x,w.y,w.z),new THREE.Vector3(A.x,A.y,A.z),new THREE.Vector3(z.x,z.y,z.z)])),this.faceVertexUvs[0].push([v,p,y]))}this.computeCentroids();this.computeFaceNormals();this.computeVertexNormals();this.boundingSphere={radius:b}};THREE.SphereGeometry.prototype=new THREE.Geometry;
THREE.SphereGeometry.prototype.constructor=THREE.SphereGeometry;
THREE.TextGeometry=function(b,c){var e=(new THREE.TextPath(b,c)).toShapes();c.amount=c.height!==void 0?c.height:50;if(c.bevelThickness===void 0)c.bevelThickness=10;if(c.bevelSize===void 0)c.bevelSize=8;if(c.bevelEnabled===void 0)c.bevelEnabled=!1;if(c.bend){var f=e[e.length-1].getBoundingBox().maxX;c.bendPath=new THREE.QuadraticBezierCurve(new THREE.Vector2(0,0),new THREE.Vector2(f/2,120),new THREE.Vector2(f,0))}THREE.ExtrudeGeometry.call(this,e,c)};THREE.TextGeometry.prototype=new THREE.ExtrudeGeometry;
THREE.TextGeometry.prototype.constructor=THREE.TextGeometry;
THREE.FontUtils={faces:{},face:"helvetiker",weight:"normal",style:"normal",size:150,divisions:10,getFace:function(){return this.faces[this.face][this.weight][this.style]},getTextShapes:function(b,c){return(new TextPath(b,c)).toShapes()},loadFace:function(b){var c=b.familyName.toLowerCase();this.faces[c]=this.faces[c]||{};this.faces[c][b.cssFontWeight]=this.faces[c][b.cssFontWeight]||{};this.faces[c][b.cssFontWeight][b.cssFontStyle]=b;return this.faces[c][b.cssFontWeight][b.cssFontStyle]=b},drawText:function(b){for(var c=
this.getFace(),e=this.size/c.resolution,f=0,h=String(b).split(""),k=h.length,m=[],b=0;b<k;b++){var n=new THREE.Path,n=this.extractGlyphPoints(h[b],c,e,f,n);f+=n.offset;m.push(n.path)}return{paths:m,offset:f/2}},extractGlyphPoints:function(b,c,e,f,h){var k=[],m,n,t,u,v,p,x,w,A,z,y=c.glyphs[b]||c.glyphs[ctxt.options.fallbackCharacter];if(y){if(y.o){c=y._cachedOutline||(y._cachedOutline=y.o.split(" "));t=c.length;for(b=0;b<t;)switch(n=c[b++],n){case "m":n=c[b++]*e+f;u=c[b++]*e;k.push(new THREE.Vector2(n,
u));h.moveTo(n,u);break;case "l":n=c[b++]*e+f;u=c[b++]*e;k.push(new THREE.Vector2(n,u));h.lineTo(n,u);break;case "q":n=c[b++]*e+f;u=c[b++]*e;x=c[b++]*e+f;w=c[b++]*e;h.quadraticCurveTo(x,w,n,u);if(m=k[k.length-1]){v=m.x;p=m.y;m=1;for(divisions=this.divisions;m<=divisions;m++){var C=m/divisions,E=THREE.Shape.Utils.b2(C,v,x,n),C=THREE.Shape.Utils.b2(C,p,w,u);k.push(new THREE.Vector2(E,C))}}break;case "b":if(n=c[b++]*e+f,u=c[b++]*e,x=c[b++]*e+f,w=c[b++]*-e,A=c[b++]*e+f,z=c[b++]*-e,h.bezierCurveTo(n,u,
x,w,A,z),m=k[k.length-1]){v=m.x;p=m.y;m=1;for(divisions=this.divisions;m<=divisions;m++)C=m/divisions,E=THREE.Shape.Utils.b3(C,v,x,A,n),C=THREE.Shape.Utils.b3(C,p,w,z,u),k.push(new THREE.Vector2(E,C))}}}return{offset:y.ha*e,points:k,path:h}}}};
(function(b){var c=function(b){for(var c=b.length,h=0,k=c-1,m=0;m<c;k=m++)h+=b[k].x*b[m].y-b[m].x*b[k].y;return h*0.5};b.Triangulate=function(b,f){var h=b.length;if(h<3)return null;var k=[],m=[],n=[],t,u,v;if(c(b)>0)for(u=0;u<h;u++)m[u]=u;else for(u=0;u<h;u++)m[u]=h-1-u;var p=2*h;for(u=h-1;h>2;){if(p--<=0){console.log("Warning, unable to triangulate polygon!");if(f)return n;return k}t=u;h<=t&&(t=0);u=t+1;h<=u&&(u=0);v=u+1;h<=v&&(v=0);var x;a:{x=b;var w=t,A=u,z=v,y=h,C=m,E=void 0,D=void 0,F=void 0,
M=void 0,N=void 0,G=void 0,H=void 0,K=void 0,Z=void 0,D=x[C[w]].x,F=x[C[w]].y,M=x[C[A]].x,N=x[C[A]].y,G=x[C[z]].x,H=x[C[z]].y;if(1.0E-10>(M-D)*(H-F)-(N-F)*(G-D))x=!1;else{for(E=0;E<y;E++)if(!(E==w||E==A||E==z)){var K=x[C[E]].x,Z=x[C[E]].y,L=void 0,P=void 0,U=void 0,Y=void 0,X=void 0,o=void 0,ea=void 0,R=void 0,pa=void 0,fa=void 0,ma=void 0,da=void 0,L=U=X=void 0,L=G-M,P=H-N,U=D-G,Y=F-H,X=M-D,o=N-F,ea=K-D,R=Z-F,pa=K-M,fa=Z-N,ma=K-G,da=Z-H,L=L*fa-P*pa,X=X*R-o*ea,U=U*da-Y*ma;if(L>=0&&U>=0&&X>=0){x=!1;
break a}}x=!0}}if(x){k.push([b[m[t]],b[m[u]],b[m[v]]]);n.push([m[t],m[u],m[v]]);t=u;for(v=u+1;v<h;t++,v++)m[t]=m[v];h--;p=2*h}}if(f)return n;return k};b.Triangulate.area=c;return b})(THREE.FontUtils);self._typeface_js={faces:THREE.FontUtils.faces,loadFace:THREE.FontUtils.loadFace};
THREE.TorusGeometry=function(b,c,e,f,h){THREE.Geometry.call(this);this.radius=b||100;this.tube=c||40;this.segmentsR=e||8;this.segmentsT=f||6;this.arc=h||Math.PI*2;h=new THREE.Vector3;b=[];c=[];for(e=0;e<=this.segmentsR;e++)for(f=0;f<=this.segmentsT;f++){var k=f/this.segmentsT*this.arc,m=e/this.segmentsR*Math.PI*2;h.x=this.radius*Math.cos(k);h.y=this.radius*Math.sin(k);var n=new THREE.Vector3;n.x=(this.radius+this.tube*Math.cos(m))*Math.cos(k);n.y=(this.radius+this.tube*Math.cos(m))*Math.sin(k);n.z=
this.tube*Math.sin(m);this.vertices.push(new THREE.Vertex(n));b.push(new THREE.UV(f/this.segmentsT,1-e/this.segmentsR));c.push(n.clone().subSelf(h).normalize())}for(e=1;e<=this.segmentsR;e++)for(f=1;f<=this.segmentsT;f++){var h=(this.segmentsT+1)*e+f-1,k=(this.segmentsT+1)*(e-1)+f-1,m=(this.segmentsT+1)*(e-1)+f,n=(this.segmentsT+1)*e+f,t=new THREE.Face4(h,k,m,n,[c[h],c[k],c[m],c[n]]);t.normal.addSelf(c[h]);t.normal.addSelf(c[k]);t.normal.addSelf(c[m]);t.normal.addSelf(c[n]);t.normal.normalize();this.faces.push(t);
this.faceVertexUvs[0].push([b[h].clone(),b[k].clone(),b[m].clone(),b[n].clone()])}this.computeCentroids()};THREE.TorusGeometry.prototype=new THREE.Geometry;THREE.TorusGeometry.prototype.constructor=THREE.TorusGeometry;
THREE.TorusKnotGeometry=function(b,c,e,f,h,k,m){function n(b,e,c,f,h,k){e=c/f*b;c=Math.cos(e);return new THREE.Vector3(h*(2+c)*0.5*Math.cos(b),h*(2+c)*Math.sin(b)*0.5,k*h*Math.sin(e)*0.5)}THREE.Geometry.call(this);this.radius=b||200;this.tube=c||40;this.segmentsR=e||64;this.segmentsT=f||8;this.p=h||2;this.q=k||3;this.heightScale=m||1;this.grid=Array(this.segmentsR);e=new THREE.Vector3;f=new THREE.Vector3;k=new THREE.Vector3;for(b=0;b<this.segmentsR;++b){this.grid[b]=Array(this.segmentsT);for(c=0;c<
this.segmentsT;++c){var t=b/this.segmentsR*2*this.p*Math.PI,m=c/this.segmentsT*2*Math.PI,h=n(t,m,this.q,this.p,this.radius,this.heightScale),t=n(t+0.01,m,this.q,this.p,this.radius,this.heightScale);e.x=t.x-h.x;e.y=t.y-h.y;e.z=t.z-h.z;f.x=t.x+h.x;f.y=t.y+h.y;f.z=t.z+h.z;k.cross(e,f);f.cross(k,e);k.normalize();f.normalize();t=-this.tube*Math.cos(m);m=this.tube*Math.sin(m);h.x+=t*f.x+m*k.x;h.y+=t*f.y+m*k.y;h.z+=t*f.z+m*k.z;this.grid[b][c]=this.vertices.push(new THREE.Vertex(new THREE.Vector3(h.x,h.y,
h.z)))-1}}for(b=0;b<this.segmentsR;++b)for(c=0;c<this.segmentsT;++c){var f=(b+1)%this.segmentsR,k=(c+1)%this.segmentsT,h=this.grid[b][c],e=this.grid[f][c],f=this.grid[f][k],k=this.grid[b][k],m=new THREE.UV(b/this.segmentsR,c/this.segmentsT),t=new THREE.UV((b+1)/this.segmentsR,c/this.segmentsT),u=new THREE.UV((b+1)/this.segmentsR,(c+1)/this.segmentsT),v=new THREE.UV(b/this.segmentsR,(c+1)/this.segmentsT);this.faces.push(new THREE.Face4(h,e,f,k));this.faceVertexUvs[0].push([m,t,u,v])}this.computeCentroids();
this.computeFaceNormals();this.computeVertexNormals()};THREE.TorusKnotGeometry.prototype=new THREE.Geometry;THREE.TorusKnotGeometry.prototype.constructor=THREE.TorusKnotGeometry;THREE.SubdivisionModifier=function(b){this.subdivisions=b===void 0?1:b;this.useOldVertexColors=!1;this.supportUVs=!0};THREE.SubdivisionModifier.prototype.constructor=THREE.SubdivisionModifier;THREE.SubdivisionModifier.prototype.modify=function(b){for(var c=this.subdivisions;c-- >0;)this.smooth(b)};
THREE.SubdivisionModifier.prototype.smooth=function(b){function c(b,e,c,f,n,t){var w=new THREE.Face4(b,e,c,f,null,n.color,n.material);if(m.useOldVertexColors){w.vertexColors=[];for(var o,u,v,x=0;x<4;x++){v=t[x];o=new THREE.Color;o.setRGB(0,0,0);for(var y=0;y<v.length;y++)u=n.vertexColors[v[y]-1],o.r+=u.r,o.g+=u.g,o.b+=u.b;o.r/=v.length;o.g/=v.length;o.b/=v.length;w.vertexColors[x]=o}}h.push(w);(!m.supportUVs||p.length!=0)&&k.push([p[b],p[e],p[c],p[f]])}function e(b,e){return Math.min(b,e)+"_"+Math.max(b,
e)}var f=[],h=[],k=[],m=this,n=b.vertices,f=b.faces,t=n.concat(),u=[],v={},p=[],x,w,A,z,y,C=b.faceVertexUvs[0];x=0;for(w=C.length;x<w;x++){A=0;for(z=C[x].length;A<z;A++)y=f[x]["abcd".charAt(A)],p[y]||(p[y]=C[x][A])}var E;x=0;for(w=f.length;x<w;x++)if(y=f[x],u.push(y.centroid),t.push(new THREE.Vertex(y.centroid)),m.supportUVs&&p.length!=0){E=new THREE.UV;if(y instanceof THREE.Face3)E.u=p[y.a].u+p[y.b].u+p[y.c].u,E.v=p[y.a].v+p[y.b].v+p[y.c].v,E.u/=3,E.v/=3;else if(y instanceof THREE.Face4)E.u=p[y.a].u+
p[y.b].u+p[y.c].u+p[y.d].u,E.v=p[y.a].v+p[y.b].v+p[y.c].v+p[y.d].v,E.u/=4,E.v/=4;p.push(E)}z=function(b){function c(b,e,f){b[e]===void 0&&(b[e]=[]);b[e].push(f)}var f,h,k,m,n={};f=0;for(h=b.faces.length;f<h;f++)k=b.faces[f],k instanceof THREE.Face3?(m=e(k.a,k.b),c(n,m,f),m=e(k.b,k.c),c(n,m,f),m=e(k.c,k.a),c(n,m,f)):k instanceof THREE.Face4&&(m=e(k.a,k.b),c(n,m,f),m=e(k.b,k.c),c(n,m,f),m=e(k.c,k.d),c(n,m,f),m=e(k.d,k.a),c(n,m,f));return n}(b);var D,F,M=0,C=n.length,N;for(x in z)if(y=z[x],E=y[0],D=
y[1],N=x.split("_"),w=N[0],N=N[1],F=new THREE.Vector3,y.length!=2?(F.addSelf(n[w].position),F.addSelf(n[N].position),F.multiplyScalar(0.5)):(F.addSelf(u[E]),F.addSelf(u[D]),F.addSelf(n[w].position),F.addSelf(n[N].position),F.multiplyScalar(0.25)),v[x]=C+f.length+M,t.push(new THREE.Vertex(F)),M++,m.supportUVs&&p.length!=0)E=new THREE.UV,E.u=p[w].u+p[N].u,E.v=p[w].v+p[N].v,E.u/=2,E.v/=2,p.push(E);x=0;for(w=u.length;x<w;x++)y=f[x],E=C+x,y instanceof THREE.Face3?(D=e(y.a,y.b),N=e(y.b,y.c),M=e(y.c,y.a),
c(E,v[D],y.b,v[N],y,["123","12","2","23"]),c(E,v[N],y.c,v[M],y,["123","23","3","31"]),c(E,v[M],y.a,v[D],y,["123","31","1","12"])):y instanceof THREE.Face4?(D=e(y.a,y.b),N=e(y.b,y.c),M=e(y.c,y.d),F=e(y.d,y.a),c(E,v[D],y.b,v[N],y,["1234","12","2","23"]),c(E,v[N],y.c,v[M],y,["1234","23","3","34"]),c(E,v[M],y.d,v[F],y,["1234","34","4","41"]),c(E,v[F],y.a,v[D],y,["1234","41","1","12"])):console.log("face should be a face!",y);var f=t,G={},H={},t=function(b,e){G[b]===void 0&&(G[b]=[]);G[b].push(e)},v=function(b,
e){H[b]===void 0&&(H[b]={});H[b][e]=null};for(x in z)y=z[x],N=x.split("_"),w=N[0],N=N[1],t(w,[w,N]),t(N,[w,N]),E=y[0],D=y[1],v(w,E),D?v(w,D):v(w,E),v(N,E),D?v(N,D):v(N,E);t=new THREE.Vector3;v=new THREE.Vector3;x=0;for(w=n.length;x<w;x++)if(G[x]!==void 0){t.set(0,0,0);v.set(0,0,0);z=new THREE.Vector3(0,0,0);C=0;for(A in H[x])t.addSelf(u[A]),C++;t.divideScalar(C);C=G[x].length;for(A=0;A<C;A++)y=G[x][A],y=n[y[0]].position.clone().addSelf(n[y[1]].position).divideScalar(2),v.addSelf(y);v.divideScalar(C);
z.addSelf(n[x].position);z.multiplyScalar(C-3);z.addSelf(t);z.addSelf(v.multiplyScalar(2));z.divideScalar(C);f[x].position=z}b.vertices=f;b.faces=h;b.faceVertexUvs[0]=k;delete b.__tmpVertices;b.computeCentroids();b.computeFaceNormals();b.computeVertexNormals()};THREE.Loader=function(b){this.statusDomElement=(this.showStatus=b)?THREE.Loader.prototype.addStatusElement():null;this.onLoadStart=function(){};this.onLoadProgress=function(){};this.onLoadComplete=function(){}};
THREE.Loader.prototype={constructor:THREE.Loader,addStatusElement:function(){var b=document.createElement("div");b.style.position="absolute";b.style.right="0px";b.style.top="0px";b.style.fontSize="0.8em";b.style.textAlign="left";b.style.background="rgba(0,0,0,0.25)";b.style.color="#fff";b.style.width="120px";b.style.padding="0.5em 0.5em 0.5em 0.5em";b.style.zIndex=1E3;b.innerHTML="Loading ...";return b},updateProgress:function(b){var c="Loaded ";c+=b.total?(100*b.loaded/b.total).toFixed(0)+"%":(b.loaded/
1E3).toFixed(2)+" KB";this.statusDomElement.innerHTML=c},extractUrlbase:function(b){b=b.split("/");b.pop();return b.length<1?"":b.join("/")+"/"},init_materials:function(b,c,e){b.materials=[];for(var f=0;f<c.length;++f)b.materials[f]=[THREE.Loader.prototype.createMaterial(c[f],e)]},hasNormals:function(b){var c,e,f=b.materials.length;for(e=0;e<f;e++)if(c=b.materials[e][0],c instanceof THREE.ShaderMaterial)return!0;return!1},createMaterial:function(b,c){function e(b){b=Math.log(b)/Math.LN2;return Math.floor(b)==
b}function f(b,c){var f=new Image;f.onload=function(){if(!e(this.width)||!e(this.height)){var c=Math.pow(2,Math.round(Math.log(this.width)/Math.LN2)),f=Math.pow(2,Math.round(Math.log(this.height)/Math.LN2));b.image.width=c;b.image.height=f;b.image.getContext("2d").drawImage(this,0,0,c,f)}else b.image=this;b.needsUpdate=!0};f.src=c}function h(b,e,k,h,m,n){var p=document.createElement("canvas");b[e]=new THREE.Texture(p);b[e].sourceFile=k;if(h){b[e].repeat.set(h[0],h[1]);if(h[0]!=1)b[e].wrapS=THREE.RepeatWrapping;
if(h[1]!=1)b[e].wrapT=THREE.RepeatWrapping}m&&b[e].offset.set(m[0],m[1]);if(n){h={repeat:THREE.RepeatWrapping,mirror:THREE.MirroredRepeatWrapping};if(h[n[0]]!==void 0)b[e].wrapS=h[n[0]];if(h[n[1]]!==void 0)b[e].wrapT=h[n[1]]}f(b[e],c+"/"+k)}function k(b){return(b[0]*255<<16)+(b[1]*255<<8)+b[2]*255}var m,n,t;n="MeshLambertMaterial";m={color:15658734,opacity:1,map:null,lightMap:null,normalMap:null,wireframe:b.wireframe};b.shading&&(b.shading=="Phong"?n="MeshPhongMaterial":b.shading=="Basic"&&(n="MeshBasicMaterial"));
if(b.blending)if(b.blending=="Additive")m.blending=THREE.AdditiveBlending;else if(b.blending=="Subtractive")m.blending=THREE.SubtractiveBlending;else if(b.blending=="Multiply")m.blending=THREE.MultiplyBlending;if(b.transparent!==void 0||b.opacity<1)m.transparent=b.transparent;if(b.depthTest!==void 0)m.depthTest=b.depthTest;if(b.vertexColors!==void 0)if(b.vertexColors=="face")m.vertexColors=THREE.FaceColors;else if(b.vertexColors)m.vertexColors=THREE.VertexColors;if(b.colorDiffuse)m.color=k(b.colorDiffuse);
else if(b.DbgColor)m.color=b.DbgColor;if(b.colorSpecular)m.specular=k(b.colorSpecular);if(b.colorAmbient)m.ambient=k(b.colorAmbient);if(b.transparency)m.opacity=b.transparency;if(b.specularCoef)m.shininess=b.specularCoef;b.mapDiffuse&&c&&h(m,"map",b.mapDiffuse,b.mapDiffuseRepeat,b.mapDiffuseOffset,b.mapDiffuseWrap);b.mapLight&&c&&h(m,"lightMap",b.mapLight,b.mapLightRepeat,b.mapLightOffset,b.mapLightWrap);b.mapNormal&&c&&h(m,"normalMap",b.mapNormal,b.mapNormalRepeat,b.mapNormalOffset,b.mapNormalWrap);
b.mapSpecular&&c&&h(m,"specularMap",b.mapSpecular,b.mapSpecularRepeat,b.mapSpecularOffset,b.mapSpecularWrap);if(b.mapNormal){var u=THREE.ShaderUtils.lib.normal,v=THREE.UniformsUtils.clone(u.uniforms),p=m.color;n=m.specular;t=m.ambient;var x=m.shininess;v.tNormal.texture=m.normalMap;if(b.mapNormalFactor)v.uNormalScale.value=b.mapNormalFactor;if(m.map)v.tDiffuse.texture=m.map,v.enableDiffuse.value=!0;if(m.specularMap)v.tSpecular.texture=m.specularMap,v.enableSpecular.value=!0;if(m.lightMap)v.tAO.texture=
m.lightMap,v.enableAO.value=!0;v.uDiffuseColor.value.setHex(p);v.uSpecularColor.value.setHex(n);v.uAmbientColor.value.setHex(t);v.uShininess.value=x;if(m.opacity)v.uOpacity.value=m.opacity;m=new THREE.ShaderMaterial({fragmentShader:u.fragmentShader,vertexShader:u.vertexShader,uniforms:v,lights:!0,fog:!0})}else m=new THREE[n](m);return m}};THREE.BinaryLoader=function(b){THREE.Loader.call(this,b)};THREE.BinaryLoader.prototype=new THREE.Loader;THREE.BinaryLoader.prototype.constructor=THREE.BinaryLoader;
THREE.BinaryLoader.prototype.supr=THREE.Loader.prototype;
THREE.BinaryLoader.prototype.load=function(b){var c=b.model,e=b.callback,f=b.texture_path?b.texture_path:THREE.Loader.prototype.extractUrlbase(c),h=b.bin_path?b.bin_path:THREE.Loader.prototype.extractUrlbase(c),b=(new Date).getTime(),c=new Worker(c),k=this.showProgress?THREE.Loader.prototype.updateProgress:null;c.onmessage=function(b){THREE.BinaryLoader.prototype.loadAjaxBuffers(b.data.buffers,b.data.materials,e,h,f,k)};c.onerror=function(b){alert("worker.onerror: "+b.message+"\n"+b.data);b.preventDefault()};
c.postMessage(b)};
THREE.BinaryLoader.prototype.loadAjaxBuffers=function(b,c,e,f,h,k){var m=new XMLHttpRequest,n=f+"/"+b,t=0;m.onreadystatechange=function(){m.readyState==4?m.status==200||m.status==0?THREE.BinaryLoader.prototype.createBinModel(m.responseText,e,h,c):alert("Couldn't load ["+n+"] ["+m.status+"]"):m.readyState==3?k&&(t==0&&(t=m.getResponseHeader("Content-Length")),k({total:t,loaded:m.responseText.length})):m.readyState==2&&(t=m.getResponseHeader("Content-Length"))};m.open("GET",n,!0);m.overrideMimeType("text/plain; charset=x-user-defined");
m.setRequestHeader("Content-Type","text/plain");m.send(null)};
THREE.BinaryLoader.prototype.createBinModel=function(b,c,e,f){var h=function(e){function c(b,e){var f=v(b,e),h=v(b,e+1),k=v(b,e+2),m=v(b,e+3),n=(m<<1&255|k>>7)-127;f|=(k&127)<<16|h<<8;if(f==0&&n==-127)return 0;return(1-2*(m>>7))*(1+f*Math.pow(2,-23))*Math.pow(2,n)}function h(b,e){var c=v(b,e),f=v(b,e+1),k=v(b,e+2);return(v(b,e+3)<<24)+(k<<16)+(f<<8)+c}function t(b,e){var c=v(b,e);return(v(b,e+1)<<8)+c}function u(b,e){var c=v(b,e);return c>127?c-256:c}function v(b,e){return b.charCodeAt(e)&255}function p(e){var c,
f,k;c=h(b,e);f=h(b,e+N);k=h(b,e+G);e=t(b,e+H);C.faces.push(new THREE.Face3(c,f,k,null,null,C.materials[e]))}function x(e){var c,f,k,m,o,p;c=h(b,e);f=h(b,e+N);k=h(b,e+G);m=t(b,e+H);o=h(b,e+K);p=h(b,e+Z);e=h(b,e+L);m=C.materials[m];var w=F[p*3],u=F[p*3+1];p=F[p*3+2];var v=F[e*3],x=F[e*3+1],e=F[e*3+2];C.faces.push(new THREE.Face3(c,f,k,[new THREE.Vector3(F[o*3],F[o*3+1],F[o*3+2]),new THREE.Vector3(w,u,p),new THREE.Vector3(v,x,e)],null,m))}function w(e){var c,f,k,m;c=h(b,e);f=h(b,e+P);k=h(b,e+U);m=h(b,
e+Y);e=t(b,e+X);C.faces.push(new THREE.Face4(c,f,k,m,null,null,C.materials[e]))}function A(e){var c,f,k,m,p,w,u,v;c=h(b,e);f=h(b,e+P);k=h(b,e+U);m=h(b,e+Y);p=t(b,e+X);w=h(b,e+o);u=h(b,e+ea);v=h(b,e+R);e=h(b,e+pa);p=C.materials[p];var x=F[u*3],V=F[u*3+1];u=F[u*3+2];var y=F[v*3],O=F[v*3+1];v=F[v*3+2];var z=F[e*3],A=F[e*3+1],e=F[e*3+2];C.faces.push(new THREE.Face4(c,f,k,m,[new THREE.Vector3(F[w*3],F[w*3+1],F[w*3+2]),new THREE.Vector3(x,V,u),new THREE.Vector3(y,O,v),new THREE.Vector3(z,A,e)],null,p))}
function z(e){var c,f,k,m;c=h(b,e);f=h(b,e+fa);k=h(b,e+ma);e=M[c*2];m=M[c*2+1];c=M[f*2];var o=C.faceVertexUvs[0];f=M[f*2+1];var p=M[k*2];k=M[k*2+1];var t=[];t.push(new THREE.UV(e,m));t.push(new THREE.UV(c,f));t.push(new THREE.UV(p,k));o.push(t)}function y(e){var c,f,k,m,o,p;c=h(b,e);f=h(b,e+da);k=h(b,e+la);m=h(b,e+ga);e=M[c*2];o=M[c*2+1];c=M[f*2];p=M[f*2+1];f=M[k*2];var t=C.faceVertexUvs[0];k=M[k*2+1];var w=M[m*2];m=M[m*2+1];var u=[];u.push(new THREE.UV(e,o));u.push(new THREE.UV(c,p));u.push(new THREE.UV(f,
k));u.push(new THREE.UV(w,m));t.push(u)}var C=this,E=0,D,F=[],M=[],N,G,H,K,Z,L,P,U,Y,X,o,ea,R,pa,fa,ma,da,la,ga,$,ca,aa,ha,ka,sa;THREE.Geometry.call(this);THREE.Loader.prototype.init_materials(C,f,e);D={signature:b.substr(E,8),header_bytes:v(b,E+8),vertex_coordinate_bytes:v(b,E+9),normal_coordinate_bytes:v(b,E+10),uv_coordinate_bytes:v(b,E+11),vertex_index_bytes:v(b,E+12),normal_index_bytes:v(b,E+13),uv_index_bytes:v(b,E+14),material_index_bytes:v(b,E+15),nvertices:h(b,E+16),nnormals:h(b,E+16+4),
nuvs:h(b,E+16+8),ntri_flat:h(b,E+16+12),ntri_smooth:h(b,E+16+16),ntri_flat_uv:h(b,E+16+20),ntri_smooth_uv:h(b,E+16+24),nquad_flat:h(b,E+16+28),nquad_smooth:h(b,E+16+32),nquad_flat_uv:h(b,E+16+36),nquad_smooth_uv:h(b,E+16+40)};E+=D.header_bytes;N=D.vertex_index_bytes;G=D.vertex_index_bytes*2;H=D.vertex_index_bytes*3;K=D.vertex_index_bytes*3+D.material_index_bytes;Z=D.vertex_index_bytes*3+D.material_index_bytes+D.normal_index_bytes;L=D.vertex_index_bytes*3+D.material_index_bytes+D.normal_index_bytes*
2;P=D.vertex_index_bytes;U=D.vertex_index_bytes*2;Y=D.vertex_index_bytes*3;X=D.vertex_index_bytes*4;o=D.vertex_index_bytes*4+D.material_index_bytes;ea=D.vertex_index_bytes*4+D.material_index_bytes+D.normal_index_bytes;R=D.vertex_index_bytes*4+D.material_index_bytes+D.normal_index_bytes*2;pa=D.vertex_index_bytes*4+D.material_index_bytes+D.normal_index_bytes*3;fa=D.uv_index_bytes;ma=D.uv_index_bytes*2;da=D.uv_index_bytes;la=D.uv_index_bytes*2;ga=D.uv_index_bytes*3;e=D.vertex_index_bytes*3+D.material_index_bytes;
sa=D.vertex_index_bytes*4+D.material_index_bytes;$=D.ntri_flat*e;ca=D.ntri_smooth*(e+D.normal_index_bytes*3);aa=D.ntri_flat_uv*(e+D.uv_index_bytes*3);ha=D.ntri_smooth_uv*(e+D.normal_index_bytes*3+D.uv_index_bytes*3);ka=D.nquad_flat*sa;e=D.nquad_smooth*(sa+D.normal_index_bytes*4);sa=D.nquad_flat_uv*(sa+D.uv_index_bytes*4);E+=function(e){for(var f,h,k,n=D.vertex_coordinate_bytes*3,o=e+D.nvertices*n;e<o;e+=n)f=c(b,e),h=c(b,e+D.vertex_coordinate_bytes),k=c(b,e+D.vertex_coordinate_bytes*2),C.vertices.push(new THREE.Vertex(new THREE.Vector3(f,
h,k)));return D.nvertices*n}(E);E+=function(e){for(var c,f,h,k=D.normal_coordinate_bytes*3,m=e+D.nnormals*k;e<m;e+=k)c=u(b,e),f=u(b,e+D.normal_coordinate_bytes),h=u(b,e+D.normal_coordinate_bytes*2),F.push(c/127,f/127,h/127);return D.nnormals*k}(E);E+=function(e){for(var f,h,k=D.uv_coordinate_bytes*2,n=e+D.nuvs*k;e<n;e+=k)f=c(b,e),h=c(b,e+D.uv_coordinate_bytes),M.push(f,h);return D.nuvs*k}(E);$=E+$;ca=$+ca;aa=ca+aa;ha=aa+ha;ka=ha+ka;e=ka+e;sa=e+sa;(function(b){var e,c=D.vertex_index_bytes*3+D.material_index_bytes,
f=c+D.uv_index_bytes*3,h=b+D.ntri_flat_uv*f;for(e=b;e<h;e+=f)p(e),z(e+c);return h-b})(ca);(function(b){var e,c=D.vertex_index_bytes*3+D.material_index_bytes+D.normal_index_bytes*3,f=c+D.uv_index_bytes*3,h=b+D.ntri_smooth_uv*f;for(e=b;e<h;e+=f)x(e),z(e+c);return h-b})(aa);(function(b){var e,c=D.vertex_index_bytes*4+D.material_index_bytes,f=c+D.uv_index_bytes*4,h=b+D.nquad_flat_uv*f;for(e=b;e<h;e+=f)w(e),y(e+c);return h-b})(e);(function(b){var e,c=D.vertex_index_bytes*4+D.material_index_bytes+D.normal_index_bytes*
4,f=c+D.uv_index_bytes*4,h=b+D.nquad_smooth_uv*f;for(e=b;e<h;e+=f)A(e),y(e+c);return h-b})(sa);(function(b){var e,c=D.vertex_index_bytes*3+D.material_index_bytes,f=b+D.ntri_flat*c;for(e=b;e<f;e+=c)p(e);return f-b})(E);(function(b){var e,c=D.vertex_index_bytes*3+D.material_index_bytes+D.normal_index_bytes*3,f=b+D.ntri_smooth*c;for(e=b;e<f;e+=c)x(e);return f-b})($);(function(b){var e,c=D.vertex_index_bytes*4+D.material_index_bytes,f=b+D.nquad_flat*c;for(e=b;e<f;e+=c)w(e);return f-b})(ha);(function(b){var e,
c=D.vertex_index_bytes*4+D.material_index_bytes+D.normal_index_bytes*4,f=b+D.nquad_smooth*c;for(e=b;e<f;e+=c)A(e);return f-b})(ka);this.computeCentroids();this.computeFaceNormals();THREE.Loader.prototype.hasNormals(this)&&this.computeTangents()};h.prototype=new THREE.Geometry;h.prototype.constructor=h;c(new h(e))};
THREE.ColladaLoader=function(){function b(b,e,c){for(var b=$.evaluate(b,$,R,XPathResult.ORDERED_NODE_ITERATOR_TYPE,null),f={},h=b.iterateNext(),k=0;h;){h=(new e).parse(h);if(h.id.length==0)h.id=c+k++;f[h.id]=h;h=b.iterateNext()}return f}function c(){var b=1E6,e=-b,c=0,f;for(f in J)for(var h=J[f],k=0;k<h.sampler.length;k++){var m=h.sampler[k];m.create();b=Math.min(b,m.startTime);e=Math.max(e,m.endTime);c=Math.max(c,m.input.length)}return{start:b,end:e,frames:c}}function e(b,c,f,h){b.world=b.world||
new THREE.Matrix4;b.world.copy(b.matrix);if(b.channels&&b.channels.length){var k=b.channels[0].sampler.output[f];k instanceof THREE.Matrix4&&b.world.copy(k)}h&&b.world.multiply(h,b.world);c.push(b);for(h=0;h<b.nodes.length;h++)e(b.nodes[h],c,f,b.world)}function f(b,f,h){var k=Q[f.url];if(!k||!k.skin)console.log("ColladaLoader: Could not find skin controller.");else if(!f.skeleton||!f.skeleton.length)console.log("ColladaLoader: Could not find the skeleton for the skin. ");else{var m=c(),f=aa.getChildById(f.skeleton[0],
!0)||aa.getChildBySid(f.skeleton[0],!0),n,o,p,t,w=new THREE.Vector3,u;for(n=0;n<b.vertices.length;n++)k.skin.bindShapeMatrix.multiplyVector3(b.vertices[n].position);for(h=0;h<m.frames;h++){var v=[],x=[];for(n=0;n<b.vertices.length;n++)x.push(new THREE.Vertex(new THREE.Vector3));e(f,v,h);n=v;o=k.skin;for(t=0;t<n.length;t++)if(p=n[t],u=-1,p.type=="JOINT"){for(var y=0;y<o.joints.length;y++)if(p.sid==o.joints[y]){u=y;break}if(u>=0){y=o.invBindMatrices[u];p.invBindMatrix=y;p.skinningMatrix=new THREE.Matrix4;
p.skinningMatrix.multiply(p.world,y);p.weights=[];for(y=0;y<o.weights.length;y++)for(var z=0;z<o.weights[y].length;z++){var A=o.weights[y][z];A.joint==u&&p.weights.push(A)}}else throw"ColladaLoader: Could not find joint '"+p.sid+"'.";}for(n=0;n<v.length;n++)if(v[n].type=="JOINT")for(o=0;o<v[n].weights.length;o++)p=v[n].weights[o],t=p.index,p=p.weight,u=b.vertices[t],t=x[t],w.x=u.position.x,w.y=u.position.y,w.z=u.position.z,v[n].skinningMatrix.multiplyVector3(w),t.position.x+=w.x*p,t.position.y+=w.y*
p,t.position.z+=w.z*p;b.morphTargets.push({name:"target_"+h,vertices:x})}}}function h(b){var e=new THREE.Object3D,c,k,m;e.name=b.id||"";e.matrixAutoUpdate=!1;e.matrix=b.matrix;for(m=0;m<b.controllers.length;m++){var n=Q[b.controllers[m].url];switch(n.type){case "skin":if(na[n.skin.source]){var o=new A;o.url=n.skin.source;o.instance_material=b.controllers[m].instance_material;b.geometries.push(o);c=b.controllers[m]}else if(Q[n.skin.source]&&(k=n=Q[n.skin.source],n.morph&&na[n.morph.source]))o=new A,
o.url=n.morph.source,o.instance_material=b.controllers[m].instance_material,b.geometries.push(o);break;case "morph":if(na[n.morph.source])o=new A,o.url=n.morph.source,o.instance_material=b.controllers[m].instance_material,b.geometries.push(o),k=b.controllers[m];console.log("ColladaLoader: Morph-controller partially supported.")}}for(m=0;m<b.geometries.length;m++){var n=b.geometries[m],o=n.instance_material,n=na[n.url],p={},t=0,w;if(n&&n.mesh&&n.mesh.primitives){if(e.name.length==0)e.name=n.id;if(o)for(j=
0;j<o.length;j++){w=o[j];var u=va[ra[w.target].instance_effect.url].shader;u.material.opacity=!u.material.opacity?1:u.material.opacity;w=p[w.symbol]=u.material;t++}o=w||new THREE.MeshLambertMaterial({color:14540253,shading:THREE.FlatShading});n=n.mesh.geometry3js;if(t>1){o=new THREE.MeshFaceMaterial;for(j=0;j<n.faces.length;j++)t=n.faces[j],t.materials=[p[t.daeMaterial]]}if(c!==void 0)f(n,c),o.morphTargets=!0,o=new THREE.SkinnedMesh(n,o),o.skeleton=c.skeleton,o.skinController=Q[c.url],o.skinInstanceController=
c,o.name="skin_"+Da.length,Da.push(o);else if(k!==void 0){p=n;t=k instanceof x?Q[k.url]:k;if(!t||!t.morph)console.log("could not find morph controller!");else{t=t.morph;for(u=0;u<t.targets.length;u++){var v=na[t.targets[u]];if(v.mesh&&v.mesh.primitives&&v.mesh.primitives.length)v=v.mesh.primitives[0].geometry,v.vertices.length===p.vertices.length&&p.morphTargets.push({name:"target_1",vertices:v.vertices})}p.morphTargets.push({name:"target_Z",vertices:p.vertices})}o.morphTargets=!0;o=new THREE.Mesh(n,
o);o.name="morph_"+Ba.length;Ba.push(o)}else o=new THREE.Mesh(n,o);e.add(o)}}for(m=0;m<b.nodes.length;m++)e.add(h(b.nodes[m],b));return e}function k(){this.init_from=this.id=""}function m(){this.type=this.name=this.id="";this.morph=this.skin=null}function n(){this.weights=this.targets=this.source=this.method=null}function t(){this.source="";this.bindShapeMatrix=null;this.invBindMatrices=[];this.joints=[];this.weights=[]}function u(){this.name=this.id="";this.nodes=[];this.scene=new THREE.Object3D}
function v(){this.sid=this.name=this.id="";this.nodes=[];this.controllers=[];this.transforms=[];this.geometries=[];this.channels=[];this.matrix=new THREE.Matrix4}function p(){this.type=this.sid="";this.data=[];this.matrix=new THREE.Matrix4}function x(){this.url="";this.skeleton=[];this.instance_material=[]}function w(){this.target=this.symbol=""}function A(){this.url="";this.instance_material=[]}function z(){this.id="";this.mesh=null}function y(b){this.geometry=b.id;this.primitives=[];this.geometry3js=
this.vertices=null}function C(){}function E(){this.material="";this.count=0;this.inputs=[];this.vcount=null;this.p=[];this.geometry=new THREE.Geometry}function D(){this.source="";this.stride=this.count=0;this.params=[]}function F(){this.input={}}function M(){this.semantic="";this.offset=0;this.source="";this.set=0}function N(b){this.id=b;this.type=null}function G(){this.name=this.id="";this.instance_effect=null}function H(){this.color=new THREE.Color(0);this.color.setRGB(Math.random(),Math.random(),
Math.random());this.color.a=1;this.texcoord=this.texture=null}function K(b,e){this.type=b;this.effect=e;this.material=null}function Z(b){this.effect=b;this.format=this.init_from=null}function L(b){this.effect=b;this.mipfilter=this.magfilter=this.minfilter=this.wrap_t=this.wrap_s=this.source=null}function P(){this.name=this.id="";this.sampler=this.surface=this.shader=null}function U(){this.url=""}function Y(){this.name=this.id="";this.source={};this.sampler=[];this.channel=[]}function X(b){this.animation=
b;this.target=this.source="";this.member=this.arrIndices=this.arrSyntax=this.dotSyntax=this.sid=null}function o(b){this.id="";this.animation=b;this.inputs=[];this.endTime=this.startTime=this.interpolation=this.output=this.input=null;this.duration=0}function ea(b){var e=b.getAttribute("id");if(ka[e]!=void 0)return ka[e];ka[e]=(new N(e)).parse(b);return ka[e]}function R(b){if(b=="dae")return"http://www.collada.org/2005/11/COLLADASchema";return null}function pa(b){for(var b=ma(b),e=[],c=0;c<b.length;c++)e.push(parseFloat(b[c]));
return e}function fa(b){for(var b=ma(b),e=[],c=0;c<b.length;c++)e.push(parseInt(b[c],10));return e}function ma(b){return b.replace(/^\s+/,"").replace(/\s+$/,"").split(/\s+/)}function da(b,e,c){return b.hasAttribute(e)?parseInt(b.getAttribute(e),10):c}function la(b,e){if(b===void 0){for(var c="0.";c.length<e+2;)c+="0";return c}e=e||2;c=b.toString().split(".");for(c[1]=c.length>1?c[1].substr(0,e):"0";c[1].length<e;)c[1]+="0";return c.join(".")}function ga(b,e){var c="";c+=la(b.x,e)+",";c+=la(b.y,e)+
",";c+=la(b.z,e);return c}var $=null,ca=null,aa,ha=null,ka={},sa={},J={},Q={},na={},ra={},va={},ua,Ea,Ba,Da,Fa=THREE.SmoothShading;k.prototype.parse=function(b){this.id=b.getAttribute("id");for(var e=0;e<b.childNodes.length;e++){var c=b.childNodes[e];if(c.nodeName=="init_from")this.init_from=c.textContent}return this};m.prototype.parse=function(b){this.id=b.getAttribute("id");this.name=b.getAttribute("name");this.type="none";for(var e=0;e<b.childNodes.length;e++){var c=b.childNodes[e];switch(c.nodeName){case "skin":this.skin=
(new t).parse(c);this.type=c.nodeName;break;case "morph":this.morph=(new n).parse(c),this.type=c.nodeName}}return this};n.prototype.parse=function(b){var e={},c=[],f;this.method=b.getAttribute("method");this.source=b.getAttribute("source").replace(/^#/,"");for(f=0;f<b.childNodes.length;f++){var h=b.childNodes[f];if(h.nodeType==1)switch(h.nodeName){case "source":h=(new N).parse(h);e[h.id]=h;break;case "targets":c=this.parseInputs(h);break;default:console.log(h.nodeName)}}for(f=0;f<c.length;f++)switch(b=
c[f],h=e[b.source],b.semantic){case "MORPH_TARGET":this.targets=h.read();break;case "MORPH_WEIGHT":this.weights=h.read()}return this};n.prototype.parseInputs=function(b){for(var e=[],c=0;c<b.childNodes.length;c++){var f=b.childNodes[c];if(f.nodeType==1)switch(f.nodeName){case "input":e.push((new M).parse(f))}}return e};t.prototype.parse=function(b){var e={},c,f;this.source=b.getAttribute("source").replace(/^#/,"");this.invBindMatrices=[];this.joints=[];this.weights=[];for(var h=0;h<b.childNodes.length;h++){var k=
b.childNodes[h];if(k.nodeType==1)switch(k.nodeName){case "bind_shape_matrix":k=pa(k.textContent);this.bindShapeMatrix=new THREE.Matrix4;this.bindShapeMatrix.set(k[0],k[1],k[2],k[3],k[4],k[5],k[6],k[7],k[8],k[9],k[10],k[11],k[12],k[13],k[14],k[15]);break;case "source":k=(new N).parse(k);e[k.id]=k;break;case "joints":c=k;break;case "vertex_weights":f=k;break;default:console.log(k.nodeName)}}this.parseJoints(c,e);this.parseWeights(f,e);return this};t.prototype.parseJoints=function(b,e){for(var c=0;c<
b.childNodes.length;c++){var f=b.childNodes[c];if(f.nodeType==1)switch(f.nodeName){case "input":var f=(new M).parse(f),h=e[f.source];if(f.semantic=="JOINT")this.joints=h.read();else if(f.semantic=="INV_BIND_MATRIX")this.invBindMatrices=h.read()}}};t.prototype.parseWeights=function(b,e){for(var c,f,h=[],k=0;k<b.childNodes.length;k++){var m=b.childNodes[k];if(m.nodeType==1)switch(m.nodeName){case "input":h.push((new M).parse(m));break;case "v":c=fa(m.textContent);break;case "vcount":f=fa(m.textContent)}}for(k=
m=0;k<f.length;k++){for(var n=f[k],o=[],p=0;p<n;p++){for(var t={},u=0;u<h.length;u++){var w=h[u],v=c[m+w.offset];switch(w.semantic){case "JOINT":t.joint=v;break;case "WEIGHT":t.weight=e[w.source].data[v]}}o.push(t);m+=h.length}for(p=0;p<o.length;p++)o[p].index=k;this.weights.push(o)}};u.prototype.getChildById=function(b,e){for(var c=0;c<this.nodes.length;c++){var f=this.nodes[c].getChildById(b,e);if(f)return f}return null};u.prototype.getChildBySid=function(b,e){for(var c=0;c<this.nodes.length;c++){var f=
this.nodes[c].getChildBySid(b,e);if(f)return f}return null};u.prototype.parse=function(b){this.id=b.getAttribute("id");this.name=b.getAttribute("name");this.nodes=[];for(var e=0;e<b.childNodes.length;e++){var c=b.childNodes[e];if(c.nodeType==1)switch(c.nodeName){case "node":this.nodes.push((new v).parse(c))}}return this};v.prototype.getChannelForTransform=function(b){for(var e=0;e<this.channels.length;e++){var c=this.channels[e],f=c.target.split("/");f.shift();var h=f.shift(),k=h.indexOf(".")>=0,
m=h.indexOf("(")>=0,n;if(k)f=h.split("."),h=f.shift(),f.shift();else if(m){n=h.split("(");h=n.shift();for(f=0;f<n.length;f++)n[f]=parseInt(n[f].replace(/\)/,""))}if(h==b)return c.info={sid:h,dotSyntax:k,arrSyntax:m,arrIndices:n},c}return null};v.prototype.getChildById=function(b,e){if(this.id==b)return this;if(e)for(var c=0;c<this.nodes.length;c++){var f=this.nodes[c].getChildById(b,e);if(f)return f}return null};v.prototype.getChildBySid=function(b,e){if(this.sid==b)return this;if(e)for(var c=0;c<
this.nodes.length;c++){var f=this.nodes[c].getChildBySid(b,e);if(f)return f}return null};v.prototype.getTransformBySid=function(b){for(var e=0;e<this.transforms.length;e++)if(this.transforms[e].sid==b)return this.transforms[e];return null};v.prototype.parse=function(b){var e;this.id=b.getAttribute("id");this.sid=b.getAttribute("sid");this.name=b.getAttribute("name");this.type=b.getAttribute("type");this.type=this.type=="JOINT"?this.type:"NODE";this.nodes=[];this.transforms=[];this.geometries=[];this.controllers=
[];this.matrix=new THREE.Matrix4;for(var c=0;c<b.childNodes.length;c++)if(e=b.childNodes[c],e.nodeType==1)switch(e.nodeName){case "node":this.nodes.push((new v).parse(e));break;case "instance_camera":break;case "instance_controller":this.controllers.push((new x).parse(e));break;case "instance_geometry":this.geometries.push((new A).parse(e));break;case "instance_light":break;case "instance_node":e=e.getAttribute("url").replace(/^#/,"");(e=$.evaluate(".//dae:library_nodes//dae:node[@id='"+e+"']",$,
R,XPathResult.ORDERED_NODE_ITERATOR_TYPE,null).iterateNext())&&this.nodes.push((new v).parse(e));break;case "rotate":case "translate":case "scale":case "matrix":case "lookat":case "skew":this.transforms.push((new p).parse(e));break;case "extra":break;default:console.log(e.nodeName)}b=[];c=1E6;e=-1E6;for(var f in J)for(var h=J[f],k=0;k<h.channel.length;k++){var m=h.channel[k],n=h.sampler[k];f=m.target.split("/")[0];if(f==this.id)n.create(),m.sampler=n,c=Math.min(c,n.startTime),e=Math.max(e,n.endTime),
b.push(m)}if(b.length)this.startTime=c,this.endTime=e;if((this.channels=b)&&this.channels.length){f=1E7;for(i=0;i<this.channels.length;i++){b=this.channels[i].sampler;for(c=0;c<b.input.length-1;c++)f=Math.min(f,b.input[c+1]-b.input[c])}c=[];for(b=this.startTime;b<this.endTime;b+=f){e=b;for(var h={},o=k=void 0,k=0;k<this.channels.length;k++)o=this.channels[k],h[o.sid]=o;m=new THREE.Matrix4;for(k=0;k<this.transforms.length;k++)if(n=this.transforms[k],o=h[n.sid],o!==void 0){for(var t=o.sampler,u,o=0;o<
t.input.length-1;o++)if(t.input[o+1]>e){u=t.output[o];break}m=u!==void 0?u instanceof THREE.Matrix4?m.multiply(m,u):m.multiply(m,n.matrix):m.multiply(m,n.matrix)}else m=m.multiply(m,n.matrix);e=m;c.push({time:b,pos:[e.n14,e.n24,e.n34],rotq:[0,0,0,1],scl:[1,1,1]})}this.keys=c}this.updateMatrix();return this};v.prototype.updateMatrix=function(){this.matrix.identity();for(var b=0;b<this.transforms.length;b++)this.matrix.multiply(this.matrix,this.transforms[b].matrix)};p.prototype.parse=function(b){this.sid=
b.getAttribute("sid");this.type=b.nodeName;this.data=pa(b.textContent);this.updateMatrix();return this};p.prototype.updateMatrix=function(){var b=0;this.matrix.identity();switch(this.type){case "matrix":this.matrix.set(this.data[0],this.data[1],this.data[2],this.data[3],this.data[4],this.data[5],this.data[6],this.data[7],this.data[8],this.data[9],this.data[10],this.data[11],this.data[12],this.data[13],this.data[14],this.data[15]);break;case "translate":this.matrix.setTranslation(this.data[0],this.data[1],
this.data[2]);break;case "rotate":b=this.data[3]*(Math.PI/180);this.matrix.setRotationAxis(new THREE.Vector3(this.data[0],this.data[1],this.data[2]),b);break;case "scale":this.matrix.setScale(this.data[0],this.data[1],this.data[2])}return this.matrix};x.prototype.parse=function(b){this.url=b.getAttribute("url").replace(/^#/,"");this.skeleton=[];this.instance_material=[];for(var e=0;e<b.childNodes.length;e++){var c=b.childNodes[e];if(c.nodeType==1)switch(c.nodeName){case "skeleton":this.skeleton.push(c.textContent.replace(/^#/,
""));break;case "bind_material":if(c=$.evaluate(".//dae:instance_material",c,R,XPathResult.ORDERED_NODE_ITERATOR_TYPE,null))for(var f=c.iterateNext();f;)this.instance_material.push((new w).parse(f)),f=c.iterateNext()}}return this};w.prototype.parse=function(b){this.symbol=b.getAttribute("symbol");this.target=b.getAttribute("target").replace(/^#/,"");return this};A.prototype.parse=function(b){this.url=b.getAttribute("url").replace(/^#/,"");this.instance_material=[];for(var e=0;e<b.childNodes.length;e++){var c=
b.childNodes[e];if(c.nodeType==1&&c.nodeName=="bind_material"){if(b=$.evaluate(".//dae:instance_material",c,R,XPathResult.ORDERED_NODE_ITERATOR_TYPE,null))for(e=b.iterateNext();e;)this.instance_material.push((new w).parse(e)),e=b.iterateNext();break}}return this};z.prototype.parse=function(b){this.id=b.getAttribute("id");for(var e=0;e<b.childNodes.length;e++){var c=b.childNodes[e];switch(c.nodeName){case "mesh":this.mesh=(new y(this)).parse(c)}}return this};y.prototype.parse=function(b){function e(b,
c){var f=ga(b.position);h[f]===void 0&&(h[f]={v:b,index:c});return h[f]}this.primitives=[];var c;for(c=0;c<b.childNodes.length;c++){var f=b.childNodes[c];switch(f.nodeName){case "source":ea(f);break;case "vertices":this.vertices=(new F).parse(f);break;case "triangles":this.primitives.push((new E).parse(f));break;case "polygons":console.warn("polygon holes not yet supported!");case "polylist":this.primitives.push((new C).parse(f))}}var h={};this.geometry3js=new THREE.Geometry;f=ka[this.vertices.input.POSITION.source].data;
for(b=c=0;c<f.length;c+=3,b++){var k=new THREE.Vertex(new THREE.Vector3(f[c],f[c+1],f[c+2]));e(k,b);this.geometry3js.vertices.push(k)}for(c=0;c<this.primitives.length;c++)primitive=this.primitives[c],primitive.setVertices(this.vertices),this.handlePrimitive(primitive,this.geometry3js,h);this.geometry3js.computeCentroids();this.geometry3js.computeFaceNormals();this.geometry3js.computeVertexNormals();this.geometry3js.computeBoundingBox();return this};y.prototype.handlePrimitive=function(b,e,c){var f=
0,h,k,m=b.p,n=b.inputs,o,p,t,u=0,w=3,v=[];for(h=0;h<n.length;h++)switch(o=n[h],o.semantic){case "TEXCOORD":v.push(o.set)}for(;f<m.length;){var x=[],y=[],z={},A=[];b.vcount&&(w=b.vcount[u++]);for(h=0;h<w;h++)for(k=0;k<n.length;k++)switch(o=n[k],source=ka[o.source],p=m[f+h*n.length+o.offset],numParams=source.accessor.params.length,t=p*numParams,o.semantic){case "VERTEX":o=ga(e.vertices[p].position);x.push(c[o].index);break;case "NORMAL":y.push(new THREE.Vector3(source.data[t],source.data[t+1],source.data[t+
2]));break;case "TEXCOORD":z[o.set]===void 0&&(z[o.set]=[]);z[o.set].push(new THREE.UV(source.data[t],source.data[t+1]));break;case "COLOR":A.push((new THREE.Color).setRGB(source.data[t],source.data[t+1],source.data[t+2]))}var C;w==3?C=new THREE.Face3(x[0],x[1],x[2],[y[0],y[1],y[2]],A.length?A:new THREE.Color):w==4&&(C=new THREE.Face4(x[0],x[1],x[2],x[3],[y[0],y[1],y[2],y[3]],A.length?A:new THREE.Color));C.daeMaterial=b.material;e.faces.push(C);for(k=0;k<v.length;k++)h=z[v[k]],e.faceVertexUvs[k].push([h[0],
h[1],h[2]]);f+=n.length*w}};C.prototype=new E;C.prototype.constructor=C;E.prototype.setVertices=function(b){for(var e=0;e<this.inputs.length;e++)if(this.inputs[e].source==b.id)this.inputs[e].source=b.input.POSITION.source};E.prototype.parse=function(b){this.inputs=[];this.material=b.getAttribute("material");this.count=da(b,"count",0);for(var e=0;e<b.childNodes.length;e++){var c=b.childNodes[e];switch(c.nodeName){case "input":this.inputs.push((new M).parse(b.childNodes[e]));break;case "vcount":this.vcount=
fa(c.textContent);break;case "p":this.p=fa(c.textContent)}}return this};D.prototype.parse=function(b){this.params=[];this.source=b.getAttribute("source");this.count=da(b,"count",0);this.stride=da(b,"stride",0);for(var e=0;e<b.childNodes.length;e++){var c=b.childNodes[e];if(c.nodeName=="param"){var f={};f.name=c.getAttribute("name");f.type=c.getAttribute("type");this.params.push(f)}}return this};F.prototype.parse=function(b){this.id=b.getAttribute("id");for(var e=0;e<b.childNodes.length;e++)b.childNodes[e].nodeName==
"input"&&(input=(new M).parse(b.childNodes[e]),this.input[input.semantic]=input);return this};M.prototype.parse=function(b){this.semantic=b.getAttribute("semantic");this.source=b.getAttribute("source").replace(/^#/,"");this.set=da(b,"set",-1);this.offset=da(b,"offset",0);if(this.semantic=="TEXCOORD"&&this.set<0)this.set=0;return this};N.prototype.parse=function(b){this.id=b.getAttribute("id");for(var e=0;e<b.childNodes.length;e++){var c=b.childNodes[e];switch(c.nodeName){case "bool_array":for(var f=
ma(c.textContent),h=[],k=0;k<f.length;k++)h.push(f[k]=="true"||f[k]=="1"?!0:!1);this.data=h;this.type=c.nodeName;break;case "float_array":this.data=pa(c.textContent);this.type=c.nodeName;break;case "int_array":this.data=fa(c.textContent);this.type=c.nodeName;break;case "IDREF_array":case "Name_array":this.data=ma(c.textContent);this.type=c.nodeName;break;case "technique_common":for(f=0;f<c.childNodes.length;f++)if(c.childNodes[f].nodeName=="accessor"){this.accessor=(new D).parse(c.childNodes[f]);
break}}}return this};N.prototype.read=function(){var b=[],e=this.accessor.params[0];switch(e.type){case "IDREF":case "Name":case "name":case "float":return this.data;case "float4x4":for(e=0;e<this.data.length;e+=16){var c=this.data.slice(e,e+16),f=new THREE.Matrix4;f.set(c[0],c[1],c[2],c[3],c[4],c[5],c[6],c[7],c[8],c[9],c[10],c[11],c[12],c[13],c[14],c[15]);b.push(f)}break;default:console.log("ColladaLoader: Source: Read dont know how to read "+e.type+".")}return b};G.prototype.parse=function(b){this.id=
b.getAttribute("id");this.name=b.getAttribute("name");for(var e=0;e<b.childNodes.length;e++)if(b.childNodes[e].nodeName=="instance_effect"){this.instance_effect=(new U).parse(b.childNodes[e]);break}return this};H.prototype.isColor=function(){return this.texture==null};H.prototype.isTexture=function(){return this.texture!=null};H.prototype.parse=function(b){for(var e=0;e<b.childNodes.length;e++){var c=b.childNodes[e];if(c.nodeType==1)switch(c.nodeName){case "color":c=pa(c.textContent);this.color=new THREE.Color(0);
this.color.setRGB(c[0],c[1],c[2]);this.color.a=c[3];break;case "texture":this.texture=c.getAttribute("texture"),this.texcoord=c.getAttribute("texcoord")}}return this};K.prototype.parse=function(b){for(var e=0;e<b.childNodes.length;e++){var c=b.childNodes[e];if(c.nodeType==1)switch(c.nodeName){case "ambient":case "emission":case "diffuse":case "specular":case "transparent":this[c.nodeName]=(new H).parse(c);break;case "shininess":case "reflectivity":case "transparency":var f;f=$.evaluate(".//dae:float",
c,R,XPathResult.ORDERED_NODE_ITERATOR_TYPE,null);for(var h=f.iterateNext(),k=[];h;)k.push(h),h=f.iterateNext();f=k;f.length>0&&(this[c.nodeName]=parseFloat(f[0].textContent))}}this.create();return this};K.prototype.create=function(){var b={},e=this.transparency!==void 0&&this.transparency<1,c;for(c in this)switch(c){case "ambient":case "emission":case "diffuse":case "specular":var f=this[c];if(f instanceof H)if(f.isTexture()){if(this.effect.sampler&&this.effect.surface&&this.effect.sampler.source==
this.effect.surface.sid&&(f=sa[this.effect.surface.init_from]))b.map=THREE.ImageUtils.loadTexture(Ea+f.init_from),b.map.wrapS=THREE.RepeatWrapping,b.map.wrapT=THREE.RepeatWrapping,b.map.repeat.x=1,b.map.repeat.y=-1}else c=="diffuse"?b.color=f.color.getHex():e||(b[c]=f.color.getHex());break;case "shininess":case "reflectivity":b[c]=this[c];break;case "transparency":if(e)b.transparent=!0,b.opacity=this[c],e=!0}b.shading=Fa;return this.material=new THREE.MeshLambertMaterial(b)};Z.prototype.parse=function(b){for(var e=
0;e<b.childNodes.length;e++){var c=b.childNodes[e];if(c.nodeType==1)switch(c.nodeName){case "init_from":this.init_from=c.textContent;break;case "format":this.format=c.textContent;break;default:console.log("unhandled Surface prop: "+c.nodeName)}}return this};L.prototype.parse=function(b){for(var e=0;e<b.childNodes.length;e++){var c=b.childNodes[e];if(c.nodeType==1)switch(c.nodeName){case "source":this.source=c.textContent;break;case "minfilter":this.minfilter=c.textContent;break;case "magfilter":this.magfilter=
c.textContent;break;case "mipfilter":this.mipfilter=c.textContent;break;case "wrap_s":this.wrap_s=c.textContent;break;case "wrap_t":this.wrap_t=c.textContent;break;default:console.log("unhandled Sampler2D prop: "+c.nodeName)}}return this};P.prototype.create=function(){if(this.shader==null)return null};P.prototype.parse=function(b){this.id=b.getAttribute("id");this.name=b.getAttribute("name");this.shader=null;for(var e=0;e<b.childNodes.length;e++){var c=b.childNodes[e];if(c.nodeType==1)switch(c.nodeName){case "profile_COMMON":this.parseTechnique(this.parseProfileCOMMON(c))}}return this};
P.prototype.parseNewparam=function(b){for(var e=b.getAttribute("sid"),c=0;c<b.childNodes.length;c++){var f=b.childNodes[c];if(f.nodeType==1)switch(f.nodeName){case "surface":this.surface=(new Z(this)).parse(f);this.surface.sid=e;break;case "sampler2D":this.sampler=(new L(this)).parse(f);this.sampler.sid=e;break;case "extra":break;default:console.log(f.nodeName)}}};P.prototype.parseProfileCOMMON=function(b){for(var e,c=0;c<b.childNodes.length;c++){var f=b.childNodes[c];if(f.nodeType==1)switch(f.nodeName){case "profile_COMMON":this.parseProfileCOMMON(f);
break;case "technique":e=f;break;case "newparam":this.parseNewparam(f);break;case "extra":break;default:console.log(f.nodeName)}}return e};P.prototype.parseTechnique=function(b){for(var e=0;e<b.childNodes.length;e++){var c=b.childNodes[e];if(c.nodeType==1)switch(c.nodeName){case "lambert":case "blinn":case "phong":this.shader=(new K(c.nodeName,this)).parse(c)}}};U.prototype.parse=function(b){this.url=b.getAttribute("url").replace(/^#/,"");return this};Y.prototype.parse=function(b){this.id=b.getAttribute("id");
this.name=b.getAttribute("name");this.source={};for(var e=0;e<b.childNodes.length;e++){var c=b.childNodes[e];if(c.nodeType==1)switch(c.nodeName){case "source":c=(new N).parse(c);this.source[c.id]=c;break;case "sampler":this.sampler.push((new o(this)).parse(c));break;case "channel":this.channel.push((new X(this)).parse(c))}}return this};X.prototype.parse=function(b){this.source=b.getAttribute("source").replace(/^#/,"");this.target=b.getAttribute("target");var e=this.target.split("/");e.shift();var b=
e.shift(),c=b.indexOf(".")>=0,f=b.indexOf("(")>=0,h,k;if(c)e=b.split("."),b=e.shift(),k=e.shift();else if(f){h=b.split("(");b=h.shift();for(e=0;e<h.length;e++)h[e]=parseInt(h[e].replace(/\)/,""))}this.sid=b;this.dotSyntax=c;this.arrSyntax=f;this.arrIndices=h;this.member=k;return this};o.prototype.parse=function(b){this.id=b.getAttribute("id");this.inputs=[];for(var e=0;e<b.childNodes.length;e++){var c=b.childNodes[e];if(c.nodeType==1)switch(c.nodeName){case "input":this.inputs.push((new M).parse(c))}}return this};
o.prototype.create=function(){for(var b=0;b<this.inputs.length;b++){var e=this.inputs[b],c=this.animation.source[e.source];switch(e.semantic){case "INPUT":this.input=c.read();break;case "OUTPUT":this.output=c.read();break;case "INTERPOLATION":this.interpolation=c.read();break;case "IN_TANGENT":break;case "OUT_TANGENT":break;default:console.log(e.semantic)}}this.duration=this.endTime=this.startTime=0;if(this.input.length){this.startTime=1E8;this.endTime=-1E8;for(b=0;b<this.input.length;b++)this.startTime=
Math.min(this.startTime,this.input[b]),this.endTime=Math.max(this.endTime,this.input[b]);this.duration=this.endTime-this.startTime}};return{load:function(e,f){if(document.implementation&&document.implementation.createDocument){document.implementation.createDocument("http://www.collada.org/2005/11/COLLADASchema","COLLADA",null);e+="?rnd="+Math.random();var n=new XMLHttpRequest;n.overrideMimeType&&n.overrideMimeType("text/xml");n.onreadystatechange=function(){if(n.readyState==4&&(n.status==0||n.status==
200)){ha=f;var o,p=e;$=n.responseXML;o=ha;p!==void 0&&(p=p.split("/"),p.pop(),Ea=p.length<1?"":p.join("/")+"/");sa=b("//dae:library_images/dae:image",k,"image");ra=b("//dae:library_materials/dae:material",G,"material");va=b("//dae:library_effects/dae:effect",P,"effect");na=b("//dae:library_geometries/dae:geometry",z,"geometry");Q=b("//dae:library_controllers/dae:controller",m,"controller");J=b("//dae:library_animations/dae:animation",Y,"animation");ua=b(".//dae:library_visual_scenes/dae:visual_scene",
u,"visual_scene");Ba=[];Da=[];(p=$.evaluate(".//dae:scene/dae:instance_visual_scene",$,R,XPathResult.ORDERED_NODE_ITERATOR_TYPE,null).iterateNext())?(p=p.getAttribute("url").replace(/^#/,""),aa=ua[p]):aa=null;ca=new THREE.Object3D;for(p=0;p<aa.nodes.length;p++)ca.add(h(aa.nodes[p]));c();for(var t in J);t={scene:ca,morphs:Ba,skins:Da,dae:{images:sa,materials:ra,effects:va,geometries:na,controllers:Q,animations:J,visualScenes:ua,scene:aa}};o&&o(t)}};n.open("GET",e,!0);n.send(null)}else alert("Don't know how to parse XML!")},
setPreferredShading:function(b){Fa=b},applySkin:f,geometries:na}};THREE.JSONLoader=function(b){THREE.Loader.call(this,b)};THREE.JSONLoader.prototype=new THREE.Loader;THREE.JSONLoader.prototype.constructor=THREE.JSONLoader;THREE.JSONLoader.prototype.supr=THREE.Loader.prototype;
THREE.JSONLoader.prototype.load=function(b){var c=this,e=b.model,f=b.callback,h=b.texture_path?b.texture_path:this.extractUrlbase(e),b=new Worker(e);b.onmessage=function(b){c.createModel(b.data,f,h);c.onLoadComplete()};this.onLoadStart();b.postMessage((new Date).getTime())};
THREE.JSONLoader.prototype.createModel=function(b,c,e){var f=new THREE.Geometry,h=b.scale!==void 0?1/b.scale:1;this.init_materials(f,b.materials,e);(function(e){if(b.version===void 0||b.version!=2)console.error("Deprecated file format.");else{var c,h,t,u,v,p,x,w,A,z,y,C,E,D,F=b.faces;p=b.vertices;var M=b.normals,N=b.colors,G=0;for(c=0;c<b.uvs.length;c++)b.uvs[c].length&&G++;for(c=0;c<G;c++)f.faceUvs[c]=[],f.faceVertexUvs[c]=[];u=0;for(v=p.length;u<v;)x=new THREE.Vertex,x.position.x=p[u++]*e,x.position.y=
p[u++]*e,x.position.z=p[u++]*e,f.vertices.push(x);u=0;for(v=F.length;u<v;){e=F[u++];p=e&1;t=e&2;c=e&4;h=e&8;w=e&16;x=e&32;z=e&64;e&=128;p?(y=new THREE.Face4,y.a=F[u++],y.b=F[u++],y.c=F[u++],y.d=F[u++],p=4):(y=new THREE.Face3,y.a=F[u++],y.b=F[u++],y.c=F[u++],p=3);if(t)t=F[u++],y.materials=f.materials[t];t=f.faces.length;if(c)for(c=0;c<G;c++)C=b.uvs[c],A=F[u++],D=C[A*2],A=C[A*2+1],f.faceUvs[c][t]=new THREE.UV(D,A);if(h)for(c=0;c<G;c++){C=b.uvs[c];E=[];for(h=0;h<p;h++)A=F[u++],D=C[A*2],A=C[A*2+1],E[h]=
new THREE.UV(D,A);f.faceVertexUvs[c][t]=E}if(w)w=F[u++]*3,h=new THREE.Vector3,h.x=M[w++],h.y=M[w++],h.z=M[w],y.normal=h;if(x)for(c=0;c<p;c++)w=F[u++]*3,h=new THREE.Vector3,h.x=M[w++],h.y=M[w++],h.z=M[w],y.vertexNormals.push(h);if(z)x=F[u++],x=new THREE.Color(N[x]),y.color=x;if(e)for(c=0;c<p;c++)x=F[u++],x=new THREE.Color(N[x]),y.vertexColors.push(x);f.faces.push(y)}}})(h);(function(){var e,c,h,t;if(b.skinWeights){e=0;for(c=b.skinWeights.length;e<c;e+=2)h=b.skinWeights[e],t=b.skinWeights[e+1],f.skinWeights.push(new THREE.Vector4(h,
t,0,0))}if(b.skinIndices){e=0;for(c=b.skinIndices.length;e<c;e+=2)h=b.skinIndices[e],t=b.skinIndices[e+1],f.skinIndices.push(new THREE.Vector4(h,t,0,0))}f.bones=b.bones;f.animation=b.animation})();(function(e){if(b.morphTargets!==void 0){var c,h,t,u,v,p,x,w,A;c=0;for(h=b.morphTargets.length;c<h;c++){f.morphTargets[c]={};f.morphTargets[c].name=b.morphTargets[c].name;f.morphTargets[c].vertices=[];w=f.morphTargets[c].vertices;A=b.morphTargets[c].vertices;t=0;for(u=A.length;t<u;t+=3)v=A[t]*e,p=A[t+1]*
e,x=A[t+2]*e,w.push(new THREE.Vertex(new THREE.Vector3(v,p,x)))}}if(b.morphColors!==void 0){c=0;for(h=b.morphColors.length;c<h;c++){f.morphColors[c]={};f.morphColors[c].name=b.morphColors[c].name;f.morphColors[c].colors=[];u=f.morphColors[c].colors;v=b.morphColors[c].colors;e=0;for(t=v.length;e<t;e+=3)p=new THREE.Color(16755200),p.setRGB(v[e],v[e+1],v[e+2]),u.push(p)}}})(h);f.computeCentroids();f.computeFaceNormals();this.hasNormals(f)&&f.computeTangents();c(f)};
THREE.SceneLoader=function(){this.onLoadStart=function(){};this.onLoadProgress=function(){};this.onLoadComplete=function(){};this.callbackSync=function(){};this.callbackProgress=function(){}};
THREE.SceneLoader.prototype={load:function(b,c){var e=this,f=new Worker(b);f.postMessage(0);var h=THREE.Loader.prototype.extractUrlbase(b);f.onmessage=function(b){function f(b,e){return e=="relativeToHTML"?b:h+"/"+b}function n(){for(w in P.objects)if(!R.objects[w])if(E=P.objects[w],E.geometry!==void 0){if(N=R.geometries[E.geometry]){var b=!1;Z=[];for(fa=0;fa<E.materials.length;fa++)Z[fa]=R.materials[E.materials[fa]],b=Z[fa]instanceof THREE.ShaderMaterial;b&&N.computeTangents();D=E.position;r=E.rotation;
q=E.quaternion;s=E.scale;q=0;Z.length==0&&(Z[0]=new THREE.MeshFaceMaterial);Z.length>1&&(Z=[new THREE.MeshFaceMaterial]);object=new THREE.Mesh(N,Z);object.name=w;object.position.set(D[0],D[1],D[2]);q?(object.quaternion.set(q[0],q[1],q[2],q[3]),object.useQuaternion=!0):object.rotation.set(r[0],r[1],r[2]);object.scale.set(s[0],s[1],s[2]);object.visible=E.visible;R.scene.add(object);R.objects[w]=object;E.meshCollider&&(b=THREE.CollisionUtils.MeshColliderWBox(object),R.scene.collisions.colliders.push(b));
if(E.castsShadow)b=new THREE.ShadowVolume(N),R.scene.add(b),b.position=object.position,b.rotation=object.rotation,b.scale=object.scale;E.trigger&&E.trigger.toLowerCase()!="none"&&(b={type:E.trigger,object:E},R.triggers[object.name]=b)}}else D=E.position,r=E.rotation,q=E.quaternion,s=E.scale,q=0,object=new THREE.Object3D,object.name=w,object.position.set(D[0],D[1],D[2]),q?(object.quaternion.set(q[0],q[1],q[2],q[3]),object.useQuaternion=!0):object.rotation.set(r[0],r[1],r[2]),object.scale.set(s[0],
s[1],s[2]),object.visible=E.visible!==void 0?E.visible:!1,R.scene.add(object),R.objects[w]=object,R.empties[w]=object,E.trigger&&E.trigger.toLowerCase()!="none"&&(b={type:E.trigger,object:E},R.triggers[object.name]=b)}function t(b){return function(c){R.geometries[b]=c;n();Y-=1;e.onLoadComplete();v()}}function u(b){return function(e){R.geometries[b]=e}}function v(){e.callbackProgress({totalModels:o,totalTextures:ea,loadedModels:o-Y,loadedTextures:ea-X},R);e.onLoadProgress();Y==0&&X==0&&c(R)}var p,
x,w,A,z,y,C,E,D,F,M,N,G,H,K,Z,L,P,U,Y,X,o,ea,R;P=b.data;K=new THREE.BinaryLoader;U=new THREE.JSONLoader;X=Y=0;R={scene:new THREE.Scene,geometries:{},materials:{},textures:{},objects:{},cameras:{},lights:{},fogs:{},triggers:{},empties:{}};b=!1;for(w in P.objects)if(E=P.objects[w],E.meshCollider){b=!0;break}if(b)R.scene.collisions=new THREE.CollisionSystem;if(P.transform){b=P.transform.position;F=P.transform.rotation;var pa=P.transform.scale;b&&R.scene.position.set(b[0],b[1],b[2]);F&&R.scene.rotation.set(F[0],
F[1],F[2]);pa&&R.scene.scale.set(pa[0],pa[1],pa[2]);(b||F||pa)&&R.scene.updateMatrix()}b=function(){X-=1;v();e.onLoadComplete()};for(z in P.cameras)F=P.cameras[z],F.type=="perspective"?G=new THREE.PerspectiveCamera(F.fov,F.aspect,F.near,F.far):F.type=="ortho"&&(G=new THREE.OrthographicCamera(F.left,F.right,F.top,F.bottom,F.near,F.far)),D=F.position,F=F.target,G.position.set(D[0],D[1],D[2]),G.target=new THREE.Vector3(F[0],F[1],F[2]),R.cameras[z]=G;for(A in P.lights)z=P.lights[A],G=z.color!==void 0?
z.color:16777215,F=z.intensity!==void 0?z.intensity:1,z.type=="directional"?(D=z.direction,L=new THREE.DirectionalLight(G,F),L.position.set(D[0],D[1],D[2]),L.position.normalize()):z.type=="point"?(D=z.position,d=z.distance,L=new THREE.PointLight(G,F,d),L.position.set(D[0],D[1],D[2])):z.type=="ambient"&&(L=new THREE.AmbientLight(G)),R.scene.add(L),R.lights[A]=L;for(y in P.fogs)A=P.fogs[y],A.type=="linear"?H=new THREE.Fog(0,A.near,A.far):A.type=="exp2"&&(H=new THREE.FogExp2(0,A.density)),F=A.color,
H.color.setRGB(F[0],F[1],F[2]),R.fogs[y]=H;if(R.cameras&&P.defaults.camera)R.currentCamera=R.cameras[P.defaults.camera];if(R.fogs&&P.defaults.fog)R.scene.fog=R.fogs[P.defaults.fog];F=P.defaults.bgcolor;R.bgColor=new THREE.Color;R.bgColor.setRGB(F[0],F[1],F[2]);R.bgColorAlpha=P.defaults.bgalpha;for(p in P.geometries)if(y=P.geometries[p],y.type=="bin_mesh"||y.type=="ascii_mesh")Y+=1,e.onLoadStart();o=Y;for(p in P.geometries)y=P.geometries[p],y.type=="cube"?(N=new THREE.CubeGeometry(y.width,y.height,
y.depth,y.segmentsWidth,y.segmentsHeight,y.segmentsDepth,null,y.flipped,y.sides),R.geometries[p]=N):y.type=="plane"?(N=new THREE.PlaneGeometry(y.width,y.height,y.segmentsWidth,y.segmentsHeight),R.geometries[p]=N):y.type=="sphere"?(N=new THREE.SphereGeometry(y.radius,y.segmentsWidth,y.segmentsHeight),R.geometries[p]=N):y.type=="cylinder"?(N=new THREE.CylinderGeometry(y.topRad,y.botRad,y.height,y.radSegs,y.heightSegs),R.geometries[p]=N):y.type=="torus"?(N=new THREE.TorusGeometry(y.radius,y.tube,y.segmentsR,
y.segmentsT),R.geometries[p]=N):y.type=="icosahedron"?(N=new THREE.IcosahedronGeometry(y.subdivisions),R.geometries[p]=N):y.type=="bin_mesh"?K.load({model:f(y.url,P.urlBaseType),callback:t(p)}):y.type=="ascii_mesh"?U.load({model:f(y.url,P.urlBaseType),callback:t(p)}):y.type=="embedded_mesh"&&(y=P.embeds[y.id])&&U.createModel(y,u(p),"");for(C in P.textures)if(p=P.textures[C],p.url instanceof Array){X+=p.url.length;for(K=0;K<p.url.length;K++)e.onLoadStart()}else X+=1,e.onLoadStart();ea=X;for(C in P.textures){p=
P.textures[C];if(p.mapping!=void 0&&THREE[p.mapping]!=void 0)p.mapping=new THREE[p.mapping];if(p.url instanceof Array){K=[];for(var fa=0;fa<p.url.length;fa++)K[fa]=f(p.url[fa],P.urlBaseType);K=THREE.ImageUtils.loadTextureCube(K,p.mapping,b)}else{K=THREE.ImageUtils.loadTexture(f(p.url,P.urlBaseType),p.mapping,b);if(THREE[p.minFilter]!=void 0)K.minFilter=THREE[p.minFilter];if(THREE[p.magFilter]!=void 0)K.magFilter=THREE[p.magFilter];if(p.repeat){K.repeat.set(p.repeat[0],p.repeat[1]);if(p.repeat[0]!=
1)K.wrapS=THREE.RepeatWrapping;if(p.repeat[1]!=1)K.wrapT=THREE.RepeatWrapping}p.offset&&K.offset.set(p.offset[0],p.offset[1]);if(p.wrap){U={repeat:THREE.RepeatWrapping,mirror:THREE.MirroredRepeatWrapping};if(U[p.wrap[0]]!==void 0)K.wrapS=U[p.wrap[0]];if(U[p.wrap[1]]!==void 0)K.wrapT=U[p.wrap[1]]}}R.textures[C]=K}for(x in P.materials){C=P.materials[x];for(M in C.parameters)if(M=="envMap"||M=="map"||M=="lightMap")C.parameters[M]=R.textures[C.parameters[M]];else if(M=="shading")C.parameters[M]=C.parameters[M]==
"flat"?THREE.FlatShading:THREE.SmoothShading;else if(M=="blending")C.parameters[M]=THREE[C.parameters[M]]?THREE[C.parameters[M]]:THREE.NormalBlending;else if(M=="combine")C.parameters[M]=C.parameters[M]=="MixOperation"?THREE.MixOperation:THREE.MultiplyOperation;else if(M=="vertexColors")if(C.parameters[M]=="face")C.parameters[M]=THREE.FaceColors;else if(C.parameters[M])C.parameters[M]=THREE.VertexColors;if(C.parameters.opacity!==void 0&&C.parameters.opacity<1)C.parameters.transparent=!0;if(C.parameters.normalMap){p=
THREE.ShaderUtils.lib.normal;b=THREE.UniformsUtils.clone(p.uniforms);K=C.parameters.color;U=C.parameters.specular;y=C.parameters.ambient;H=C.parameters.shininess;b.tNormal.texture=R.textures[C.parameters.normalMap];if(C.parameters.normalMapFactor)b.uNormalScale.value=C.parameters.normalMapFactor;if(C.parameters.map)b.tDiffuse.texture=C.parameters.map,b.enableDiffuse.value=!0;if(C.parameters.lightMap)b.tAO.texture=C.parameters.lightMap,b.enableAO.value=!0;if(C.parameters.specularMap)b.tSpecular.texture=
R.textures[C.parameters.specularMap],b.enableSpecular.value=!0;b.uDiffuseColor.value.setHex(K);b.uSpecularColor.value.setHex(U);b.uAmbientColor.value.setHex(y);b.uShininess.value=H;if(C.parameters.opacity)b.uOpacity.value=C.parameters.opacity;C=new THREE.ShaderMaterial({fragmentShader:p.fragmentShader,vertexShader:p.vertexShader,uniforms:b,lights:!0,fog:!0})}else C=new THREE[C.type](C.parameters);R.materials[x]=C}n();e.callbackSync(R)}},constructor:THREE.SceneLoader};THREE.UTF8Loader=function(){};
THREE.UTF8Loader.prototype=new THREE.UTF8Loader;THREE.UTF8Loader.prototype.constructor=THREE.UTF8Loader;
THREE.UTF8Loader.prototype.load=function(b){var c=new XMLHttpRequest,e=b.model,f=b.callback,h=b.scale!==void 0?b.scale:1,k=b.offsetX!==void 0?b.offsetX:0,m=b.offsetY!==void 0?b.offsetY:0,n=b.offsetZ!==void 0?b.offsetZ:0;c.onreadystatechange=function(){c.readyState==4?c.status==200||c.status==0?THREE.UTF8Loader.prototype.createModel(c.responseText,f,h,k,m,n):alert("Couldn't load ["+e+"] ["+c.status+"]"):c.readyState!=3&&c.readyState==2&&c.getResponseHeader("Content-Length")};c.open("GET",e,!0);c.send(null)};
THREE.UTF8Loader.prototype.decompressMesh=function(b){var c=b.charCodeAt(0);c>=57344&&(c-=2048);c++;for(var e=new Float32Array(8*c),f=1,h=0;h<8;h++){for(var k=0,m=0;m<c;++m){var n=b.charCodeAt(m+f);k+=n>>1^-(n&1);e[8*m+h]=k}f+=c}c=b.length-f;k=new Uint16Array(c);for(h=m=0;h<c;h++)n=b.charCodeAt(h+f),k[h]=m-n,n==0&&m++;return[e,k]};
THREE.UTF8Loader.prototype.createModel=function(b,c,e,f,h,k){var m=function(){var c=this;c.materials=[];THREE.Geometry.call(this);var m=THREE.UTF8Loader.prototype.decompressMesh(b),u=[],v=[];(function(b,m,t){for(var u,v,y,C=b.length;t<C;t+=m)u=b[t],v=b[t+1],y=b[t+2],u=u/16383*e,v=v/16383*e,y=y/16383*e,u+=f,v+=h,y+=k,c.vertices.push(new THREE.Vertex(new THREE.Vector3(u,v,y)))})(m[0],8,0);(function(b,e,c){for(var f,h,k=b.length;c<k;c+=e)f=b[c],h=b[c+1],f/=1023,h/=1023,v.push(f,1-h)})(m[0],8,3);(function(b,
e,c){for(var f,h,k,m=b.length;c<m;c+=e)f=b[c],h=b[c+1],k=b[c+2],f=(f-512)/511,h=(h-512)/511,k=(k-512)/511,u.push(f,h,k)})(m[0],8,5);(function(b){var e,f,h,k,m,t,E,D,F,M=b.length;for(e=0;e<M;e+=3){f=b[e];h=b[e+1];k=b[e+2];m=c;D=f;F=h;t=k;E=f;var N=h,G=k,H=m.materials[0],K=u[N*3],Z=u[N*3+1],N=u[N*3+2],L=u[G*3],P=u[G*3+1],G=u[G*3+2];E=new THREE.Vector3(u[E*3],u[E*3+1],u[E*3+2]);N=new THREE.Vector3(K,Z,N);G=new THREE.Vector3(L,P,G);m.faces.push(new THREE.Face3(D,F,t,[E,N,G],null,H));m=v[f*2];f=v[f*2+
1];t=v[h*2];E=v[h*2+1];D=v[k*2];F=v[k*2+1];k=c.faceVertexUvs[0];h=t;t=E;E=[];E.push(new THREE.UV(m,f));E.push(new THREE.UV(h,t));E.push(new THREE.UV(D,F));k.push(E)}})(m[1]);this.computeCentroids();this.computeFaceNormals()};m.prototype=new THREE.Geometry;m.prototype.constructor=m;c(new m)};
THREE.Axes=function(){THREE.Object3D.call(this);var b=new THREE.Geometry;b.vertices.push(new THREE.Vertex);b.vertices.push(new THREE.Vertex(new THREE.Vector3(0,100,0)));var c=new THREE.CylinderGeometry(0,5,25,5,1),e=new THREE.Line(b,new THREE.LineBasicMaterial({color:16711680}));e.rotation.z=-Math.PI/2;this.add(e);e=new THREE.Mesh(c,new THREE.MeshBasicMaterial({color:16711680}));e.position.x=100;e.rotation.z=-Math.PI/2;this.add(e);e=new THREE.Line(b,new THREE.LineBasicMaterial({color:65280}));this.add(e);
e=new THREE.Mesh(c,new THREE.MeshBasicMaterial({color:65280}));e.position.y=100;this.add(e);e=new THREE.Line(b,new THREE.LineBasicMaterial({color:255}));e.rotation.x=Math.PI/2;this.add(e);e=new THREE.Mesh(c,new THREE.MeshBasicMaterial({color:255}));e.position.z=100;e.rotation.x=Math.PI/2;this.add(e)};THREE.Axes.prototype=new THREE.Object3D;THREE.Axes.prototype.constructor=THREE.Axes;
THREE.MarchingCubes=function(b,c){THREE.Object3D.call(this);this.materials=c instanceof Array?c:[c];this.init=function(b){this.isolation=80;this.size=b;this.size2=this.size*this.size;this.size3=this.size2*this.size;this.halfsize=this.size/2;this.delta=2/this.size;this.yd=this.size;this.zd=this.size2;this.field=new Float32Array(this.size3);this.normal_cache=new Float32Array(this.size3*3);this.vlist=new Float32Array(36);this.nlist=new Float32Array(36);this.firstDraw=!0;this.maxCount=4096;this.count=
0;this.hasNormal=this.hasPos=!1;this.positionArray=new Float32Array(this.maxCount*3);this.normalArray=new Float32Array(this.maxCount*3)};this.lerp=function(b,c,h){return b+(c-b)*h};this.VIntX=function(b,c,h,k,m,n,t,u,v,p){m=(m-v)/(p-v);v=this.normal_cache;c[k]=n+m*this.delta;c[k+1]=t;c[k+2]=u;h[k]=this.lerp(v[b],v[b+3],m);h[k+1]=this.lerp(v[b+1],v[b+4],m);h[k+2]=this.lerp(v[b+2],v[b+5],m)};this.VIntY=function(b,c,h,k,m,n,t,u,v,p){m=(m-v)/(p-v);v=this.normal_cache;c[k]=n;c[k+1]=t+m*this.delta;c[k+
2]=u;c=b+this.yd*3;h[k]=this.lerp(v[b],v[c],m);h[k+1]=this.lerp(v[b+1],v[c+1],m);h[k+2]=this.lerp(v[b+2],v[c+2],m)};this.VIntZ=function(b,c,h,k,m,n,t,u,v,p){m=(m-v)/(p-v);v=this.normal_cache;c[k]=n;c[k+1]=t;c[k+2]=u+m*this.delta;c=b+this.zd*3;h[k]=this.lerp(v[b],v[c],m);h[k+1]=this.lerp(v[b+1],v[c+1],m);h[k+2]=this.lerp(v[b+2],v[c+2],m)};this.compNorm=function(b){var c=b*3;this.normal_cache[c]==0&&(this.normal_cache[c]=this.field[b-1]-this.field[b+1],this.normal_cache[c+1]=this.field[b-this.yd]-this.field[b+
this.yd],this.normal_cache[c+2]=this.field[b-this.zd]-this.field[b+this.zd])};this.polygonize=function(b,c,h,k,m,n){var t=k+1,u=k+this.yd,v=k+this.zd,p=t+this.yd,x=t+this.zd,w=k+this.yd+this.zd,A=t+this.yd+this.zd,z=0,y=this.field[k],C=this.field[t],E=this.field[u],D=this.field[p],F=this.field[v],M=this.field[x],N=this.field[w],G=this.field[A];y<m&&(z|=1);C<m&&(z|=2);E<m&&(z|=8);D<m&&(z|=4);F<m&&(z|=16);M<m&&(z|=32);N<m&&(z|=128);G<m&&(z|=64);var H=THREE.edgeTable[z];if(H==0)return 0;var K=this.delta,
Z=b+K,L=c+K,K=h+K;H&1&&(this.compNorm(k),this.compNorm(t),this.VIntX(k*3,this.vlist,this.nlist,0,m,b,c,h,y,C));H&2&&(this.compNorm(t),this.compNorm(p),this.VIntY(t*3,this.vlist,this.nlist,3,m,Z,c,h,C,D));H&4&&(this.compNorm(u),this.compNorm(p),this.VIntX(u*3,this.vlist,this.nlist,6,m,b,L,h,E,D));H&8&&(this.compNorm(k),this.compNorm(u),this.VIntY(k*3,this.vlist,this.nlist,9,m,b,c,h,y,E));H&16&&(this.compNorm(v),this.compNorm(x),this.VIntX(v*3,this.vlist,this.nlist,12,m,b,c,K,F,M));H&32&&(this.compNorm(x),
this.compNorm(A),this.VIntY(x*3,this.vlist,this.nlist,15,m,Z,c,K,M,G));H&64&&(this.compNorm(w),this.compNorm(A),this.VIntX(w*3,this.vlist,this.nlist,18,m,b,L,K,N,G));H&128&&(this.compNorm(v),this.compNorm(w),this.VIntY(v*3,this.vlist,this.nlist,21,m,b,c,K,F,N));H&256&&(this.compNorm(k),this.compNorm(v),this.VIntZ(k*3,this.vlist,this.nlist,24,m,b,c,h,y,F));H&512&&(this.compNorm(t),this.compNorm(x),this.VIntZ(t*3,this.vlist,this.nlist,27,m,Z,c,h,C,M));H&1024&&(this.compNorm(p),this.compNorm(A),this.VIntZ(p*
3,this.vlist,this.nlist,30,m,Z,L,h,D,G));H&2048&&(this.compNorm(u),this.compNorm(w),this.VIntZ(u*3,this.vlist,this.nlist,33,m,b,L,h,E,N));z<<=4;for(m=k=0;THREE.triTable[z+m]!=-1;)b=z+m,c=b+1,h=b+2,this.posnormtriv(this.vlist,this.nlist,3*THREE.triTable[b],3*THREE.triTable[c],3*THREE.triTable[h],n),m+=3,k++;return k};this.posnormtriv=function(b,c,h,k,m,n){var t=this.count*3;this.positionArray[t]=b[h];this.positionArray[t+1]=b[h+1];this.positionArray[t+2]=b[h+2];this.positionArray[t+3]=b[k];this.positionArray[t+
4]=b[k+1];this.positionArray[t+5]=b[k+2];this.positionArray[t+6]=b[m];this.positionArray[t+7]=b[m+1];this.positionArray[t+8]=b[m+2];this.normalArray[t]=c[h];this.normalArray[t+1]=c[h+1];this.normalArray[t+2]=c[h+2];this.normalArray[t+3]=c[k];this.normalArray[t+4]=c[k+1];this.normalArray[t+5]=c[k+2];this.normalArray[t+6]=c[m];this.normalArray[t+7]=c[m+1];this.normalArray[t+8]=c[m+2];this.hasNormal=this.hasPos=!0;this.count+=3;this.count>=this.maxCount-3&&n(this)};this.begin=function(){this.count=0;
this.hasNormal=this.hasPos=!1};this.end=function(b){if(this.count!=0){for(var c=this.count*3;c<this.positionArray.length;c++)this.positionArray[c]=0;b(this)}};this.addBall=function(b,c,h,k,m){var n=this.size*Math.sqrt(k/m),t=h*this.size,u=c*this.size,v=b*this.size,p=Math.floor(t-n);p<1&&(p=1);t=Math.floor(t+n);t>this.size-1&&(t=this.size-1);var x=Math.floor(u-n);x<1&&(x=1);u=Math.floor(u+n);u>this.size-1&&(u=this.size-1);var w=Math.floor(v-n);w<1&&(w=1);n=Math.floor(v+n);n>this.size-1&&(n=this.size-
1);for(var A,z,y,C,E,D;p<t;p++){v=this.size2*p;z=p/this.size-h;E=z*z;for(z=x;z<u;z++){y=v+this.size*z;A=z/this.size-c;D=A*A;for(A=w;A<n;A++)C=A/this.size-b,C=k/(1.0E-6+C*C+D+E)-m,C>0&&(this.field[y+A]+=C)}}};this.addPlaneX=function(b,c){var h,k,m,n,t,u=this.size,v=this.yd,p=this.zd,x=this.field,w=u*Math.sqrt(b/c);w>u&&(w=u);for(h=0;h<w;h++)if(k=h/u,k*=k,n=b/(1.0E-4+k)-c,n>0)for(k=0;k<u;k++){t=h+k*v;for(m=0;m<u;m++)x[p*m+t]+=n}};this.addPlaneY=function(b,c){var h,k,m,n,t,u,v=this.size,p=this.yd,x=
this.zd,w=this.field,A=v*Math.sqrt(b/c);A>v&&(A=v);for(k=0;k<A;k++)if(h=k/v,h*=h,n=b/(1.0E-4+h)-c,n>0){t=k*p;for(h=0;h<v;h++){u=t+h;for(m=0;m<v;m++)w[x*m+u]+=n}}};this.addPlaneZ=function(b,c){var h,k,m,n,t,u;size=this.size;yd=this.yd;zd=this.zd;field=this.field;dist=size*Math.sqrt(b/c);dist>size&&(dist=size);for(m=0;m<dist;m++)if(h=m/size,h*=h,n=b/(1.0E-4+h)-c,n>0){t=zd*m;for(k=0;k<size;k++){u=t+k*yd;for(h=0;h<size;h++)field[u+h]+=n}}};this.reset=function(){var b;for(b=0;b<this.size3;b++)this.normal_cache[b*
3]=0,this.field[b]=0};this.render=function(b){this.begin();var c,h,k,m,n,t,u,v,p,x=this.size-2;for(m=1;m<x;m++){p=this.size2*m;u=(m-this.halfsize)/this.halfsize;for(k=1;k<x;k++){v=p+this.size*k;t=(k-this.halfsize)/this.halfsize;for(h=1;h<x;h++)n=(h-this.halfsize)/this.halfsize,c=v+h,this.polygonize(n,t,u,c,this.isolation,b)}}this.end(b)};this.generateGeometry=function(){var b=0,c=new THREE.Geometry,h=[];this.render(function(k){var m,n,t,u,v,p,x,w;for(m=0;m<k.count;m++)x=m*3,v=x+1,w=x+2,n=k.positionArray[x],
t=k.positionArray[v],u=k.positionArray[w],p=new THREE.Vector3(n,t,u),n=k.normalArray[x],t=k.normalArray[v],u=k.normalArray[w],x=new THREE.Vector3(n,t,u),x.normalize(),v=new THREE.Vertex(p),c.vertices.push(v),h.push(x);nfaces=k.count/3;for(m=0;m<nfaces;m++)x=(b+m)*3,v=x+1,w=x+2,p=h[x],n=h[v],t=h[w],x=new THREE.Face3(x,v,w,[p,n,t]),c.faces.push(x);b+=nfaces;k.count=0});return c};this.init(b)};THREE.MarchingCubes.prototype=new THREE.Object3D;THREE.MarchingCubes.prototype.constructor=THREE.MarchingCubes;
THREE.edgeTable=new Int32Array([0,265,515,778,1030,1295,1541,1804,2060,2309,2575,2822,3082,3331,3593,3840,400,153,915,666,1430,1183,1941,1692,2460,2197,2975,2710,3482,3219,3993,3728,560,825,51,314,1590,1855,1077,1340,2620,2869,2111,2358,3642,3891,3129,3376,928,681,419,170,1958,1711,1445,1196,2988,2725,2479,2214,4010,3747,3497,3232,1120,1385,1635,1898,102,367,613,876,3180,3429,3695,3942,2154,2403,2665,2912,1520,1273,2035,1786,502,255,1013,764,3580,3317,4095,3830,2554,2291,3065,2800,1616,1881,1107,
1370,598,863,85,348,3676,3925,3167,3414,2650,2899,2137,2384,1984,1737,1475,1226,966,719,453,204,4044,3781,3535,3270,3018,2755,2505,2240,2240,2505,2755,3018,3270,3535,3781,4044,204,453,719,966,1226,1475,1737,1984,2384,2137,2899,2650,3414,3167,3925,3676,348,85,863,598,1370,1107,1881,1616,2800,3065,2291,2554,3830,4095,3317,3580,764,1013,255,502,1786,2035,1273,1520,2912,2665,2403,2154,3942,3695,3429,3180,876,613,367,102,1898,1635,1385,1120,3232,3497,3747,4010,2214,2479,2725,2988,1196,1445,1711,1958,170,
419,681,928,3376,3129,3891,3642,2358,2111,2869,2620,1340,1077,1855,1590,314,51,825,560,3728,3993,3219,3482,2710,2975,2197,2460,1692,1941,1183,1430,666,915,153,400,3840,3593,3331,3082,2822,2575,2309,2060,1804,1541,1295,1030,778,515,265,0]);
THREE.triTable=new Int32Array([-1,-1,-1,-1,-1,-1,-1,-1,-1,-1,-1,-1,-1,-1,-1,-1,0,8,3,-1,-1,-1,-1,-1,-1,-1,-1,-1,-1,-1,-1,-1,0,1,9,-1,-1,-1,-1,-1,-1,-1,-1,-1,-1,-1,-1,-1,1,8,3,9,8,1,-1,-1,-1,-1,-1,-1,-1,-1,-1,-1,1,2,10,-1,-1,-1,-1,-1,-1,-1,-1,-1,-1,-1,-1,-1,0,8,3,1,2,10,-1,-1,-1,-1,-1,-1,-1,-1,-1,-1,9,2,10,0,2,9,-1,-1,-1,-1,-1,-1,-1,-1,-1,-1,2,8,3,2,10,8,10,9,8,-1,-1,-1,-1,-1,-1,-1,3,11,2,-1,-1,-1,-1,-1,-1,-1,-1,-1,-1,-1,-1,-1,0,11,2,8,11,0,-1,-1,-1,-1,-1,-1,-1,-1,-1,-1,1,9,0,2,3,11,-1,-1,-1,-1,-1,
-1,-1,-1,-1,-1,1,11,2,1,9,11,9,8,11,-1,-1,-1,-1,-1,-1,-1,3,10,1,11,10,3,-1,-1,-1,-1,-1,-1,-1,-1,-1,-1,0,10,1,0,8,10,8,11,10,-1,-1,-1,-1,-1,-1,-1,3,9,0,3,11,9,11,10,9,-1,-1,-1,-1,-1,-1,-1,9,8,10,10,8,11,-1,-1,-1,-1,-1,-1,-1,-1,-1,-1,4,7,8,-1,-1,-1,-1,-1,-1,-1,-1,-1,-1,-1,-1,-1,4,3,0,7,3,4,-1,-1,-1,-1,-1,-1,-1,-1,-1,-1,0,1,9,8,4,7,-1,-1,-1,-1,-1,-1,-1,-1,-1,-1,4,1,9,4,7,1,7,3,1,-1,-1,-1,-1,-1,-1,-1,1,2,10,8,4,7,-1,-1,-1,-1,-1,-1,-1,-1,-1,-1,3,4,7,3,0,4,1,2,10,-1,-1,-1,-1,-1,-1,-1,9,2,10,9,0,2,8,4,7,
-1,-1,-1,-1,-1,-1,-1,2,10,9,2,9,7,2,7,3,7,9,4,-1,-1,-1,-1,8,4,7,3,11,2,-1,-1,-1,-1,-1,-1,-1,-1,-1,-1,11,4,7,11,2,4,2,0,4,-1,-1,-1,-1,-1,-1,-1,9,0,1,8,4,7,2,3,11,-1,-1,-1,-1,-1,-1,-1,4,7,11,9,4,11,9,11,2,9,2,1,-1,-1,-1,-1,3,10,1,3,11,10,7,8,4,-1,-1,-1,-1,-1,-1,-1,1,11,10,1,4,11,1,0,4,7,11,4,-1,-1,-1,-1,4,7,8,9,0,11,9,11,10,11,0,3,-1,-1,-1,-1,4,7,11,4,11,9,9,11,10,-1,-1,-1,-1,-1,-1,-1,9,5,4,-1,-1,-1,-1,-1,-1,-1,-1,-1,-1,-1,-1,-1,9,5,4,0,8,3,-1,-1,-1,-1,-1,-1,-1,-1,-1,-1,0,5,4,1,5,0,-1,-1,-1,-1,-1,-1,
-1,-1,-1,-1,8,5,4,8,3,5,3,1,5,-1,-1,-1,-1,-1,-1,-1,1,2,10,9,5,4,-1,-1,-1,-1,-1,-1,-1,-1,-1,-1,3,0,8,1,2,10,4,9,5,-1,-1,-1,-1,-1,-1,-1,5,2,10,5,4,2,4,0,2,-1,-1,-1,-1,-1,-1,-1,2,10,5,3,2,5,3,5,4,3,4,8,-1,-1,-1,-1,9,5,4,2,3,11,-1,-1,-1,-1,-1,-1,-1,-1,-1,-1,0,11,2,0,8,11,4,9,5,-1,-1,-1,-1,-1,-1,-1,0,5,4,0,1,5,2,3,11,-1,-1,-1,-1,-1,-1,-1,2,1,5,2,5,8,2,8,11,4,8,5,-1,-1,-1,-1,10,3,11,10,1,3,9,5,4,-1,-1,-1,-1,-1,-1,-1,4,9,5,0,8,1,8,10,1,8,11,10,-1,-1,-1,-1,5,4,0,5,0,11,5,11,10,11,0,3,-1,-1,-1,-1,5,4,8,5,
8,10,10,8,11,-1,-1,-1,-1,-1,-1,-1,9,7,8,5,7,9,-1,-1,-1,-1,-1,-1,-1,-1,-1,-1,9,3,0,9,5,3,5,7,3,-1,-1,-1,-1,-1,-1,-1,0,7,8,0,1,7,1,5,7,-1,-1,-1,-1,-1,-1,-1,1,5,3,3,5,7,-1,-1,-1,-1,-1,-1,-1,-1,-1,-1,9,7,8,9,5,7,10,1,2,-1,-1,-1,-1,-1,-1,-1,10,1,2,9,5,0,5,3,0,5,7,3,-1,-1,-1,-1,8,0,2,8,2,5,8,5,7,10,5,2,-1,-1,-1,-1,2,10,5,2,5,3,3,5,7,-1,-1,-1,-1,-1,-1,-1,7,9,5,7,8,9,3,11,2,-1,-1,-1,-1,-1,-1,-1,9,5,7,9,7,2,9,2,0,2,7,11,-1,-1,-1,-1,2,3,11,0,1,8,1,7,8,1,5,7,-1,-1,-1,-1,11,2,1,11,1,7,7,1,5,-1,-1,-1,-1,-1,-1,
-1,9,5,8,8,5,7,10,1,3,10,3,11,-1,-1,-1,-1,5,7,0,5,0,9,7,11,0,1,0,10,11,10,0,-1,11,10,0,11,0,3,10,5,0,8,0,7,5,7,0,-1,11,10,5,7,11,5,-1,-1,-1,-1,-1,-1,-1,-1,-1,-1,10,6,5,-1,-1,-1,-1,-1,-1,-1,-1,-1,-1,-1,-1,-1,0,8,3,5,10,6,-1,-1,-1,-1,-1,-1,-1,-1,-1,-1,9,0,1,5,10,6,-1,-1,-1,-1,-1,-1,-1,-1,-1,-1,1,8,3,1,9,8,5,10,6,-1,-1,-1,-1,-1,-1,-1,1,6,5,2,6,1,-1,-1,-1,-1,-1,-1,-1,-1,-1,-1,1,6,5,1,2,6,3,0,8,-1,-1,-1,-1,-1,-1,-1,9,6,5,9,0,6,0,2,6,-1,-1,-1,-1,-1,-1,-1,5,9,8,5,8,2,5,2,6,3,2,8,-1,-1,-1,-1,2,3,11,10,6,
5,-1,-1,-1,-1,-1,-1,-1,-1,-1,-1,11,0,8,11,2,0,10,6,5,-1,-1,-1,-1,-1,-1,-1,0,1,9,2,3,11,5,10,6,-1,-1,-1,-1,-1,-1,-1,5,10,6,1,9,2,9,11,2,9,8,11,-1,-1,-1,-1,6,3,11,6,5,3,5,1,3,-1,-1,-1,-1,-1,-1,-1,0,8,11,0,11,5,0,5,1,5,11,6,-1,-1,-1,-1,3,11,6,0,3,6,0,6,5,0,5,9,-1,-1,-1,-1,6,5,9,6,9,11,11,9,8,-1,-1,-1,-1,-1,-1,-1,5,10,6,4,7,8,-1,-1,-1,-1,-1,-1,-1,-1,-1,-1,4,3,0,4,7,3,6,5,10,-1,-1,-1,-1,-1,-1,-1,1,9,0,5,10,6,8,4,7,-1,-1,-1,-1,-1,-1,-1,10,6,5,1,9,7,1,7,3,7,9,4,-1,-1,-1,-1,6,1,2,6,5,1,4,7,8,-1,-1,-1,-1,
-1,-1,-1,1,2,5,5,2,6,3,0,4,3,4,7,-1,-1,-1,-1,8,4,7,9,0,5,0,6,5,0,2,6,-1,-1,-1,-1,7,3,9,7,9,4,3,2,9,5,9,6,2,6,9,-1,3,11,2,7,8,4,10,6,5,-1,-1,-1,-1,-1,-1,-1,5,10,6,4,7,2,4,2,0,2,7,11,-1,-1,-1,-1,0,1,9,4,7,8,2,3,11,5,10,6,-1,-1,-1,-1,9,2,1,9,11,2,9,4,11,7,11,4,5,10,6,-1,8,4,7,3,11,5,3,5,1,5,11,6,-1,-1,-1,-1,5,1,11,5,11,6,1,0,11,7,11,4,0,4,11,-1,0,5,9,0,6,5,0,3,6,11,6,3,8,4,7,-1,6,5,9,6,9,11,4,7,9,7,11,9,-1,-1,-1,-1,10,4,9,6,4,10,-1,-1,-1,-1,-1,-1,-1,-1,-1,-1,4,10,6,4,9,10,0,8,3,-1,-1,-1,-1,-1,-1,-1,
10,0,1,10,6,0,6,4,0,-1,-1,-1,-1,-1,-1,-1,8,3,1,8,1,6,8,6,4,6,1,10,-1,-1,-1,-1,1,4,9,1,2,4,2,6,4,-1,-1,-1,-1,-1,-1,-1,3,0,8,1,2,9,2,4,9,2,6,4,-1,-1,-1,-1,0,2,4,4,2,6,-1,-1,-1,-1,-1,-1,-1,-1,-1,-1,8,3,2,8,2,4,4,2,6,-1,-1,-1,-1,-1,-1,-1,10,4,9,10,6,4,11,2,3,-1,-1,-1,-1,-1,-1,-1,0,8,2,2,8,11,4,9,10,4,10,6,-1,-1,-1,-1,3,11,2,0,1,6,0,6,4,6,1,10,-1,-1,-1,-1,6,4,1,6,1,10,4,8,1,2,1,11,8,11,1,-1,9,6,4,9,3,6,9,1,3,11,6,3,-1,-1,-1,-1,8,11,1,8,1,0,11,6,1,9,1,4,6,4,1,-1,3,11,6,3,6,0,0,6,4,-1,-1,-1,-1,-1,-1,-1,
6,4,8,11,6,8,-1,-1,-1,-1,-1,-1,-1,-1,-1,-1,7,10,6,7,8,10,8,9,10,-1,-1,-1,-1,-1,-1,-1,0,7,3,0,10,7,0,9,10,6,7,10,-1,-1,-1,-1,10,6,7,1,10,7,1,7,8,1,8,0,-1,-1,-1,-1,10,6,7,10,7,1,1,7,3,-1,-1,-1,-1,-1,-1,-1,1,2,6,1,6,8,1,8,9,8,6,7,-1,-1,-1,-1,2,6,9,2,9,1,6,7,9,0,9,3,7,3,9,-1,7,8,0,7,0,6,6,0,2,-1,-1,-1,-1,-1,-1,-1,7,3,2,6,7,2,-1,-1,-1,-1,-1,-1,-1,-1,-1,-1,2,3,11,10,6,8,10,8,9,8,6,7,-1,-1,-1,-1,2,0,7,2,7,11,0,9,7,6,7,10,9,10,7,-1,1,8,0,1,7,8,1,10,7,6,7,10,2,3,11,-1,11,2,1,11,1,7,10,6,1,6,7,1,-1,-1,-1,-1,
8,9,6,8,6,7,9,1,6,11,6,3,1,3,6,-1,0,9,1,11,6,7,-1,-1,-1,-1,-1,-1,-1,-1,-1,-1,7,8,0,7,0,6,3,11,0,11,6,0,-1,-1,-1,-1,7,11,6,-1,-1,-1,-1,-1,-1,-1,-1,-1,-1,-1,-1,-1,7,6,11,-1,-1,-1,-1,-1,-1,-1,-1,-1,-1,-1,-1,-1,3,0,8,11,7,6,-1,-1,-1,-1,-1,-1,-1,-1,-1,-1,0,1,9,11,7,6,-1,-1,-1,-1,-1,-1,-1,-1,-1,-1,8,1,9,8,3,1,11,7,6,-1,-1,-1,-1,-1,-1,-1,10,1,2,6,11,7,-1,-1,-1,-1,-1,-1,-1,-1,-1,-1,1,2,10,3,0,8,6,11,7,-1,-1,-1,-1,-1,-1,-1,2,9,0,2,10,9,6,11,7,-1,-1,-1,-1,-1,-1,-1,6,11,7,2,10,3,10,8,3,10,9,8,-1,-1,-1,-1,7,
2,3,6,2,7,-1,-1,-1,-1,-1,-1,-1,-1,-1,-1,7,0,8,7,6,0,6,2,0,-1,-1,-1,-1,-1,-1,-1,2,7,6,2,3,7,0,1,9,-1,-1,-1,-1,-1,-1,-1,1,6,2,1,8,6,1,9,8,8,7,6,-1,-1,-1,-1,10,7,6,10,1,7,1,3,7,-1,-1,-1,-1,-1,-1,-1,10,7,6,1,7,10,1,8,7,1,0,8,-1,-1,-1,-1,0,3,7,0,7,10,0,10,9,6,10,7,-1,-1,-1,-1,7,6,10,7,10,8,8,10,9,-1,-1,-1,-1,-1,-1,-1,6,8,4,11,8,6,-1,-1,-1,-1,-1,-1,-1,-1,-1,-1,3,6,11,3,0,6,0,4,6,-1,-1,-1,-1,-1,-1,-1,8,6,11,8,4,6,9,0,1,-1,-1,-1,-1,-1,-1,-1,9,4,6,9,6,3,9,3,1,11,3,6,-1,-1,-1,-1,6,8,4,6,11,8,2,10,1,-1,-1,-1,
-1,-1,-1,-1,1,2,10,3,0,11,0,6,11,0,4,6,-1,-1,-1,-1,4,11,8,4,6,11,0,2,9,2,10,9,-1,-1,-1,-1,10,9,3,10,3,2,9,4,3,11,3,6,4,6,3,-1,8,2,3,8,4,2,4,6,2,-1,-1,-1,-1,-1,-1,-1,0,4,2,4,6,2,-1,-1,-1,-1,-1,-1,-1,-1,-1,-1,1,9,0,2,3,4,2,4,6,4,3,8,-1,-1,-1,-1,1,9,4,1,4,2,2,4,6,-1,-1,-1,-1,-1,-1,-1,8,1,3,8,6,1,8,4,6,6,10,1,-1,-1,-1,-1,10,1,0,10,0,6,6,0,4,-1,-1,-1,-1,-1,-1,-1,4,6,3,4,3,8,6,10,3,0,3,9,10,9,3,-1,10,9,4,6,10,4,-1,-1,-1,-1,-1,-1,-1,-1,-1,-1,4,9,5,7,6,11,-1,-1,-1,-1,-1,-1,-1,-1,-1,-1,0,8,3,4,9,5,11,7,6,
-1,-1,-1,-1,-1,-1,-1,5,0,1,5,4,0,7,6,11,-1,-1,-1,-1,-1,-1,-1,11,7,6,8,3,4,3,5,4,3,1,5,-1,-1,-1,-1,9,5,4,10,1,2,7,6,11,-1,-1,-1,-1,-1,-1,-1,6,11,7,1,2,10,0,8,3,4,9,5,-1,-1,-1,-1,7,6,11,5,4,10,4,2,10,4,0,2,-1,-1,-1,-1,3,4,8,3,5,4,3,2,5,10,5,2,11,7,6,-1,7,2,3,7,6,2,5,4,9,-1,-1,-1,-1,-1,-1,-1,9,5,4,0,8,6,0,6,2,6,8,7,-1,-1,-1,-1,3,6,2,3,7,6,1,5,0,5,4,0,-1,-1,-1,-1,6,2,8,6,8,7,2,1,8,4,8,5,1,5,8,-1,9,5,4,10,1,6,1,7,6,1,3,7,-1,-1,-1,-1,1,6,10,1,7,6,1,0,7,8,7,0,9,5,4,-1,4,0,10,4,10,5,0,3,10,6,10,7,3,7,10,
-1,7,6,10,7,10,8,5,4,10,4,8,10,-1,-1,-1,-1,6,9,5,6,11,9,11,8,9,-1,-1,-1,-1,-1,-1,-1,3,6,11,0,6,3,0,5,6,0,9,5,-1,-1,-1,-1,0,11,8,0,5,11,0,1,5,5,6,11,-1,-1,-1,-1,6,11,3,6,3,5,5,3,1,-1,-1,-1,-1,-1,-1,-1,1,2,10,9,5,11,9,11,8,11,5,6,-1,-1,-1,-1,0,11,3,0,6,11,0,9,6,5,6,9,1,2,10,-1,11,8,5,11,5,6,8,0,5,10,5,2,0,2,5,-1,6,11,3,6,3,5,2,10,3,10,5,3,-1,-1,-1,-1,5,8,9,5,2,8,5,6,2,3,8,2,-1,-1,-1,-1,9,5,6,9,6,0,0,6,2,-1,-1,-1,-1,-1,-1,-1,1,5,8,1,8,0,5,6,8,3,8,2,6,2,8,-1,1,5,6,2,1,6,-1,-1,-1,-1,-1,-1,-1,-1,-1,-1,
1,3,6,1,6,10,3,8,6,5,6,9,8,9,6,-1,10,1,0,10,0,6,9,5,0,5,6,0,-1,-1,-1,-1,0,3,8,5,6,10,-1,-1,-1,-1,-1,-1,-1,-1,-1,-1,10,5,6,-1,-1,-1,-1,-1,-1,-1,-1,-1,-1,-1,-1,-1,11,5,10,7,5,11,-1,-1,-1,-1,-1,-1,-1,-1,-1,-1,11,5,10,11,7,5,8,3,0,-1,-1,-1,-1,-1,-1,-1,5,11,7,5,10,11,1,9,0,-1,-1,-1,-1,-1,-1,-1,10,7,5,10,11,7,9,8,1,8,3,1,-1,-1,-1,-1,11,1,2,11,7,1,7,5,1,-1,-1,-1,-1,-1,-1,-1,0,8,3,1,2,7,1,7,5,7,2,11,-1,-1,-1,-1,9,7,5,9,2,7,9,0,2,2,11,7,-1,-1,-1,-1,7,5,2,7,2,11,5,9,2,3,2,8,9,8,2,-1,2,5,10,2,3,5,3,7,5,-1,-1,
-1,-1,-1,-1,-1,8,2,0,8,5,2,8,7,5,10,2,5,-1,-1,-1,-1,9,0,1,5,10,3,5,3,7,3,10,2,-1,-1,-1,-1,9,8,2,9,2,1,8,7,2,10,2,5,7,5,2,-1,1,3,5,3,7,5,-1,-1,-1,-1,-1,-1,-1,-1,-1,-1,0,8,7,0,7,1,1,7,5,-1,-1,-1,-1,-1,-1,-1,9,0,3,9,3,5,5,3,7,-1,-1,-1,-1,-1,-1,-1,9,8,7,5,9,7,-1,-1,-1,-1,-1,-1,-1,-1,-1,-1,5,8,4,5,10,8,10,11,8,-1,-1,-1,-1,-1,-1,-1,5,0,4,5,11,0,5,10,11,11,3,0,-1,-1,-1,-1,0,1,9,8,4,10,8,10,11,10,4,5,-1,-1,-1,-1,10,11,4,10,4,5,11,3,4,9,4,1,3,1,4,-1,2,5,1,2,8,5,2,11,8,4,5,8,-1,-1,-1,-1,0,4,11,0,11,3,4,5,11,
2,11,1,5,1,11,-1,0,2,5,0,5,9,2,11,5,4,5,8,11,8,5,-1,9,4,5,2,11,3,-1,-1,-1,-1,-1,-1,-1,-1,-1,-1,2,5,10,3,5,2,3,4,5,3,8,4,-1,-1,-1,-1,5,10,2,5,2,4,4,2,0,-1,-1,-1,-1,-1,-1,-1,3,10,2,3,5,10,3,8,5,4,5,8,0,1,9,-1,5,10,2,5,2,4,1,9,2,9,4,2,-1,-1,-1,-1,8,4,5,8,5,3,3,5,1,-1,-1,-1,-1,-1,-1,-1,0,4,5,1,0,5,-1,-1,-1,-1,-1,-1,-1,-1,-1,-1,8,4,5,8,5,3,9,0,5,0,3,5,-1,-1,-1,-1,9,4,5,-1,-1,-1,-1,-1,-1,-1,-1,-1,-1,-1,-1,-1,4,11,7,4,9,11,9,10,11,-1,-1,-1,-1,-1,-1,-1,0,8,3,4,9,7,9,11,7,9,10,11,-1,-1,-1,-1,1,10,11,1,11,
4,1,4,0,7,4,11,-1,-1,-1,-1,3,1,4,3,4,8,1,10,4,7,4,11,10,11,4,-1,4,11,7,9,11,4,9,2,11,9,1,2,-1,-1,-1,-1,9,7,4,9,11,7,9,1,11,2,11,1,0,8,3,-1,11,7,4,11,4,2,2,4,0,-1,-1,-1,-1,-1,-1,-1,11,7,4,11,4,2,8,3,4,3,2,4,-1,-1,-1,-1,2,9,10,2,7,9,2,3,7,7,4,9,-1,-1,-1,-1,9,10,7,9,7,4,10,2,7,8,7,0,2,0,7,-1,3,7,10,3,10,2,7,4,10,1,10,0,4,0,10,-1,1,10,2,8,7,4,-1,-1,-1,-1,-1,-1,-1,-1,-1,-1,4,9,1,4,1,7,7,1,3,-1,-1,-1,-1,-1,-1,-1,4,9,1,4,1,7,0,8,1,8,7,1,-1,-1,-1,-1,4,0,3,7,4,3,-1,-1,-1,-1,-1,-1,-1,-1,-1,-1,4,8,7,-1,-1,-1,
-1,-1,-1,-1,-1,-1,-1,-1,-1,-1,9,10,8,10,11,8,-1,-1,-1,-1,-1,-1,-1,-1,-1,-1,3,0,9,3,9,11,11,9,10,-1,-1,-1,-1,-1,-1,-1,0,1,10,0,10,8,8,10,11,-1,-1,-1,-1,-1,-1,-1,3,1,10,11,3,10,-1,-1,-1,-1,-1,-1,-1,-1,-1,-1,1,2,11,1,11,9,9,11,8,-1,-1,-1,-1,-1,-1,-1,3,0,9,3,9,11,1,2,9,2,11,9,-1,-1,-1,-1,0,2,11,8,0,11,-1,-1,-1,-1,-1,-1,-1,-1,-1,-1,3,2,11,-1,-1,-1,-1,-1,-1,-1,-1,-1,-1,-1,-1,-1,2,3,8,2,8,10,10,8,9,-1,-1,-1,-1,-1,-1,-1,9,10,2,0,9,2,-1,-1,-1,-1,-1,-1,-1,-1,-1,-1,2,3,8,2,8,10,0,1,8,1,10,8,-1,-1,-1,-1,1,10,
2,-1,-1,-1,-1,-1,-1,-1,-1,-1,-1,-1,-1,-1,1,3,8,9,1,8,-1,-1,-1,-1,-1,-1,-1,-1,-1,-1,0,9,1,-1,-1,-1,-1,-1,-1,-1,-1,-1,-1,-1,-1,-1,0,3,8,-1,-1,-1,-1,-1,-1,-1,-1,-1,-1,-1,-1,-1,-1,-1,-1,-1,-1,-1,-1,-1,-1,-1,-1,-1,-1,-1,-1,-1]);THREE.PlaneCollider=function(b,c){this.point=b;this.normal=c};THREE.SphereCollider=function(b,c){this.center=b;this.radius=c;this.radiusSq=c*c};THREE.BoxCollider=function(b,c){this.min=b;this.max=c;this.dynamic=!0;this.normal=new THREE.Vector3};
THREE.MeshCollider=function(b,c){this.mesh=b;this.box=c;this.numFaces=this.mesh.geometry.faces.length;this.normal=new THREE.Vector3};THREE.CollisionSystem=function(){this.collisionNormal=new THREE.Vector3;this.colliders=[];this.hits=[]};THREE.Collisions=new THREE.CollisionSystem;THREE.CollisionSystem.prototype.merge=function(b){Array.prototype.push.apply(this.colliders,b.colliders);Array.prototype.push.apply(this.hits,b.hits)};
THREE.CollisionSystem.prototype.rayCastAll=function(b){b.direction.normalize();this.hits.length=0;var c,e,f,h,k=0;c=0;for(e=this.colliders.length;c<e;c++)if(h=this.colliders[c],f=this.rayCast(b,h),f<Number.MAX_VALUE)h.distance=f,f>k?this.hits.push(h):this.hits.unshift(h),k=f;return this.hits};
THREE.CollisionSystem.prototype.rayCastNearest=function(b){var c=this.rayCastAll(b);if(c.length==0)return null;for(var e=0;c[e]instanceof THREE.MeshCollider;){var f=this.rayMesh(b,c[e]);if(f.dist<Number.MAX_VALUE){c[e].distance=f.dist;c[e].faceIndex=f.faceIndex;break}e++}if(e>c.length)return null;return c[e]};
THREE.CollisionSystem.prototype.rayCast=function(b,c){if(c instanceof THREE.PlaneCollider)return this.rayPlane(b,c);else if(c instanceof THREE.SphereCollider)return this.raySphere(b,c);else if(c instanceof THREE.BoxCollider)return this.rayBox(b,c);else if(c instanceof THREE.MeshCollider&&c.box)return this.rayBox(b,c.box)};
THREE.CollisionSystem.prototype.rayMesh=function(b,c){for(var e=this.makeRayLocal(b,c.mesh),f=Number.MAX_VALUE,h,k=0;k<c.numFaces;k++){var m=c.mesh.geometry.faces[k],n=c.mesh.geometry.vertices[m.a].position,t=c.mesh.geometry.vertices[m.b].position,u=c.mesh.geometry.vertices[m.c].position,v=m instanceof THREE.Face4?c.mesh.geometry.vertices[m.d].position:null;m instanceof THREE.Face3?(m=this.rayTriangle(e,n,t,u,f,this.collisionNormal,c.mesh),m<f&&(f=m,h=k,c.normal.copy(this.collisionNormal),c.normal.normalize())):
m instanceof THREE.Face4&&(m=this.rayTriangle(e,n,t,v,f,this.collisionNormal,c.mesh),m<f&&(f=m,h=k,c.normal.copy(this.collisionNormal),c.normal.normalize()),m=this.rayTriangle(e,t,u,v,f,this.collisionNormal,c.mesh),m<f&&(f=m,h=k,c.normal.copy(this.collisionNormal),c.normal.normalize()))}return{dist:f,faceIndex:h}};
THREE.CollisionSystem.prototype.rayTriangle=function(b,c,e,f,h,k,m){var n=THREE.CollisionSystem.__v1,t=THREE.CollisionSystem.__v2;k.set(0,0,0);n.sub(e,c);t.sub(f,e);k.cross(n,t);n=k.dot(b.direction);if(!(n<0))if(m.doubleSided||m.flipSided)k.multiplyScalar(-1),n*=-1;else return Number.MAX_VALUE;m=k.dot(c)-k.dot(b.origin);if(!(m<=0))return Number.MAX_VALUE;if(!(m>=n*h))return Number.MAX_VALUE;m/=n;n=THREE.CollisionSystem.__v3;n.copy(b.direction);n.multiplyScalar(m);n.addSelf(b.origin);Math.abs(k.x)>
Math.abs(k.y)?Math.abs(k.x)>Math.abs(k.z)?(b=n.y-c.y,k=e.y-c.y,h=f.y-c.y,n=n.z-c.z,e=e.z-c.z,f=f.z-c.z):(b=n.x-c.x,k=e.x-c.x,h=f.x-c.x,n=n.y-c.y,e=e.y-c.y,f=f.y-c.y):Math.abs(k.y)>Math.abs(k.z)?(b=n.x-c.x,k=e.x-c.x,h=f.x-c.x,n=n.z-c.z,e=e.z-c.z,f=f.z-c.z):(b=n.x-c.x,k=e.x-c.x,h=f.x-c.x,n=n.y-c.y,e=e.y-c.y,f=f.y-c.y);c=k*f-e*h;if(c==0)return Number.MAX_VALUE;c=1/c;f=(b*f-n*h)*c;if(!(f>=0))return Number.MAX_VALUE;c*=k*n-e*b;if(!(c>=0))return Number.MAX_VALUE;if(!(1-f-c>=0))return Number.MAX_VALUE;return m};
THREE.CollisionSystem.prototype.makeRayLocal=function(b,c){var e=THREE.CollisionSystem.__m;THREE.Matrix4.makeInvert(c.matrixWorld,e);var f=THREE.CollisionSystem.__r;f.origin.copy(b.origin);f.direction.copy(b.direction);e.multiplyVector3(f.origin);e.rotateAxis(f.direction);f.direction.normalize();return f};
THREE.CollisionSystem.prototype.rayBox=function(b,c){var e;c.dynamic&&c.mesh&&c.mesh.matrixWorld?e=this.makeRayLocal(b,c.mesh):(e=THREE.CollisionSystem.__r,e.origin.copy(b.origin),e.direction.copy(b.direction));var f=0,h=0,k=0,m=0,n=0,t=0,u=!0;e.origin.x<c.min.x?(f=c.min.x-e.origin.x,f/=e.direction.x,u=!1,m=-1):e.origin.x>c.max.x&&(f=c.max.x-e.origin.x,f/=e.direction.x,u=!1,m=1);e.origin.y<c.min.y?(h=c.min.y-e.origin.y,h/=e.direction.y,u=!1,n=-1):e.origin.y>c.max.y&&(h=c.max.y-e.origin.y,h/=e.direction.y,
u=!1,n=1);e.origin.z<c.min.z?(k=c.min.z-e.origin.z,k/=e.direction.z,u=!1,t=-1):e.origin.z>c.max.z&&(k=c.max.z-e.origin.z,k/=e.direction.z,u=!1,t=1);if(u)return-1;u=0;h>f&&(u=1,f=h);k>f&&(u=2,f=k);switch(u){case 0:n=e.origin.y+e.direction.y*f;if(n<c.min.y||n>c.max.y)return Number.MAX_VALUE;e=e.origin.z+e.direction.z*f;if(e<c.min.z||e>c.max.z)return Number.MAX_VALUE;c.normal.set(m,0,0);break;case 1:m=e.origin.x+e.direction.x*f;if(m<c.min.x||m>c.max.x)return Number.MAX_VALUE;e=e.origin.z+e.direction.z*
f;if(e<c.min.z||e>c.max.z)return Number.MAX_VALUE;c.normal.set(0,n,0);break;case 2:m=e.origin.x+e.direction.x*f;if(m<c.min.x||m>c.max.x)return Number.MAX_VALUE;n=e.origin.y+e.direction.y*f;if(n<c.min.y||n>c.max.y)return Number.MAX_VALUE;c.normal.set(0,0,t)}return f};THREE.CollisionSystem.prototype.rayPlane=function(b,c){var e=b.direction.dot(c.normal),f=c.point.dot(c.normal);if(e<0)e=(f-b.origin.dot(c.normal))/e;else return Number.MAX_VALUE;return e>0?e:Number.MAX_VALUE};
THREE.CollisionSystem.prototype.raySphere=function(b,c){var e=c.center.clone().subSelf(b.origin);if(e.lengthSq<c.radiusSq)return-1;var f=e.dot(b.direction.clone());if(f<=0)return Number.MAX_VALUE;e=c.radiusSq-(e.lengthSq()-f*f);if(e>=0)return Math.abs(f)-Math.sqrt(e);return Number.MAX_VALUE};THREE.CollisionSystem.__v1=new THREE.Vector3;THREE.CollisionSystem.__v2=new THREE.Vector3;THREE.CollisionSystem.__v3=new THREE.Vector3;THREE.CollisionSystem.__nr=new THREE.Vector3;THREE.CollisionSystem.__m=new THREE.Matrix4;
THREE.CollisionSystem.__r=new THREE.Ray;THREE.CollisionUtils={};THREE.CollisionUtils.MeshOBB=function(b){b.geometry.computeBoundingBox();var c=b.geometry.boundingBox,e=new THREE.Vector3(c.x[0],c.y[0],c.z[0]),c=new THREE.Vector3(c.x[1],c.y[1],c.z[1]),e=new THREE.BoxCollider(e,c);e.mesh=b;return e};THREE.CollisionUtils.MeshAABB=function(b){var c=THREE.CollisionUtils.MeshOBB(b);c.min.addSelf(b.position);c.max.addSelf(b.position);c.dynamic=!1;return c};
THREE.CollisionUtils.MeshColliderWBox=function(b){return new THREE.MeshCollider(b,THREE.CollisionUtils.MeshOBB(b))};
if(THREE.WebGLRenderer)THREE.AnaglyphWebGLRenderer=function(b){THREE.WebGLRenderer.call(this,b);var c=this,e=this.setSize,f=this.render,h=new THREE.PerspectiveCamera,k=new THREE.PerspectiveCamera,m=new THREE.Matrix4,n=new THREE.Matrix4,t,u,v;h.matrixAutoUpdate=k.matrixAutoUpdate=!1;var b={minFilter:THREE.LinearFilter,magFilter:THREE.NearestFilter,format:THREE.RGBAFormat},p=new THREE.WebGLRenderTarget(512,512,b),x=new THREE.WebGLRenderTarget(512,512,b),w=new THREE.PerspectiveCamera(53,1,1,1E4);w.position.z=
2;_material=new THREE.ShaderMaterial({uniforms:{mapLeft:{type:"t",value:0,texture:p},mapRight:{type:"t",value:1,texture:x}},vertexShader:"varying vec2 vUv;\nvoid main() {\nvUv = vec2( uv.x, 1.0 - uv.y );\ngl_Position = projectionMatrix * modelViewMatrix * vec4( position, 1.0 );\n}",fragmentShader:"uniform sampler2D mapLeft;\nuniform sampler2D mapRight;\nvarying vec2 vUv;\nvoid main() {\nvec4 colorL, colorR;\nvec2 uv = vUv;\ncolorL = texture2D( mapLeft, uv );\ncolorR = texture2D( mapRight, uv );\ngl_FragColor = vec4( colorL.g * 0.7 + colorL.b * 0.3, colorR.g, colorR.b, colorL.a + colorR.a ) * 1.1;\n}"});
var A=new THREE.Scene;A.add(new THREE.Mesh(new THREE.PlaneGeometry(2,2),_material));this.setSize=function(b,f){e.call(c,b,f);p.width=b;p.height=f;x.width=b;x.height=f};this.render=function(b,e){e.update(null,!0);if(t!==e.aspect||u!==e.near||v!==e.fov){t=e.aspect;u=e.near;v=e.fov;var C=e.projectionMatrix.clone(),E=125/30*0.5,D=E*u/125,F=u*Math.tan(v*Math.PI/360),M;m.n14=E;n.n14=-E;E=-F*t+D;M=F*t+D;C.n11=2*u/(M-E);C.n13=(M+E)/(M-E);h.projectionMatrix=C.clone();E=-F*t-D;M=F*t-D;C.n11=2*u/(M-E);C.n13=
(M+E)/(M-E);k.projectionMatrix=C.clone()}h.matrix=e.matrixWorld.clone().multiplySelf(n);h.update(null,!0);h.position.copy(e.position);h.near=u;h.far=e.far;f.call(c,b,h,p,!0);k.matrix=e.matrixWorld.clone().multiplySelf(m);k.update(null,!0);k.position.copy(e.position);k.near=u;k.far=e.far;f.call(c,b,k,x,!0);f.call(c,A,w)}};
if(THREE.WebGLRenderer)THREE.CrosseyedWebGLRenderer=function(b){THREE.WebGLRenderer.call(this,b);this.autoClear=!1;var c=this,e=this.setSize,f=this.render,h,k,m=new THREE.PerspectiveCamera;m.target=new THREE.Vector3(0,0,0);var n=new THREE.PerspectiveCamera;n.target=new THREE.Vector3(0,0,0);c.separation=10;if(b&&b.separation!==void 0)c.separation=b.separation;this.setSize=function(b,f){e.call(c,b,f);h=b/2;k=f};this.render=function(b,e){this.clear();m.fov=e.fov;m.aspect=0.5*e.aspect;m.near=e.near;m.far=
e.far;m.updateProjectionMatrix();m.position.copy(e.position);m.target.copy(e.target);m.translateX(c.separation);m.lookAt(m.target);n.projectionMatrix=m.projectionMatrix;n.position.copy(e.position);n.target.copy(e.target);n.translateX(-c.separation);n.lookAt(n.target);this.setViewport(0,0,h,k);f.call(c,b,m);this.setViewport(h,0,h,k);f.call(c,b,n,!1)}};
