# Supplementary material for: Chemical datuments as scientific enablers
Source: J Cheminform. 2013 Jan 23;5:6. doi: 10.1186/1758-2946-5-6 (PMC3552767; doi:10.1186/1758-2946-5-6)
Supplement: Additional file 1 — Interactivity box 1.a Data-based object illustrating various aspects of the interaction at the heart of Z-DNA. Publisher note: Due to the Publisher’s current document type definition it is necessary that the author’s Interactivity box files are labeled "Additional file". [file 1758-2946-5-6-S1.zip › js/Three46.js]

// Three.js r46 - http://github.com/mrdoob/three.js
var THREE=THREE||{};if(!self.Int32Array)self.Int32Array=Array,self.Float32Array=Array;THREE.Clock=function(a){this.autoStart=a!==void 0?a:!0;this.elapsedTime=this.oldTime=this.startTime=0;this.running=!1};THREE.Clock.prototype.start=function(){this.oldTime=this.startTime=Date.now();this.running=!0};THREE.Clock.prototype.stop=function(){this.getElapsedTime();this.running=!1};THREE.Clock.prototype.getElapsedTime=function(){this.elapsedTime+=this.getDelta();return this.elapsedTime};
THREE.Clock.prototype.getDelta=function(){var a=0;this.autoStart&&!this.running&&this.start();if(this.running){var c=Date.now(),a=0.001*(c-this.oldTime);this.oldTime=c;this.elapsedTime+=a}return a};THREE.Color=function(a){a!==void 0&&this.setHex(a);return this};
THREE.Color.prototype={constructor:THREE.Color,r:1,g:1,b:1,copy:function(a){this.r=a.r;this.g=a.g;this.b=a.b;return this},copyGammaToLinear:function(a){this.r=a.r*a.r;this.g=a.g*a.g;this.b=a.b*a.b;return this},copyLinearToGamma:function(a){this.r=Math.sqrt(a.r);this.g=Math.sqrt(a.g);this.b=Math.sqrt(a.b);return this},setRGB:function(a,c,b){this.r=a;this.g=c;this.b=b;return this},setHSV:function(a,c,b){var d,g,f;if(b===0)this.r=this.g=this.b=0;else switch(d=Math.floor(a*6),g=a*6-d,a=b*(1-c),f=b*(1-
c*g),c=b*(1-c*(1-g)),d){case 1:this.r=f;this.g=b;this.b=a;break;case 2:this.r=a;this.g=b;this.b=c;break;case 3:this.r=a;this.g=f;this.b=b;break;case 4:this.r=c;this.g=a;this.b=b;break;case 5:this.r=b;this.g=a;this.b=f;break;case 6:case 0:this.r=b,this.g=c,this.b=a}return this},setHex:function(a){a=Math.floor(a);this.r=(a>>16&255)/255;this.g=(a>>8&255)/255;this.b=(a&255)/255;return this},getHex:function(){return~~(this.r*255)<<16^~~(this.g*255)<<8^~~(this.b*255)},getContextStyle:function(){return"rgb("+
Math.floor(this.r*255)+","+Math.floor(this.g*255)+","+Math.floor(this.b*255)+")"},clone:function(){return(new THREE.Color).setRGB(this.r,this.g,this.b)}};THREE.Vector2=function(a,c){this.x=a||0;this.y=c||0};
THREE.Vector2.prototype={constructor:THREE.Vector2,set:function(a,c){this.x=a;this.y=c;return this},copy:function(a){this.x=a.x;this.y=a.y;return this},clone:function(){return new THREE.Vector2(this.x,this.y)},add:function(a,c){this.x=a.x+c.x;this.y=a.y+c.y;return this},addSelf:function(a){this.x+=a.x;this.y+=a.y;return this},sub:function(a,c){this.x=a.x-c.x;this.y=a.y-c.y;return this},subSelf:function(a){this.x-=a.x;this.y-=a.y;return this},multiplyScalar:function(a){this.x*=a;this.y*=a;return this},
divideScalar:function(a){a?(this.x/=a,this.y/=a):this.set(0,0);return this},negate:function(){return this.multiplyScalar(-1)},dot:function(a){return this.x*a.x+this.y*a.y},lengthSq:function(){return this.x*this.x+this.y*this.y},length:function(){return Math.sqrt(this.lengthSq())},normalize:function(){return this.divideScalar(this.length())},distanceTo:function(a){return Math.sqrt(this.distanceToSquared(a))},distanceToSquared:function(a){var c=this.x-a.x,a=this.y-a.y;return c*c+a*a},setLength:function(a){return this.normalize().multiplyScalar(a)},
equals:function(a){return a.x===this.x&&a.y===this.y}};THREE.Vector3=function(a,c,b){this.x=a||0;this.y=c||0;this.z=b||0};
THREE.Vector3.prototype={constructor:THREE.Vector3,set:function(a,c,b){this.x=a;this.y=c;this.z=b;return this},setX:function(a){this.x=a;return this},setY:function(a){this.y=a;return this},setZ:function(a){this.z=a;return this},copy:function(a){this.x=a.x;this.y=a.y;this.z=a.z;return this},clone:function(){return new THREE.Vector3(this.x,this.y,this.z)},add:function(a,c){this.x=a.x+c.x;this.y=a.y+c.y;this.z=a.z+c.z;return this},addSelf:function(a){this.x+=a.x;this.y+=a.y;this.z+=a.z;return this},
addScalar:function(a){this.x+=a;this.y+=a;this.z+=a;return this},sub:function(a,c){this.x=a.x-c.x;this.y=a.y-c.y;this.z=a.z-c.z;return this},subSelf:function(a){this.x-=a.x;this.y-=a.y;this.z-=a.z;return this},multiply:function(a,c){this.x=a.x*c.x;this.y=a.y*c.y;this.z=a.z*c.z;return this},multiplySelf:function(a){this.x*=a.x;this.y*=a.y;this.z*=a.z;return this},multiplyScalar:function(a){this.x*=a;this.y*=a;this.z*=a;return this},divideSelf:function(a){this.x/=a.x;this.y/=a.y;this.z/=a.z;return this},
divideScalar:function(a){a?(this.x/=a,this.y/=a,this.z/=a):this.z=this.y=this.x=0;return this},negate:function(){return this.multiplyScalar(-1)},dot:function(a){return this.x*a.x+this.y*a.y+this.z*a.z},lengthSq:function(){return this.x*this.x+this.y*this.y+this.z*this.z},length:function(){return Math.sqrt(this.lengthSq())},lengthManhattan:function(){return this.x+this.y+this.z},normalize:function(){return this.divideScalar(this.length())},setLength:function(a){return this.normalize().multiplyScalar(a)},
cross:function(a,c){this.x=a.y*c.z-a.z*c.y;this.y=a.z*c.x-a.x*c.z;this.z=a.x*c.y-a.y*c.x;return this},crossSelf:function(a){var c=this.x,b=this.y,d=this.z;this.x=b*a.z-d*a.y;this.y=d*a.x-c*a.z;this.z=c*a.y-b*a.x;return this},distanceTo:function(a){return Math.sqrt(this.distanceToSquared(a))},distanceToSquared:function(a){return(new THREE.Vector3).sub(this,a).lengthSq()},setPositionFromMatrix:function(a){this.x=a.n14;this.y=a.n24;this.z=a.n34},setRotationFromMatrix:function(a){var c=Math.cos(this.y);
this.y=Math.asin(a.n13);Math.abs(c)>1.0E-5?(this.x=Math.atan2(-a.n23/c,a.n33/c),this.z=Math.atan2(-a.n12/c,a.n11/c)):(this.x=0,this.z=Math.atan2(a.n21,a.n22))},isZero:function(){return this.lengthSq()<1.0E-4}};THREE.Vector4=function(a,c,b,d){this.x=a||0;this.y=c||0;this.z=b||0;this.w=d!==void 0?d:1};
THREE.Vector4.prototype={constructor:THREE.Vector4,set:function(a,c,b,d){this.x=a;this.y=c;this.z=b;this.w=d;return this},copy:function(a){this.x=a.x;this.y=a.y;this.z=a.z;this.w=a.w!==void 0?a.w:1},clone:function(){return new THREE.Vector4(this.x,this.y,this.z,this.w)},add:function(a,c){this.x=a.x+c.x;this.y=a.y+c.y;this.z=a.z+c.z;this.w=a.w+c.w;return this},addSelf:function(a){this.x+=a.x;this.y+=a.y;this.z+=a.z;this.w+=a.w;return this},sub:function(a,c){this.x=a.x-c.x;this.y=a.y-c.y;this.z=a.z-
c.z;this.w=a.w-c.w;return this},subSelf:function(a){this.x-=a.x;this.y-=a.y;this.z-=a.z;this.w-=a.w;return this},multiplyScalar:function(a){this.x*=a;this.y*=a;this.z*=a;this.w*=a;return this},divideScalar:function(a){a?(this.x/=a,this.y/=a,this.z/=a,this.w/=a):(this.z=this.y=this.x=0,this.w=1);return this},negate:function(){return this.multiplyScalar(-1)},dot:function(a){return this.x*a.x+this.y*a.y+this.z*a.z+this.w*a.w},lengthSq:function(){return this.dot(this)},length:function(){return Math.sqrt(this.lengthSq())},
normalize:function(){return this.divideScalar(this.length())},setLength:function(a){return this.normalize().multiplyScalar(a)},lerpSelf:function(a,c){this.x+=(a.x-this.x)*c;this.y+=(a.y-this.y)*c;this.z+=(a.z-this.z)*c;this.w+=(a.w-this.w)*c;return this}};
THREE.Ray=function(a,c){function b(a,b,c){o.sub(c,a);r=o.dot(b);if(r<=0)return null;n=p.add(a,m.copy(b).multiplyScalar(r));return q=c.distanceTo(n)}function d(a,b,c,d){o.sub(d,b);p.sub(c,b);m.sub(a,b);t=o.dot(o);w=o.dot(p);u=o.dot(m);B=p.dot(p);F=p.dot(m);A=1/(t*B-w*w);x=(B*u-w*F)*A;y=(t*F-w*u)*A;return x>=0&&y>=0&&x+y<1}this.origin=a||new THREE.Vector3;this.direction=c||new THREE.Vector3;this.intersectScene=function(a){return this.intersectObjects(a.children)};this.intersectObjects=function(a){var b,
c,d=[];b=0;for(c=a.length;b<c;b++)Array.prototype.push.apply(d,this.intersectObject(a[b]));d.sort(function(a,b){return a.distance-b.distance});return d};var g=new THREE.Vector3,f=new THREE.Vector3,e=new THREE.Vector3,h=new THREE.Vector3,a=new THREE.Vector3,c=new THREE.Vector3,i=new THREE.Vector3,l=new THREE.Vector3,k=new THREE.Vector3;this.intersectObject=function(m){for(var n,o=[],p=0,r=m.children.length;p<r;p++)Array.prototype.push.apply(o,this.intersectObject(m.children[p]));if(m instanceof THREE.Particle){p=
b(this.origin,this.direction,m.matrixWorld.getPosition());if(p===null||p>m.scale.x)return[];n={distance:p,point:m.position,face:null,object:m};o.push(n)}else if(m instanceof THREE.Mesh){p=b(this.origin,this.direction,m.matrixWorld.getPosition());if(p===null||p>m.geometry.boundingSphere.radius*Math.max(m.scale.x,Math.max(m.scale.y,m.scale.z)))return o;var q,t=m.geometry,w=t.vertices,u;m.matrixRotationWorld.extractRotation(m.matrixWorld);p=0;for(r=t.faces.length;p<r;p++)if(n=t.faces[p],a.copy(this.origin),
c.copy(this.direction),u=m.matrixWorld,i=u.multiplyVector3(i.copy(n.centroid)).subSelf(a),q=i.dot(c),!(q<=0)&&(g=u.multiplyVector3(g.copy(w[n.a].position)),f=u.multiplyVector3(f.copy(w[n.b].position)),e=u.multiplyVector3(e.copy(w[n.c].position)),n instanceof THREE.Face4&&(h=u.multiplyVector3(h.copy(w[n.d].position))),l=m.matrixRotationWorld.multiplyVector3(l.copy(n.normal)),q=c.dot(l),m.doubleSided||(m.flipSided?q>0:q<0)))if(q=l.dot(i.sub(g,a))/q,k.add(a,c.multiplyScalar(q)),n instanceof THREE.Face3)d(k,
g,f,e)&&(n={distance:a.distanceTo(k),point:k.clone(),face:n,object:m},o.push(n));else if(n instanceof THREE.Face4&&(d(k,g,f,h)||d(k,f,e,h)))n={distance:a.distanceTo(k),point:k.clone(),face:n,object:m},o.push(n)}return o};var o=new THREE.Vector3,p=new THREE.Vector3,m=new THREE.Vector3,r,n,q,t,w,u,B,F,A,x,y};
THREE.Rectangle=function(){function a(){f=d-c;e=g-b}var c,b,d,g,f,e,h=!0;this.getX=function(){return c};this.getY=function(){return b};this.getWidth=function(){return f};this.getHeight=function(){return e};this.getLeft=function(){return c};this.getTop=function(){return b};this.getRight=function(){return d};this.getBottom=function(){return g};this.set=function(f,e,k,o){h=!1;c=f;b=e;d=k;g=o;a()};this.addPoint=function(f,e){h?(h=!1,c=f,b=e,d=f,g=e):(c=c<f?c:f,b=b<e?b:e,d=d>f?d:f,g=g>e?g:e);a()};this.add3Points=
function(f,e,k,o,p,m){h?(h=!1,c=f<k?f<p?f:p:k<p?k:p,b=e<o?e<m?e:m:o<m?o:m,d=f>k?f>p?f:p:k>p?k:p,g=e>o?e>m?e:m:o>m?o:m):(c=f<k?f<p?f<c?f:c:p<c?p:c:k<p?k<c?k:c:p<c?p:c,b=e<o?e<m?e<b?e:b:m<b?m:b:o<m?o<b?o:b:m<b?m:b,d=f>k?f>p?f>d?f:d:p>d?p:d:k>p?k>d?k:d:p>d?p:d,g=e>o?e>m?e>g?e:g:m>g?m:g:o>m?o>g?o:g:m>g?m:g);a()};this.addRectangle=function(f){h?(h=!1,c=f.getLeft(),b=f.getTop(),d=f.getRight(),g=f.getBottom()):(c=c<f.getLeft()?c:f.getLeft(),b=b<f.getTop()?b:f.getTop(),d=d>f.getRight()?d:f.getRight(),g=g>
f.getBottom()?g:f.getBottom());a()};this.inflate=function(f){c-=f;b-=f;d+=f;g+=f;a()};this.minSelf=function(f){c=c>f.getLeft()?c:f.getLeft();b=b>f.getTop()?b:f.getTop();d=d<f.getRight()?d:f.getRight();g=g<f.getBottom()?g:f.getBottom();a()};this.intersects=function(a){return Math.min(d,a.getRight())-Math.max(c,a.getLeft())>=0&&Math.min(g,a.getBottom())-Math.max(b,a.getTop())>=0};this.empty=function(){h=!0;g=d=b=c=0;a()};this.isEmpty=function(){return h}};
THREE.Math={clamp:function(a,c,b){return a<c?c:a>b?b:a},clampBottom:function(a,c){return a<c?c:a},mapLinear:function(a,c,b,d,g){return d+(a-c)*(g-d)/(b-c)},random16:function(){return(65280*Math.random()+255*Math.random())/65535}};THREE.Matrix3=function(){this.m=[]};
THREE.Matrix3.prototype={constructor:THREE.Matrix3,transpose:function(){var a,c=this.m;a=c[1];c[1]=c[3];c[3]=a;a=c[2];c[2]=c[6];c[6]=a;a=c[5];c[5]=c[7];c[7]=a;return this},transposeIntoArray:function(a){var c=this.m;a[0]=c[0];a[1]=c[3];a[2]=c[6];a[3]=c[1];a[4]=c[4];a[5]=c[7];a[6]=c[2];a[7]=c[5];a[8]=c[8];return this}};
THREE.Matrix4=function(a,c,b,d,g,f,e,h,i,l,k,o,p,m,r,n){this.set(a!==void 0?a:1,c||0,b||0,d||0,g||0,f!==void 0?f:1,e||0,h||0,i||0,l||0,k!==void 0?k:1,o||0,p||0,m||0,r||0,n!==void 0?n:1);this.flat=Array(16);this.m33=new THREE.Matrix3};
THREE.Matrix4.prototype={constructor:THREE.Matrix4,set:function(a,c,b,d,g,f,e,h,i,l,k,o,p,m,r,n){this.n11=a;this.n12=c;this.n13=b;this.n14=d;this.n21=g;this.n22=f;this.n23=e;this.n24=h;this.n31=i;this.n32=l;this.n33=k;this.n34=o;this.n41=p;this.n42=m;this.n43=r;this.n44=n;return this},identity:function(){this.set(1,0,0,0,0,1,0,0,0,0,1,0,0,0,0,1);return this},copy:function(a){this.set(a.n11,a.n12,a.n13,a.n14,a.n21,a.n22,a.n23,a.n24,a.n31,a.n32,a.n33,a.n34,a.n41,a.n42,a.n43,a.n44);return this},lookAt:function(a,
c,b){var d=THREE.Matrix4.__v1,g=THREE.Matrix4.__v2,f=THREE.Matrix4.__v3;f.sub(a,c).normalize();if(f.length()===0)f.z=1;d.cross(b,f).normalize();d.length()===0&&(f.x+=1.0E-4,d.cross(b,f).normalize());g.cross(f,d).normalize();this.n11=d.x;this.n12=g.x;this.n13=f.x;this.n21=d.y;this.n22=g.y;this.n23=f.y;this.n31=d.z;this.n32=g.z;this.n33=f.z;return this},multiply:function(a,c){var b=a.n11,d=a.n12,g=a.n13,f=a.n14,e=a.n21,h=a.n22,i=a.n23,l=a.n24,k=a.n31,o=a.n32,p=a.n33,m=a.n34,r=a.n41,n=a.n42,q=a.n43,
t=a.n44,w=c.n11,u=c.n12,B=c.n13,F=c.n14,A=c.n21,x=c.n22,y=c.n23,v=c.n24,J=c.n31,s=c.n32,E=c.n33,R=c.n34,U=c.n41,K=c.n42,P=c.n43,O=c.n44;this.n11=b*w+d*A+g*J+f*U;this.n12=b*u+d*x+g*s+f*K;this.n13=b*B+d*y+g*E+f*P;this.n14=b*F+d*v+g*R+f*O;this.n21=e*w+h*A+i*J+l*U;this.n22=e*u+h*x+i*s+l*K;this.n23=e*B+h*y+i*E+l*P;this.n24=e*F+h*v+i*R+l*O;this.n31=k*w+o*A+p*J+m*U;this.n32=k*u+o*x+p*s+m*K;this.n33=k*B+o*y+p*E+m*P;this.n34=k*F+o*v+p*R+m*O;this.n41=r*w+n*A+q*J+t*U;this.n42=r*u+n*x+q*s+t*K;this.n43=r*B+n*
y+q*E+t*P;this.n44=r*F+n*v+q*R+t*O;return this},multiplySelf:function(a){return this.multiply(this,a)},multiplyToArray:function(a,c,b){this.multiply(a,c);b[0]=this.n11;b[1]=this.n21;b[2]=this.n31;b[3]=this.n41;b[4]=this.n12;b[5]=this.n22;b[6]=this.n32;b[7]=this.n42;b[8]=this.n13;b[9]=this.n23;b[10]=this.n33;b[11]=this.n43;b[12]=this.n14;b[13]=this.n24;b[14]=this.n34;b[15]=this.n44;return this},multiplyScalar:function(a){this.n11*=a;this.n12*=a;this.n13*=a;this.n14*=a;this.n21*=a;this.n22*=a;this.n23*=
a;this.n24*=a;this.n31*=a;this.n32*=a;this.n33*=a;this.n34*=a;this.n41*=a;this.n42*=a;this.n43*=a;this.n44*=a;return this},multiplyVector3:function(a){var c=a.x,b=a.y,d=a.z,g=1/(this.n41*c+this.n42*b+this.n43*d+this.n44);a.x=(this.n11*c+this.n12*b+this.n13*d+this.n14)*g;a.y=(this.n21*c+this.n22*b+this.n23*d+this.n24)*g;a.z=(this.n31*c+this.n32*b+this.n33*d+this.n34)*g;return a},multiplyVector4:function(a){var c=a.x,b=a.y,d=a.z,g=a.w;a.x=this.n11*c+this.n12*b+this.n13*d+this.n14*g;a.y=this.n21*c+this.n22*
b+this.n23*d+this.n24*g;a.z=this.n31*c+this.n32*b+this.n33*d+this.n34*g;a.w=this.n41*c+this.n42*b+this.n43*d+this.n44*g;return a},rotateAxis:function(a){var c=a.x,b=a.y,d=a.z;a.x=c*this.n11+b*this.n12+d*this.n13;a.y=c*this.n21+b*this.n22+d*this.n23;a.z=c*this.n31+b*this.n32+d*this.n33;a.normalize();return a},crossVector:function(a){var c=new THREE.Vector4;c.x=this.n11*a.x+this.n12*a.y+this.n13*a.z+this.n14*a.w;c.y=this.n21*a.x+this.n22*a.y+this.n23*a.z+this.n24*a.w;c.z=this.n31*a.x+this.n32*a.y+this.n33*
a.z+this.n34*a.w;c.w=a.w?this.n41*a.x+this.n42*a.y+this.n43*a.z+this.n44*a.w:1;return c},determinant:function(){var a=this.n11,c=this.n12,b=this.n13,d=this.n14,g=this.n21,f=this.n22,e=this.n23,h=this.n24,i=this.n31,l=this.n32,k=this.n33,o=this.n34,p=this.n41,m=this.n42,r=this.n43,n=this.n44;return d*e*l*p-b*h*l*p-d*f*k*p+c*h*k*p+b*f*o*p-c*e*o*p-d*e*i*m+b*h*i*m+d*g*k*m-a*h*k*m-b*g*o*m+a*e*o*m+d*f*i*r-c*h*i*r-d*g*l*r+a*h*l*r+c*g*o*r-a*f*o*r-b*f*i*n+c*e*i*n+b*g*l*n-a*e*l*n-c*g*k*n+a*f*k*n},transpose:function(){var a;
a=this.n21;this.n21=this.n12;this.n12=a;a=this.n31;this.n31=this.n13;this.n13=a;a=this.n32;this.n32=this.n23;this.n23=a;a=this.n41;this.n41=this.n14;this.n14=a;a=this.n42;this.n42=this.n24;this.n24=a;a=this.n43;this.n43=this.n34;this.n43=a;return this},clone:function(){var a=new THREE.Matrix4;a.n11=this.n11;a.n12=this.n12;a.n13=this.n13;a.n14=this.n14;a.n21=this.n21;a.n22=this.n22;a.n23=this.n23;a.n24=this.n24;a.n31=this.n31;a.n32=this.n32;a.n33=this.n33;a.n34=this.n34;a.n41=this.n41;a.n42=this.n42;
a.n43=this.n43;a.n44=this.n44;return a},flatten:function(){this.flat[0]=this.n11;this.flat[1]=this.n21;this.flat[2]=this.n31;this.flat[3]=this.n41;this.flat[4]=this.n12;this.flat[5]=this.n22;this.flat[6]=this.n32;this.flat[7]=this.n42;this.flat[8]=this.n13;this.flat[9]=this.n23;this.flat[10]=this.n33;this.flat[11]=this.n43;this.flat[12]=this.n14;this.flat[13]=this.n24;this.flat[14]=this.n34;this.flat[15]=this.n44;return this.flat},flattenToArray:function(a){a[0]=this.n11;a[1]=this.n21;a[2]=this.n31;
a[3]=this.n41;a[4]=this.n12;a[5]=this.n22;a[6]=this.n32;a[7]=this.n42;a[8]=this.n13;a[9]=this.n23;a[10]=this.n33;a[11]=this.n43;a[12]=this.n14;a[13]=this.n24;a[14]=this.n34;a[15]=this.n44;return a},flattenToArrayOffset:function(a,c){a[c]=this.n11;a[c+1]=this.n21;a[c+2]=this.n31;a[c+3]=this.n41;a[c+4]=this.n12;a[c+5]=this.n22;a[c+6]=this.n32;a[c+7]=this.n42;a[c+8]=this.n13;a[c+9]=this.n23;a[c+10]=this.n33;a[c+11]=this.n43;a[c+12]=this.n14;a[c+13]=this.n24;a[c+14]=this.n34;a[c+15]=this.n44;return a},
setTranslation:function(a,c,b){this.set(1,0,0,a,0,1,0,c,0,0,1,b,0,0,0,1);return this},setScale:function(a,c,b){this.set(a,0,0,0,0,c,0,0,0,0,b,0,0,0,0,1);return this},setRotationX:function(a){var c=Math.cos(a),a=Math.sin(a);this.set(1,0,0,0,0,c,-a,0,0,a,c,0,0,0,0,1);return this},setRotationY:function(a){var c=Math.cos(a),a=Math.sin(a);this.set(c,0,a,0,0,1,0,0,-a,0,c,0,0,0,0,1);return this},setRotationZ:function(a){var c=Math.cos(a),a=Math.sin(a);this.set(c,-a,0,0,a,c,0,0,0,0,1,0,0,0,0,1);return this},
setRotationAxis:function(a,c){var b=Math.cos(c),d=Math.sin(c),g=1-b,f=a.x,e=a.y,h=a.z,i=g*f,l=g*e;this.set(i*f+b,i*e-d*h,i*h+d*e,0,i*e+d*h,l*e+b,l*h-d*f,0,i*h-d*e,l*h+d*f,g*h*h+b,0,0,0,0,1);return this},setPosition:function(a){this.n14=a.x;this.n24=a.y;this.n34=a.z;return this},getPosition:function(){return THREE.Matrix4.__v1.set(this.n14,this.n24,this.n34)},getColumnX:function(){return THREE.Matrix4.__v1.set(this.n11,this.n21,this.n31)},getColumnY:function(){return THREE.Matrix4.__v1.set(this.n12,
this.n22,this.n32)},getColumnZ:function(){return THREE.Matrix4.__v1.set(this.n13,this.n23,this.n33)},getInverse:function(a){var c=a.n11,b=a.n12,d=a.n13,g=a.n14,f=a.n21,e=a.n22,h=a.n23,i=a.n24,l=a.n31,k=a.n32,o=a.n33,p=a.n34,m=a.n41,r=a.n42,n=a.n43,q=a.n44;this.n11=h*p*r-i*o*r+i*k*n-e*p*n-h*k*q+e*o*q;this.n12=g*o*r-d*p*r-g*k*n+b*p*n+d*k*q-b*o*q;this.n13=d*i*r-g*h*r+g*e*n-b*i*n-d*e*q+b*h*q;this.n14=g*h*k-d*i*k-g*e*o+b*i*o+d*e*p-b*h*p;this.n21=i*o*m-h*p*m-i*l*n+f*p*n+h*l*q-f*o*q;this.n22=d*p*m-g*o*m+
g*l*n-c*p*n-d*l*q+c*o*q;this.n23=g*h*m-d*i*m-g*f*n+c*i*n+d*f*q-c*h*q;this.n24=d*i*l-g*h*l+g*f*o-c*i*o-d*f*p+c*h*p;this.n31=e*p*m-i*k*m+i*l*r-f*p*r-e*l*q+f*k*q;this.n32=g*k*m-b*p*m-g*l*r+c*p*r+b*l*q-c*k*q;this.n33=d*i*m-g*e*m+g*f*r-c*i*r-b*f*q+c*e*q;this.n34=g*e*l-b*i*l-g*f*k+c*i*k+b*f*p-c*e*p;this.n41=h*k*m-e*o*m-h*l*r+f*o*r+e*l*n-f*k*n;this.n42=b*o*m-d*k*m+d*l*r-c*o*r-b*l*n+c*k*n;this.n43=d*e*m-b*h*m-d*f*r+c*h*r+b*f*n-c*e*n;this.n44=b*h*l-d*e*l+d*f*k-c*h*k-b*f*o+c*e*o;this.multiplyScalar(1/a.determinant());
return this},setRotationFromEuler:function(a,c){var b=a.x,d=a.y,g=a.z,f=Math.cos(b),b=Math.sin(b),e=Math.cos(d),d=Math.sin(d),h=Math.cos(g),g=Math.sin(g);switch(c){case "YXZ":var i=e*h,l=e*g,k=d*h,o=d*g;this.n11=i+o*b;this.n12=k*b-l;this.n13=f*d;this.n21=f*g;this.n22=f*h;this.n23=-b;this.n31=l*b-k;this.n32=o+i*b;this.n33=f*e;break;case "ZXY":i=e*h;l=e*g;k=d*h;o=d*g;this.n11=i-o*b;this.n12=-f*g;this.n13=k+l*b;this.n21=l+k*b;this.n22=f*h;this.n23=o-i*b;this.n31=-f*d;this.n32=b;this.n33=f*e;break;case "ZYX":i=
f*h;l=f*g;k=b*h;o=b*g;this.n11=e*h;this.n12=k*d-l;this.n13=i*d+o;this.n21=e*g;this.n22=o*d+i;this.n23=l*d-k;this.n31=-d;this.n32=b*e;this.n33=f*e;break;case "YZX":i=f*e;l=f*d;k=b*e;o=b*d;this.n11=e*h;this.n12=o-i*g;this.n13=k*g+l;this.n21=g;this.n22=f*h;this.n23=-b*h;this.n31=-d*h;this.n32=l*g+k;this.n33=i-o*g;break;case "XZY":i=f*e;l=f*d;k=b*e;o=b*d;this.n11=e*h;this.n12=-g;this.n13=d*h;this.n21=i*g+o;this.n22=f*h;this.n23=l*g-k;this.n31=k*g-l;this.n32=b*h;this.n33=o*g+i;break;default:i=f*h,l=f*
g,k=b*h,o=b*g,this.n11=e*h,this.n12=-e*g,this.n13=d,this.n21=l+k*d,this.n22=i-o*d,this.n23=-b*e,this.n31=o-i*d,this.n32=k+l*d,this.n33=f*e}return this},setRotationFromQuaternion:function(a){var c=a.x,b=a.y,d=a.z,g=a.w,f=c+c,e=b+b,h=d+d,a=c*f,i=c*e;c*=h;var l=b*e;b*=h;d*=h;f*=g;e*=g;g*=h;this.n11=1-(l+d);this.n12=i-g;this.n13=c+e;this.n21=i+g;this.n22=1-(a+d);this.n23=b-f;this.n31=c-e;this.n32=b+f;this.n33=1-(a+l);return this},scale:function(a){var c=a.x,b=a.y,a=a.z;this.n11*=c;this.n12*=b;this.n13*=
a;this.n21*=c;this.n22*=b;this.n23*=a;this.n31*=c;this.n32*=b;this.n33*=a;this.n41*=c;this.n42*=b;this.n43*=a;return this},compose:function(a,c,b){var d=THREE.Matrix4.__m1,g=THREE.Matrix4.__m2;d.identity();d.setRotationFromQuaternion(c);g.setScale(b.x,b.y,b.z);this.multiply(d,g);this.n14=a.x;this.n24=a.y;this.n34=a.z;return this},decompose:function(a,c,b){var d=THREE.Matrix4.__v1,g=THREE.Matrix4.__v2,f=THREE.Matrix4.__v3;d.set(this.n11,this.n21,this.n31);g.set(this.n12,this.n22,this.n32);f.set(this.n13,
this.n23,this.n33);a=a instanceof THREE.Vector3?a:new THREE.Vector3;c=c instanceof THREE.Quaternion?c:new THREE.Quaternion;b=b instanceof THREE.Vector3?b:new THREE.Vector3;b.x=d.length();b.y=g.length();b.z=f.length();a.x=this.n14;a.y=this.n24;a.z=this.n34;d=THREE.Matrix4.__m1;d.copy(this);d.n11/=b.x;d.n21/=b.x;d.n31/=b.x;d.n12/=b.y;d.n22/=b.y;d.n32/=b.y;d.n13/=b.z;d.n23/=b.z;d.n33/=b.z;c.setFromRotationMatrix(d);return[a,c,b]},extractPosition:function(a){this.n14=a.n14;this.n24=a.n24;this.n34=a.n34;
return this},extractRotation:function(a){var c=THREE.Matrix4.__v1,b=1/c.set(a.n11,a.n21,a.n31).length(),d=1/c.set(a.n12,a.n22,a.n32).length(),c=1/c.set(a.n13,a.n23,a.n33).length();this.n11=a.n11*b;this.n21=a.n21*b;this.n31=a.n31*b;this.n12=a.n12*d;this.n22=a.n22*d;this.n32=a.n32*d;this.n13=a.n13*c;this.n23=a.n23*c;this.n33=a.n33*c;return this}};
THREE.Matrix4.makeInvert3x3=function(a){var c=a.m33,b=c.m,d=a.n33*a.n22-a.n32*a.n23,g=-a.n33*a.n21+a.n31*a.n23,f=a.n32*a.n21-a.n31*a.n22,e=-a.n33*a.n12+a.n32*a.n13,h=a.n33*a.n11-a.n31*a.n13,i=-a.n32*a.n11+a.n31*a.n12,l=a.n23*a.n12-a.n22*a.n13,k=-a.n23*a.n11+a.n21*a.n13,o=a.n22*a.n11-a.n21*a.n12,a=a.n11*d+a.n21*e+a.n31*l;a===0&&console.error("THREE.Matrix4.makeInvert3x3: Matrix not invertible.");a=1/a;b[0]=a*d;b[1]=a*g;b[2]=a*f;b[3]=a*e;b[4]=a*h;b[5]=a*i;b[6]=a*l;b[7]=a*k;b[8]=a*o;return c};
THREE.Matrix4.makeFrustum=function(a,c,b,d,g,f){var e;e=new THREE.Matrix4;e.n11=2*g/(c-a);e.n12=0;e.n13=(c+a)/(c-a);e.n14=0;e.n21=0;e.n22=2*g/(d-b);e.n23=(d+b)/(d-b);e.n24=0;e.n31=0;e.n32=0;e.n33=-(f+g)/(f-g);e.n34=-2*f*g/(f-g);e.n41=0;e.n42=0;e.n43=-1;e.n44=0;return e};THREE.Matrix4.makePerspective=function(a,c,b,d){var g,a=b*Math.tan(a*Math.PI/360);g=-a;return THREE.Matrix4.makeFrustum(g*c,a*c,g,a,b,d)};
THREE.Matrix4.makeOrtho=function(a,c,b,d,g,f){var e,h,i,l;e=new THREE.Matrix4;h=c-a;i=b-d;l=f-g;e.n11=2/h;e.n12=0;e.n13=0;e.n14=-((c+a)/h);e.n21=0;e.n22=2/i;e.n23=0;e.n24=-((b+d)/i);e.n31=0;e.n32=0;e.n33=-2/l;e.n34=-((f+g)/l);e.n41=0;e.n42=0;e.n43=0;e.n44=1;return e};THREE.Matrix4.__v1=new THREE.Vector3;THREE.Matrix4.__v2=new THREE.Vector3;THREE.Matrix4.__v3=new THREE.Vector3;THREE.Matrix4.__m1=new THREE.Matrix4;THREE.Matrix4.__m2=new THREE.Matrix4;
THREE.Object3D=function(){this.name="";this.id=THREE.Object3DCount++;this.parent=void 0;this.children=[];this.up=new THREE.Vector3(0,1,0);this.position=new THREE.Vector3;this.rotation=new THREE.Vector3;this.eulerOrder="XYZ";this.scale=new THREE.Vector3(1,1,1);this.flipSided=this.doubleSided=this.dynamic=!1;this.renderDepth=null;this.rotationAutoUpdate=!0;this.matrix=new THREE.Matrix4;this.matrixWorld=new THREE.Matrix4;this.matrixRotationWorld=new THREE.Matrix4;this.matrixWorldNeedsUpdate=this.matrixAutoUpdate=
!0;this.quaternion=new THREE.Quaternion;this.useQuaternion=!1;this.boundRadius=0;this.boundRadiusScale=1;this.visible=!0;this.receiveShadow=this.castShadow=!1;this.frustumCulled=!0;this._vector=new THREE.Vector3};
THREE.Object3D.prototype={constructor:THREE.Object3D,translate:function(a,c){this.matrix.rotateAxis(c);this.position.addSelf(c.multiplyScalar(a))},translateX:function(a){this.translate(a,this._vector.set(1,0,0))},translateY:function(a){this.translate(a,this._vector.set(0,1,0))},translateZ:function(a){this.translate(a,this._vector.set(0,0,1))},lookAt:function(a){this.matrix.lookAt(a,this.position,this.up);this.rotationAutoUpdate&&this.rotation.setRotationFromMatrix(this.matrix)},add:function(a){if(this.children.indexOf(a)===
-1){a.parent!==void 0&&a.parent.remove(a);a.parent=this;this.children.push(a);for(var c=this;c.parent!==void 0;)c=c.parent;c!==void 0&&c instanceof THREE.Scene&&c.addObject(a)}},remove:function(a){var c=this.children.indexOf(a);if(c!==-1){a.parent=void 0;this.children.splice(c,1);for(c=this;c.parent!==void 0;)c=c.parent;c!==void 0&&c instanceof THREE.Scene&&c.removeObject(a)}},getChildByName:function(a,c){var b,d,g;b=0;for(d=this.children.length;b<d;b++){g=this.children[b];if(g.name===a)return g;
if(c&&(g=g.getChildByName(a,c),g!==void 0))return g}},updateMatrix:function(){this.matrix.setPosition(this.position);this.useQuaternion?this.matrix.setRotationFromQuaternion(this.quaternion):this.matrix.setRotationFromEuler(this.rotation,this.eulerOrder);if(this.scale.x!==1||this.scale.y!==1||this.scale.z!==1)this.matrix.scale(this.scale),this.boundRadiusScale=Math.max(this.scale.x,Math.max(this.scale.y,this.scale.z));this.matrixWorldNeedsUpdate=!0},updateMatrixWorld:function(a){this.matrixAutoUpdate&&
this.updateMatrix();if(this.matrixWorldNeedsUpdate||a)this.parent?this.matrixWorld.multiply(this.parent.matrixWorld,this.matrix):this.matrixWorld.copy(this.matrix),this.matrixWorldNeedsUpdate=!1,a=!0;for(var c=0,b=this.children.length;c<b;c++)this.children[c].updateMatrixWorld(a)}};THREE.Object3DCount=0;
THREE.Projector=function(){function a(){var a=e[f]=e[f]||new THREE.RenderableObject;f++;return a}function c(){var a=l[i]=l[i]||new THREE.RenderableVertex;i++;return a}function b(a,b){return b.z-a.z}function d(a,b){var c=0,d=1,g=a.z+a.w,f=b.z+b.w,e=-a.z+a.w,h=-b.z+b.w;return g>=0&&f>=0&&e>=0&&h>=0?!0:g<0&&f<0||e<0&&h<0?!1:(g<0?c=Math.max(c,g/(g-f)):f<0&&(d=Math.min(d,g/(g-f))),e<0?c=Math.max(c,e/(e-h)):h<0&&(d=Math.min(d,e/(e-h))),d<c?!1:(a.lerpSelf(b,c),b.lerpSelf(a,1-d),!0))}var g,f,e=[],h,i,l=[],
k,o,p=[],m,r=[],n,q,t=[],w,u,B=[],F={objects:[],sprites:[],lights:[],elements:[]},A=new THREE.Vector3,x=new THREE.Vector4,y=new THREE.Matrix4,v=new THREE.Matrix4,J=[new THREE.Vector4,new THREE.Vector4,new THREE.Vector4,new THREE.Vector4,new THREE.Vector4,new THREE.Vector4],s=new THREE.Vector4,E=new THREE.Vector4;this.computeFrustum=function(a){J[0].set(a.n41-a.n11,a.n42-a.n12,a.n43-a.n13,a.n44-a.n14);J[1].set(a.n41+a.n11,a.n42+a.n12,a.n43+a.n13,a.n44+a.n14);J[2].set(a.n41+a.n21,a.n42+a.n22,a.n43+
a.n23,a.n44+a.n24);J[3].set(a.n41-a.n21,a.n42-a.n22,a.n43-a.n23,a.n44-a.n24);J[4].set(a.n41-a.n31,a.n42-a.n32,a.n43-a.n33,a.n44-a.n34);J[5].set(a.n41+a.n31,a.n42+a.n32,a.n43+a.n33,a.n44+a.n34);for(a=0;a<6;a++){var b=J[a];b.divideScalar(Math.sqrt(b.x*b.x+b.y*b.y+b.z*b.z))}};this.projectVector=function(a,b){b.matrixWorldInverse.getInverse(b.matrixWorld);y.multiply(b.projectionMatrix,b.matrixWorldInverse);y.multiplyVector3(a);return a};this.unprojectVector=function(a,b){b.projectionMatrixInverse.getInverse(b.projectionMatrix);
y.multiply(b.matrixWorld,b.projectionMatrixInverse);y.multiplyVector3(a);return a};this.pickingRay=function(a,b){var c;a.z=-1;c=new THREE.Vector3(a.x,a.y,1);this.unprojectVector(a,b);this.unprojectVector(c,b);c.subSelf(a).normalize();return new THREE.Ray(a,c)};this.projectGraph=function(c,d){f=0;F.objects.length=0;F.sprites.length=0;F.lights.length=0;var e=function(b){if(b.visible!==!1){var c;if(c=b instanceof THREE.Mesh||b instanceof THREE.Line)if(!(c=b.frustumCulled===!1))a:{for(var d=b.matrixWorld,
f=-b.geometry.boundingSphere.radius*Math.max(b.scale.x,Math.max(b.scale.y,b.scale.z)),h=0;h<6;h++)if(c=J[h].x*d.n14+J[h].y*d.n24+J[h].z*d.n34+J[h].w,c<=f){c=!1;break a}c=!0}c?(y.multiplyVector3(A.copy(b.position)),g=a(),g.object=b,g.z=A.z,F.objects.push(g)):b instanceof THREE.Sprite||b instanceof THREE.Particle?(y.multiplyVector3(A.copy(b.position)),g=a(),g.object=b,g.z=A.z,F.sprites.push(g)):b instanceof THREE.Light&&F.lights.push(b);c=0;for(d=b.children.length;c<d;c++)e(b.children[c])}};e(c);d&&
F.objects.sort(b);return F};this.projectScene=function(a,g,f){var e=g.near,J=g.far,A,H,G,I,M,S,ba,W,j,X,V,da,ga,$,ua,ra;u=q=m=o=0;F.elements.length=0;g.parent===void 0&&(console.warn("DEPRECATED: Camera hasn't been added to a Scene. Adding it..."),a.add(g));a.updateMatrixWorld();g.matrixWorldInverse.getInverse(g.matrixWorld);y.multiply(g.projectionMatrix,g.matrixWorldInverse);this.computeFrustum(y);F=this.projectGraph(a,!1);a=0;for(A=F.objects.length;a<A;a++)if(j=F.objects[a].object,X=j.matrixWorld,
da=j.material,i=0,j instanceof THREE.Mesh){V=j.geometry;ga=j.geometry.materials;I=V.vertices;$=V.faces;ua=V.faceVertexUvs;V=j.matrixRotationWorld.extractRotation(X);H=0;for(G=I.length;H<G;H++)h=c(),h.positionWorld.copy(I[H].position),X.multiplyVector3(h.positionWorld),h.positionScreen.copy(h.positionWorld),y.multiplyVector4(h.positionScreen),h.positionScreen.x/=h.positionScreen.w,h.positionScreen.y/=h.positionScreen.w,h.visible=h.positionScreen.z>e&&h.positionScreen.z<J;I=0;for(H=$.length;I<H;I++){G=
$[I];if(G instanceof THREE.Face3)if(M=l[G.a],S=l[G.b],ba=l[G.c],M.visible&&S.visible&&ba.visible&&(j.doubleSided||j.flipSided!=(ba.positionScreen.x-M.positionScreen.x)*(S.positionScreen.y-M.positionScreen.y)-(ba.positionScreen.y-M.positionScreen.y)*(S.positionScreen.x-M.positionScreen.x)<0))W=p[o]=p[o]||new THREE.RenderableFace3,o++,k=W,k.v1.copy(M),k.v2.copy(S),k.v3.copy(ba);else continue;else if(G instanceof THREE.Face4)if(M=l[G.a],S=l[G.b],ba=l[G.c],W=l[G.d],M.visible&&S.visible&&ba.visible&&W.visible&&
(j.doubleSided||j.flipSided!=((W.positionScreen.x-M.positionScreen.x)*(S.positionScreen.y-M.positionScreen.y)-(W.positionScreen.y-M.positionScreen.y)*(S.positionScreen.x-M.positionScreen.x)<0||(S.positionScreen.x-ba.positionScreen.x)*(W.positionScreen.y-ba.positionScreen.y)-(S.positionScreen.y-ba.positionScreen.y)*(W.positionScreen.x-ba.positionScreen.x)<0)))ra=r[m]=r[m]||new THREE.RenderableFace4,m++,k=ra,k.v1.copy(M),k.v2.copy(S),k.v3.copy(ba),k.v4.copy(W);else continue;k.normalWorld.copy(G.normal);
V.multiplyVector3(k.normalWorld);k.centroidWorld.copy(G.centroid);X.multiplyVector3(k.centroidWorld);k.centroidScreen.copy(k.centroidWorld);y.multiplyVector3(k.centroidScreen);ba=G.vertexNormals;M=0;for(S=ba.length;M<S;M++)W=k.vertexNormalsWorld[M],W.copy(ba[M]),V.multiplyVector3(W);M=0;for(S=ua.length;M<S;M++)if(ra=ua[M][I]){ba=0;for(W=ra.length;ba<W;ba++)k.uvs[M][ba]=ra[ba]}k.material=da;k.faceMaterial=G.materialIndex!==null?ga[G.materialIndex]:null;k.z=k.centroidScreen.z;F.elements.push(k)}}else if(j instanceof
THREE.Line){v.multiply(y,X);I=j.geometry.vertices;M=c();M.positionScreen.copy(I[0].position);v.multiplyVector4(M.positionScreen);H=1;for(G=I.length;H<G;H++)if(M=c(),M.positionScreen.copy(I[H].position),v.multiplyVector4(M.positionScreen),S=l[i-2],s.copy(M.positionScreen),E.copy(S.positionScreen),d(s,E))s.multiplyScalar(1/s.w),E.multiplyScalar(1/E.w),j=t[q]=t[q]||new THREE.RenderableLine,q++,n=j,n.v1.positionScreen.copy(s),n.v2.positionScreen.copy(E),n.z=Math.max(s.z,E.z),n.material=da,F.elements.push(n)}a=
0;for(A=F.sprites.length;a<A;a++)if(j=F.sprites[a].object,X=j.matrixWorld,j instanceof THREE.Particle&&(x.set(X.n14,X.n24,X.n34,1),y.multiplyVector4(x),x.z/=x.w,x.z>0&&x.z<1))e=B[u]=B[u]||new THREE.RenderableParticle,u++,w=e,w.x=x.x/x.w,w.y=x.y/x.w,w.z=x.z,w.rotation=j.rotation.z,w.scale.x=j.scale.x*Math.abs(w.x-(x.x+g.projectionMatrix.n11)/(x.w+g.projectionMatrix.n14)),w.scale.y=j.scale.y*Math.abs(w.y-(x.y+g.projectionMatrix.n22)/(x.w+g.projectionMatrix.n24)),w.material=j.material,F.elements.push(w);
f&&F.elements.sort(b);return F}};THREE.Quaternion=function(a,c,b,d){this.set(a||0,c||0,b||0,d!==void 0?d:1)};
THREE.Quaternion.prototype={constructor:THREE.Quaternion,set:function(a,c,b,d){this.x=a;this.y=c;this.z=b;this.w=d;return this},copy:function(a){this.x=a.x;this.y=a.y;this.z=a.z;this.w=a.w;return this},setFromEuler:function(a){var c=Math.PI/360,b=a.x*c,d=a.y*c,g=a.z*c,a=Math.cos(d),d=Math.sin(d),c=Math.cos(-g),g=Math.sin(-g),f=Math.cos(b),b=Math.sin(b),e=a*c,h=d*g;this.w=e*f-h*b;this.x=e*b+h*f;this.y=d*c*f+a*g*b;this.z=a*g*f-d*c*b;return this},setFromAxisAngle:function(a,c){var b=c/2,d=Math.sin(b);
this.x=a.x*d;this.y=a.y*d;this.z=a.z*d;this.w=Math.cos(b);return this},setFromRotationMatrix:function(a){var c=Math.pow(a.determinant(),1/3);this.w=Math.sqrt(Math.max(0,c+a.n11+a.n22+a.n33))/2;this.x=Math.sqrt(Math.max(0,c+a.n11-a.n22-a.n33))/2;this.y=Math.sqrt(Math.max(0,c-a.n11+a.n22-a.n33))/2;this.z=Math.sqrt(Math.max(0,c-a.n11-a.n22+a.n33))/2;this.x=a.n32-a.n23<0?-Math.abs(this.x):Math.abs(this.x);this.y=a.n13-a.n31<0?-Math.abs(this.y):Math.abs(this.y);this.z=a.n21-a.n12<0?-Math.abs(this.z):Math.abs(this.z);
this.normalize();return this},calculateW:function(){this.w=-Math.sqrt(Math.abs(1-this.x*this.x-this.y*this.y-this.z*this.z));return this},inverse:function(){this.x*=-1;this.y*=-1;this.z*=-1;return this},length:function(){return Math.sqrt(this.x*this.x+this.y*this.y+this.z*this.z+this.w*this.w)},normalize:function(){var a=Math.sqrt(this.x*this.x+this.y*this.y+this.z*this.z+this.w*this.w);a===0?this.w=this.z=this.y=this.x=0:(a=1/a,this.x*=a,this.y*=a,this.z*=a,this.w*=a);return this},multiplySelf:function(a){var c=
this.x,b=this.y,d=this.z,g=this.w,f=a.x,e=a.y,h=a.z,a=a.w;this.x=c*a+g*f+b*h-d*e;this.y=b*a+g*e+d*f-c*h;this.z=d*a+g*h+c*e-b*f;this.w=g*a-c*f-b*e-d*h;return this},multiply:function(a,c){this.x=a.x*c.w+a.y*c.z-a.z*c.y+a.w*c.x;this.y=-a.x*c.z+a.y*c.w+a.z*c.x+a.w*c.y;this.z=a.x*c.y-a.y*c.x+a.z*c.w+a.w*c.z;this.w=-a.x*c.x-a.y*c.y-a.z*c.z+a.w*c.w;return this},multiplyVector3:function(a,c){c||(c=a);var b=a.x,d=a.y,g=a.z,f=this.x,e=this.y,h=this.z,i=this.w,l=i*b+e*g-h*d,k=i*d+h*b-f*g,o=i*g+f*d-e*b,b=-f*
b-e*d-h*g;c.x=l*i+b*-f+k*-h-o*-e;c.y=k*i+b*-e+o*-f-l*-h;c.z=o*i+b*-h+l*-e-k*-f;return c}};
THREE.Quaternion.slerp=function(a,c,b,d){var g=a.w*c.w+a.x*c.x+a.y*c.y+a.z*c.z;g<0?(b.w=-c.w,b.x=-c.x,b.y=-c.y,b.z=-c.z,g=-g):b.copy(c);if(Math.abs(g)>=1)return b.w=a.w,b.x=a.x,b.y=a.y,b.z=a.z,b;var f=Math.acos(g),g=Math.sqrt(1-g*g);if(Math.abs(g)<0.001)return b.w=0.5*(a.w+c.w),b.x=0.5*(a.x+c.x),b.y=0.5*(a.y+c.y),b.z=0.5*(a.z+c.z),b;c=Math.sin((1-d)*f)/g;d=Math.sin(d*f)/g;b.w=a.w*c+b.w*d;b.x=a.x*c+b.x*d;b.y=a.y*c+b.y*d;b.z=a.z*c+b.z*d;return b};THREE.Vertex=function(a){this.position=a||new THREE.Vector3};
THREE.Face3=function(a,c,b,d,g,f){this.a=a;this.b=c;this.c=b;this.normal=d instanceof THREE.Vector3?d:new THREE.Vector3;this.vertexNormals=d instanceof Array?d:[];this.color=g instanceof THREE.Color?g:new THREE.Color;this.vertexColors=g instanceof Array?g:[];this.vertexTangents=[];this.materialIndex=f;this.centroid=new THREE.Vector3};
THREE.Face4=function(a,c,b,d,g,f,e){this.a=a;this.b=c;this.c=b;this.d=d;this.normal=g instanceof THREE.Vector3?g:new THREE.Vector3;this.vertexNormals=g instanceof Array?g:[];this.color=f instanceof THREE.Color?f:new THREE.Color;this.vertexColors=f instanceof Array?f:[];this.vertexTangents=[];this.materialIndex=e;this.centroid=new THREE.Vector3};THREE.UV=function(a,c){this.u=a||0;this.v=c||0};
THREE.UV.prototype={constructor:THREE.UV,set:function(a,c){this.u=a;this.v=c;return this},copy:function(a){this.u=a.u;this.v=a.v;return this},clone:function(){return new THREE.UV(this.u,this.v)}};
THREE.Geometry=function(){this.id=THREE.GeometryCount++;this.vertices=[];this.colors=[];this.materials=[];this.faces=[];this.faceUvs=[[]];this.faceVertexUvs=[[]];this.morphTargets=[];this.morphColors=[];this.skinWeights=[];this.skinIndices=[];this.boundingSphere=this.boundingBox=null;this.dynamic=this.hasTangents=!1};
THREE.Geometry.prototype={constructor:THREE.Geometry,applyMatrix:function(a){var c=new THREE.Matrix4;c.extractRotation(a,new THREE.Vector3(1,1,1));for(var b=0,d=this.vertices.length;b<d;b++)a.multiplyVector3(this.vertices[b].position);b=0;for(d=this.faces.length;b<d;b++){var g=this.faces[b];c.multiplyVector3(g.normal);for(var f=0,e=g.vertexNormals.length;f<e;f++)c.multiplyVector3(g.vertexNormals[f]);a.multiplyVector3(g.centroid)}},computeCentroids:function(){var a,c,b;a=0;for(c=this.faces.length;a<
c;a++)b=this.faces[a],b.centroid.set(0,0,0),b instanceof THREE.Face3?(b.centroid.addSelf(this.vertices[b.a].position),b.centroid.addSelf(this.vertices[b.b].position),b.centroid.addSelf(this.vertices[b.c].position),b.centroid.divideScalar(3)):b instanceof THREE.Face4&&(b.centroid.addSelf(this.vertices[b.a].position),b.centroid.addSelf(this.vertices[b.b].position),b.centroid.addSelf(this.vertices[b.c].position),b.centroid.addSelf(this.vertices[b.d].position),b.centroid.divideScalar(4))},computeFaceNormals:function(){var a,
c,b,d,g,f,e=new THREE.Vector3,h=new THREE.Vector3;a=0;for(c=this.faces.length;a<c;a++)b=this.faces[a],d=this.vertices[b.a],g=this.vertices[b.b],f=this.vertices[b.c],e.sub(f.position,g.position),h.sub(d.position,g.position),e.crossSelf(h),e.isZero()||e.normalize(),b.normal.copy(e)},computeVertexNormals:function(){var a,c,b,d;if(this.__tmpVertices===void 0){d=this.__tmpVertices=Array(this.vertices.length);a=0;for(c=this.vertices.length;a<c;a++)d[a]=new THREE.Vector3;a=0;for(c=this.faces.length;a<c;a++)if(b=
this.faces[a],b instanceof THREE.Face3)b.vertexNormals=[new THREE.Vector3,new THREE.Vector3,new THREE.Vector3];else if(b instanceof THREE.Face4)b.vertexNormals=[new THREE.Vector3,new THREE.Vector3,new THREE.Vector3,new THREE.Vector3]}else{d=this.__tmpVertices;a=0;for(c=this.vertices.length;a<c;a++)d[a].set(0,0,0)}a=0;for(c=this.faces.length;a<c;a++)b=this.faces[a],b instanceof THREE.Face3?(d[b.a].addSelf(b.normal),d[b.b].addSelf(b.normal),d[b.c].addSelf(b.normal)):b instanceof THREE.Face4&&(d[b.a].addSelf(b.normal),
d[b.b].addSelf(b.normal),d[b.c].addSelf(b.normal),d[b.d].addSelf(b.normal));a=0;for(c=this.vertices.length;a<c;a++)d[a].normalize();a=0;for(c=this.faces.length;a<c;a++)b=this.faces[a],b instanceof THREE.Face3?(b.vertexNormals[0].copy(d[b.a]),b.vertexNormals[1].copy(d[b.b]),b.vertexNormals[2].copy(d[b.c])):b instanceof THREE.Face4&&(b.vertexNormals[0].copy(d[b.a]),b.vertexNormals[1].copy(d[b.b]),b.vertexNormals[2].copy(d[b.c]),b.vertexNormals[3].copy(d[b.d]))},computeTangents:function(){function a(a,
b,c,d,g,f,R){h=a.vertices[b].position;i=a.vertices[c].position;l=a.vertices[d].position;k=e[g];o=e[f];p=e[R];m=i.x-h.x;r=l.x-h.x;n=i.y-h.y;q=l.y-h.y;t=i.z-h.z;w=l.z-h.z;u=o.u-k.u;B=p.u-k.u;F=o.v-k.v;A=p.v-k.v;x=1/(u*A-B*F);s.set((A*m-F*r)*x,(A*n-F*q)*x,(A*t-F*w)*x);E.set((u*r-B*m)*x,(u*q-B*n)*x,(u*w-B*t)*x);v[b].addSelf(s);v[c].addSelf(s);v[d].addSelf(s);J[b].addSelf(E);J[c].addSelf(E);J[d].addSelf(E)}var c,b,d,g,f,e,h,i,l,k,o,p,m,r,n,q,t,w,u,B,F,A,x,y,v=[],J=[],s=new THREE.Vector3,E=new THREE.Vector3,
R=new THREE.Vector3,U=new THREE.Vector3,K=new THREE.Vector3;c=0;for(b=this.vertices.length;c<b;c++)v[c]=new THREE.Vector3,J[c]=new THREE.Vector3;c=0;for(b=this.faces.length;c<b;c++)f=this.faces[c],e=this.faceVertexUvs[0][c],f instanceof THREE.Face3?a(this,f.a,f.b,f.c,0,1,2):f instanceof THREE.Face4&&(a(this,f.a,f.b,f.c,0,1,2),a(this,f.a,f.b,f.d,0,1,3));var P=["a","b","c","d"];c=0;for(b=this.faces.length;c<b;c++){f=this.faces[c];for(d=0;d<f.vertexNormals.length;d++)K.copy(f.vertexNormals[d]),g=f[P[d]],
y=v[g],R.copy(y),R.subSelf(K.multiplyScalar(K.dot(y))).normalize(),U.cross(f.vertexNormals[d],y),g=U.dot(J[g]),g=g<0?-1:1,f.vertexTangents[d]=new THREE.Vector4(R.x,R.y,R.z,g)}this.hasTangents=!0},computeBoundingBox:function(){var a;if(this.vertices.length>0){this.boundingBox={x:[this.vertices[0].position.x,this.vertices[0].position.x],y:[this.vertices[0].position.y,this.vertices[0].position.y],z:[this.vertices[0].position.z,this.vertices[0].position.z]};for(var c=1,b=this.vertices.length;c<b;c++){a=
this.vertices[c];if(a.position.x<this.boundingBox.x[0])this.boundingBox.x[0]=a.position.x;else if(a.position.x>this.boundingBox.x[1])this.boundingBox.x[1]=a.position.x;if(a.position.y<this.boundingBox.y[0])this.boundingBox.y[0]=a.position.y;else if(a.position.y>this.boundingBox.y[1])this.boundingBox.y[1]=a.position.y;if(a.position.z<this.boundingBox.z[0])this.boundingBox.z[0]=a.position.z;else if(a.position.z>this.boundingBox.z[1])this.boundingBox.z[1]=a.position.z}}},computeBoundingSphere:function(){for(var a=
0,c=0,b=this.vertices.length;c<b;c++)a=Math.max(a,this.vertices[c].position.length());this.boundingSphere={radius:a}},mergeVertices:function(){var a={},c=[],b=[],d,g=Math.pow(10,4),f,e;f=0;for(e=this.vertices.length;f<e;f++)d=this.vertices[f].position,d=[Math.round(d.x*g),Math.round(d.y*g),Math.round(d.z*g)].join("_"),a[d]===void 0?(a[d]=f,c.push(this.vertices[f]),b[f]=c.length-1):b[f]=b[a[d]];f=0;for(e=this.faces.length;f<e;f++)if(a=this.faces[f],a instanceof THREE.Face3)a.a=b[a.a],a.b=b[a.b],a.c=
b[a.c];else if(a instanceof THREE.Face4)a.a=b[a.a],a.b=b[a.b],a.c=b[a.c],a.d=b[a.d];this.vertices=c}};THREE.GeometryCount=0;
THREE.Spline=function(a){function c(a,b,c,d,g,f,e){a=(c-a)*0.5;d=(d-b)*0.5;return(2*(b-c)+a+d)*e+(-3*(b-c)-2*a-d)*f+a*g+b}this.points=a;var b=[],d={x:0,y:0,z:0},g,f,e,h,i,l,k,o,p;this.initFromArray=function(a){this.points=[];for(var b=0;b<a.length;b++)this.points[b]={x:a[b][0],y:a[b][1],z:a[b][2]}};this.getPoint=function(a){g=(this.points.length-1)*a;f=Math.floor(g);e=g-f;b[0]=f===0?f:f-1;b[1]=f;b[2]=f>this.points.length-2?f:f+1;b[3]=f>this.points.length-3?f:f+2;l=this.points[b[0]];k=this.points[b[1]];
o=this.points[b[2]];p=this.points[b[3]];h=e*e;i=e*h;d.x=c(l.x,k.x,o.x,p.x,e,h,i);d.y=c(l.y,k.y,o.y,p.y,e,h,i);d.z=c(l.z,k.z,o.z,p.z,e,h,i);return d};this.getControlPointsArray=function(){var a,b,c=this.points.length,d=[];for(a=0;a<c;a++)b=this.points[a],d[a]=[b.x,b.y,b.z];return d};this.getLength=function(a){var b,c,d,g=b=b=0,f=new THREE.Vector3,e=new THREE.Vector3,h=[],i=0;h[0]=0;a||(a=100);c=this.points.length*a;f.copy(this.points[0]);for(a=1;a<c;a++)b=a/c,d=this.getPoint(b),e.copy(d),i+=e.distanceTo(f),
f.copy(d),b*=this.points.length-1,b=Math.floor(b),b!=g&&(h[b]=i,g=b);h[h.length]=i;return{chunks:h,total:i}};this.reparametrizeByArcLength=function(a){var b,c,d,g,f,e,h=[],i=new THREE.Vector3,k=this.getLength();h.push(i.copy(this.points[0]).clone());for(b=1;b<this.points.length;b++){c=k.chunks[b]-k.chunks[b-1];e=Math.ceil(a*c/k.total);g=(b-1)/(this.points.length-1);f=b/(this.points.length-1);for(c=1;c<e-1;c++)d=g+c*(1/e)*(f-g),d=this.getPoint(d),h.push(i.copy(d).clone());h.push(i.copy(this.points[b]).clone())}this.points=
h}};THREE.Edge=function(a,c,b,d){this.vertices=[a,c];this.vertexIndices=[b,d];this.faces=[];this.faceIndices=[]};THREE.Camera=function(){if(arguments.length)return console.warn("DEPRECATED: Camera() is now PerspectiveCamera() or OrthographicCamera()."),new THREE.PerspectiveCamera(arguments[0],arguments[1],arguments[2],arguments[3]);THREE.Object3D.call(this);this.matrixWorldInverse=new THREE.Matrix4;this.projectionMatrix=new THREE.Matrix4;this.projectionMatrixInverse=new THREE.Matrix4};
THREE.Camera.prototype=new THREE.Object3D;THREE.Camera.prototype.constructor=THREE.Camera;THREE.Camera.prototype.lookAt=function(a){this.matrix.lookAt(this.position,a,this.up);this.rotationAutoUpdate&&this.rotation.setRotationFromMatrix(this.matrix)};THREE.OrthographicCamera=function(a,c,b,d,g,f){THREE.Camera.call(this);this.left=a;this.right=c;this.top=b;this.bottom=d;this.near=g!==void 0?g:0.1;this.far=f!==void 0?f:2E3;this.updateProjectionMatrix()};THREE.OrthographicCamera.prototype=new THREE.Camera;
THREE.OrthographicCamera.prototype.constructor=THREE.OrthographicCamera;THREE.OrthographicCamera.prototype.updateProjectionMatrix=function(){this.projectionMatrix=THREE.Matrix4.makeOrtho(this.left,this.right,this.top,this.bottom,this.near,this.far)};THREE.PerspectiveCamera=function(a,c,b,d){THREE.Camera.call(this);this.fov=a!==void 0?a:50;this.aspect=c!==void 0?c:1;this.near=b!==void 0?b:0.1;this.far=d!==void 0?d:2E3;this.updateProjectionMatrix()};THREE.PerspectiveCamera.prototype=new THREE.Camera;
THREE.PerspectiveCamera.prototype.constructor=THREE.PerspectiveCamera;THREE.PerspectiveCamera.prototype.setLens=function(a,c){this.fov=2*Math.atan((c!==void 0?c:43.25)/(a*2));this.fov*=180/Math.PI;this.updateProjectionMatrix()};THREE.PerspectiveCamera.prototype.setViewOffset=function(a,c,b,d,g,f){this.fullWidth=a;this.fullHeight=c;this.x=b;this.y=d;this.width=g;this.height=f;this.updateProjectionMatrix()};
THREE.PerspectiveCamera.prototype.updateProjectionMatrix=function(){if(this.fullWidth){var a=this.fullWidth/this.fullHeight,c=Math.tan(this.fov*Math.PI/360)*this.near,b=-c,d=a*b,a=Math.abs(a*c-d),b=Math.abs(c-b);this.projectionMatrix=THREE.Matrix4.makeFrustum(d+this.x*a/this.fullWidth,d+(this.x+this.width)*a/this.fullWidth,c-(this.y+this.height)*b/this.fullHeight,c-this.y*b/this.fullHeight,this.near,this.far)}else this.projectionMatrix=THREE.Matrix4.makePerspective(this.fov,this.aspect,this.near,
this.far)};THREE.Light=function(a){THREE.Object3D.call(this);this.color=new THREE.Color(a)};THREE.Light.prototype=new THREE.Object3D;THREE.Light.prototype.constructor=THREE.Light;THREE.Light.prototype.supr=THREE.Object3D.prototype;THREE.AmbientLight=function(a){THREE.Light.call(this,a)};THREE.AmbientLight.prototype=new THREE.Light;THREE.AmbientLight.prototype.constructor=THREE.AmbientLight;
THREE.DirectionalLight=function(a,c,b){THREE.Light.call(this,a);this.position=new THREE.Vector3(0,1,0);this.intensity=c!==void 0?c:1;this.distance=b!==void 0?b:0};THREE.DirectionalLight.prototype=new THREE.Light;THREE.DirectionalLight.prototype.constructor=THREE.DirectionalLight;THREE.PointLight=function(a,c,b){THREE.Light.call(this,a);this.position=new THREE.Vector3(0,0,0);this.intensity=c!==void 0?c:1;this.distance=b!==void 0?b:0};THREE.PointLight.prototype=new THREE.Light;
THREE.PointLight.prototype.constructor=THREE.PointLight;THREE.SpotLight=function(a,c,b,d){THREE.Light.call(this,a);this.position=new THREE.Vector3(0,1,0);this.target=new THREE.Object3D;this.intensity=c!==void 0?c:1;this.distance=b!==void 0?b:0;this.castShadow=d!==void 0?d:!1};THREE.SpotLight.prototype=new THREE.Light;THREE.SpotLight.prototype.constructor=THREE.SpotLight;
THREE.Material=function(a){this.name="";this.id=THREE.MaterialCount++;a=a||{};this.opacity=a.opacity!==void 0?a.opacity:1;this.transparent=a.transparent!==void 0?a.transparent:!1;this.blending=a.blending!==void 0?a.blending:THREE.NormalBlending;this.depthTest=a.depthTest!==void 0?a.depthTest:!0;this.depthWrite=a.depthWrite!==void 0?a.depthWrite:!0;this.polygonOffset=a.polygonOffset!==void 0?a.polygonOffset:!1;this.polygonOffsetFactor=a.polygonOffsetFactor!==void 0?a.polygonOffsetFactor:0;this.polygonOffsetUnits=
a.polygonOffsetUnits!==void 0?a.polygonOffsetUnits:0;this.alphaTest=a.alphaTest!==void 0?a.alphaTest:0;this.overdraw=a.overdraw!==void 0?a.overdraw:!1};THREE.MaterialCount=0;THREE.NoShading=0;THREE.FlatShading=1;THREE.SmoothShading=2;THREE.NoColors=0;THREE.FaceColors=1;THREE.VertexColors=2;THREE.NormalBlending=0;THREE.AdditiveBlending=1;THREE.SubtractiveBlending=2;THREE.MultiplyBlending=3;THREE.AdditiveAlphaBlending=4;
THREE.LineBasicMaterial=function(a){THREE.Material.call(this,a);a=a||{};this.color=a.color!==void 0?new THREE.Color(a.color):new THREE.Color(16777215);this.linewidth=a.linewidth!==void 0?a.linewidth:1;this.linecap=a.linecap!==void 0?a.linecap:"round";this.linejoin=a.linejoin!==void 0?a.linejoin:"round";this.vertexColors=a.vertexColors?a.vertexColors:!1;this.fog=a.fog!==void 0?a.fog:!0};THREE.LineBasicMaterial.prototype=new THREE.Material;THREE.LineBasicMaterial.prototype.constructor=THREE.LineBasicMaterial;
THREE.MeshBasicMaterial=function(a){THREE.Material.call(this,a);a=a||{};this.color=a.color!==void 0?new THREE.Color(a.color):new THREE.Color(16777215);this.map=a.map!==void 0?a.map:null;this.lightMap=a.lightMap!==void 0?a.lightMap:null;this.envMap=a.envMap!==void 0?a.envMap:null;this.combine=a.combine!==void 0?a.combine:THREE.MultiplyOperation;this.reflectivity=a.reflectivity!==void 0?a.reflectivity:1;this.refractionRatio=a.refractionRatio!==void 0?a.refractionRatio:0.98;this.fog=a.fog!==void 0?a.fog:
!0;this.shading=a.shading!==void 0?a.shading:THREE.SmoothShading;this.wireframe=a.wireframe!==void 0?a.wireframe:!1;this.wireframeLinewidth=a.wireframeLinewidth!==void 0?a.wireframeLinewidth:1;this.wireframeLinecap=a.wireframeLinecap!==void 0?a.wireframeLinecap:"round";this.wireframeLinejoin=a.wireframeLinejoin!==void 0?a.wireframeLinejoin:"round";this.vertexColors=a.vertexColors!==void 0?a.vertexColors:!1;this.skinning=a.skinning!==void 0?a.skinning:!1;this.morphTargets=a.morphTargets!==void 0?a.morphTargets:
!1};THREE.MeshBasicMaterial.prototype=new THREE.Material;THREE.MeshBasicMaterial.prototype.constructor=THREE.MeshBasicMaterial;
THREE.MeshLambertMaterial=function(a){THREE.Material.call(this,a);a=a||{};this.color=a.color!==void 0?new THREE.Color(a.color):new THREE.Color(16777215);this.ambient=a.ambient!==void 0?new THREE.Color(a.ambient):new THREE.Color(328965);this.map=a.map!==void 0?a.map:null;this.lightMap=a.lightMap!==void 0?a.lightMap:null;this.envMap=a.envMap!==void 0?a.envMap:null;this.combine=a.combine!==void 0?a.combine:THREE.MultiplyOperation;this.reflectivity=a.reflectivity!==void 0?a.reflectivity:1;this.refractionRatio=
a.refractionRatio!==void 0?a.refractionRatio:0.98;this.fog=a.fog!==void 0?a.fog:!0;this.shading=a.shading!==void 0?a.shading:THREE.SmoothShading;this.wireframe=a.wireframe!==void 0?a.wireframe:!1;this.wireframeLinewidth=a.wireframeLinewidth!==void 0?a.wireframeLinewidth:1;this.wireframeLinecap=a.wireframeLinecap!==void 0?a.wireframeLinecap:"round";this.wireframeLinejoin=a.wireframeLinejoin!==void 0?a.wireframeLinejoin:"round";this.vertexColors=a.vertexColors!==void 0?a.vertexColors:!1;this.skinning=
a.skinning!==void 0?a.skinning:!1;this.morphTargets=a.morphTargets!==void 0?a.morphTargets:!1};THREE.MeshLambertMaterial.prototype=new THREE.Material;THREE.MeshLambertMaterial.prototype.constructor=THREE.MeshLambertMaterial;
THREE.MeshPhongMaterial=function(a){THREE.Material.call(this,a);a=a||{};this.color=a.color!==void 0?new THREE.Color(a.color):new THREE.Color(16777215);this.ambient=a.ambient!==void 0?new THREE.Color(a.ambient):new THREE.Color(328965);this.specular=a.specular!==void 0?new THREE.Color(a.specular):new THREE.Color(1118481);this.shininess=a.shininess!==void 0?a.shininess:30;this.metal=a.metal!==void 0?a.metal:!1;this.perPixel=a.perPixel!==void 0?a.perPixel:!1;this.map=a.map!==void 0?a.map:null;this.lightMap=
a.lightMap!==void 0?a.lightMap:null;this.envMap=a.envMap!==void 0?a.envMap:null;this.combine=a.combine!==void 0?a.combine:THREE.MultiplyOperation;this.reflectivity=a.reflectivity!==void 0?a.reflectivity:1;this.refractionRatio=a.refractionRatio!==void 0?a.refractionRatio:0.98;this.fog=a.fog!==void 0?a.fog:!0;this.shading=a.shading!==void 0?a.shading:THREE.SmoothShading;this.wireframe=a.wireframe!==void 0?a.wireframe:!1;this.wireframeLinewidth=a.wireframeLinewidth!==void 0?a.wireframeLinewidth:1;this.wireframeLinecap=
a.wireframeLinecap!==void 0?a.wireframeLinecap:"round";this.wireframeLinejoin=a.wireframeLinejoin!==void 0?a.wireframeLinejoin:"round";this.vertexColors=a.vertexColors!==void 0?a.vertexColors:!1;this.skinning=a.skinning!==void 0?a.skinning:!1;this.morphTargets=a.morphTargets!==void 0?a.morphTargets:!1};THREE.MeshPhongMaterial.prototype=new THREE.Material;THREE.MeshPhongMaterial.prototype.constructor=THREE.MeshPhongMaterial;
THREE.MeshDepthMaterial=function(a){THREE.Material.call(this,a);a=a||{};this.shading=a.shading!==void 0?a.shading:THREE.SmoothShading;this.wireframe=a.wireframe!==void 0?a.wireframe:!1;this.wireframeLinewidth=a.wireframeLinewidth!==void 0?a.wireframeLinewidth:1};THREE.MeshDepthMaterial.prototype=new THREE.Material;THREE.MeshDepthMaterial.prototype.constructor=THREE.MeshDepthMaterial;
THREE.MeshNormalMaterial=function(a){THREE.Material.call(this,a);a=a||{};this.shading=a.shading?a.shading:THREE.FlatShading;this.wireframe=a.wireframe?a.wireframe:!1;this.wireframeLinewidth=a.wireframeLinewidth?a.wireframeLinewidth:1};THREE.MeshNormalMaterial.prototype=new THREE.Material;THREE.MeshNormalMaterial.prototype.constructor=THREE.MeshNormalMaterial;THREE.MeshFaceMaterial=function(){};
THREE.MeshShaderMaterial=function(a){console.warn("DEPRECATED: MeshShaderMaterial() is now ShaderMaterial().");return new THREE.ShaderMaterial(a)};
THREE.ParticleBasicMaterial=function(a){THREE.Material.call(this,a);a=a||{};this.color=a.color!==void 0?new THREE.Color(a.color):new THREE.Color(16777215);this.map=a.map!==void 0?a.map:null;this.size=a.size!==void 0?a.size:1;this.sizeAttenuation=a.sizeAttenuation!==void 0?a.sizeAttenuation:!0;this.vertexColors=a.vertexColors!==void 0?a.vertexColors:!1;this.fog=a.fog!==void 0?a.fog:!0};THREE.ParticleBasicMaterial.prototype=new THREE.Material;THREE.ParticleBasicMaterial.prototype.constructor=THREE.ParticleBasicMaterial;
THREE.ParticleCanvasMaterial=function(a){THREE.Material.call(this,a);a=a||{};this.color=a.color!==void 0?new THREE.Color(a.color):new THREE.Color(16777215);this.program=a.program!==void 0?a.program:function(){}};THREE.ParticleCanvasMaterial.prototype=new THREE.Material;THREE.ParticleCanvasMaterial.prototype.constructor=THREE.ParticleCanvasMaterial;THREE.ParticleDOMMaterial=function(a){THREE.Material.call(this);this.domElement=a};
THREE.ShaderMaterial=function(a){THREE.Material.call(this,a);a=a||{};this.fragmentShader=a.fragmentShader!==void 0?a.fragmentShader:"void main() {}";this.vertexShader=a.vertexShader!==void 0?a.vertexShader:"void main() {}";this.uniforms=a.uniforms!==void 0?a.uniforms:{};this.attributes=a.attributes;this.shading=a.shading!==void 0?a.shading:THREE.SmoothShading;this.wireframe=a.wireframe!==void 0?a.wireframe:!1;this.wireframeLinewidth=a.wireframeLinewidth!==void 0?a.wireframeLinewidth:1;this.fog=a.fog!==
void 0?a.fog:!1;this.lights=a.lights!==void 0?a.lights:!1;this.vertexColors=a.vertexColors!==void 0?a.vertexColors:!1;this.skinning=a.skinning!==void 0?a.skinning:!1;this.morphTargets=a.morphTargets!==void 0?a.morphTargets:!1};THREE.ShaderMaterial.prototype=new THREE.Material;THREE.ShaderMaterial.prototype.constructor=THREE.ShaderMaterial;
THREE.Texture=function(a,c,b,d,g,f){this.id=THREE.TextureCount++;this.image=a;this.mapping=c!==void 0?c:new THREE.UVMapping;this.wrapS=b!==void 0?b:THREE.ClampToEdgeWrapping;this.wrapT=d!==void 0?d:THREE.ClampToEdgeWrapping;this.magFilter=g!==void 0?g:THREE.LinearFilter;this.minFilter=f!==void 0?f:THREE.LinearMipMapLinearFilter;this.offset=new THREE.Vector2(0,0);this.repeat=new THREE.Vector2(1,1);this.needsUpdate=!1;this.onUpdate=null};
THREE.Texture.prototype={constructor:THREE.Texture,clone:function(){var a=new THREE.Texture(this.image,this.mapping,this.wrapS,this.wrapT,this.magFilter,this.minFilter);a.offset.copy(this.offset);a.repeat.copy(this.repeat);return a}};THREE.TextureCount=0;THREE.MultiplyOperation=0;THREE.MixOperation=1;THREE.CubeReflectionMapping=function(){};THREE.CubeRefractionMapping=function(){};THREE.LatitudeReflectionMapping=function(){};THREE.LatitudeRefractionMapping=function(){};
THREE.SphericalReflectionMapping=function(){};THREE.SphericalRefractionMapping=function(){};THREE.UVMapping=function(){};THREE.RepeatWrapping=0;THREE.ClampToEdgeWrapping=1;THREE.MirroredRepeatWrapping=2;THREE.NearestFilter=3;THREE.NearestMipMapNearestFilter=4;THREE.NearestMipMapLinearFilter=5;THREE.LinearFilter=6;THREE.LinearMipMapNearestFilter=7;THREE.LinearMipMapLinearFilter=8;THREE.ByteType=9;THREE.UnsignedByteType=10;THREE.ShortType=11;THREE.UnsignedShortType=12;THREE.IntType=13;
THREE.UnsignedIntType=14;THREE.FloatType=15;THREE.AlphaFormat=16;THREE.RGBFormat=17;THREE.RGBAFormat=18;THREE.LuminanceFormat=19;THREE.LuminanceAlphaFormat=20;THREE.DataTexture=function(a,c,b,d,g,f,e,h,i){THREE.Texture.call(this,null,g,f,e,h,i);this.image={data:a,width:c,height:b};this.format=d!==void 0?d:THREE.RGBAFormat};THREE.DataTexture.prototype=new THREE.Texture;THREE.DataTexture.prototype.constructor=THREE.DataTexture;
THREE.DataTexture.prototype.clone=function(){var a=new THREE.DataTexture(this.data.slice(0),this.mapping,this.wrapS,this.wrapT,this.magFilter,this.minFilter);a.offset.copy(this.offset);a.repeat.copy(this.repeat);return a};THREE.Particle=function(a){THREE.Object3D.call(this);this.material=a};THREE.Particle.prototype=new THREE.Object3D;THREE.Particle.prototype.constructor=THREE.Particle;THREE.ParticleSystem=function(a,c){THREE.Object3D.call(this);this.geometry=a;this.material=c;this.sortParticles=!1};
THREE.ParticleSystem.prototype=new THREE.Object3D;THREE.ParticleSystem.prototype.constructor=THREE.ParticleSystem;THREE.Line=function(a,c,b){THREE.Object3D.call(this);this.geometry=a;this.material=c;this.type=b!==void 0?b:THREE.LineStrip;this.geometry&&(this.geometry.boundingSphere||this.geometry.computeBoundingSphere())};THREE.LineStrip=0;THREE.LinePieces=1;THREE.Line.prototype=new THREE.Object3D;THREE.Line.prototype.constructor=THREE.Line;
THREE.Mesh=function(a,c){THREE.Object3D.call(this);this.geometry=a;this.material=c;if(c instanceof Array)console.warn("DEPRECATED: Mesh material can no longer be an Array. Using material at index 0..."),this.material=c[0];if(this.geometry&&(this.geometry.boundingSphere||this.geometry.computeBoundingSphere(),this.boundRadius=a.boundingSphere.radius,this.geometry.morphTargets.length)){this.morphTargetBase=-1;this.morphTargetForcedOrder=[];this.morphTargetInfluences=[];this.morphTargetDictionary={};
for(var b=0;b<this.geometry.morphTargets.length;b++)this.morphTargetInfluences.push(0),this.morphTargetDictionary[this.geometry.morphTargets[b].name]=b}};THREE.Mesh.prototype=new THREE.Object3D;THREE.Mesh.prototype.constructor=THREE.Mesh;THREE.Mesh.prototype.supr=THREE.Object3D.prototype;
THREE.Mesh.prototype.getMorphTargetIndexByName=function(a){if(this.morphTargetDictionary[a]!==void 0)return this.morphTargetDictionary[a];console.log("THREE.Mesh.getMorphTargetIndexByName: morph target "+a+" does not exist. Returning 0.");return 0};THREE.Bone=function(a){THREE.Object3D.call(this);this.skin=a;this.skinMatrix=new THREE.Matrix4};THREE.Bone.prototype=new THREE.Object3D;THREE.Bone.prototype.constructor=THREE.Bone;THREE.Bone.prototype.supr=THREE.Object3D.prototype;
THREE.Bone.prototype.update=function(a,c){this.matrixAutoUpdate&&(c|=this.updateMatrix());if(c||this.matrixWorldNeedsUpdate)a?this.skinMatrix.multiply(a,this.matrix):this.skinMatrix.copy(this.matrix),this.matrixWorldNeedsUpdate=!1,c=!0;var b,d=this.children.length;for(b=0;b<d;b++)this.children[b].update(this.skinMatrix,c)};
THREE.SkinnedMesh=function(a,c){THREE.Mesh.call(this,a,c);this.identityMatrix=new THREE.Matrix4;this.bones=[];this.boneMatrices=[];var b,d,g,f,e,h;if(this.geometry.bones!==void 0){for(b=0;b<this.geometry.bones.length;b++)g=this.geometry.bones[b],f=g.pos,e=g.rotq,h=g.scl,d=this.addBone(),d.name=g.name,d.position.set(f[0],f[1],f[2]),d.quaternion.set(e[0],e[1],e[2],e[3]),d.useQuaternion=!0,h!==void 0?d.scale.set(h[0],h[1],h[2]):d.scale.set(1,1,1);for(b=0;b<this.bones.length;b++)g=this.geometry.bones[b],
d=this.bones[b],g.parent===-1?this.add(d):this.bones[g.parent].add(d);this.boneMatrices=new Float32Array(16*this.bones.length);this.pose()}};THREE.SkinnedMesh.prototype=new THREE.Mesh;THREE.SkinnedMesh.prototype.constructor=THREE.SkinnedMesh;THREE.SkinnedMesh.prototype.addBone=function(a){a===void 0&&(a=new THREE.Bone(this));this.bones.push(a);return a};
THREE.SkinnedMesh.prototype.updateMatrixWorld=function(a){this.matrixAutoUpdate&&this.updateMatrix();if(this.matrixWorldNeedsUpdate||a)this.parent?this.matrixWorld.multiply(this.parent.matrixWorld,this.matrix):this.matrixWorld.copy(this.matrix),this.matrixWorldNeedsUpdate=!1;for(var a=0,c=this.children.length;a<c;a++){var b=this.children[a];b instanceof THREE.Bone?b.update(this.identityMatrix,!1):b.updateMatrixWorld(!0)}for(var c=this.bones.length,b=this.bones,d=this.boneMatrices,a=0;a<c;a++)b[a].skinMatrix.flattenToArrayOffset(d,
a*16)};
THREE.SkinnedMesh.prototype.pose=function(){this.updateMatrixWorld(!0);for(var a,c=[],b=0;b<this.bones.length;b++){a=this.bones[b];var d=new THREE.Matrix4;d.getInverse(a.skinMatrix);c.push(d);a.skinMatrix.flattenToArrayOffset(this.boneMatrices,b*16)}if(this.geometry.skinVerticesA===void 0){this.geometry.skinVerticesA=[];this.geometry.skinVerticesB=[];for(a=0;a<this.geometry.skinIndices.length;a++){var b=this.geometry.vertices[a].position,g=this.geometry.skinIndices[a].x,f=this.geometry.skinIndices[a].y,d=
new THREE.Vector3(b.x,b.y,b.z);this.geometry.skinVerticesA.push(c[g].multiplyVector3(d));d=new THREE.Vector3(b.x,b.y,b.z);this.geometry.skinVerticesB.push(c[f].multiplyVector3(d));this.geometry.skinWeights[a].x+this.geometry.skinWeights[a].y!==1&&(b=(1-(this.geometry.skinWeights[a].x+this.geometry.skinWeights[a].y))*0.5,this.geometry.skinWeights[a].x+=b,this.geometry.skinWeights[a].y+=b)}}};
THREE.MorphAnimMesh=function(a,c){THREE.Mesh.call(this,a,c);this.duration=1E3;this.mirroredLoop=!1;this.currentKeyframe=this.lastKeyframe=this.time=0;this.direction=1;this.directionBackwards=!1};THREE.MorphAnimMesh.prototype=new THREE.Mesh;THREE.MorphAnimMesh.prototype.constructor=THREE.MorphAnimMesh;
THREE.MorphAnimMesh.prototype.updateAnimation=function(a){var c=this.duration/(this.geometry.morphTargets.length-1);this.time+=this.direction*a;if(this.mirroredLoop){if(this.time>this.duration||this.time<0){this.direction*=-1;if(this.time>this.duration)this.time=this.duration,this.directionBackwards=!0;if(this.time<0)this.time=0,this.directionBackwards=!1}}else this.time%=this.duration;a=THREE.Math.clamp(Math.floor(this.time/c),0,this.geometry.morphTargets.length-1);if(a!=this.currentKeyframe)this.morphTargetInfluences[this.lastKeyframe]=
0,this.morphTargetInfluences[this.currentKeyframe]=1,this.morphTargetInfluences[a]=0,this.lastKeyframe=this.currentKeyframe,this.currentKeyframe=a;c=this.time%c/c;this.directionBackwards&&(c=1-c);this.morphTargetInfluences[this.currentKeyframe]=c;this.morphTargetInfluences[this.lastKeyframe]=1-c};THREE.Ribbon=function(a,c){THREE.Object3D.call(this);this.geometry=a;this.material=c};THREE.Ribbon.prototype=new THREE.Object3D;THREE.Ribbon.prototype.constructor=THREE.Ribbon;
THREE.LOD=function(){THREE.Object3D.call(this);this.LODs=[]};THREE.LOD.prototype=new THREE.Object3D;THREE.LOD.prototype.constructor=THREE.LOD;THREE.LOD.prototype.supr=THREE.Object3D.prototype;THREE.LOD.prototype.addLevel=function(a,c){c===void 0&&(c=0);for(var c=Math.abs(c),b=0;b<this.LODs.length;b++)if(c<this.LODs[b].visibleAtDistance)break;this.LODs.splice(b,0,{visibleAtDistance:c,object3D:a});this.add(a)};
THREE.LOD.prototype.update=function(a){if(this.LODs.length>1){a.matrixWorldInverse.getInverse(a.matrixWorld);a=a.matrixWorldInverse;a=-(a.n31*this.position.x+a.n32*this.position.y+a.n33*this.position.z+a.n34);this.LODs[0].object3D.visible=!0;for(var c=1;c<this.LODs.length;c++)if(a>=this.LODs[c].visibleAtDistance)this.LODs[c-1].object3D.visible=!1,this.LODs[c].object3D.visible=!0;else break;for(;c<this.LODs.length;c++)this.LODs[c].object3D.visible=!1}};
THREE.Sprite=function(a){THREE.Object3D.call(this);this.color=a.color!==void 0?new THREE.Color(a.color):new THREE.Color(16777215);this.map=a.map instanceof THREE.Texture?a.map:THREE.ImageUtils.loadTexture(a.map);this.blending=a.blending!==void 0?a.blending:THREE.NormalBlending;this.useScreenCoordinates=a.useScreenCoordinates!==void 0?a.useScreenCoordinates:!0;this.mergeWith3D=a.mergeWith3D!==void 0?a.mergeWith3D:!this.useScreenCoordinates;this.affectedByDistance=a.affectedByDistance!==void 0?a.affectedByDistance:
!this.useScreenCoordinates;this.scaleByViewport=a.scaleByViewport!==void 0?a.scaleByViewport:!this.affectedByDistance;this.alignment=a.alignment instanceof THREE.Vector2?a.alignment:THREE.SpriteAlignment.center;this.rotation3d=this.rotation;this.rotation=0;this.opacity=1;this.uvOffset=new THREE.Vector2(0,0);this.uvScale=new THREE.Vector2(1,1)};THREE.Sprite.prototype=new THREE.Object3D;THREE.Sprite.prototype.constructor=THREE.Sprite;
THREE.Sprite.prototype.updateMatrix=function(){this.matrix.setPosition(this.position);this.rotation3d.set(0,0,this.rotation);this.matrix.setRotationFromEuler(this.rotation3d);if(this.scale.x!==1||this.scale.y!==1)this.matrix.scale(this.scale),this.boundRadiusScale=Math.max(this.scale.x,this.scale.y);this.matrixWorldNeedsUpdate=!0};THREE.SpriteAlignment={};THREE.SpriteAlignment.topLeft=new THREE.Vector2(1,-1);THREE.SpriteAlignment.topCenter=new THREE.Vector2(0,-1);
THREE.SpriteAlignment.topRight=new THREE.Vector2(-1,-1);THREE.SpriteAlignment.centerLeft=new THREE.Vector2(1,0);THREE.SpriteAlignment.center=new THREE.Vector2(0,0);THREE.SpriteAlignment.centerRight=new THREE.Vector2(-1,0);THREE.SpriteAlignment.bottomLeft=new THREE.Vector2(1,1);THREE.SpriteAlignment.bottomCenter=new THREE.Vector2(0,1);THREE.SpriteAlignment.bottomRight=new THREE.Vector2(-1,1);
THREE.Scene=function(){THREE.Object3D.call(this);this.overrideMaterial=this.fog=null;this.matrixAutoUpdate=!1;this.objects=[];this.lights=[];this.__objectsAdded=[];this.__objectsRemoved=[]};THREE.Scene.prototype=new THREE.Object3D;THREE.Scene.prototype.constructor=THREE.Scene;
THREE.Scene.prototype.addObject=function(a){if(a instanceof THREE.Light)this.lights.indexOf(a)===-1&&this.lights.push(a);else if(!(a instanceof THREE.Camera||a instanceof THREE.Bone)&&this.objects.indexOf(a)===-1){this.objects.push(a);this.__objectsAdded.push(a);var c=this.__objectsRemoved.indexOf(a);c!==-1&&this.__objectsRemoved.splice(c,1)}for(c=0;c<a.children.length;c++)this.addObject(a.children[c])};
THREE.Scene.prototype.removeObject=function(a){if(a instanceof THREE.Light){var c=this.lights.indexOf(a);c!==-1&&this.lights.splice(c,1)}else a instanceof THREE.Camera||(c=this.objects.indexOf(a),c!==-1&&(this.objects.splice(c,1),this.__objectsRemoved.push(a),c=this.__objectsAdded.indexOf(a),c!==-1&&this.__objectsAdded.splice(c,1)));for(c=0;c<a.children.length;c++)this.removeObject(a.children[c])};
THREE.Fog=function(a,c,b){this.color=new THREE.Color(a);this.near=c!==void 0?c:1;this.far=b!==void 0?b:1E3};THREE.FogExp2=function(a,c){this.color=new THREE.Color(a);this.density=c!==void 0?c:2.5E-4};
THREE.DOMRenderer=function(){THREE.Renderer.call(this);var a=null,c=new THREE.Projector,b,d,g,f;this.domElement=document.createElement("div");this.setSize=function(a,c){b=a;d=c;g=b/2;f=d/2};this.render=function(b,d){var i,l,k,o,p,m,r,n;a=c.projectScene(b,d);i=0;for(l=a.length;i<l;i++)if(p=a[i],p instanceof THREE.RenderableParticle){r=p.x*g+g;n=p.y*f+f;k=0;for(o=p.material.length;k<o;k++)if(m=p.material[k],m instanceof THREE.ParticleDOMMaterial)m=m.domElement,m.style.left=r+"px",m.style.top=n+"px"}}};
THREE.CanvasRenderer=function(a){function c(a){if(w!=a)n.globalAlpha=w=a}function b(a){if(u!=a){switch(a){case THREE.NormalBlending:n.globalCompositeOperation="source-over";break;case THREE.AdditiveBlending:n.globalCompositeOperation="lighter";break;case THREE.SubtractiveBlending:n.globalCompositeOperation="darker"}u=a}}function d(a){if(B!=a)n.strokeStyle=B=a}function g(a){if(F!=a)n.fillStyle=F=a}var f=this,e,h,i,l=new THREE.Projector,a=a||{},k=a.canvas!==void 0?a.canvas:document.createElement("canvas"),
o,p,m,r,n=k.getContext("2d"),q=new THREE.Color(0),t=0,w=1,u=0,B=null,F=null,A=null,x=null,y=null,v,J,s,E,R=new THREE.RenderableVertex,U=new THREE.RenderableVertex,K,P,O,aa,H,G,I,M,S,ba,W,j,X=new THREE.Color,V=new THREE.Color,da=new THREE.Color,ga=new THREE.Color,$=new THREE.Color,ua=[],ra=[],qa,na,oa,pa,Da,za,Aa,Ba,L,Z,Q=new THREE.Rectangle,ea=new THREE.Rectangle,ha=new THREE.Rectangle,N=!1,ca=new THREE.Color,la=new THREE.Color,ma=new THREE.Color,fa=new THREE.Vector3,Y,xa,va,ta,T,wa,a=16;Y=document.createElement("canvas");
Y.width=Y.height=2;xa=Y.getContext("2d");xa.fillStyle="rgba(0,0,0,1)";xa.fillRect(0,0,2,2);va=xa.getImageData(0,0,2,2);ta=va.data;T=document.createElement("canvas");T.width=T.height=a;wa=T.getContext("2d");wa.translate(-a/2,-a/2);wa.scale(a,a);a--;this.domElement=k;this.sortElements=this.sortObjects=this.autoClear=!0;this.info={render:{vertices:0,faces:0}};this.setSize=function(a,b){o=a;p=b;m=Math.floor(o/2);r=Math.floor(p/2);k.width=o;k.height=p;Q.set(-m,-r,m,r);ea.set(-m,-r,m,r);w=1;u=0;y=x=A=F=
B=null};this.setClearColor=function(a,b){q.copy(a);t=b;ea.set(-m,-r,m,r)};this.setClearColorHex=function(a,b){q.setHex(a);t=b;ea.set(-m,-r,m,r)};this.clear=function(){n.setTransform(1,0,0,-1,m,r);ea.isEmpty()||(ea.minSelf(Q),ea.inflate(2),t<1&&n.clearRect(Math.floor(ea.getX()),Math.floor(ea.getY()),Math.floor(ea.getWidth()),Math.floor(ea.getHeight())),t>0&&(b(THREE.NormalBlending),c(1),g("rgba("+Math.floor(q.r*255)+","+Math.floor(q.g*255)+","+Math.floor(q.b*255)+","+t+")"),n.fillRect(Math.floor(ea.getX()),
Math.floor(ea.getY()),Math.floor(ea.getWidth()),Math.floor(ea.getHeight()))),ea.empty())};this.render=function(a,k){function p(a){var b,c,d,g;ca.setRGB(0,0,0);la.setRGB(0,0,0);ma.setRGB(0,0,0);b=0;for(c=a.length;b<c;b++)d=a[b],g=d.color,d instanceof THREE.AmbientLight?(ca.r+=g.r,ca.g+=g.g,ca.b+=g.b):d instanceof THREE.DirectionalLight?(la.r+=g.r,la.g+=g.g,la.b+=g.b):d instanceof THREE.PointLight&&(ma.r+=g.r,ma.g+=g.g,ma.b+=g.b)}function o(a,b,c,d){var g,f,e,j,h,i;g=0;for(f=a.length;g<f;g++)e=a[g],
j=e.color,e instanceof THREE.DirectionalLight?(h=e.matrixWorld.getPosition(),i=c.dot(h),i<=0||(i*=e.intensity,d.r+=j.r*i,d.g+=j.g*i,d.b+=j.b*i)):e instanceof THREE.PointLight&&(h=e.matrixWorld.getPosition(),i=c.dot(fa.sub(h,b).normalize()),i<=0||(i*=e.distance==0?1:1-Math.min(b.distanceTo(h)/e.distance,1),i!=0&&(i*=e.intensity,d.r+=j.r*i,d.g+=j.g*i,d.b+=j.b*i)))}function q(a,f,e){c(e.opacity);b(e.blending);var j,h,i,k,l,ia;if(e instanceof THREE.ParticleBasicMaterial){if(e.map)k=e.map.image,l=k.width>>
1,ia=k.height>>1,e=f.scale.x*m,i=f.scale.y*r,j=e*l,h=i*ia,ha.set(a.x-j,a.y-h,a.x+j,a.y+h),Q.intersects(ha)&&(n.save(),n.translate(a.x,a.y),n.rotate(-f.rotation),n.scale(e,-i),n.translate(-l,-ia),n.drawImage(k,0,0),n.restore())}else e instanceof THREE.ParticleCanvasMaterial&&(j=f.scale.x*m,h=f.scale.y*r,ha.set(a.x-j,a.y-h,a.x+j,a.y+h),Q.intersects(ha)&&(d(e.color.getContextStyle()),g(e.color.getContextStyle()),n.save(),n.translate(a.x,a.y),n.rotate(-f.rotation),n.scale(j,h),e.program(n),n.restore()))}
function t(a,g,f,e){c(e.opacity);b(e.blending);n.beginPath();n.moveTo(a.positionScreen.x,a.positionScreen.y);n.lineTo(g.positionScreen.x,g.positionScreen.y);n.closePath();if(e instanceof THREE.LineBasicMaterial){a=e.linewidth;if(A!=a)n.lineWidth=A=a;a=e.linecap;if(x!=a)n.lineCap=x=a;a=e.linejoin;if(y!=a)n.lineJoin=y=a;d(e.color.getContextStyle());n.stroke();ha.inflate(e.linewidth*2)}}function w(a,d,g,e,j,h,m,n){f.info.render.vertices+=3;f.info.render.faces++;c(n.opacity);b(n.blending);K=a.positionScreen.x;
P=a.positionScreen.y;O=d.positionScreen.x;aa=d.positionScreen.y;H=g.positionScreen.x;G=g.positionScreen.y;Ga(K,P,O,aa,H,G);if(n instanceof THREE.MeshBasicMaterial)if(n.map)n.map.mapping instanceof THREE.UVMapping&&(pa=m.uvs[0],Ka(K,P,O,aa,H,G,pa[e].u,pa[e].v,pa[j].u,pa[j].v,pa[h].u,pa[h].v,n.map));else if(n.envMap){if(n.envMap.mapping instanceof THREE.SphericalReflectionMapping)a=k.matrixWorldInverse,fa.copy(m.vertexNormalsWorld[e]),Da=(fa.x*a.n11+fa.y*a.n12+fa.z*a.n13)*0.5+0.5,za=-(fa.x*a.n21+fa.y*
a.n22+fa.z*a.n23)*0.5+0.5,fa.copy(m.vertexNormalsWorld[j]),Aa=(fa.x*a.n11+fa.y*a.n12+fa.z*a.n13)*0.5+0.5,Ba=-(fa.x*a.n21+fa.y*a.n22+fa.z*a.n23)*0.5+0.5,fa.copy(m.vertexNormalsWorld[h]),L=(fa.x*a.n11+fa.y*a.n12+fa.z*a.n13)*0.5+0.5,Z=-(fa.x*a.n21+fa.y*a.n22+fa.z*a.n23)*0.5+0.5,Ka(K,P,O,aa,H,G,Da,za,Aa,Ba,L,Z,n.envMap)}else n.wireframe?u(n.color,n.wireframeLinewidth,n.wireframeLinecap,n.wireframeLinejoin):Ca(n.color);else if(n instanceof THREE.MeshLambertMaterial)n.map&&!n.wireframe&&(n.map.mapping instanceof
THREE.UVMapping&&(pa=m.uvs[0],Ka(K,P,O,aa,H,G,pa[e].u,pa[e].v,pa[j].u,pa[j].v,pa[h].u,pa[h].v,n.map)),b(THREE.SubtractiveBlending)),N?!n.wireframe&&n.shading==THREE.SmoothShading&&m.vertexNormalsWorld.length==3?(V.r=da.r=ga.r=ca.r,V.g=da.g=ga.g=ca.g,V.b=da.b=ga.b=ca.b,o(i,m.v1.positionWorld,m.vertexNormalsWorld[0],V),o(i,m.v2.positionWorld,m.vertexNormalsWorld[1],da),o(i,m.v3.positionWorld,m.vertexNormalsWorld[2],ga),V.r=Math.max(0,Math.min(n.color.r*V.r,1)),V.g=Math.max(0,Math.min(n.color.g*V.g,
1)),V.b=Math.max(0,Math.min(n.color.b*V.b,1)),da.r=Math.max(0,Math.min(n.color.r*da.r,1)),da.g=Math.max(0,Math.min(n.color.g*da.g,1)),da.b=Math.max(0,Math.min(n.color.b*da.b,1)),ga.r=Math.max(0,Math.min(n.color.r*ga.r,1)),ga.g=Math.max(0,Math.min(n.color.g*ga.g,1)),ga.b=Math.max(0,Math.min(n.color.b*ga.b,1)),$.r=(da.r+ga.r)*0.5,$.g=(da.g+ga.g)*0.5,$.b=(da.b+ga.b)*0.5,oa=Ha(V,da,ga,$),Fa(K,P,O,aa,H,G,0,0,1,0,0,1,oa)):(X.r=ca.r,X.g=ca.g,X.b=ca.b,o(i,m.centroidWorld,m.normalWorld,X),X.r=Math.max(0,Math.min(n.color.r*
X.r,1)),X.g=Math.max(0,Math.min(n.color.g*X.g,1)),X.b=Math.max(0,Math.min(n.color.b*X.b,1)),n.wireframe?u(X,n.wireframeLinewidth,n.wireframeLinecap,n.wireframeLinejoin):Ca(X)):n.wireframe?u(n.color,n.wireframeLinewidth,n.wireframeLinecap,n.wireframeLinejoin):Ca(n.color);else if(n instanceof THREE.MeshDepthMaterial)qa=k.near,na=k.far,V.r=V.g=V.b=1-B(a.positionScreen.z,qa,na),da.r=da.g=da.b=1-B(d.positionScreen.z,qa,na),ga.r=ga.g=ga.b=1-B(g.positionScreen.z,qa,na),$.r=(da.r+ga.r)*0.5,$.g=(da.g+ga.g)*
0.5,$.b=(da.b+ga.b)*0.5,oa=Ha(V,da,ga,$),Fa(K,P,O,aa,H,G,0,0,1,0,0,1,oa);else if(n instanceof THREE.MeshNormalMaterial)X.r=F(m.normalWorld.x),X.g=F(m.normalWorld.y),X.b=F(m.normalWorld.z),n.wireframe?u(X,n.wireframeLinewidth,n.wireframeLinecap,n.wireframeLinejoin):Ca(X)}function Ma(a,d,g,e,h,n,m,l,p){f.info.render.vertices+=4;f.info.render.faces++;c(l.opacity);b(l.blending);if(l.map||l.envMap)w(a,d,e,0,1,3,m,l,p),w(h,g,n,1,2,3,m,l,p);else if(K=a.positionScreen.x,P=a.positionScreen.y,O=d.positionScreen.x,
aa=d.positionScreen.y,H=g.positionScreen.x,G=g.positionScreen.y,I=e.positionScreen.x,M=e.positionScreen.y,S=h.positionScreen.x,ba=h.positionScreen.y,W=n.positionScreen.x,j=n.positionScreen.y,l instanceof THREE.MeshBasicMaterial)Ia(K,P,O,aa,H,G,I,M),l.wireframe?u(l.color,l.wireframeLinewidth,l.wireframeLinecap,l.wireframeLinejoin):Ca(l.color);else if(l instanceof THREE.MeshLambertMaterial)N?!l.wireframe&&l.shading==THREE.SmoothShading&&m.vertexNormalsWorld.length==4?(V.r=da.r=ga.r=$.r=ca.r,V.g=da.g=
ga.g=$.g=ca.g,V.b=da.b=ga.b=$.b=ca.b,o(i,m.v1.positionWorld,m.vertexNormalsWorld[0],V),o(i,m.v2.positionWorld,m.vertexNormalsWorld[1],da),o(i,m.v4.positionWorld,m.vertexNormalsWorld[3],ga),o(i,m.v3.positionWorld,m.vertexNormalsWorld[2],$),V.r=Math.max(0,Math.min(l.color.r*V.r,1)),V.g=Math.max(0,Math.min(l.color.g*V.g,1)),V.b=Math.max(0,Math.min(l.color.b*V.b,1)),da.r=Math.max(0,Math.min(l.color.r*da.r,1)),da.g=Math.max(0,Math.min(l.color.g*da.g,1)),da.b=Math.max(0,Math.min(l.color.b*da.b,1)),ga.r=
Math.max(0,Math.min(l.color.r*ga.r,1)),ga.g=Math.max(0,Math.min(l.color.g*ga.g,1)),ga.b=Math.max(0,Math.min(l.color.b*ga.b,1)),$.r=Math.max(0,Math.min(l.color.r*$.r,1)),$.g=Math.max(0,Math.min(l.color.g*$.g,1)),$.b=Math.max(0,Math.min(l.color.b*$.b,1)),oa=Ha(V,da,ga,$),Ga(K,P,O,aa,I,M),Fa(K,P,O,aa,I,M,0,0,1,0,0,1,oa),Ga(S,ba,H,G,W,j),Fa(S,ba,H,G,W,j,1,0,1,1,0,1,oa)):(X.r=ca.r,X.g=ca.g,X.b=ca.b,o(i,m.centroidWorld,m.normalWorld,X),X.r=Math.max(0,Math.min(l.color.r*X.r,1)),X.g=Math.max(0,Math.min(l.color.g*
X.g,1)),X.b=Math.max(0,Math.min(l.color.b*X.b,1)),Ia(K,P,O,aa,H,G,I,M),l.wireframe?u(X,l.wireframeLinewidth,l.wireframeLinecap,l.wireframeLinejoin):Ca(X)):(Ia(K,P,O,aa,H,G,I,M),l.wireframe?u(l.color,l.wireframeLinewidth,l.wireframeLinecap,l.wireframeLinejoin):Ca(l.color));else if(l instanceof THREE.MeshNormalMaterial)X.r=F(m.normalWorld.x),X.g=F(m.normalWorld.y),X.b=F(m.normalWorld.z),Ia(K,P,O,aa,H,G,I,M),l.wireframe?u(X,l.wireframeLinewidth,l.wireframeLinecap,l.wireframeLinejoin):Ca(X);else if(l instanceof
THREE.MeshDepthMaterial)qa=k.near,na=k.far,V.r=V.g=V.b=1-B(a.positionScreen.z,qa,na),da.r=da.g=da.b=1-B(d.positionScreen.z,qa,na),ga.r=ga.g=ga.b=1-B(e.positionScreen.z,qa,na),$.r=$.g=$.b=1-B(g.positionScreen.z,qa,na),oa=Ha(V,da,ga,$),Ga(K,P,O,aa,I,M),Fa(K,P,O,aa,I,M,0,0,1,0,0,1,oa),Ga(S,ba,H,G,W,j),Fa(S,ba,H,G,W,j,1,0,1,1,0,1,oa)}function Ga(a,b,c,d,g,e){n.beginPath();n.moveTo(a,b);n.lineTo(c,d);n.lineTo(g,e);n.lineTo(a,b);n.closePath()}function Ia(a,b,c,d,g,e,f,j){n.beginPath();n.moveTo(a,b);n.lineTo(c,
d);n.lineTo(g,e);n.lineTo(f,j);n.lineTo(a,b);n.closePath()}function u(a,b,c,g){if(A!=b)n.lineWidth=A=b;if(x!=c)n.lineCap=x=c;if(y!=g)n.lineJoin=y=g;d(a.getContextStyle());n.stroke();ha.inflate(b*2)}function Ca(a){g(a.getContextStyle());n.fill()}function Ka(a,b,c,d,e,f,j,h,i,m,k,l,ia){if(ia.image.width!=0){if(ia.needsUpdate==!0||ua[ia.id]==void 0){var o=ia.wrapS==THREE.RepeatWrapping,p=ia.wrapT==THREE.RepeatWrapping;ua[ia.id]=n.createPattern(ia.image,o&&p?"repeat":o&&!p?"repeat-x":!o&&p?"repeat-y":
"no-repeat");ia.needsUpdate=!1}g(ua[ia.id]);var o=ia.offset.x/ia.repeat.x,p=ia.offset.y/ia.repeat.y,L=ia.image.width*ia.repeat.x,q=ia.image.height*ia.repeat.y,j=(j+o)*L,h=(h+p)*q,i=(i+o)*L,m=(m+p)*q,k=(k+o)*L,l=(l+p)*q;c-=a;d-=b;e-=a;f-=b;i-=j;m-=h;k-=j;l-=h;o=i*l-k*m;if(o==0){if(ra[ia.id]==void 0)b=document.createElement("canvas"),b.width=ia.image.width,b.height=ia.image.height,a=b.getContext("2d"),a.drawImage(ia.image,0,0),ra[ia.id]=a.getImageData(0,0,ia.image.width,ia.image.height).data,delete b;
b=ra[ia.id];j=(Math.floor(j)+Math.floor(h)*ia.image.width)*4;X.setRGB(b[j]/255,b[j+1]/255,b[j+2]/255);Ca(X)}else o=1/o,ia=(l*c-m*e)*o,m=(l*d-m*f)*o,c=(i*e-k*c)*o,d=(i*f-k*d)*o,a=a-ia*j-c*h,j=b-m*j-d*h,n.save(),n.transform(ia,m,c,d,a,j),n.fill(),n.restore()}}function Fa(a,b,c,d,g,e,f,j,h,i,m,k,l){var ia,o;ia=l.width-1;o=l.height-1;f*=ia;j*=o;h*=ia;i*=o;m*=ia;k*=o;c-=a;d-=b;g-=a;e-=b;h-=f;i-=j;m-=f;k-=j;o=1/(h*k-m*i);ia=(k*c-i*g)*o;i=(k*d-i*e)*o;c=(h*g-m*c)*o;d=(h*e-m*d)*o;a=a-ia*f-c*j;b=b-i*f-d*j;
n.save();n.transform(ia,i,c,d,a,b);n.clip();n.drawImage(l,0,0);n.restore()}function Ha(a,b,c,d){var g=~~(a.r*255),e=~~(a.g*255),a=~~(a.b*255),f=~~(b.r*255),j=~~(b.g*255),b=~~(b.b*255),h=~~(c.r*255),i=~~(c.g*255),c=~~(c.b*255),m=~~(d.r*255),k=~~(d.g*255),d=~~(d.b*255);ta[0]=g<0?0:g>255?255:g;ta[1]=e<0?0:e>255?255:e;ta[2]=a<0?0:a>255?255:a;ta[4]=f<0?0:f>255?255:f;ta[5]=j<0?0:j>255?255:j;ta[6]=b<0?0:b>255?255:b;ta[8]=h<0?0:h>255?255:h;ta[9]=i<0?0:i>255?255:i;ta[10]=c<0?0:c>255?255:c;ta[12]=m<0?0:m>255?
255:m;ta[13]=k<0?0:k>255?255:k;ta[14]=d<0?0:d>255?255:d;xa.putImageData(va,0,0);wa.drawImage(Y,0,0);return T}function B(a,b,c){a=(a-b)/(c-b);return a*a*(3-2*a)}function F(a){a=(a+1)*0.5;return a<0?0:a>1?1:a}function Ea(a,b){var c=b.x-a.x,d=b.y-a.y,g=c*c+d*d;g!=0&&(g=1/Math.sqrt(g),c*=g,d*=g,b.x+=c,b.y+=d,a.x-=c,a.y-=d)}var Ja,La,sa,D;this.autoClear?this.clear():n.setTransform(1,0,0,-1,m,r);f.info.render.vertices=0;f.info.render.faces=0;e=l.projectScene(a,k,this.sortElements);h=e.elements;i=e.lights;
(N=i.length>0)&&p(i);Ja=0;for(La=h.length;Ja<La;Ja++)if(sa=h[Ja],D=sa.material,D=D instanceof THREE.MeshFaceMaterial?sa.faceMaterial:D,!(D==null||D.opacity==0)){ha.empty();if(sa instanceof THREE.RenderableParticle)v=sa,v.x*=m,v.y*=r,q(v,sa,D,a);else if(sa instanceof THREE.RenderableLine)v=sa.v1,J=sa.v2,v.positionScreen.x*=m,v.positionScreen.y*=r,J.positionScreen.x*=m,J.positionScreen.y*=r,ha.addPoint(v.positionScreen.x,v.positionScreen.y),ha.addPoint(J.positionScreen.x,J.positionScreen.y),Q.intersects(ha)&&
t(v,J,sa,D,a);else if(sa instanceof THREE.RenderableFace3)v=sa.v1,J=sa.v2,s=sa.v3,v.positionScreen.x*=m,v.positionScreen.y*=r,J.positionScreen.x*=m,J.positionScreen.y*=r,s.positionScreen.x*=m,s.positionScreen.y*=r,D.overdraw&&(Ea(v.positionScreen,J.positionScreen),Ea(J.positionScreen,s.positionScreen),Ea(s.positionScreen,v.positionScreen)),ha.add3Points(v.positionScreen.x,v.positionScreen.y,J.positionScreen.x,J.positionScreen.y,s.positionScreen.x,s.positionScreen.y),Q.intersects(ha)&&w(v,J,s,0,1,
2,sa,D,a);else if(sa instanceof THREE.RenderableFace4)v=sa.v1,J=sa.v2,s=sa.v3,E=sa.v4,v.positionScreen.x*=m,v.positionScreen.y*=r,J.positionScreen.x*=m,J.positionScreen.y*=r,s.positionScreen.x*=m,s.positionScreen.y*=r,E.positionScreen.x*=m,E.positionScreen.y*=r,R.positionScreen.copy(J.positionScreen),U.positionScreen.copy(E.positionScreen),D.overdraw&&(Ea(v.positionScreen,J.positionScreen),Ea(J.positionScreen,E.positionScreen),Ea(E.positionScreen,v.positionScreen),Ea(s.positionScreen,R.positionScreen),
Ea(s.positionScreen,U.positionScreen)),ha.addPoint(v.positionScreen.x,v.positionScreen.y),ha.addPoint(J.positionScreen.x,J.positionScreen.y),ha.addPoint(s.positionScreen.x,s.positionScreen.y),ha.addPoint(E.positionScreen.x,E.positionScreen.y),Q.intersects(ha)&&Ma(v,J,s,E,R,U,sa,D,a);ea.addRectangle(ha)}n.setTransform(1,0,0,1,0,0)}};
THREE.SVGRenderer=function(){function a(a,b,c,d){var g,e,f,h,i,m;g=0;for(e=a.length;g<e;g++)f=a[g],h=f.color,f instanceof THREE.DirectionalLight?(i=f.matrixWorld.getPosition(),m=c.dot(i),m<=0||(m*=f.intensity,d.r+=h.r*m,d.g+=h.g*m,d.b+=h.b*m)):f instanceof THREE.PointLight&&(i=f.matrixWorld.getPosition(),m=c.dot(v.sub(i,b).normalize()),m<=0||(m*=f.distance==0?1:1-Math.min(b.distanceTo(i)/f.distance,1),m!=0&&(m*=f.intensity,d.r+=h.r*m,d.g+=h.g*m,d.b+=h.b*m)))}function c(a){J[a]==null&&(J[a]=document.createElementNS("http://www.w3.org/2000/svg",
"path"),K==0&&J[a].setAttribute("shape-rendering","crispEdges"));return J[a]}function b(a){a=(a+1)*0.5;return a<0?0:a>1?1:a}var d=this,g,f,e,h=new THREE.Projector,i=document.createElementNS("http://www.w3.org/2000/svg","svg"),l,k,o,p,m,r,n,q,t=new THREE.Rectangle,w=new THREE.Rectangle,u=!1,B=new THREE.Color,F=new THREE.Color,A=new THREE.Color,x=new THREE.Color,y,v=new THREE.Vector3,J=[],s=[],E,R,U,K=1;this.domElement=i;this.sortElements=this.sortObjects=this.autoClear=!0;this.info={render:{vertices:0,
faces:0}};this.setQuality=function(a){switch(a){case "high":K=1;break;case "low":K=0}};this.setSize=function(a,b){l=a;k=b;o=l/2;p=k/2;i.setAttribute("viewBox",-o+" "+-p+" "+l+" "+k);i.setAttribute("width",l);i.setAttribute("height",k);t.set(-o,-p,o,p)};this.clear=function(){for(;i.childNodes.length>0;)i.removeChild(i.childNodes[0])};this.render=function(k,l){var J,v,G,I;this.autoClear&&this.clear();d.info.render.vertices=0;d.info.render.faces=0;g=h.projectScene(k,l,this.sortElements);f=g.elements;
e=g.lights;U=R=0;if(u=e.length>0){F.setRGB(0,0,0);A.setRGB(0,0,0);x.setRGB(0,0,0);J=0;for(v=e.length;J<v;J++)I=e[J],G=I.color,I instanceof THREE.AmbientLight?(F.r+=G.r,F.g+=G.g,F.b+=G.b):I instanceof THREE.DirectionalLight?(A.r+=G.r,A.g+=G.g,A.b+=G.b):I instanceof THREE.PointLight&&(x.r+=G.r,x.g+=G.g,x.b+=G.b)}J=0;for(v=f.length;J<v;J++)if(G=f[J],I=G.material,I=I instanceof THREE.MeshFaceMaterial?G.faceMaterial:I,!(I==null||I.opacity==0))if(w.empty(),G instanceof THREE.RenderableParticle)m=G,m.x*=
o,m.y*=-p;else if(G instanceof THREE.RenderableLine){if(m=G.v1,r=G.v2,m.positionScreen.x*=o,m.positionScreen.y*=-p,r.positionScreen.x*=o,r.positionScreen.y*=-p,w.addPoint(m.positionScreen.x,m.positionScreen.y),w.addPoint(r.positionScreen.x,r.positionScreen.y),t.intersects(w)){G=m;var M=r,S=U++;s[S]==null&&(s[S]=document.createElementNS("http://www.w3.org/2000/svg","line"),K==0&&s[S].setAttribute("shape-rendering","crispEdges"));E=s[S];E.setAttribute("x1",G.positionScreen.x);E.setAttribute("y1",G.positionScreen.y);
E.setAttribute("x2",M.positionScreen.x);E.setAttribute("y2",M.positionScreen.y);I instanceof THREE.LineBasicMaterial&&(E.setAttribute("style","fill: none; stroke: "+I.color.getContextStyle()+"; stroke-width: "+I.linewidth+"; stroke-opacity: "+I.opacity+"; stroke-linecap: "+I.linecap+"; stroke-linejoin: "+I.linejoin),i.appendChild(E))}}else if(G instanceof THREE.RenderableFace3){if(m=G.v1,r=G.v2,n=G.v3,m.positionScreen.x*=o,m.positionScreen.y*=-p,r.positionScreen.x*=o,r.positionScreen.y*=-p,n.positionScreen.x*=
o,n.positionScreen.y*=-p,w.addPoint(m.positionScreen.x,m.positionScreen.y),w.addPoint(r.positionScreen.x,r.positionScreen.y),w.addPoint(n.positionScreen.x,n.positionScreen.y),t.intersects(w)){var M=m,S=r,ba=n;d.info.render.vertices+=3;d.info.render.faces++;E=c(R++);E.setAttribute("d","M "+M.positionScreen.x+" "+M.positionScreen.y+" L "+S.positionScreen.x+" "+S.positionScreen.y+" L "+ba.positionScreen.x+","+ba.positionScreen.y+"z");I instanceof THREE.MeshBasicMaterial?B.copy(I.color):I instanceof THREE.MeshLambertMaterial?
u?(B.r=F.r,B.g=F.g,B.b=F.b,a(e,G.centroidWorld,G.normalWorld,B),B.r=Math.max(0,Math.min(I.color.r*B.r,1)),B.g=Math.max(0,Math.min(I.color.g*B.g,1)),B.b=Math.max(0,Math.min(I.color.b*B.b,1))):B.copy(I.color):I instanceof THREE.MeshDepthMaterial?(y=1-I.__2near/(I.__farPlusNear-G.z*I.__farMinusNear),B.setRGB(y,y,y)):I instanceof THREE.MeshNormalMaterial&&B.setRGB(b(G.normalWorld.x),b(G.normalWorld.y),b(G.normalWorld.z));I.wireframe?E.setAttribute("style","fill: none; stroke: "+B.getContextStyle()+"; stroke-width: "+
I.wireframeLinewidth+"; stroke-opacity: "+I.opacity+"; stroke-linecap: "+I.wireframeLinecap+"; stroke-linejoin: "+I.wireframeLinejoin):E.setAttribute("style","fill: "+B.getContextStyle()+"; fill-opacity: "+I.opacity);i.appendChild(E)}}else if(G instanceof THREE.RenderableFace4&&(m=G.v1,r=G.v2,n=G.v3,q=G.v4,m.positionScreen.x*=o,m.positionScreen.y*=-p,r.positionScreen.x*=o,r.positionScreen.y*=-p,n.positionScreen.x*=o,n.positionScreen.y*=-p,q.positionScreen.x*=o,q.positionScreen.y*=-p,w.addPoint(m.positionScreen.x,
m.positionScreen.y),w.addPoint(r.positionScreen.x,r.positionScreen.y),w.addPoint(n.positionScreen.x,n.positionScreen.y),w.addPoint(q.positionScreen.x,q.positionScreen.y),t.intersects(w))){var M=m,S=r,ba=n,W=q;d.info.render.vertices+=4;d.info.render.faces++;E=c(R++);E.setAttribute("d","M "+M.positionScreen.x+" "+M.positionScreen.y+" L "+S.positionScreen.x+" "+S.positionScreen.y+" L "+ba.positionScreen.x+","+ba.positionScreen.y+" L "+W.positionScreen.x+","+W.positionScreen.y+"z");I instanceof THREE.MeshBasicMaterial?
B.copy(I.color):I instanceof THREE.MeshLambertMaterial?u?(B.r=F.r,B.g=F.g,B.b=F.b,a(e,G.centroidWorld,G.normalWorld,B),B.r=Math.max(0,Math.min(I.color.r*B.r,1)),B.g=Math.max(0,Math.min(I.color.g*B.g,1)),B.b=Math.max(0,Math.min(I.color.b*B.b,1))):B.copy(I.color):I instanceof THREE.MeshDepthMaterial?(y=1-I.__2near/(I.__farPlusNear-G.z*I.__farMinusNear),B.setRGB(y,y,y)):I instanceof THREE.MeshNormalMaterial&&B.setRGB(b(G.normalWorld.x),b(G.normalWorld.y),b(G.normalWorld.z));I.wireframe?E.setAttribute("style",
"fill: none; stroke: "+B.getContextStyle()+"; stroke-width: "+I.wireframeLinewidth+"; stroke-opacity: "+I.opacity+"; stroke-linecap: "+I.wireframeLinecap+"; stroke-linejoin: "+I.wireframeLinejoin):E.setAttribute("style","fill: "+B.getContextStyle()+"; fill-opacity: "+I.opacity);i.appendChild(E)}}};
THREE.ShaderChunk={fog_pars_fragment:"#ifdef USE_FOG\nuniform vec3 fogColor;\n#ifdef FOG_EXP2\nuniform float fogDensity;\n#else\nuniform float fogNear;\nuniform float fogFar;\n#endif\n#endif",fog_fragment:"#ifdef USE_FOG\nfloat depth = gl_FragCoord.z / gl_FragCoord.w;\n#ifdef FOG_EXP2\nconst float LOG2 = 1.442695;\nfloat fogFactor = exp2( - fogDensity * fogDensity * depth * depth * LOG2 );\nfogFactor = 1.0 - clamp( fogFactor, 0.0, 1.0 );\n#else\nfloat fogFactor = smoothstep( fogNear, fogFar, depth );\n#endif\ngl_FragColor = mix( gl_FragColor, vec4( fogColor, gl_FragColor.w ), fogFactor );\n#endif",envmap_pars_fragment:"#ifdef USE_ENVMAP\nvarying vec3 vReflect;\nuniform float reflectivity;\nuniform samplerCube envMap;\nuniform float flipEnvMap;\nuniform int combine;\n#endif",
envmap_fragment:"#ifdef USE_ENVMAP\nvec4 cubeColor = textureCube( envMap, vec3( flipEnvMap * vReflect.x, vReflect.yz ) );\n#ifdef GAMMA_INPUT\ncubeColor.xyz *= cubeColor.xyz;\n#endif\nif ( combine == 1 ) {\ngl_FragColor.xyz = mix( gl_FragColor.xyz, cubeColor.xyz, reflectivity );\n} else {\ngl_FragColor.xyz = gl_FragColor.xyz * cubeColor.xyz;\n}\n#endif",envmap_pars_vertex:"#ifdef USE_ENVMAP\nvarying vec3 vReflect;\nuniform float refractionRatio;\nuniform bool useRefract;\n#endif",envmap_vertex:"#ifdef USE_ENVMAP\nvec4 mPosition = objectMatrix * vec4( position, 1.0 );\nvec3 nWorld = mat3( objectMatrix[ 0 ].xyz, objectMatrix[ 1 ].xyz, objectMatrix[ 2 ].xyz ) * normal;\nif ( useRefract ) {\nvReflect = refract( normalize( mPosition.xyz - cameraPosition ), normalize( nWorld.xyz ), refractionRatio );\n} else {\nvReflect = reflect( normalize( mPosition.xyz - cameraPosition ), normalize( nWorld.xyz ) );\n}\n#endif",
map_particle_pars_fragment:"#ifdef USE_MAP\nuniform sampler2D map;\n#endif",map_particle_fragment:"#ifdef USE_MAP\ngl_FragColor = gl_FragColor * texture2D( map, gl_PointCoord );\n#endif",map_pars_vertex:"#ifdef USE_MAP\nvarying vec2 vUv;\nuniform vec4 offsetRepeat;\n#endif",map_pars_fragment:"#ifdef USE_MAP\nvarying vec2 vUv;\nuniform sampler2D map;\n#endif",map_vertex:"#ifdef USE_MAP\nvUv = uv * offsetRepeat.zw + offsetRepeat.xy;\n#endif",map_fragment:"#ifdef USE_MAP\n#ifdef GAMMA_INPUT\nvec4 texelColor = texture2D( map, vUv );\ntexelColor.xyz *= texelColor.xyz;\ngl_FragColor = gl_FragColor * texelColor;\n#else\ngl_FragColor = gl_FragColor * texture2D( map, vUv );\n#endif\n#endif",
lightmap_pars_fragment:"#ifdef USE_LIGHTMAP\nvarying vec2 vUv2;\nuniform sampler2D lightMap;\n#endif",lightmap_pars_vertex:"#ifdef USE_LIGHTMAP\nvarying vec2 vUv2;\n#endif",lightmap_fragment:"#ifdef USE_LIGHTMAP\ngl_FragColor = gl_FragColor * texture2D( lightMap, vUv2 );\n#endif",lightmap_vertex:"#ifdef USE_LIGHTMAP\nvUv2 = uv2;\n#endif",lights_lambert_pars_vertex:"uniform vec3 ambient;\nuniform vec3 diffuse;\nuniform vec3 ambientLightColor;\n#if MAX_DIR_LIGHTS > 0\nuniform vec3 directionalLightColor[ MAX_DIR_LIGHTS ];\nuniform vec3 directionalLightDirection[ MAX_DIR_LIGHTS ];\n#endif\n#if MAX_POINT_LIGHTS > 0\nuniform vec3 pointLightColor[ MAX_POINT_LIGHTS ];\nuniform vec3 pointLightPosition[ MAX_POINT_LIGHTS ];\nuniform float pointLightDistance[ MAX_POINT_LIGHTS ];\n#endif",
lights_lambert_vertex:"vLightWeighting = vec3( 0.0 );\n#if MAX_DIR_LIGHTS > 0\nfor( int i = 0; i < MAX_DIR_LIGHTS; i ++ ) {\nvec4 lDirection = viewMatrix * vec4( directionalLightDirection[ i ], 0.0 );\nfloat directionalLightWeighting = max( dot( transformedNormal, normalize( lDirection.xyz ) ), 0.0 );\nvLightWeighting += directionalLightColor[ i ] * directionalLightWeighting;\n}\n#endif\n#if MAX_POINT_LIGHTS > 0\nfor( int i = 0; i < MAX_POINT_LIGHTS; i ++ ) {\nvec4 lPosition = viewMatrix * vec4( pointLightPosition[ i ], 1.0 );\nvec3 lVector = lPosition.xyz - mvPosition.xyz;\nfloat lDistance = 1.0;\nif ( pointLightDistance[ i ] > 0.0 )\nlDistance = 1.0 - min( ( length( lVector ) / pointLightDistance[ i ] ), 1.0 );\nlVector = normalize( lVector );\nfloat pointLightWeighting = max( dot( transformedNormal, lVector ), 0.0 );\nvLightWeighting += pointLightColor[ i ] * pointLightWeighting * lDistance;\n}\n#endif\nvLightWeighting = vLightWeighting * diffuse + ambient * ambientLightColor;",
lights_phong_pars_vertex:"#if MAX_POINT_LIGHTS > 0\n#ifndef PHONG_PER_PIXEL\nuniform vec3 pointLightPosition[ MAX_POINT_LIGHTS ];\nuniform float pointLightDistance[ MAX_POINT_LIGHTS ];\nvarying vec4 vPointLight[ MAX_POINT_LIGHTS ];\n#endif\n#endif",lights_phong_vertex:"#if MAX_POINT_LIGHTS > 0\n#ifndef PHONG_PER_PIXEL\nfor( int i = 0; i < MAX_POINT_LIGHTS; i ++ ) {\nvec4 lPosition = viewMatrix * vec4( pointLightPosition[ i ], 1.0 );\nvec3 lVector = lPosition.xyz - mvPosition.xyz;\nfloat lDistance = 1.0;\nif ( pointLightDistance[ i ] > 0.0 )\nlDistance = 1.0 - min( ( length( lVector ) / pointLightDistance[ i ] ), 1.0 );\nlVector = normalize( lVector );\nvPointLight[ i ] = vec4( lVector, lDistance );\n}\n#endif\n#endif",
lights_phong_pars_fragment:"uniform vec3 ambientLightColor;\n#if MAX_DIR_LIGHTS > 0\nuniform vec3 directionalLightColor[ MAX_DIR_LIGHTS ];\nuniform vec3 directionalLightDirection[ MAX_DIR_LIGHTS ];\n#endif\n#if MAX_POINT_LIGHTS > 0\nuniform vec3 pointLightColor[ MAX_POINT_LIGHTS ];\n#ifdef PHONG_PER_PIXEL\nuniform vec3 pointLightPosition[ MAX_POINT_LIGHTS ];\nuniform float pointLightDistance[ MAX_POINT_LIGHTS ];\n#else\nvarying vec4 vPointLight[ MAX_POINT_LIGHTS ];\n#endif\n#endif\nvarying vec3 vViewPosition;\nvarying vec3 vNormal;",
lights_phong_fragment:"vec3 normal = normalize( vNormal );\nvec3 viewPosition = normalize( vViewPosition );\n#if MAX_POINT_LIGHTS > 0\nvec3 pointDiffuse  = vec3( 0.0 );\nvec3 pointSpecular = vec3( 0.0 );\nfor ( int i = 0; i < MAX_POINT_LIGHTS; i ++ ) {\n#ifdef PHONG_PER_PIXEL\nvec4 lPosition = viewMatrix * vec4( pointLightPosition[ i ], 1.0 );\nvec3 lVector = lPosition.xyz + vViewPosition.xyz;\nfloat lDistance = 1.0;\nif ( pointLightDistance[ i ] > 0.0 )\nlDistance = 1.0 - min( ( length( lVector ) / pointLightDistance[ i ] ), 1.0 );\nlVector = normalize( lVector );\n#else\nvec3 lVector = normalize( vPointLight[ i ].xyz );\nfloat lDistance = vPointLight[ i ].w;\n#endif\nvec3 pointHalfVector = normalize( lVector + viewPosition );\nfloat pointDistance = lDistance;\nfloat pointDotNormalHalf = max( dot( normal, pointHalfVector ), 0.0 );\nfloat pointDiffuseWeight = max( dot( normal, lVector ), 0.0 );\nfloat pointSpecularWeight = pow( pointDotNormalHalf, shininess );\n#ifdef PHYSICALLY_BASED_SHADING\nvec3 schlick = specular + vec3( 1.0 - specular ) * pow( dot( lVector, pointHalfVector ), 5.0 );\npointSpecular += schlick * pointLightColor[ i ] * pointSpecularWeight * pointDiffuseWeight * pointDistance;\n#else\npointSpecular += specular * pointLightColor[ i ] * pointSpecularWeight * pointDiffuseWeight * pointDistance;\n#endif\npointDiffuse  += diffuse * pointLightColor[ i ] * pointDiffuseWeight * pointDistance;\n}\n#endif\n#if MAX_DIR_LIGHTS > 0\nvec3 dirDiffuse  = vec3( 0.0 );\nvec3 dirSpecular = vec3( 0.0 );\nfor( int i = 0; i < MAX_DIR_LIGHTS; i ++ ) {\nvec4 lDirection = viewMatrix * vec4( directionalLightDirection[ i ], 0.0 );\nvec3 dirVector = normalize( lDirection.xyz );\nvec3 dirHalfVector = normalize( lDirection.xyz + viewPosition );\nfloat dirDotNormalHalf = max( dot( normal, dirHalfVector ), 0.0 );\nfloat dirDiffuseWeight = max( dot( normal, dirVector ), 0.0 );\nfloat dirSpecularWeight = pow( dirDotNormalHalf, shininess );\n#ifdef PHYSICALLY_BASED_SHADING\nvec3 schlick = specular + vec3( 1.0 - specular ) * pow( dot( dirVector, dirHalfVector ), 5.0 );\ndirSpecular += schlick * directionalLightColor[ i ] * dirSpecularWeight * dirDiffuseWeight;\n#else\ndirSpecular += specular * directionalLightColor[ i ] * dirSpecularWeight * dirDiffuseWeight;\n#endif\ndirDiffuse  += diffuse * directionalLightColor[ i ] * dirDiffuseWeight;\n}\n#endif\nvec3 totalDiffuse = vec3( 0.0 );\nvec3 totalSpecular = vec3( 0.0 );\n#if MAX_DIR_LIGHTS > 0\ntotalDiffuse += dirDiffuse;\ntotalSpecular += dirSpecular;\n#endif\n#if MAX_POINT_LIGHTS > 0\ntotalDiffuse += pointDiffuse;\ntotalSpecular += pointSpecular;\n#endif\n#ifdef METAL\ngl_FragColor.xyz = gl_FragColor.xyz * ( totalDiffuse + ambientLightColor * ambient + totalSpecular );\n#else\ngl_FragColor.xyz = gl_FragColor.xyz * ( totalDiffuse + ambientLightColor * ambient ) + totalSpecular;\n#endif",
color_pars_fragment:"#ifdef USE_COLOR\nvarying vec3 vColor;\n#endif",color_fragment:"#ifdef USE_COLOR\ngl_FragColor = gl_FragColor * vec4( vColor, opacity );\n#endif",color_pars_vertex:"#ifdef USE_COLOR\nvarying vec3 vColor;\n#endif",color_vertex:"#ifdef USE_COLOR\n#ifdef GAMMA_INPUT\nvColor = color * color;\n#else\nvColor = color;\n#endif\n#endif",skinning_pars_vertex:"#ifdef USE_SKINNING\nuniform mat4 boneGlobalMatrices[ MAX_BONES ];\n#endif",skinning_vertex:"#ifdef USE_SKINNING\ngl_Position  = ( boneGlobalMatrices[ int( skinIndex.x ) ] * skinVertexA ) * skinWeight.x;\ngl_Position += ( boneGlobalMatrices[ int( skinIndex.y ) ] * skinVertexB ) * skinWeight.y;\ngl_Position  = projectionMatrix * viewMatrix * objectMatrix * gl_Position;\n#endif",
morphtarget_pars_vertex:"#ifdef USE_MORPHTARGETS\nuniform float morphTargetInfluences[ 8 ];\n#endif",morphtarget_vertex:"#ifdef USE_MORPHTARGETS\nvec3 morphed = vec3( 0.0, 0.0, 0.0 );\nmorphed += ( morphTarget0 - position ) * morphTargetInfluences[ 0 ];\nmorphed += ( morphTarget1 - position ) * morphTargetInfluences[ 1 ];\nmorphed += ( morphTarget2 - position ) * morphTargetInfluences[ 2 ];\nmorphed += ( morphTarget3 - position ) * morphTargetInfluences[ 3 ];\nmorphed += ( morphTarget4 - position ) * morphTargetInfluences[ 4 ];\nmorphed += ( morphTarget5 - position ) * morphTargetInfluences[ 5 ];\nmorphed += ( morphTarget6 - position ) * morphTargetInfluences[ 6 ];\nmorphed += ( morphTarget7 - position ) * morphTargetInfluences[ 7 ];\nmorphed += position;\ngl_Position = projectionMatrix * modelViewMatrix * vec4( morphed, 1.0 );\n#endif",
default_vertex:"#ifndef USE_MORPHTARGETS\n#ifndef USE_SKINNING\ngl_Position = projectionMatrix * mvPosition;\n#endif\n#endif",shadowmap_pars_fragment:"#ifdef USE_SHADOWMAP\nuniform sampler2D shadowMap[ MAX_SHADOWS ];\nuniform float shadowDarkness;\nuniform float shadowBias;\nvarying vec4 vShadowCoord[ MAX_SHADOWS ];\nfloat unpackDepth( const in vec4 rgba_depth ) {\nconst vec4 bit_shift = vec4( 1.0 / ( 256.0 * 256.0 * 256.0 ), 1.0 / ( 256.0 * 256.0 ), 1.0 / 256.0, 1.0 );\nfloat depth = dot( rgba_depth, bit_shift );\nreturn depth;\n}\n#endif",
shadowmap_fragment:"#ifdef USE_SHADOWMAP\n#ifdef SHADOWMAP_SOFT\nconst float xPixelOffset = 1.0 / SHADOWMAP_WIDTH;\nconst float yPixelOffset = 1.0 / SHADOWMAP_HEIGHT;\n#endif\nvec3 shadowColor = vec3( 1.0 );\nfor( int i = 0; i < MAX_SHADOWS; i ++ ) {\nvec3 shadowCoord = vShadowCoord[ i ].xyz / vShadowCoord[ i ].w;\nshadowCoord.z += shadowBias;\nif ( shadowCoord.x >= 0.0 && shadowCoord.x <= 1.0 && shadowCoord.y >= 0.0 && shadowCoord.y <= 1.0 ) {\n#ifdef SHADOWMAP_SOFT\nfloat shadow = 0.0;\nfor ( float y = -1.25; y <= 1.25; y += 1.25 )\nfor ( float x = -1.25; x <= 1.25; x += 1.25 ) {\nvec4 rgbaDepth = texture2D( shadowMap[ i ], vec2( x * xPixelOffset, y * yPixelOffset ) + shadowCoord.xy );\nfloat fDepth = unpackDepth( rgbaDepth );\nif ( fDepth < shadowCoord.z )\nshadow += 1.0;\n}\nshadow /= 9.0;\nshadowColor = shadowColor * vec3( ( 1.0 - shadowDarkness * shadow ) );\n#else\nvec4 rgbaDepth = texture2D( shadowMap[ i ], shadowCoord.xy );\nfloat fDepth = unpackDepth( rgbaDepth );\nif ( fDepth < shadowCoord.z )\nshadowColor = shadowColor * vec3( shadowDarkness );\n#endif\n}\n}\n#ifdef GAMMA_OUTPUT\nshadowColor *= shadowColor;\n#endif\ngl_FragColor.xyz = gl_FragColor.xyz * shadowColor;\n#endif",
shadowmap_pars_vertex:"#ifdef USE_SHADOWMAP\nvarying vec4 vShadowCoord[ MAX_SHADOWS ];\nuniform mat4 shadowMatrix[ MAX_SHADOWS ];\n#endif",shadowmap_vertex:"#ifdef USE_SHADOWMAP\nfor( int i = 0; i < MAX_SHADOWS; i ++ ) {\nvShadowCoord[ i ] = shadowMatrix[ i ] * objectMatrix * vec4( position, 1.0 );\n}\n#endif",alphatest_fragment:"#ifdef ALPHATEST\nif ( gl_FragColor.a < ALPHATEST ) discard;\n#endif",linear_to_gamma_fragment:"#ifdef GAMMA_OUTPUT\ngl_FragColor.xyz = sqrt( gl_FragColor.xyz );\n#endif"};
THREE.UniformsUtils={merge:function(a){var c,b,d,g={};for(c=0;c<a.length;c++)for(b in d=this.clone(a[c]),d)g[b]=d[b];return g},clone:function(a){var c,b,d,g={};for(c in a)for(b in g[c]={},a[c])d=a[c][b],g[c][b]=d instanceof THREE.Color||d instanceof THREE.Vector2||d instanceof THREE.Vector3||d instanceof THREE.Vector4||d instanceof THREE.Matrix4||d instanceof THREE.Texture?d.clone():d instanceof Array?d.slice():d;return g}};
THREE.UniformsLib={common:{diffuse:{type:"c",value:new THREE.Color(15658734)},opacity:{type:"f",value:1},map:{type:"t",value:0,texture:null},offsetRepeat:{type:"v4",value:new THREE.Vector4(0,0,1,1)},lightMap:{type:"t",value:2,texture:null},envMap:{type:"t",value:1,texture:null},flipEnvMap:{type:"f",value:-1},useRefract:{type:"i",value:0},reflectivity:{type:"f",value:1},refractionRatio:{type:"f",value:0.98},combine:{type:"i",value:0},morphTargetInfluences:{type:"f",value:0}},fog:{fogDensity:{type:"f",
value:2.5E-4},fogNear:{type:"f",value:1},fogFar:{type:"f",value:2E3},fogColor:{type:"c",value:new THREE.Color(16777215)}},lights:{ambientLightColor:{type:"fv",value:[]},directionalLightDirection:{type:"fv",value:[]},directionalLightColor:{type:"fv",value:[]},pointLightColor:{type:"fv",value:[]},pointLightPosition:{type:"fv",value:[]},pointLightDistance:{type:"fv1",value:[]}},particle:{psColor:{type:"c",value:new THREE.Color(15658734)},opacity:{type:"f",value:1},size:{type:"f",value:1},scale:{type:"f",
value:1},map:{type:"t",value:0,texture:null},fogDensity:{type:"f",value:2.5E-4},fogNear:{type:"f",value:1},fogFar:{type:"f",value:2E3},fogColor:{type:"c",value:new THREE.Color(16777215)}},shadowmap:{shadowMap:{type:"tv",value:6,texture:[]},shadowMatrix:{type:"m4v",value:[]},shadowBias:{type:"f",value:0.0039},shadowDarkness:{type:"f",value:0.2}}};
THREE.ShaderLib={sprite:{vertexShader:"uniform int useScreenCoordinates;\nuniform int affectedByDistance;\nuniform vec3 screenPosition;\nuniform mat4 modelViewMatrix;\nuniform mat4 projectionMatrix;\nuniform float rotation;\nuniform vec2 scale;\nuniform vec2 alignment;\nuniform vec2 uvOffset;\nuniform vec2 uvScale;\nattribute vec2 position;\nattribute vec2 uv;\nvarying vec2 vUV;\nvoid main() {\nvUV = uvOffset + uv * uvScale;\nvec2 alignedPosition = position + alignment;\nvec2 rotatedPosition;\nrotatedPosition.x = ( cos( rotation ) * alignedPosition.x - sin( rotation ) * alignedPosition.y ) * scale.x;\nrotatedPosition.y = ( sin( rotation ) * alignedPosition.x + cos( rotation ) * alignedPosition.y ) * scale.y;\nvec4 finalPosition;\nif( useScreenCoordinates != 0 ) {\nfinalPosition = vec4( screenPosition.xy + rotatedPosition, screenPosition.z, 1.0 );\n} else {\nfinalPosition = projectionMatrix * modelViewMatrix * vec4( 0.0, 0.0, 0.0, 1.0 );\nfinalPosition.xy += rotatedPosition * ( affectedByDistance == 1 ? 1.0 : finalPosition.z );\n}\ngl_Position = finalPosition;\n}",fragmentShader:"#ifdef GL_ES\nprecision highp float;\n#endif\nuniform vec3 color;\nuniform sampler2D map;\nuniform float opacity;\nvarying vec2 vUV;\nvoid main() {\nvec4 texture = texture2D( map, vUV );\ngl_FragColor = vec4( color * texture.xyz, texture.a * opacity );\n}"},
depth:{uniforms:{mNear:{type:"f",value:1},mFar:{type:"f",value:2E3},opacity:{type:"f",value:1}},vertexShader:"void main() {\ngl_Position = projectionMatrix * modelViewMatrix * vec4( position, 1.0 );\n}",fragmentShader:"uniform float mNear;\nuniform float mFar;\nuniform float opacity;\nvoid main() {\nfloat depth = gl_FragCoord.z / gl_FragCoord.w;\nfloat color = 1.0 - smoothstep( mNear, mFar, depth );\ngl_FragColor = vec4( vec3( color ), opacity );\n}"},normal:{uniforms:{opacity:{type:"f",value:1}},
vertexShader:"varying vec3 vNormal;\nvoid main() {\nvec4 mvPosition = modelViewMatrix * vec4( position, 1.0 );\nvNormal = normalize( normalMatrix * normal );\ngl_Position = projectionMatrix * mvPosition;\n}",fragmentShader:"uniform float opacity;\nvarying vec3 vNormal;\nvoid main() {\ngl_FragColor = vec4( 0.5 * normalize( vNormal ) + 0.5, opacity );\n}"},basic:{uniforms:THREE.UniformsUtils.merge([THREE.UniformsLib.common,THREE.UniformsLib.fog,THREE.UniformsLib.shadowmap]),vertexShader:[THREE.ShaderChunk.map_pars_vertex,
THREE.ShaderChunk.lightmap_pars_vertex,THREE.ShaderChunk.envmap_pars_vertex,THREE.ShaderChunk.color_pars_vertex,THREE.ShaderChunk.skinning_pars_vertex,THREE.ShaderChunk.morphtarget_pars_vertex,THREE.ShaderChunk.shadowmap_pars_vertex,"void main() {\nvec4 mvPosition = modelViewMatrix * vec4( position, 1.0 );",THREE.ShaderChunk.map_vertex,THREE.ShaderChunk.lightmap_vertex,THREE.ShaderChunk.envmap_vertex,THREE.ShaderChunk.color_vertex,THREE.ShaderChunk.skinning_vertex,THREE.ShaderChunk.morphtarget_vertex,
THREE.ShaderChunk.default_vertex,THREE.ShaderChunk.shadowmap_vertex,"}"].join("\n"),fragmentShader:["uniform vec3 diffuse;\nuniform float opacity;",THREE.ShaderChunk.color_pars_fragment,THREE.ShaderChunk.map_pars_fragment,THREE.ShaderChunk.lightmap_pars_fragment,THREE.ShaderChunk.envmap_pars_fragment,THREE.ShaderChunk.fog_pars_fragment,THREE.ShaderChunk.shadowmap_pars_fragment,"void main() {\ngl_FragColor = vec4( diffuse, opacity );",THREE.ShaderChunk.map_fragment,THREE.ShaderChunk.alphatest_fragment,
THREE.ShaderChunk.lightmap_fragment,THREE.ShaderChunk.color_fragment,THREE.ShaderChunk.envmap_fragment,THREE.ShaderChunk.shadowmap_fragment,THREE.ShaderChunk.linear_to_gamma_fragment,THREE.ShaderChunk.fog_fragment,"}"].join("\n")},lambert:{uniforms:THREE.UniformsUtils.merge([THREE.UniformsLib.common,THREE.UniformsLib.fog,THREE.UniformsLib.lights,THREE.UniformsLib.shadowmap,{ambient:{type:"c",value:new THREE.Color(328965)}}]),vertexShader:["varying vec3 vLightWeighting;",THREE.ShaderChunk.map_pars_vertex,
THREE.ShaderChunk.lightmap_pars_vertex,THREE.ShaderChunk.envmap_pars_vertex,THREE.ShaderChunk.lights_lambert_pars_vertex,THREE.ShaderChunk.color_pars_vertex,THREE.ShaderChunk.skinning_pars_vertex,THREE.ShaderChunk.morphtarget_pars_vertex,THREE.ShaderChunk.shadowmap_pars_vertex,"void main() {\nvec4 mvPosition = modelViewMatrix * vec4( position, 1.0 );",THREE.ShaderChunk.map_vertex,THREE.ShaderChunk.lightmap_vertex,THREE.ShaderChunk.envmap_vertex,THREE.ShaderChunk.color_vertex,"vec3 transformedNormal = normalize( normalMatrix * normal );",
THREE.ShaderChunk.lights_lambert_vertex,THREE.ShaderChunk.skinning_vertex,THREE.ShaderChunk.morphtarget_vertex,THREE.ShaderChunk.default_vertex,THREE.ShaderChunk.shadowmap_vertex,"}"].join("\n"),fragmentShader:["uniform float opacity;\nvarying vec3 vLightWeighting;",THREE.ShaderChunk.color_pars_fragment,THREE.ShaderChunk.map_pars_fragment,THREE.ShaderChunk.lightmap_pars_fragment,THREE.ShaderChunk.envmap_pars_fragment,THREE.ShaderChunk.fog_pars_fragment,THREE.ShaderChunk.shadowmap_pars_fragment,"void main() {\ngl_FragColor = vec4( vec3 ( 1.0 ), opacity );",
THREE.ShaderChunk.map_fragment,THREE.ShaderChunk.alphatest_fragment,"gl_FragColor.xyz = gl_FragColor.xyz * vLightWeighting;",THREE.ShaderChunk.lightmap_fragment,THREE.ShaderChunk.color_fragment,THREE.ShaderChunk.envmap_fragment,THREE.ShaderChunk.shadowmap_fragment,THREE.ShaderChunk.linear_to_gamma_fragment,THREE.ShaderChunk.fog_fragment,"}"].join("\n")},phong:{uniforms:THREE.UniformsUtils.merge([THREE.UniformsLib.common,THREE.UniformsLib.fog,THREE.UniformsLib.lights,THREE.UniformsLib.shadowmap,{ambient:{type:"c",
value:new THREE.Color(328965)},specular:{type:"c",value:new THREE.Color(1118481)},shininess:{type:"f",value:30}}]),vertexShader:["varying vec3 vViewPosition;\nvarying vec3 vNormal;",THREE.ShaderChunk.map_pars_vertex,THREE.ShaderChunk.lightmap_pars_vertex,THREE.ShaderChunk.envmap_pars_vertex,THREE.ShaderChunk.lights_phong_pars_vertex,THREE.ShaderChunk.color_pars_vertex,THREE.ShaderChunk.skinning_pars_vertex,THREE.ShaderChunk.morphtarget_pars_vertex,THREE.ShaderChunk.shadowmap_pars_vertex,"void main() {\nvec4 mvPosition = modelViewMatrix * vec4( position, 1.0 );",
THREE.ShaderChunk.map_vertex,THREE.ShaderChunk.lightmap_vertex,THREE.ShaderChunk.envmap_vertex,THREE.ShaderChunk.color_vertex,"#ifndef USE_ENVMAP\nvec4 mPosition = objectMatrix * vec4( position, 1.0 );\n#endif\nvViewPosition = -mvPosition.xyz;\nvec3 transformedNormal = normalMatrix * normal;\nvNormal = transformedNormal;",THREE.ShaderChunk.lights_phong_vertex,THREE.ShaderChunk.skinning_vertex,THREE.ShaderChunk.morphtarget_vertex,THREE.ShaderChunk.default_vertex,THREE.ShaderChunk.shadowmap_vertex,
"}"].join("\n"),fragmentShader:["uniform vec3 diffuse;\nuniform float opacity;\nuniform vec3 ambient;\nuniform vec3 specular;\nuniform float shininess;",THREE.ShaderChunk.color_pars_fragment,THREE.ShaderChunk.map_pars_fragment,THREE.ShaderChunk.lightmap_pars_fragment,THREE.ShaderChunk.envmap_pars_fragment,THREE.ShaderChunk.fog_pars_fragment,THREE.ShaderChunk.lights_phong_pars_fragment,THREE.ShaderChunk.shadowmap_pars_fragment,"void main() {\ngl_FragColor = vec4( vec3 ( 1.0 ), opacity );",THREE.ShaderChunk.map_fragment,
THREE.ShaderChunk.alphatest_fragment,THREE.ShaderChunk.lights_phong_fragment,THREE.ShaderChunk.lightmap_fragment,THREE.ShaderChunk.color_fragment,THREE.ShaderChunk.envmap_fragment,THREE.ShaderChunk.shadowmap_fragment,THREE.ShaderChunk.linear_to_gamma_fragment,THREE.ShaderChunk.fog_fragment,"}"].join("\n")},particle_basic:{uniforms:THREE.UniformsUtils.merge([THREE.UniformsLib.particle,THREE.UniformsLib.shadowmap]),vertexShader:["uniform float size;\nuniform float scale;",THREE.ShaderChunk.color_pars_vertex,
THREE.ShaderChunk.shadowmap_pars_vertex,"void main() {",THREE.ShaderChunk.color_vertex,"vec4 mvPosition = modelViewMatrix * vec4( position, 1.0 );\n#ifdef USE_SIZEATTENUATION\ngl_PointSize = size * ( scale / length( mvPosition.xyz ) );\n#else\ngl_PointSize = size;\n#endif\ngl_Position = projectionMatrix * mvPosition;",THREE.ShaderChunk.shadowmap_vertex,"}"].join("\n"),fragmentShader:["uniform vec3 psColor;\nuniform float opacity;",THREE.ShaderChunk.color_pars_fragment,THREE.ShaderChunk.map_particle_pars_fragment,
THREE.ShaderChunk.fog_pars_fragment,THREE.ShaderChunk.shadowmap_pars_fragment,"void main() {\ngl_FragColor = vec4( psColor, opacity );",THREE.ShaderChunk.map_particle_fragment,THREE.ShaderChunk.alphatest_fragment,THREE.ShaderChunk.color_fragment,THREE.ShaderChunk.shadowmap_fragment,THREE.ShaderChunk.fog_fragment,"}"].join("\n")},depthRGBA:{uniforms:{},vertexShader:[THREE.ShaderChunk.morphtarget_pars_vertex,"void main() {\nvec4 mvPosition = modelViewMatrix * vec4( position, 1.0 );",THREE.ShaderChunk.morphtarget_vertex,
THREE.ShaderChunk.default_vertex,"}"].join("\n"),fragmentShader:"vec4 pack_depth( const in float depth ) {\nconst vec4 bit_shift = vec4( 256.0 * 256.0 * 256.0, 256.0 * 256.0, 256.0, 1.0 );\nconst vec4 bit_mask  = vec4( 0.0, 1.0 / 256.0, 1.0 / 256.0, 1.0 / 256.0 );\nvec4 res = fract( depth * bit_shift );\nres -= res.xxyz * bit_mask;\nreturn res;\n}\nvoid main() {\ngl_FragData[ 0 ] = pack_depth( gl_FragCoord.z );\n}"}};
THREE.WebGLRenderer=function(a){function c(a,b){var c=a.vertices.length,d=b.material;if(d.attributes){if(a.__webglCustomAttributesList===void 0)a.__webglCustomAttributesList=[];for(var g in d.attributes){var f=d.attributes[g];if(!f.__webglInitialized||f.createUniqueBuffers){f.__webglInitialized=!0;var e=1;f.type==="v2"?e=2:f.type==="v3"?e=3:f.type==="v4"?e=4:f.type==="c"&&(e=3);f.size=e;f.array=new Float32Array(c*e);f.buffer=j.createBuffer();f.buffer.belongsToAttribute=g;f.needsUpdate=!0}a.__webglCustomAttributesList.push(f)}}}
function b(a,b){if(a.material&&!(a.material instanceof THREE.MeshFaceMaterial))return a.material;else if(b.materialIndex>=0)return a.geometry.materials[b.materialIndex]}function d(a){if(a instanceof THREE.MeshBasicMaterial&&!a.envMap||a instanceof THREE.MeshDepthMaterial)return!1;return a&&a.shading!==void 0&&a.shading===THREE.SmoothShading?THREE.SmoothShading:THREE.FlatShading}function g(a){if(a.vertexColors)return a.vertexColors;return!1}function f(a){if(a.map||a.lightMap||a instanceof THREE.ShaderMaterial)return!0;
return!1}function e(a,b,c){var d,g,f,e,h=a.vertices;e=h.length;var i=a.colors,m=i.length,k=a.__vertexArray,n=a.__colorArray,l=a.__sortArray,o=a.__dirtyVertices,p=a.__dirtyColors,L=a.__webglCustomAttributesList;if(c.sortParticles){N.multiplySelf(c.matrixWorld);for(d=0;d<e;d++)g=h[d].position,ma.copy(g),N.multiplyVector3(ma),l[d]=[ma.z,d];l.sort(function(a,b){return b[0]-a[0]});for(d=0;d<e;d++)g=h[l[d][1]].position,f=d*3,k[f]=g.x,k[f+1]=g.y,k[f+2]=g.z;for(d=0;d<m;d++)f=d*3,g=i[l[d][1]],n[f]=g.r,n[f+
1]=g.g,n[f+2]=g.b;if(L){i=0;for(m=L.length;i<m;i++)if(h=L[i],h.boundTo===void 0||h.boundTo==="vertices")if(f=0,g=h.value.length,h.size===1)for(d=0;d<g;d++)e=l[d][1],h.array[d]=h.value[e];else if(h.size===2)for(d=0;d<g;d++)e=l[d][1],e=h.value[e],h.array[f]=e.x,h.array[f+1]=e.y,f+=2;else if(h.size===3)if(h.type==="c")for(d=0;d<g;d++)e=l[d][1],e=h.value[e],h.array[f]=e.r,h.array[f+1]=e.g,h.array[f+2]=e.b,f+=3;else for(d=0;d<g;d++)e=l[d][1],e=h.value[e],h.array[f]=e.x,h.array[f+1]=e.y,h.array[f+2]=e.z,
f+=3;else if(h.size===4)for(d=0;d<g;d++)e=l[d][1],e=h.value[e],h.array[f]=e.x,h.array[f+1]=e.y,h.array[f+2]=e.z,h.array[f+3]=e.w,f+=4}}else{if(o)for(d=0;d<e;d++)g=h[d].position,f=d*3,k[f]=g.x,k[f+1]=g.y,k[f+2]=g.z;if(p)for(d=0;d<m;d++)g=i[d],f=d*3,n[f]=g.r,n[f+1]=g.g,n[f+2]=g.b;if(L){i=0;for(m=L.length;i<m;i++)if(h=L[i],h.needsUpdate&&(h.boundTo===void 0||h.boundTo==="vertices"))if(g=h.value.length,f=0,h.size===1)for(d=0;d<g;d++)h.array[d]=h.value[d];else if(h.size===2)for(d=0;d<g;d++)e=h.value[d],
h.array[f]=e.x,h.array[f+1]=e.y,f+=2;else if(h.size===3)if(h.type==="c")for(d=0;d<g;d++)e=h.value[d],h.array[f]=e.r,h.array[f+1]=e.g,h.array[f+2]=e.b,f+=3;else for(d=0;d<g;d++)e=h.value[d],h.array[f]=e.x,h.array[f+1]=e.y,h.array[f+2]=e.z,f+=3;else if(h.size===4)for(d=0;d<g;d++)e=h.value[d],h.array[f]=e.x,h.array[f+1]=e.y,h.array[f+2]=e.z,h.array[f+3]=e.w,f+=4}}if(o||c.sortParticles)j.bindBuffer(j.ARRAY_BUFFER,a.__webglVertexBuffer),j.bufferData(j.ARRAY_BUFFER,k,b);if(p||c.sortParticles)j.bindBuffer(j.ARRAY_BUFFER,
a.__webglColorBuffer),j.bufferData(j.ARRAY_BUFFER,n,b);if(L){i=0;for(m=L.length;i<m;i++)if(h=L[i],h.needsUpdate||c.sortParticles)j.bindBuffer(j.ARRAY_BUFFER,h.buffer),j.bufferData(j.ARRAY_BUFFER,h.array,b)}}function h(a,b,c){if(!a.__webglVertexBuffer)a.__webglVertexBuffer=j.createBuffer();if(!a.__webglNormalBuffer)a.__webglNormalBuffer=j.createBuffer();a.hasPos&&(j.bindBuffer(j.ARRAY_BUFFER,a.__webglVertexBuffer),j.bufferData(j.ARRAY_BUFFER,a.positionArray,j.DYNAMIC_DRAW),j.enableVertexAttribArray(b.attributes.position),
j.vertexAttribPointer(b.attributes.position,3,j.FLOAT,!1,0,0));if(a.hasNormal){j.bindBuffer(j.ARRAY_BUFFER,a.__webglNormalBuffer);if(c===THREE.FlatShading){var d,g,f,e,h,i,m,k,n,l,o=a.count*3;for(l=0;l<o;l+=9)c=a.normalArray,d=c[l],g=c[l+1],f=c[l+2],e=c[l+3],i=c[l+4],k=c[l+5],h=c[l+6],m=c[l+7],n=c[l+8],d=(d+e+h)/3,g=(g+i+m)/3,f=(f+k+n)/3,c[l]=d,c[l+1]=g,c[l+2]=f,c[l+3]=d,c[l+4]=g,c[l+5]=f,c[l+6]=d,c[l+7]=g,c[l+8]=f}j.bufferData(j.ARRAY_BUFFER,a.normalArray,j.DYNAMIC_DRAW);j.enableVertexAttribArray(b.attributes.normal);
j.vertexAttribPointer(b.attributes.normal,3,j.FLOAT,!1,0,0)}j.drawArrays(j.TRIANGLES,0,a.count);a.count=0}function i(a,b,c,d,g,f){if(d.opacity!==0){var e,h,c=u(a,b,c,d,f),b=c.attributes,a=!1,c=g.id*16777215+c.id*2+(d.wireframe?1:0);c!==$&&($=c,a=!0);if(!d.morphTargets&&b.position>=0)a&&(j.bindBuffer(j.ARRAY_BUFFER,g.__webglVertexBuffer),j.vertexAttribPointer(b.position,3,j.FLOAT,!1,0,0));else if(f.morphTargetBase){c=d.program.attributes;f.morphTargetBase!==-1?(j.bindBuffer(j.ARRAY_BUFFER,g.__webglMorphTargetsBuffers[f.morphTargetBase]),
j.vertexAttribPointer(c.position,3,j.FLOAT,!1,0,0)):c.position>=0&&(j.bindBuffer(j.ARRAY_BUFFER,g.__webglVertexBuffer),j.vertexAttribPointer(c.position,3,j.FLOAT,!1,0,0));if(f.morphTargetForcedOrder.length){e=0;var i=f.morphTargetForcedOrder;for(h=f.morphTargetInfluences;e<d.numSupportedMorphTargets&&e<i.length;)j.bindBuffer(j.ARRAY_BUFFER,g.__webglMorphTargetsBuffers[i[e]]),j.vertexAttribPointer(c["morphTarget"+e],3,j.FLOAT,!1,0,0),f.__webglMorphTargetInfluences[e]=h[i[e]],e++}else{var i=[],m=-1,
l=0;h=f.morphTargetInfluences;var k,n=h.length;e=0;for(f.morphTargetBase!==-1&&(i[f.morphTargetBase]=!0);e<d.numSupportedMorphTargets;){for(k=0;k<n;k++)!i[k]&&h[k]>m&&(l=k,m=h[l]);j.bindBuffer(j.ARRAY_BUFFER,g.__webglMorphTargetsBuffers[l]);j.vertexAttribPointer(c["morphTarget"+e],3,j.FLOAT,!1,0,0);f.__webglMorphTargetInfluences[e]=m;i[l]=1;m=-1;e++}}d.program.uniforms.morphTargetInfluences!==null&&j.uniform1fv(d.program.uniforms.morphTargetInfluences,f.__webglMorphTargetInfluences)}if(a){if(g.__webglCustomAttributesList){e=
0;for(h=g.__webglCustomAttributesList.length;e<h;e++)c=g.__webglCustomAttributesList[e],b[c.buffer.belongsToAttribute]>=0&&(j.bindBuffer(j.ARRAY_BUFFER,c.buffer),j.vertexAttribPointer(b[c.buffer.belongsToAttribute],c.size,j.FLOAT,!1,0,0))}b.color>=0&&(j.bindBuffer(j.ARRAY_BUFFER,g.__webglColorBuffer),j.vertexAttribPointer(b.color,3,j.FLOAT,!1,0,0));b.normal>=0&&(j.bindBuffer(j.ARRAY_BUFFER,g.__webglNormalBuffer),j.vertexAttribPointer(b.normal,3,j.FLOAT,!1,0,0));b.tangent>=0&&(j.bindBuffer(j.ARRAY_BUFFER,
g.__webglTangentBuffer),j.vertexAttribPointer(b.tangent,4,j.FLOAT,!1,0,0));b.uv>=0&&(g.__webglUVBuffer?(j.bindBuffer(j.ARRAY_BUFFER,g.__webglUVBuffer),j.vertexAttribPointer(b.uv,2,j.FLOAT,!1,0,0),j.enableVertexAttribArray(b.uv)):j.disableVertexAttribArray(b.uv));b.uv2>=0&&(g.__webglUV2Buffer?(j.bindBuffer(j.ARRAY_BUFFER,g.__webglUV2Buffer),j.vertexAttribPointer(b.uv2,2,j.FLOAT,!1,0,0),j.enableVertexAttribArray(b.uv2)):j.disableVertexAttribArray(b.uv2));d.skinning&&b.skinVertexA>=0&&b.skinVertexB>=
0&&b.skinIndex>=0&&b.skinWeight>=0&&(j.bindBuffer(j.ARRAY_BUFFER,g.__webglSkinVertexABuffer),j.vertexAttribPointer(b.skinVertexA,4,j.FLOAT,!1,0,0),j.bindBuffer(j.ARRAY_BUFFER,g.__webglSkinVertexBBuffer),j.vertexAttribPointer(b.skinVertexB,4,j.FLOAT,!1,0,0),j.bindBuffer(j.ARRAY_BUFFER,g.__webglSkinIndicesBuffer),j.vertexAttribPointer(b.skinIndex,4,j.FLOAT,!1,0,0),j.bindBuffer(j.ARRAY_BUFFER,g.__webglSkinWeightsBuffer),j.vertexAttribPointer(b.skinWeight,4,j.FLOAT,!1,0,0))}f instanceof THREE.Mesh?(d.wireframe?
(d=d.wireframeLinewidth,d!==Ba&&(j.lineWidth(d),Ba=d),a&&j.bindBuffer(j.ELEMENT_ARRAY_BUFFER,g.__webglLineBuffer),j.drawElements(j.LINES,g.__webglLineCount,j.UNSIGNED_SHORT,0)):(a&&j.bindBuffer(j.ELEMENT_ARRAY_BUFFER,g.__webglFaceBuffer),j.drawElements(j.TRIANGLES,g.__webglFaceCount,j.UNSIGNED_SHORT,0)),W.info.render.calls++,W.info.render.vertices+=g.__webglFaceCount,W.info.render.faces+=g.__webglFaceCount/3):f instanceof THREE.Line?(f=f.type===THREE.LineStrip?j.LINE_STRIP:j.LINES,d=d.linewidth,d!==
Ba&&(j.lineWidth(d),Ba=d),j.drawArrays(f,0,g.__webglLineCount),W.info.render.calls++):f instanceof THREE.ParticleSystem?(j.drawArrays(j.POINTS,0,g.__webglParticleCount),W.info.render.calls++):f instanceof THREE.Ribbon&&(j.drawArrays(j.TRIANGLE_STRIP,0,g.__webglVertexCount),W.info.render.calls++)}}function l(a){ha[0].set(a.n41-a.n11,a.n42-a.n12,a.n43-a.n13,a.n44-a.n14);ha[1].set(a.n41+a.n11,a.n42+a.n12,a.n43+a.n13,a.n44+a.n14);ha[2].set(a.n41+a.n21,a.n42+a.n22,a.n43+a.n23,a.n44+a.n24);ha[3].set(a.n41-
a.n21,a.n42-a.n22,a.n43-a.n23,a.n44-a.n24);ha[4].set(a.n41-a.n31,a.n42-a.n32,a.n43-a.n33,a.n44-a.n34);ha[5].set(a.n41+a.n31,a.n42+a.n32,a.n43+a.n33,a.n44+a.n34);for(var b,a=0;a<6;a++)b=ha[a],b.divideScalar(Math.sqrt(b.x*b.x+b.y*b.y+b.z*b.z))}function k(a){for(var b=a.matrixWorld,c=-a.geometry.boundingSphere.radius*Math.max(a.scale.x,Math.max(a.scale.y,a.scale.z)),d=0;d<6;d++)if(a=ha[d].x*b.n14+ha[d].y*b.n24+ha[d].z*b.n34+ha[d].w,a<=c)return!1;return!0}function o(a,b){return b.z-a.z}function p(a){var b,
c,d,g,f,e,m,n,o=0,p=a.lights;Y||(Y=new THREE.PerspectiveCamera(W.shadowCameraFov,W.shadowMapWidth/W.shadowMapHeight,W.shadowCameraNear,W.shadowCameraFar));b=0;for(c=p.length;b<c;b++)if(n=p[b],n.castShadow&&n instanceof THREE.SpotLight){ga=-1;W.shadowMap[o]||(W.shadowMap[o]=new THREE.WebGLRenderTarget(W.shadowMapWidth,W.shadowMapHeight,{minFilter:THREE.LinearFilter,magFilter:THREE.LinearFilter,format:THREE.RGBAFormat}),xa[o]=new THREE.Matrix4);d=W.shadowMap[o];g=xa[o];Y.position.copy(n.position);Y.lookAt(n.target.position);
Y.parent==null&&(console.warn("Camera is not on the Scene. Adding it..."),a.add(Y),this.autoUpdateScene&&a.updateMatrixWorld());Y.matrixWorldInverse.getInverse(Y.matrixWorld);g.set(0.5,0,0,0.5,0,0.5,0,0.5,0,0,0.5,0.5,0,0,0,1);g.multiplySelf(Y.projectionMatrix);g.multiplySelf(Y.matrixWorldInverse);Y.matrixWorldInverse.flattenToArray(la);Y.projectionMatrix.flattenToArray(ca);N.multiply(Y.projectionMatrix,Y.matrixWorldInverse);l(N);U(d);j.clearColor(1,1,1,1);W.clear();j.clearColor(M.r,M.g,M.b,S);g=a.__webglObjects.length;
for(d=0;d<g;d++)if(e=a.__webglObjects[d],n=e.object,e.render=!1,n.visible&&n.castShadow&&(!(n instanceof THREE.Mesh)||!n.frustumCulled||k(n)))n.matrixWorld.flattenToArray(n._objectMatrixArray),B(n,Y,!1),e.render=!0;A(!0);v(THREE.NormalBlending);for(d=0;d<g;d++)if(e=a.__webglObjects[d],e.render)n=e.object,e=e.buffer,F(n),m=n.customDepthMaterial?n.customDepthMaterial:n.geometry.morphTargets.length?ta:va,i(Y,p,null,m,e,n);g=a.__webglObjectsImmediate.length;for(d=0;d<g;d++)e=a.__webglObjectsImmediate[d],
n=e.object,n.visible&&n.castShadow&&(n.matrixAutoUpdate&&n.matrixWorld.flattenToArray(n._objectMatrixArray),$=-1,B(n,Y,!1),F(n),f=u(Y,p,null,va,n),n.immediateRenderCallback?n.immediateRenderCallback(f,j,ha):n.render(function(a){h(a,f,va.shading)}));o++}}function m(a,b,c,d,g,f,e,h){var j,m,n,l;b?(m=a.length-1,l=b=-1):(m=0,b=a.length,l=1);for(var k=m;k!==b;k+=l)if(j=a[k],j.render){m=j.object;n=j.buffer;if(h)j=h;else{j=j[c];if(!j)continue;e&&v(j.blending);A(j.depthTest);x(j.depthWrite);y(j.polygonOffset,
j.polygonOffsetFactor,j.polygonOffsetUnits)}F(m);i(d,g,f,j,n,m)}}function r(a,b,c,d,g,f,e){for(var i,m,n,l,k=0,o=a.length;k<o;k++)if(i=a[k],m=i.object,m.visible){$=-1;if(e)n=e;else{n=i[b];if(!n)continue;f&&v(n.blending);A(n.depthTest);x(n.depthWrite);y(n.polygonOffset,n.polygonOffsetFactor,n.polygonOffsetUnits)}F(m);l=u(c,d,g,n,m);m.immediateRenderCallback?m.immediateRenderCallback(l,j,ha):m.render(function(a){h(a,l,n.shading)})}}function n(a,b,c){a.push({buffer:b,object:c,opaque:null,transparent:null})}
function q(a){for(var b in a.attributes)if(a.attributes[b].needsUpdate)return!0;return!1}function t(a){for(var b in a.attributes)a.attributes[b].needsUpdate=!1}function w(a,b){for(var c=a.length-1;c>=0;c--)a[c].object===b&&a.splice(c,1)}function u(a,b,c,d,g){d.program||W.initMaterial(d,b,c,g);if(d.morphTargets&&!g.__webglMorphTargetInfluences){g.__webglMorphTargetInfluences=new Float32Array(W.maxMorphTargets);for(var f=0,e=W.maxMorphTargets;f<e;f++)g.__webglMorphTargetInfluences[f]=0}var h=!1,f=d.program,
e=f.uniforms,i=d.uniforms;f!==V&&(j.useProgram(f),V=f,h=!0);if(d.id!==ga)ga=d.id,h=!0;if(h){j.uniformMatrix4fv(e.projectionMatrix,!1,ca);if(c&&d.fog)if(i.fogColor.value=c.color,c instanceof THREE.Fog)i.fogNear.value=c.near,i.fogFar.value=c.far;else if(c instanceof THREE.FogExp2)i.fogDensity.value=c.density;if(d instanceof THREE.MeshPhongMaterial||d instanceof THREE.MeshLambertMaterial||d.lights){for(var m,n,l=0,k=0,o=0,p,L,q,r=fa,t=r.directional.colors,Q=r.directional.positions,Z=r.point.colors,w=
r.point.positions,u=r.point.distances,J=0,ea=0,c=m=q=0,h=b.length;c<h;c++)if(m=b[c],n=m.color,p=m.position,L=m.intensity,q=m.distance,m instanceof THREE.AmbientLight)W.gammaInput?(l+=n.r*n.r,k+=n.g*n.g,o+=n.b*n.b):(l+=n.r,k+=n.g,o+=n.b);else if(m instanceof THREE.DirectionalLight)q=J*3,W.gammaInput?(t[q]=n.r*n.r*L*L,t[q+1]=n.g*n.g*L*L,t[q+2]=n.b*n.b*L*L):(t[q]=n.r*L,t[q+1]=n.g*L,t[q+2]=n.b*L),Q[q]=p.x,Q[q+1]=p.y,Q[q+2]=p.z,J+=1;else if(m instanceof THREE.SpotLight)q=J*3,W.gammaInput?(t[q]=n.r*n.r*
L*L,t[q+1]=n.g*n.g*L*L,t[q+2]=n.b*n.b*L*L):(t[q]=n.r*L,t[q+1]=n.g*L,t[q+2]=n.b*L),n=1/p.length(),Q[q]=p.x*n,Q[q+1]=p.y*n,Q[q+2]=p.z*n,J+=1;else if(m instanceof THREE.PointLight)m=ea*3,W.gammaInput?(Z[m]=n.r*n.r*L*L,Z[m+1]=n.g*n.g*L*L,Z[m+2]=n.b*n.b*L*L):(Z[m]=n.r*L,Z[m+1]=n.g*L,Z[m+2]=n.b*L),w[m]=p.x,w[m+1]=p.y,w[m+2]=p.z,u[ea]=q,ea+=1;c=J*3;for(h=t.length;c<h;c++)t[c]=0;c=ea*3;for(h=Z.length;c<h;c++)Z[c]=0;r.point.length=ea;r.directional.length=J;r.ambient[0]=l;r.ambient[1]=k;r.ambient[2]=o;b=fa;
i.ambientLightColor.value=b.ambient;i.directionalLightColor.value=b.directional.colors;i.directionalLightDirection.value=b.directional.positions;i.pointLightColor.value=b.point.colors;i.pointLightPosition.value=b.point.positions;i.pointLightDistance.value=b.point.distances}if(d instanceof THREE.MeshBasicMaterial||d instanceof THREE.MeshLambertMaterial||d instanceof THREE.MeshPhongMaterial)i.opacity.value=d.opacity,W.gammaInput?i.diffuse.value.copyGammaToLinear(d.color):i.diffuse.value=d.color,(i.map.texture=
d.map)&&i.offsetRepeat.value.set(d.map.offset.x,d.map.offset.y,d.map.repeat.x,d.map.repeat.y),i.lightMap.texture=d.lightMap,i.envMap.texture=d.envMap,i.flipEnvMap.value=d.envMap instanceof THREE.WebGLRenderTargetCube?1:-1,i.reflectivity.value=d.reflectivity,i.refractionRatio.value=d.refractionRatio,i.combine.value=d.combine,i.useRefract.value=d.envMap&&d.envMap.mapping instanceof THREE.CubeRefractionMapping;if(d instanceof THREE.LineBasicMaterial)i.diffuse.value=d.color,i.opacity.value=d.opacity;
else if(d instanceof THREE.ParticleBasicMaterial)i.psColor.value=d.color,i.opacity.value=d.opacity,i.size.value=d.size,i.scale.value=O.height/2,i.map.texture=d.map;else if(d instanceof THREE.MeshPhongMaterial)i.shininess.value=d.shininess,W.gammaInput?(i.ambient.value.copyGammaToLinear(d.ambient),i.specular.value.copyGammaToLinear(d.specular)):(i.ambient.value=d.ambient,i.specular.value=d.specular);else if(d instanceof THREE.MeshLambertMaterial)W.gammaInput?i.ambient.value.copyGammaToLinear(d.ambient):
i.ambient.value=d.ambient;else if(d instanceof THREE.MeshDepthMaterial)i.mNear.value=a.near,i.mFar.value=a.far,i.opacity.value=d.opacity;else if(d instanceof THREE.MeshNormalMaterial)i.opacity.value=d.opacity;if(g.receiveShadow&&!d._shadowPass&&i.shadowMatrix){for(b=0;b<xa.length;b++)i.shadowMatrix.value[b]=xa[b],i.shadowMap.texture[b]=W.shadowMap[b];i.shadowDarkness.value=W.shadowMapDarkness;i.shadowBias.value=W.shadowMapBias}b=d.uniformsList;i=0;for(c=b.length;i<c;i++)if(k=f.uniforms[b[i][1]])if(l=
b[i][0],o=l.type,h=l.value,o==="i")j.uniform1i(k,h);else if(o==="f")j.uniform1f(k,h);else if(o==="v2")j.uniform2f(k,h.x,h.y);else if(o==="v3")j.uniform3f(k,h.x,h.y,h.z);else if(o==="v4")j.uniform4f(k,h.x,h.y,h.z,h.w);else if(o==="c")j.uniform3f(k,h.r,h.g,h.b);else if(o==="fv1")j.uniform1fv(k,h);else if(o==="fv")j.uniform3fv(k,h);else if(o==="v3v"){if(!l._array)l._array=new Float32Array(3*h.length);o=0;for(p=h.length;o<p;o++)r=o*3,l._array[r]=h[o].x,l._array[r+1]=h[o].y,l._array[r+2]=h[o].z;j.uniform3fv(k,
l._array)}else if(o==="m4"){if(!l._array)l._array=new Float32Array(16);h.flattenToArray(l._array);j.uniformMatrix4fv(k,!1,l._array)}else if(o==="m4v"){if(!l._array)l._array=new Float32Array(16*h.length);o=0;for(p=h.length;o<p;o++)h[o].flattenToArrayOffset(l._array,o*16);j.uniformMatrix4fv(k,!1,l._array)}else if(o==="t"){if(j.uniform1i(k,h),k=l.texture)if(k.image instanceof Array&&k.image.length===6){if(l=k,l.image.length===6)if(l.needsUpdate){if(!l.image.__webglTextureCube)l.image.__webglTextureCube=
j.createTexture();j.activeTexture(j.TEXTURE0+h);j.bindTexture(j.TEXTURE_CUBE_MAP,l.image.__webglTextureCube);h=s(j.TEXTURE_CUBE_MAP,l,l.image[0]);for(k=0;k<6;k++)j.texImage2D(j.TEXTURE_CUBE_MAP_POSITIVE_X+k,0,j.RGBA,j.RGBA,j.UNSIGNED_BYTE,l.image[k]);h&&j.generateMipmap(j.TEXTURE_CUBE_MAP);l.needsUpdate=!1}else j.activeTexture(j.TEXTURE0+h),j.bindTexture(j.TEXTURE_CUBE_MAP,l.image.__webglTextureCube)}else k instanceof THREE.WebGLRenderTargetCube?(l=k,j.activeTexture(j.TEXTURE0+h),j.bindTexture(j.TEXTURE_CUBE_MAP,
l.__webglTexture)):E(k,h)}else if(o==="tv"){if(!l._array){l._array=[];o=0;for(p=l.texture.length;o<p;o++)l._array[o]=h+o}j.uniform1iv(k,l._array);o=0;for(p=l.texture.length;o<p;o++)(k=l.texture[o])&&E(k,l._array[o])}(d instanceof THREE.ShaderMaterial||d instanceof THREE.MeshPhongMaterial||d.envMap)&&e.cameraPosition!==null&&j.uniform3f(e.cameraPosition,a.position.x,a.position.y,a.position.z);(d instanceof THREE.MeshPhongMaterial||d instanceof THREE.MeshLambertMaterial||d instanceof THREE.ShaderMaterial||
d.skinning)&&e.viewMatrix!==null&&j.uniformMatrix4fv(e.viewMatrix,!1,la);d.skinning&&(j.uniformMatrix4fv(e.cameraInverseMatrix,!1,la),j.uniformMatrix4fv(e.boneGlobalMatrices,!1,g.boneMatrices))}j.uniformMatrix4fv(e.modelViewMatrix,!1,g._modelViewMatrixArray);e.normalMatrix&&j.uniformMatrix3fv(e.normalMatrix,!1,g._normalMatrixArray);(d instanceof THREE.ShaderMaterial||d.envMap||d.skinning||g.receiveShadow)&&e.objectMatrix!==null&&j.uniformMatrix4fv(e.objectMatrix,!1,g._objectMatrixArray);return f}
function B(a,b,c){a._modelViewMatrix.multiplyToArray(b.matrixWorldInverse,a.matrixWorld,a._modelViewMatrixArray);c&&THREE.Matrix4.makeInvert3x3(a._modelViewMatrix).transposeIntoArray(a._normalMatrixArray)}function F(a){if(ra!==a.doubleSided)a.doubleSided?j.disable(j.CULL_FACE):j.enable(j.CULL_FACE),ra=a.doubleSided;if(qa!==a.flipSided)a.flipSided?j.frontFace(j.CW):j.frontFace(j.CCW),qa=a.flipSided}function A(a){oa!==a&&(a?j.enable(j.DEPTH_TEST):j.disable(j.DEPTH_TEST),oa=a)}function x(a){pa!==a&&
(j.depthMask(a),pa=a)}function y(a,b,c){Da!==a&&(a?j.enable(j.POLYGON_OFFSET_FILL):j.disable(j.POLYGON_OFFSET_FILL),Da=a);if(a&&(za!==b||Aa!==c))j.polygonOffset(b,c),za=b,Aa=c}function v(a){if(a!==na){switch(a){case THREE.AdditiveBlending:j.blendEquation(j.FUNC_ADD);j.blendFunc(j.SRC_ALPHA,j.ONE);break;case THREE.SubtractiveBlending:j.blendEquation(j.FUNC_ADD);j.blendFunc(j.ZERO,j.ONE_MINUS_SRC_COLOR);break;case THREE.MultiplyBlending:j.blendEquation(j.FUNC_ADD);j.blendFunc(j.ZERO,j.SRC_COLOR);break;
default:j.blendEquationSeparate(j.FUNC_ADD,j.FUNC_ADD),j.blendFuncSeparate(j.SRC_ALPHA,j.ONE_MINUS_SRC_ALPHA,j.ONE,j.ONE_MINUS_SRC_ALPHA)}na=a}}function J(a,b){var c;a==="fragment"?c=j.createShader(j.FRAGMENT_SHADER):a==="vertex"&&(c=j.createShader(j.VERTEX_SHADER));j.shaderSource(c,b);j.compileShader(c);if(!j.getShaderParameter(c,j.COMPILE_STATUS))return console.error(j.getShaderInfoLog(c)),console.error(b),null;return c}function s(a,b,c){return(c.width&c.width-1)===0&&(c.height&c.height-1)===0?
(j.texParameteri(a,j.TEXTURE_WRAP_S,P(b.wrapS)),j.texParameteri(a,j.TEXTURE_WRAP_T,P(b.wrapT)),j.texParameteri(a,j.TEXTURE_MAG_FILTER,P(b.magFilter)),j.texParameteri(a,j.TEXTURE_MIN_FILTER,P(b.minFilter)),!0):(j.texParameteri(a,j.TEXTURE_WRAP_S,j.CLAMP_TO_EDGE),j.texParameteri(a,j.TEXTURE_WRAP_T,j.CLAMP_TO_EDGE),j.texParameteri(a,j.TEXTURE_MAG_FILTER,K(b.magFilter)),j.texParameteri(a,j.TEXTURE_MIN_FILTER,K(b.minFilter)),!1)}function E(a,b){if(a.needsUpdate){if(!a.__webglInit)a.__webglInit=!0,a.__webglTexture=
j.createTexture(),W.info.memory.textures++;j.activeTexture(j.TEXTURE0+b);j.bindTexture(j.TEXTURE_2D,a.__webglTexture);var c=s(j.TEXTURE_2D,a,a.image);a instanceof THREE.DataTexture?j.texImage2D(j.TEXTURE_2D,0,P(a.format),a.image.width,a.image.height,0,P(a.format),j.UNSIGNED_BYTE,a.image.data):j.texImage2D(j.TEXTURE_2D,0,j.RGBA,j.RGBA,j.UNSIGNED_BYTE,a.image);c&&j.generateMipmap(j.TEXTURE_2D);a.needsUpdate=!1;if(a.onUpdated)a.onUpdated()}else j.activeTexture(j.TEXTURE0+b),j.bindTexture(j.TEXTURE_2D,
a.__webglTexture)}function R(a,b){j.bindRenderbuffer(j.RENDERBUFFER,a);b.depthBuffer&&!b.stencilBuffer?(j.renderbufferStorage(j.RENDERBUFFER,j.DEPTH_COMPONENT16,b.width,b.height),j.framebufferRenderbuffer(j.FRAMEBUFFER,j.DEPTH_ATTACHMENT,j.RENDERBUFFER,a)):b.depthBuffer&&b.stencilBuffer?(j.renderbufferStorage(j.RENDERBUFFER,j.DEPTH_STENCIL,b.width,b.height),j.framebufferRenderbuffer(j.FRAMEBUFFER,j.DEPTH_STENCIL_ATTACHMENT,j.RENDERBUFFER,a)):j.renderbufferStorage(j.RENDERBUFFER,j.RGBA4,b.width,b.height)}
function U(a){var b=a instanceof THREE.WebGLRenderTargetCube;if(a&&!a.__webglFramebuffer){if(a.depthBuffer===void 0)a.depthBuffer=!0;if(a.stencilBuffer===void 0)a.stencilBuffer=!0;a.__webglTexture=j.createTexture();if(b){a.__webglFramebuffer=[];a.__webglRenderbuffer=[];j.bindTexture(j.TEXTURE_CUBE_MAP,a.__webglTexture);s(j.TEXTURE_CUBE_MAP,a,a);for(var c=0;c<6;c++){a.__webglFramebuffer[c]=j.createFramebuffer();a.__webglRenderbuffer[c]=j.createRenderbuffer();j.texImage2D(j.TEXTURE_CUBE_MAP_POSITIVE_X+
c,0,P(a.format),a.width,a.height,0,P(a.format),P(a.type),null);var d=a,g=j.TEXTURE_CUBE_MAP_POSITIVE_X+c;j.bindFramebuffer(j.FRAMEBUFFER,a.__webglFramebuffer[c]);j.framebufferTexture2D(j.FRAMEBUFFER,j.COLOR_ATTACHMENT0,g,d.__webglTexture,0);R(a.__webglRenderbuffer[c],a)}}else a.__webglFramebuffer=j.createFramebuffer(),a.__webglRenderbuffer=j.createRenderbuffer(),j.bindTexture(j.TEXTURE_2D,a.__webglTexture),s(j.TEXTURE_2D,a,a),j.texImage2D(j.TEXTURE_2D,0,P(a.format),a.width,a.height,0,P(a.format),
P(a.type),null),c=j.TEXTURE_2D,j.bindFramebuffer(j.FRAMEBUFFER,a.__webglFramebuffer),j.framebufferTexture2D(j.FRAMEBUFFER,j.COLOR_ATTACHMENT0,c,a.__webglTexture,0),R(a.__webglRenderbuffer,a);b?j.bindTexture(j.TEXTURE_CUBE_MAP,null):j.bindTexture(j.TEXTURE_2D,null);j.bindRenderbuffer(j.RENDERBUFFER,null);j.bindFramebuffer(j.FRAMEBUFFER,null)}a?(b=b?a.__webglFramebuffer[a.activeCubeFace]:a.__webglFramebuffer,c=a.width,a=a.height,g=d=0):(b=null,c=Q,a=ea,d=L,g=Z);b!==da&&(j.bindFramebuffer(j.FRAMEBUFFER,
b),j.viewport(d,g,c,a),da=b)}function K(a){switch(a){case THREE.NearestFilter:case THREE.NearestMipMapNearestFilter:case THREE.NearestMipMapLinearFilter:return j.NEAREST;default:return j.LINEAR}}function P(a){switch(a){case THREE.RepeatWrapping:return j.REPEAT;case THREE.ClampToEdgeWrapping:return j.CLAMP_TO_EDGE;case THREE.MirroredRepeatWrapping:return j.MIRRORED_REPEAT;case THREE.NearestFilter:return j.NEAREST;case THREE.NearestMipMapNearestFilter:return j.NEAREST_MIPMAP_NEAREST;case THREE.NearestMipMapLinearFilter:return j.NEAREST_MIPMAP_LINEAR;
case THREE.LinearFilter:return j.LINEAR;case THREE.LinearMipMapNearestFilter:return j.LINEAR_MIPMAP_NEAREST;case THREE.LinearMipMapLinearFilter:return j.LINEAR_MIPMAP_LINEAR;case THREE.ByteType:return j.BYTE;case THREE.UnsignedByteType:return j.UNSIGNED_BYTE;case THREE.ShortType:return j.SHORT;case THREE.UnsignedShortType:return j.UNSIGNED_SHORT;case THREE.IntType:return j.INT;case THREE.UnsignedShortType:return j.UNSIGNED_INT;case THREE.FloatType:return j.FLOAT;case THREE.AlphaFormat:return j.ALPHA;
case THREE.RGBFormat:return j.RGB;case THREE.RGBAFormat:return j.RGBA;case THREE.LuminanceFormat:return j.LUMINANCE;case THREE.LuminanceAlphaFormat:return j.LUMINANCE_ALPHA}return 0}var a=a||{},O=a.canvas!==void 0?a.canvas:document.createElement("canvas"),aa=a.precision!==void 0?a.precision:"highp",H=a.antialias!==void 0?a.antialias:!1,G=a.stencil!==void 0?a.stencil:!0,I=a.preserveDrawingBuffer!==void 0?a.preserveDrawingBuffer:!1,M=a.clearColor!==void 0?new THREE.Color(a.clearColor):new THREE.Color(0),
S=a.clearAlpha!==void 0?a.clearAlpha:0,ba=a.maxLights!==void 0?a.maxLights:4;this.domElement=O;this.context=null;this.autoUpdateScene=this.autoUpdateObjects=this.sortObjects=this.autoClearStencil=this.autoClearDepth=this.autoClearColor=this.autoClear=!0;this.physicallyBasedShading=this.gammaOutput=this.gammaInput=!1;this.shadowMapBias=0.0039;this.shadowMapDarkness=0.5;this.shadowMapHeight=this.shadowMapWidth=512;this.shadowCameraNear=1;this.shadowCameraFar=5E3;this.shadowCameraFov=50;this.shadowMap=
[];this.shadowMapEnabled=!1;this.shadowMapSoft=this.shadowMapAutoUpdate=!0;this.maxMorphTargets=8;this.info={memory:{programs:0,geometries:0,textures:0},render:{calls:0,vertices:0,faces:0}};var W=this,j,X=[],V=null,da=null,ga=-1,$=null,ua=0,ra=null,qa=null,na=null,oa=null,pa=null,Da=null,za=null,Aa=null,Ba=null,L=0,Z=0,Q=0,ea=0,ha=[new THREE.Vector4,new THREE.Vector4,new THREE.Vector4,new THREE.Vector4,new THREE.Vector4,new THREE.Vector4],N=new THREE.Matrix4,ca=new Float32Array(16),la=new Float32Array(16),
ma=new THREE.Vector4,fa={ambient:[0,0,0],directional:{length:0,colors:[],positions:[]},point:{length:0,colors:[],positions:[],distances:[]}},Y,xa=[],va,ta,T={},wa=!1;j=function(){var a;try{if(!(a=O.getContext("experimental-webgl",{antialias:H,stencil:G,preserveDrawingBuffer:I})))throw"Error creating WebGL context.";console.log(navigator.userAgent+" | "+a.getParameter(a.VERSION)+" | "+a.getParameter(a.VENDOR)+" | "+a.getParameter(a.RENDERER)+" | "+a.getParameter(a.SHADING_LANGUAGE_VERSION))}catch(b){console.error(b)}return a}();
j.clearColor(0,0,0,1);j.clearDepth(1);j.clearStencil(0);j.enable(j.DEPTH_TEST);j.depthFunc(j.LEQUAL);j.frontFace(j.CCW);j.cullFace(j.BACK);j.enable(j.CULL_FACE);j.enable(j.BLEND);j.blendEquation(j.FUNC_ADD);j.blendFunc(j.SRC_ALPHA,j.ONE_MINUS_SRC_ALPHA);j.clearColor(M.r,M.g,M.b,S);(function(){T.vertices=new Float32Array(16);T.faces=new Uint16Array(6);var a=0;T.vertices[a++]=-1;T.vertices[a++]=-1;T.vertices[a++]=0;T.vertices[a++]=1;T.vertices[a++]=1;T.vertices[a++]=-1;T.vertices[a++]=1;T.vertices[a++]=
1;T.vertices[a++]=1;T.vertices[a++]=1;T.vertices[a++]=1;T.vertices[a++]=0;T.vertices[a++]=-1;T.vertices[a++]=1;T.vertices[a++]=0;a=T.vertices[a++]=0;T.faces[a++]=0;T.faces[a++]=1;T.faces[a++]=2;T.faces[a++]=0;T.faces[a++]=2;T.faces[a++]=3;T.vertexBuffer=j.createBuffer();T.elementBuffer=j.createBuffer();j.bindBuffer(j.ARRAY_BUFFER,T.vertexBuffer);j.bufferData(j.ARRAY_BUFFER,T.vertices,j.STATIC_DRAW);j.bindBuffer(j.ELEMENT_ARRAY_BUFFER,T.elementBuffer);j.bufferData(j.ELEMENT_ARRAY_BUFFER,T.faces,j.STATIC_DRAW);
T.program=j.createProgram();j.attachShader(T.program,J("fragment",THREE.ShaderLib.sprite.fragmentShader));j.attachShader(T.program,J("vertex",THREE.ShaderLib.sprite.vertexShader));j.linkProgram(T.program);T.attributes={};T.uniforms={};T.attributes.position=j.getAttribLocation(T.program,"position");T.attributes.uv=j.getAttribLocation(T.program,"uv");T.uniforms.uvOffset=j.getUniformLocation(T.program,"uvOffset");T.uniforms.uvScale=j.getUniformLocation(T.program,"uvScale");T.uniforms.rotation=j.getUniformLocation(T.program,
"rotation");T.uniforms.scale=j.getUniformLocation(T.program,"scale");T.uniforms.alignment=j.getUniformLocation(T.program,"alignment");T.uniforms.color=j.getUniformLocation(T.program,"color");T.uniforms.map=j.getUniformLocation(T.program,"map");T.uniforms.opacity=j.getUniformLocation(T.program,"opacity");T.uniforms.useScreenCoordinates=j.getUniformLocation(T.program,"useScreenCoordinates");T.uniforms.affectedByDistance=j.getUniformLocation(T.program,"affectedByDistance");T.uniforms.screenPosition=
j.getUniformLocation(T.program,"screenPosition");T.uniforms.modelViewMatrix=j.getUniformLocation(T.program,"modelViewMatrix");T.uniforms.projectionMatrix=j.getUniformLocation(T.program,"projectionMatrix")})();(function(){var a=THREE.ShaderLib.depthRGBA,b=THREE.UniformsUtils.clone(a.uniforms);va=new THREE.ShaderMaterial({fragmentShader:a.fragmentShader,vertexShader:a.vertexShader,uniforms:b});ta=new THREE.ShaderMaterial({fragmentShader:a.fragmentShader,vertexShader:a.vertexShader,uniforms:b,morphTargets:!0});
va._shadowPass=!0;ta._shadowPass=!0})();this.context=j;var ya=j.getParameter(j.MAX_VERTEX_TEXTURE_IMAGE_UNITS)>0;this.getContext=function(){return j};this.supportsVertexTextures=function(){return ya};this.setSize=function(a,b){O.width=a;O.height=b;this.setViewport(0,0,O.width,O.height)};this.setViewport=function(a,b,c,d){L=a;Z=b;Q=c;ea=d;j.viewport(L,Z,Q,ea)};this.setScissor=function(a,b,c,d){j.scissor(a,b,c,d)};this.enableScissorTest=function(a){a?j.enable(j.SCISSOR_TEST):j.disable(j.SCISSOR_TEST)};
this.setClearColorHex=function(a,b){M.setHex(a);S=b;j.clearColor(M.r,M.g,M.b,S)};this.setClearColor=function(a,b){M.copy(a);S=b;j.clearColor(M.r,M.g,M.b,S)};this.getClearColor=function(){return M};this.getClearAlpha=function(){return S};this.clear=function(a,b,c){var d=0;if(a===void 0||a)d|=j.COLOR_BUFFER_BIT;if(b===void 0||b)d|=j.DEPTH_BUFFER_BIT;if(c===void 0||c)d|=j.STENCIL_BUFFER_BIT;j.clear(d)};this.clearTarget=function(a,b,c,d){U(a);this.clear(b,c,d)};this.deallocateObject=function(a){if(a.__webglInit)if(a.__webglInit=
!1,delete a._modelViewMatrix,delete a._normalMatrixArray,delete a._modelViewMatrixArray,delete a._objectMatrixArray,a instanceof THREE.Mesh)for(var b in a.geometry.geometryGroups){var c=a.geometry.geometryGroups[b];j.deleteBuffer(c.__webglVertexBuffer);j.deleteBuffer(c.__webglNormalBuffer);j.deleteBuffer(c.__webglTangentBuffer);j.deleteBuffer(c.__webglColorBuffer);j.deleteBuffer(c.__webglUVBuffer);j.deleteBuffer(c.__webglUV2Buffer);j.deleteBuffer(c.__webglSkinVertexABuffer);j.deleteBuffer(c.__webglSkinVertexBBuffer);
j.deleteBuffer(c.__webglSkinIndicesBuffer);j.deleteBuffer(c.__webglSkinWeightsBuffer);j.deleteBuffer(c.__webglFaceBuffer);j.deleteBuffer(c.__webglLineBuffer);if(c.numMorphTargets)for(var d=0,g=c.numMorphTargets;d<g;d++)j.deleteBuffer(c.__webglMorphTargetsBuffers[d]);if(c.__webglCustomAttributesList)for(d in d=void 0,c.__webglCustomAttributesList)j.deleteBuffer(c.__webglCustomAttributesList[d].buffer);W.info.memory.geometries--}else if(a instanceof THREE.Ribbon)a=a.geometry,j.deleteBuffer(a.__webglVertexBuffer),
j.deleteBuffer(a.__webglColorBuffer),W.info.memory.geometries--;else if(a instanceof THREE.Line)a=a.geometry,j.deleteBuffer(a.__webglVertexBuffer),j.deleteBuffer(a.__webglColorBuffer),W.info.memory.geometries--;else if(a instanceof THREE.ParticleSystem)a=a.geometry,j.deleteBuffer(a.__webglVertexBuffer),j.deleteBuffer(a.__webglColorBuffer),W.info.memory.geometries--};this.deallocateTexture=function(a){if(a.__webglInit)a.__webglInit=!1,j.deleteTexture(a.__webglTexture),W.info.memory.textures--};this.updateShadowMap=
function(a,b){p(a,b)};this.render=function(a,b,c,d){var g,f,e,h,i=a.lights,n=a.fog;ga=-1;this.autoUpdateObjects&&this.initWebGLObjects(a);b.parent===void 0&&(console.warn("DEPRECATED: Camera hasn't been added to a Scene. Adding it..."),a.add(b));this.autoUpdateScene&&a.updateMatrixWorld();this.shadowMapEnabled&&this.shadowMapAutoUpdate&&p(a,b);W.info.render.calls=0;W.info.render.vertices=0;W.info.render.faces=0;b.matrixWorldInverse.getInverse(b.matrixWorld);b.matrixWorldInverse.flattenToArray(la);
b.projectionMatrix.flattenToArray(ca);N.multiply(b.projectionMatrix,b.matrixWorldInverse);l(N);U(c);(this.autoClear||d)&&this.clear(this.autoClearColor,this.autoClearDepth,this.autoClearStencil);h=a.__webglObjects;d=0;for(g=h.length;d<g;d++)if(f=h[d],e=f.object,f.render=!1,e.visible&&(!(e instanceof THREE.Mesh)||!e.frustumCulled||k(e))){e.matrixWorld.flattenToArray(e._objectMatrixArray);B(e,b,!0);var L=f,q=L.object,t=L.buffer,Z=void 0,Z=Z=void 0,Z=q.material;if(Z instanceof THREE.MeshFaceMaterial){if(Z=
t.materialIndex,Z>=0)Z=q.geometry.materials[Z],Z.transparent?(L.transparent=Z,L.opaque=null):(L.opaque=Z,L.transparent=null)}else if(Z)Z.transparent?(L.transparent=Z,L.opaque=null):(L.opaque=Z,L.transparent=null);f.render=!0;if(this.sortObjects)e.renderDepth?f.z=e.renderDepth:(ma.copy(e.position),N.multiplyVector3(ma),f.z=ma.z)}this.sortObjects&&h.sort(o);h=a.__webglObjectsImmediate;d=0;for(g=h.length;d<g;d++)if(f=h[d],e=f.object,e.visible)e.matrixAutoUpdate&&e.matrixWorld.flattenToArray(e._objectMatrixArray),
B(e,b,!0),e=f.object.material,e.transparent?(f.transparent=e,f.opaque=null):(f.opaque=e,f.transparent=null);a.overrideMaterial?(v(a.overrideMaterial.blending),A(a.overrideMaterial.depthTest),x(a.overrideMaterial.depthWrite),y(a.overrideMaterial.polygonOffset,a.overrideMaterial.polygonOffsetFactor,a.overrideMaterial.polygonOffsetUnits),m(a.__webglObjects,!1,"",b,i,n,!0,a.overrideMaterial),r(a.__webglObjectsImmediate,"",b,i,n,!1,a.overrideMaterial)):(v(THREE.NormalBlending),m(a.__webglObjects,!0,"opaque",
b,i,n,!1),r(a.__webglObjectsImmediate,"opaque",b,i,n,!1),m(a.__webglObjects,!1,"transparent",b,i,n,!0),r(a.__webglObjectsImmediate,"transparent",b,i,n,!0));if(a.__webglSprites.length){e=T.attributes;i=T.uniforms;n=ea/Q;d=[];g=Q*0.5;h=ea*0.5;f=!0;j.useProgram(T.program);V=T.program;$=oa=na=-1;wa||(j.enableVertexAttribArray(T.attributes.position),j.enableVertexAttribArray(T.attributes.uv),wa=!0);j.disable(j.CULL_FACE);j.enable(j.BLEND);j.depthMask(!0);j.bindBuffer(j.ARRAY_BUFFER,T.vertexBuffer);j.vertexAttribPointer(e.position,
2,j.FLOAT,!1,16,0);j.vertexAttribPointer(e.uv,2,j.FLOAT,!1,16,8);j.bindBuffer(j.ELEMENT_ARRAY_BUFFER,T.elementBuffer);j.uniformMatrix4fv(i.projectionMatrix,!1,ca);j.activeTexture(j.TEXTURE0);j.uniform1i(i.map,0);e=0;for(L=a.__webglSprites.length;e<L;e++)if(q=a.__webglSprites[e],q.visible&&q.opacity!==0)q.useScreenCoordinates?q.z=-q.position.z:(q._modelViewMatrix.multiplyToArray(b.matrixWorldInverse,q.matrixWorld,q._modelViewMatrixArray),q.z=-q._modelViewMatrix.n34);a.__webglSprites.sort(o);e=0;for(L=
a.__webglSprites.length;e<L;e++)q=a.__webglSprites[e],q.visible&&q.opacity!==0&&q.map&&q.map.image&&q.map.image.width&&(q.useScreenCoordinates?(j.uniform1i(i.useScreenCoordinates,1),j.uniform3f(i.screenPosition,(q.position.x-g)/g,(h-q.position.y)/h,Math.max(0,Math.min(1,q.position.z)))):(j.uniform1i(i.useScreenCoordinates,0),j.uniform1i(i.affectedByDistance,q.affectedByDistance?1:0),j.uniformMatrix4fv(i.modelViewMatrix,!1,q._modelViewMatrixArray)),b=q.map.image.width/(q.scaleByViewport?ea:1),d[0]=
b*n*q.scale.x,d[1]=b*q.scale.y,j.uniform2f(i.uvScale,q.uvScale.x,q.uvScale.y),j.uniform2f(i.uvOffset,q.uvOffset.x,q.uvOffset.y),j.uniform2f(i.alignment,q.alignment.x,q.alignment.y),j.uniform1f(i.opacity,q.opacity),j.uniform3f(i.color,q.color.r,q.color.g,q.color.b),j.uniform1f(i.rotation,q.rotation),j.uniform2fv(i.scale,d),q.mergeWith3D&&!f?(j.enable(j.DEPTH_TEST),f=!0):!q.mergeWith3D&&f&&(j.disable(j.DEPTH_TEST),f=!1),v(q.blending),E(q.map,0),j.drawElements(j.TRIANGLES,6,j.UNSIGNED_SHORT,0));j.enable(j.CULL_FACE);
j.enable(j.DEPTH_TEST);j.depthMask(pa)}c&&c.minFilter!==THREE.NearestFilter&&c.minFilter!==THREE.LinearFilter&&(c instanceof THREE.WebGLRenderTargetCube?(j.bindTexture(j.TEXTURE_CUBE_MAP,c.__webglTexture),j.generateMipmap(j.TEXTURE_CUBE_MAP),j.bindTexture(j.TEXTURE_CUBE_MAP,null)):(j.bindTexture(j.TEXTURE_2D,c.__webglTexture),j.generateMipmap(j.TEXTURE_2D),j.bindTexture(j.TEXTURE_2D,null)))};this.initWebGLObjects=function(a){if(!a.__webglObjects)a.__webglObjects=[],a.__webglObjectsImmediate=[],a.__webglSprites=
[];for(;a.__objectsAdded.length;){var h=a.__objectsAdded[0],i=a,m=void 0,l=void 0,k=void 0;if(!h.__webglInit)if(h.__webglInit=!0,h._modelViewMatrix=new THREE.Matrix4,h._normalMatrixArray=new Float32Array(9),h._modelViewMatrixArray=new Float32Array(16),h._objectMatrixArray=new Float32Array(16),h.matrixWorld.flattenToArray(h._objectMatrixArray),h instanceof THREE.Mesh){l=h.geometry;if(l.geometryGroups===void 0){var k=l,o=void 0,p=void 0,L=void 0,r=void 0,Q=void 0,Z=void 0,s=void 0,u={},J=k.morphTargets.length;
k.geometryGroups={};o=0;for(p=k.faces.length;o<p;o++)L=k.faces[o],r=L.materialIndex,Z=r!==void 0?r:-1,u[Z]===void 0&&(u[Z]={hash:Z,counter:0}),s=u[Z].hash+"_"+u[Z].counter,k.geometryGroups[s]===void 0&&(k.geometryGroups[s]={faces3:[],faces4:[],materialIndex:r,vertices:0,numMorphTargets:J}),Q=L instanceof THREE.Face3?3:4,k.geometryGroups[s].vertices+Q>65535&&(u[Z].counter+=1,s=u[Z].hash+"_"+u[Z].counter,k.geometryGroups[s]===void 0&&(k.geometryGroups[s]={faces3:[],faces4:[],materialIndex:r,vertices:0,
numMorphTargets:J})),L instanceof THREE.Face3?k.geometryGroups[s].faces3.push(o):k.geometryGroups[s].faces4.push(o),k.geometryGroups[s].vertices+=Q;k.geometryGroupsList=[];o=void 0;for(o in k.geometryGroups)k.geometryGroups[o].id=ua++,k.geometryGroupsList.push(k.geometryGroups[o])}for(m in l.geometryGroups)if(k=l.geometryGroups[m],!k.__webglVertexBuffer){o=k;o.__webglVertexBuffer=j.createBuffer();o.__webglNormalBuffer=j.createBuffer();o.__webglTangentBuffer=j.createBuffer();o.__webglColorBuffer=j.createBuffer();
o.__webglUVBuffer=j.createBuffer();o.__webglUV2Buffer=j.createBuffer();o.__webglSkinVertexABuffer=j.createBuffer();o.__webglSkinVertexBBuffer=j.createBuffer();o.__webglSkinIndicesBuffer=j.createBuffer();o.__webglSkinWeightsBuffer=j.createBuffer();o.__webglFaceBuffer=j.createBuffer();o.__webglLineBuffer=j.createBuffer();if(o.numMorphTargets){L=p=void 0;o.__webglMorphTargetsBuffers=[];p=0;for(L=o.numMorphTargets;p<L;p++)o.__webglMorphTargetsBuffers.push(j.createBuffer())}W.info.memory.geometries++;
r=h;Q=r.geometry;p=k.faces3;Z=k.faces4;o=p.length*3+Z.length*4;L=p.length*1+Z.length*2;Z=p.length*3+Z.length*4;p=b(r,k);s=f(p);u=d(p);J=g(p);k.__vertexArray=new Float32Array(o*3);if(u)k.__normalArray=new Float32Array(o*3);if(Q.hasTangents)k.__tangentArray=new Float32Array(o*4);if(J)k.__colorArray=new Float32Array(o*3);if(s){if(Q.faceUvs.length>0||Q.faceVertexUvs.length>0)k.__uvArray=new Float32Array(o*2);if(Q.faceUvs.length>1||Q.faceVertexUvs.length>1)k.__uv2Array=new Float32Array(o*2)}if(r.geometry.skinWeights.length&&
r.geometry.skinIndices.length)k.__skinVertexAArray=new Float32Array(o*4),k.__skinVertexBArray=new Float32Array(o*4),k.__skinIndexArray=new Float32Array(o*4),k.__skinWeightArray=new Float32Array(o*4);k.__faceArray=new Uint16Array(L*3);k.__lineArray=new Uint16Array(Z*2);if(k.numMorphTargets){k.__morphTargetsArrays=[];r=0;for(Q=k.numMorphTargets;r<Q;r++)k.__morphTargetsArrays.push(new Float32Array(o*3))}k.__webglFaceCount=L*3;k.__webglLineCount=Z*2;if(p.attributes){if(k.__webglCustomAttributesList===
void 0)k.__webglCustomAttributesList=[];L=void 0;for(L in p.attributes){var r=p.attributes[L],Q={},ea;for(ea in r)Q[ea]=r[ea];if(!Q.__webglInitialized||Q.createUniqueBuffers)Q.__webglInitialized=!0,Z=1,Q.type==="v2"?Z=2:Q.type==="v3"?Z=3:Q.type==="v4"?Z=4:Q.type==="c"&&(Z=3),Q.size=Z,Q.array=new Float32Array(o*Z),Q.buffer=j.createBuffer(),Q.buffer.belongsToAttribute=L,r.needsUpdate=!0,Q.__original=r;k.__webglCustomAttributesList.push(Q)}}k.__inittedArrays=!0;l.__dirtyVertices=!0;l.__dirtyMorphTargets=
!0;l.__dirtyElements=!0;l.__dirtyUvs=!0;l.__dirtyNormals=!0;l.__dirtyTangents=!0;l.__dirtyColors=!0}}else if(h instanceof THREE.Ribbon){if(l=h.geometry,!l.__webglVertexBuffer)k=l,k.__webglVertexBuffer=j.createBuffer(),k.__webglColorBuffer=j.createBuffer(),W.info.memory.geometries++,k=l,o=k.vertices.length,k.__vertexArray=new Float32Array(o*3),k.__colorArray=new Float32Array(o*3),k.__webglVertexCount=o,l.__dirtyVertices=!0,l.__dirtyColors=!0}else if(h instanceof THREE.Line){if(l=h.geometry,!l.__webglVertexBuffer)k=
l,k.__webglVertexBuffer=j.createBuffer(),k.__webglColorBuffer=j.createBuffer(),W.info.memory.geometries++,k=l,o=h,p=k.vertices.length,k.__vertexArray=new Float32Array(p*3),k.__colorArray=new Float32Array(p*3),k.__webglLineCount=p,c(k,o),l.__dirtyVertices=!0,l.__dirtyColors=!0}else if(h instanceof THREE.ParticleSystem&&(l=h.geometry,!l.__webglVertexBuffer))k=l,k.__webglVertexBuffer=j.createBuffer(),k.__webglColorBuffer=j.createBuffer(),W.info.geometries++,k=l,o=h,p=k.vertices.length,k.__vertexArray=
new Float32Array(p*3),k.__colorArray=new Float32Array(p*3),k.__sortArray=[],k.__webglParticleCount=p,c(k,o),l.__dirtyVertices=!0,l.__dirtyColors=!0;if(!h.__webglActive){if(h instanceof THREE.Mesh)for(m in l=h.geometry,l.geometryGroups)k=l.geometryGroups[m],n(i.__webglObjects,k,h);else h instanceof THREE.Ribbon||h instanceof THREE.Line||h instanceof THREE.ParticleSystem?(l=h.geometry,n(i.__webglObjects,l,h)):THREE.MarchingCubes!==void 0&&h instanceof THREE.MarchingCubes||h.immediateRenderCallback?
i.__webglObjectsImmediate.push({object:h,opaque:null,transparent:null}):h instanceof THREE.Sprite&&i.__webglSprites.push(h);h.__webglActive=!0}a.__objectsAdded.splice(0,1)}for(;a.__objectsRemoved.length;){h=a.__objectsRemoved[0];i=a;if(h instanceof THREE.Mesh||h instanceof THREE.ParticleSystem||h instanceof THREE.Ribbon||h instanceof THREE.Line)w(i.__webglObjects,h);else if(h instanceof THREE.Sprite){i=i.__webglSprites;m=h;for(l=i.length-1;l>=0;l--)i[l]===m&&i.splice(l,1)}else(h instanceof THREE.MarchingCubes||
h.immediateRenderCallback)&&w(i.__webglObjectsImmediate,h);h.__webglActive=!1;a.__objectsRemoved.splice(0,1)}h=0;for(i=a.__webglObjects.length;h<i;h++)if(ea=a.__webglObjects[h].object,m=ea.geometry,l=L=p=void 0,ea instanceof THREE.Mesh){k=0;for(o=m.geometryGroupsList.length;k<o;k++)if(p=m.geometryGroupsList[k],l=b(ea,p),L=l.attributes&&q(l),m.__dirtyVertices||m.__dirtyMorphTargets||m.__dirtyElements||m.__dirtyUvs||m.__dirtyNormals||m.__dirtyColors||m.__dirtyTangents||L){var E=ea,L=j.DYNAMIC_DRAW,
r=!m.dynamic,s=l;if(p.__inittedArrays){var Q=d(s),Z=g(s),B=f(s),R=Q===THREE.SmoothShading,M=u=s=void 0,D=void 0,G=void 0,I=void 0,v=void 0,A=void 0,ha=void 0,F=M=void 0,y=void 0,x=void 0,N=void 0,H=D=void 0,P=void 0,S=void 0,ca=D=ha=void 0,U=void 0,X=N=x=y=v=void 0,K=D=N=x=y=X=N=x=y=X=N=x=y=void 0,O=void 0,la=I=void 0,T=void 0,V=void 0,ga=void 0,aa=void 0,ba=F=V=O=0,da=0,ma=K=M=0,Y=v=H=0,C=0,fa=void 0,Y=p.__vertexArray,T=p.__uvArray,C=p.__uv2Array,la=p.__normalArray,G=p.__tangentArray,P=p.__colorArray,
ca=p.__skinVertexAArray,U=p.__skinVertexBArray,A=p.__skinIndexArray,$=p.__skinWeightArray,X=p.__morphTargetsArrays,J=p.__webglCustomAttributesList,z=void 0,z=p.__faceArray,fa=p.__lineArray,S=E.geometry,xa=S.__dirtyElements,ta=S.__dirtyUvs,I=S.__dirtyNormals,ha=S.__dirtyTangents,ra=S.__dirtyColors,ga=S.__dirtyMorphTargets,aa=S.vertices,E=p.faces3,ja=p.faces4,ka=S.faces,qa=S.faceVertexUvs[0],pa=S.faceVertexUvs[1],va=S.skinVerticesA,wa=S.skinVerticesB,oa=S.skinIndices,na=S.skinWeights,ya=S.morphTargets;
if(S.__dirtyVertices){s=0;for(u=E.length;s<u;s++)D=ka[E[s]],y=aa[D.a].position,x=aa[D.b].position,N=aa[D.c].position,Y[V]=y.x,Y[V+1]=y.y,Y[V+2]=y.z,Y[V+3]=x.x,Y[V+4]=x.y,Y[V+5]=x.z,Y[V+6]=N.x,Y[V+7]=N.y,Y[V+8]=N.z,V+=9;s=0;for(u=ja.length;s<u;s++)D=ka[ja[s]],y=aa[D.a].position,x=aa[D.b].position,N=aa[D.c].position,D=aa[D.d].position,Y[V]=y.x,Y[V+1]=y.y,Y[V+2]=y.z,Y[V+3]=x.x,Y[V+4]=x.y,Y[V+5]=x.z,Y[V+6]=N.x,Y[V+7]=N.y,Y[V+8]=N.z,Y[V+9]=D.x,Y[V+10]=D.y,Y[V+11]=D.z,V+=12;j.bindBuffer(j.ARRAY_BUFFER,
p.__webglVertexBuffer);j.bufferData(j.ARRAY_BUFFER,Y,L)}if(ga){V=0;for(ga=ya.length;V<ga;V++){s=Y=0;for(u=E.length;s<u;s++)D=ka[E[s]],y=ya[V].vertices[D.a].position,x=ya[V].vertices[D.b].position,N=ya[V].vertices[D.c].position,aa=X[V],aa[Y]=y.x,aa[Y+1]=y.y,aa[Y+2]=y.z,aa[Y+3]=x.x,aa[Y+4]=x.y,aa[Y+5]=x.z,aa[Y+6]=N.x,aa[Y+7]=N.y,aa[Y+8]=N.z,Y+=9;s=0;for(u=ja.length;s<u;s++)D=ka[ja[s]],y=ya[V].vertices[D.a].position,x=ya[V].vertices[D.b].position,N=ya[V].vertices[D.c].position,D=ya[V].vertices[D.d].position,
aa=X[V],aa[Y]=y.x,aa[Y+1]=y.y,aa[Y+2]=y.z,aa[Y+3]=x.x,aa[Y+4]=x.y,aa[Y+5]=x.z,aa[Y+6]=N.x,aa[Y+7]=N.y,aa[Y+8]=N.z,aa[Y+9]=D.x,aa[Y+10]=D.y,aa[Y+11]=D.z,Y+=12;j.bindBuffer(j.ARRAY_BUFFER,p.__webglMorphTargetsBuffers[V]);j.bufferData(j.ARRAY_BUFFER,X[V],L)}}if(na.length){s=0;for(u=E.length;s<u;s++)D=ka[E[s]],y=na[D.a],x=na[D.b],N=na[D.c],$[v]=y.x,$[v+1]=y.y,$[v+2]=y.z,$[v+3]=y.w,$[v+4]=x.x,$[v+5]=x.y,$[v+6]=x.z,$[v+7]=x.w,$[v+8]=N.x,$[v+9]=N.y,$[v+10]=N.z,$[v+11]=N.w,y=oa[D.a],x=oa[D.b],N=oa[D.c],A[v]=
y.x,A[v+1]=y.y,A[v+2]=y.z,A[v+3]=y.w,A[v+4]=x.x,A[v+5]=x.y,A[v+6]=x.z,A[v+7]=x.w,A[v+8]=N.x,A[v+9]=N.y,A[v+10]=N.z,A[v+11]=N.w,y=va[D.a],x=va[D.b],N=va[D.c],ca[v]=y.x,ca[v+1]=y.y,ca[v+2]=y.z,ca[v+3]=1,ca[v+4]=x.x,ca[v+5]=x.y,ca[v+6]=x.z,ca[v+7]=1,ca[v+8]=N.x,ca[v+9]=N.y,ca[v+10]=N.z,ca[v+11]=1,y=wa[D.a],x=wa[D.b],N=wa[D.c],U[v]=y.x,U[v+1]=y.y,U[v+2]=y.z,U[v+3]=1,U[v+4]=x.x,U[v+5]=x.y,U[v+6]=x.z,U[v+7]=1,U[v+8]=N.x,U[v+9]=N.y,U[v+10]=N.z,U[v+11]=1,v+=12;s=0;for(u=ja.length;s<u;s++)D=ka[ja[s]],y=na[D.a],
x=na[D.b],N=na[D.c],X=na[D.d],$[v]=y.x,$[v+1]=y.y,$[v+2]=y.z,$[v+3]=y.w,$[v+4]=x.x,$[v+5]=x.y,$[v+6]=x.z,$[v+7]=x.w,$[v+8]=N.x,$[v+9]=N.y,$[v+10]=N.z,$[v+11]=N.w,$[v+12]=X.x,$[v+13]=X.y,$[v+14]=X.z,$[v+15]=X.w,y=oa[D.a],x=oa[D.b],N=oa[D.c],X=oa[D.d],A[v]=y.x,A[v+1]=y.y,A[v+2]=y.z,A[v+3]=y.w,A[v+4]=x.x,A[v+5]=x.y,A[v+6]=x.z,A[v+7]=x.w,A[v+8]=N.x,A[v+9]=N.y,A[v+10]=N.z,A[v+11]=N.w,A[v+12]=X.x,A[v+13]=X.y,A[v+14]=X.z,A[v+15]=X.w,y=va[D.a],x=va[D.b],N=va[D.c],X=va[D.d],ca[v]=y.x,ca[v+1]=y.y,ca[v+2]=y.z,
ca[v+3]=1,ca[v+4]=x.x,ca[v+5]=x.y,ca[v+6]=x.z,ca[v+7]=1,ca[v+8]=N.x,ca[v+9]=N.y,ca[v+10]=N.z,ca[v+11]=1,ca[v+12]=X.x,ca[v+13]=X.y,ca[v+14]=X.z,ca[v+15]=1,y=wa[D.a],x=wa[D.b],N=wa[D.c],D=wa[D.d],U[v]=y.x,U[v+1]=y.y,U[v+2]=y.z,U[v+3]=1,U[v+4]=x.x,U[v+5]=x.y,U[v+6]=x.z,U[v+7]=1,U[v+8]=N.x,U[v+9]=N.y,U[v+10]=N.z,U[v+11]=1,U[v+12]=D.x,U[v+13]=D.y,U[v+14]=D.z,U[v+15]=1,v+=16;v>0&&(j.bindBuffer(j.ARRAY_BUFFER,p.__webglSkinVertexABuffer),j.bufferData(j.ARRAY_BUFFER,ca,L),j.bindBuffer(j.ARRAY_BUFFER,p.__webglSkinVertexBBuffer),
j.bufferData(j.ARRAY_BUFFER,U,L),j.bindBuffer(j.ARRAY_BUFFER,p.__webglSkinIndicesBuffer),j.bufferData(j.ARRAY_BUFFER,A,L),j.bindBuffer(j.ARRAY_BUFFER,p.__webglSkinWeightsBuffer),j.bufferData(j.ARRAY_BUFFER,$,L))}if(ra&&Z){s=0;for(u=E.length;s<u;s++)D=ka[E[s]],v=D.vertexColors,A=D.color,v.length===3&&Z===THREE.VertexColors?(D=v[0],ca=v[1],U=v[2]):U=ca=D=A,P[H]=D.r,P[H+1]=D.g,P[H+2]=D.b,P[H+3]=ca.r,P[H+4]=ca.g,P[H+5]=ca.b,P[H+6]=U.r,P[H+7]=U.g,P[H+8]=U.b,H+=9;s=0;for(u=ja.length;s<u;s++)D=ka[ja[s]],
v=D.vertexColors,A=D.color,v.length===4&&Z===THREE.VertexColors?(D=v[0],ca=v[1],U=v[2],v=v[3]):v=U=ca=D=A,P[H]=D.r,P[H+1]=D.g,P[H+2]=D.b,P[H+3]=ca.r,P[H+4]=ca.g,P[H+5]=ca.b,P[H+6]=U.r,P[H+7]=U.g,P[H+8]=U.b,P[H+9]=v.r,P[H+10]=v.g,P[H+11]=v.b,H+=12;H>0&&(j.bindBuffer(j.ARRAY_BUFFER,p.__webglColorBuffer),j.bufferData(j.ARRAY_BUFFER,P,L))}if(ha&&S.hasTangents){s=0;for(u=E.length;s<u;s++)D=ka[E[s]],ha=D.vertexTangents,H=ha[0],P=ha[1],S=ha[2],G[K]=H.x,G[K+1]=H.y,G[K+2]=H.z,G[K+3]=H.w,G[K+4]=P.x,G[K+5]=
P.y,G[K+6]=P.z,G[K+7]=P.w,G[K+8]=S.x,G[K+9]=S.y,G[K+10]=S.z,G[K+11]=S.w,K+=12;s=0;for(u=ja.length;s<u;s++)D=ka[ja[s]],ha=D.vertexTangents,H=ha[0],P=ha[1],S=ha[2],ha=ha[3],G[K]=H.x,G[K+1]=H.y,G[K+2]=H.z,G[K+3]=H.w,G[K+4]=P.x,G[K+5]=P.y,G[K+6]=P.z,G[K+7]=P.w,G[K+8]=S.x,G[K+9]=S.y,G[K+10]=S.z,G[K+11]=S.w,G[K+12]=ha.x,G[K+13]=ha.y,G[K+14]=ha.z,G[K+15]=ha.w,K+=16;j.bindBuffer(j.ARRAY_BUFFER,p.__webglTangentBuffer);j.bufferData(j.ARRAY_BUFFER,G,L)}if(I&&Q){s=0;for(u=E.length;s<u;s++)if(D=ka[E[s]],G=D.vertexNormals,
I=D.normal,G.length===3&&R)for(K=0;K<3;K++)I=G[K],la[M]=I.x,la[M+1]=I.y,la[M+2]=I.z,M+=3;else for(K=0;K<3;K++)la[M]=I.x,la[M+1]=I.y,la[M+2]=I.z,M+=3;s=0;for(u=ja.length;s<u;s++)if(D=ka[ja[s]],G=D.vertexNormals,I=D.normal,G.length===4&&R)for(K=0;K<4;K++)I=G[K],la[M]=I.x,la[M+1]=I.y,la[M+2]=I.z,M+=3;else for(K=0;K<4;K++)la[M]=I.x,la[M+1]=I.y,la[M+2]=I.z,M+=3;j.bindBuffer(j.ARRAY_BUFFER,p.__webglNormalBuffer);j.bufferData(j.ARRAY_BUFFER,la,L)}if(ta&&qa&&B){s=0;for(u=E.length;s<u;s++)if(M=E[s],M=qa[M],
M!==void 0)for(K=0;K<3;K++)la=M[K],T[F]=la.u,T[F+1]=la.v,F+=2;s=0;for(u=ja.length;s<u;s++)if(M=ja[s],M=qa[M],M!==void 0)for(K=0;K<4;K++)la=M[K],T[F]=la.u,T[F+1]=la.v,F+=2;F>0&&(j.bindBuffer(j.ARRAY_BUFFER,p.__webglUVBuffer),j.bufferData(j.ARRAY_BUFFER,T,L))}if(ta&&pa&&B){s=0;for(u=E.length;s<u;s++)if(M=E[s],F=pa[M],F!==void 0)for(K=0;K<3;K++)T=F[K],C[ba]=T.u,C[ba+1]=T.v,ba+=2;s=0;for(u=ja.length;s<u;s++)if(M=ja[s],F=pa[M],F!==void 0)for(K=0;K<4;K++)T=F[K],C[ba]=T.u,C[ba+1]=T.v,ba+=2;ba>0&&(j.bindBuffer(j.ARRAY_BUFFER,
p.__webglUV2Buffer),j.bufferData(j.ARRAY_BUFFER,C,L))}if(xa){s=0;for(u=E.length;s<u;s++)z[da]=O,z[da+1]=O+1,z[da+2]=O+2,da+=3,fa[ma]=O,fa[ma+1]=O+1,fa[ma+2]=O,fa[ma+3]=O+2,fa[ma+4]=O+1,fa[ma+5]=O+2,ma+=6,O+=3;s=0;for(u=ja.length;s<u;s++)z[da]=O,z[da+1]=O+1,z[da+2]=O+3,z[da+3]=O+1,z[da+4]=O+2,z[da+5]=O+3,da+=6,fa[ma]=O,fa[ma+1]=O+1,fa[ma+2]=O,fa[ma+3]=O+3,fa[ma+4]=O+1,fa[ma+5]=O+2,fa[ma+6]=O+2,fa[ma+7]=O+3,ma+=8,O+=4;j.bindBuffer(j.ELEMENT_ARRAY_BUFFER,p.__webglFaceBuffer);j.bufferData(j.ELEMENT_ARRAY_BUFFER,
z,L);j.bindBuffer(j.ELEMENT_ARRAY_BUFFER,p.__webglLineBuffer);j.bufferData(j.ELEMENT_ARRAY_BUFFER,fa,L)}if(J){K=0;for(O=J.length;K<O;K++)if(z=J[K],z.__original.needsUpdate){C=0;if(z.size===1)if(z.boundTo===void 0||z.boundTo==="vertices"){s=0;for(u=E.length;s<u;s++)D=ka[E[s]],z.array[C]=z.value[D.a],z.array[C+1]=z.value[D.b],z.array[C+2]=z.value[D.c],C+=3;s=0;for(u=ja.length;s<u;s++)D=ka[ja[s]],z.array[C]=z.value[D.a],z.array[C+1]=z.value[D.b],z.array[C+2]=z.value[D.c],z.array[C+3]=z.value[D.d],C+=
4}else{if(z.boundTo==="faces"){s=0;for(u=E.length;s<u;s++)fa=z.value[E[s]],z.array[C]=fa,z.array[C+1]=fa,z.array[C+2]=fa,C+=3;s=0;for(u=ja.length;s<u;s++)fa=z.value[ja[s]],z.array[C]=fa,z.array[C+1]=fa,z.array[C+2]=fa,z.array[C+3]=fa,C+=4}}else if(z.size===2)if(z.boundTo===void 0||z.boundTo==="vertices"){s=0;for(u=E.length;s<u;s++)D=ka[E[s]],y=z.value[D.a],x=z.value[D.b],N=z.value[D.c],z.array[C]=y.x,z.array[C+1]=y.y,z.array[C+2]=x.x,z.array[C+3]=x.y,z.array[C+4]=N.x,z.array[C+5]=N.y,C+=6;s=0;for(u=
ja.length;s<u;s++)D=ka[ja[s]],y=z.value[D.a],x=z.value[D.b],N=z.value[D.c],D=z.value[D.d],z.array[C]=y.x,z.array[C+1]=y.y,z.array[C+2]=x.x,z.array[C+3]=x.y,z.array[C+4]=N.x,z.array[C+5]=N.y,z.array[C+6]=D.x,z.array[C+7]=D.y,C+=8}else{if(z.boundTo==="faces"){s=0;for(u=E.length;s<u;s++)N=x=y=fa=z.value[E[s]],z.array[C]=y.x,z.array[C+1]=y.y,z.array[C+2]=x.x,z.array[C+3]=x.y,z.array[C+4]=N.x,z.array[C+5]=N.y,C+=6;s=0;for(u=ja.length;s<u;s++)D=N=x=y=fa=z.value[ja[s]],z.array[C]=y.x,z.array[C+1]=y.y,z.array[C+
2]=x.x,z.array[C+3]=x.y,z.array[C+4]=N.x,z.array[C+5]=N.y,z.array[C+6]=D.x,z.array[C+7]=D.y,C+=8}}else if(z.size===3)if(Q=z.type==="c"?["r","g","b"]:["x","y","z"],z.boundTo===void 0||z.boundTo==="vertices"){s=0;for(u=E.length;s<u;s++)D=ka[E[s]],y=z.value[D.a],x=z.value[D.b],N=z.value[D.c],z.array[C]=y[Q[0]],z.array[C+1]=y[Q[1]],z.array[C+2]=y[Q[2]],z.array[C+3]=x[Q[0]],z.array[C+4]=x[Q[1]],z.array[C+5]=x[Q[2]],z.array[C+6]=N[Q[0]],z.array[C+7]=N[Q[1]],z.array[C+8]=N[Q[2]],C+=9;s=0;for(u=ja.length;s<
u;s++)D=ka[ja[s]],y=z.value[D.a],x=z.value[D.b],N=z.value[D.c],D=z.value[D.d],z.array[C]=y[Q[0]],z.array[C+1]=y[Q[1]],z.array[C+2]=y[Q[2]],z.array[C+3]=x[Q[0]],z.array[C+4]=x[Q[1]],z.array[C+5]=x[Q[2]],z.array[C+6]=N[Q[0]],z.array[C+7]=N[Q[1]],z.array[C+8]=N[Q[2]],z.array[C+9]=D[Q[0]],z.array[C+10]=D[Q[1]],z.array[C+11]=D[Q[2]],C+=12}else{if(z.boundTo==="faces"){s=0;for(u=E.length;s<u;s++)N=x=y=fa=z.value[E[s]],z.array[C]=y[Q[0]],z.array[C+1]=y[Q[1]],z.array[C+2]=y[Q[2]],z.array[C+3]=x[Q[0]],z.array[C+
4]=x[Q[1]],z.array[C+5]=x[Q[2]],z.array[C+6]=N[Q[0]],z.array[C+7]=N[Q[1]],z.array[C+8]=N[Q[2]],C+=9;s=0;for(u=ja.length;s<u;s++)D=N=x=y=fa=z.value[ja[s]],z.array[C]=y[Q[0]],z.array[C+1]=y[Q[1]],z.array[C+2]=y[Q[2]],z.array[C+3]=x[Q[0]],z.array[C+4]=x[Q[1]],z.array[C+5]=x[Q[2]],z.array[C+6]=N[Q[0]],z.array[C+7]=N[Q[1]],z.array[C+8]=N[Q[2]],z.array[C+9]=D[Q[0]],z.array[C+10]=D[Q[1]],z.array[C+11]=D[Q[2]],C+=12}}else if(z.size===4)if(z.boundTo===void 0||z.boundTo==="vertices"){s=0;for(u=E.length;s<u;s++)D=
ka[E[s]],y=z.value[D.a],x=z.value[D.b],N=z.value[D.c],z.array[C]=y.x,z.array[C+1]=y.y,z.array[C+2]=y.z,z.array[C+3]=y.w,z.array[C+4]=x.x,z.array[C+5]=x.y,z.array[C+6]=x.z,z.array[C+7]=x.w,z.array[C+8]=N.x,z.array[C+9]=N.y,z.array[C+10]=N.z,z.array[C+11]=N.w,C+=12;s=0;for(u=ja.length;s<u;s++)D=ka[ja[s]],y=z.value[D.a],x=z.value[D.b],N=z.value[D.c],D=z.value[D.d],z.array[C]=y.x,z.array[C+1]=y.y,z.array[C+2]=y.z,z.array[C+3]=y.w,z.array[C+4]=x.x,z.array[C+5]=x.y,z.array[C+6]=x.z,z.array[C+7]=x.w,z.array[C+
8]=N.x,z.array[C+9]=N.y,z.array[C+10]=N.z,z.array[C+11]=N.w,z.array[C+12]=D.x,z.array[C+13]=D.y,z.array[C+14]=D.z,z.array[C+15]=D.w,C+=16}else if(z.boundTo==="faces"){s=0;for(u=E.length;s<u;s++)N=x=y=fa=z.value[E[s]],z.array[C]=y.x,z.array[C+1]=y.y,z.array[C+2]=y.z,z.array[C+3]=y.w,z.array[C+4]=x.x,z.array[C+5]=x.y,z.array[C+6]=x.z,z.array[C+7]=x.w,z.array[C+8]=N.x,z.array[C+9]=N.y,z.array[C+10]=N.z,z.array[C+11]=N.w,C+=12;s=0;for(u=ja.length;s<u;s++)D=N=x=y=fa=z.value[ja[s]],z.array[C]=y.x,z.array[C+
1]=y.y,z.array[C+2]=y.z,z.array[C+3]=y.w,z.array[C+4]=x.x,z.array[C+5]=x.y,z.array[C+6]=x.z,z.array[C+7]=x.w,z.array[C+8]=N.x,z.array[C+9]=N.y,z.array[C+10]=N.z,z.array[C+11]=N.w,z.array[C+12]=D.x,z.array[C+13]=D.y,z.array[C+14]=D.z,z.array[C+15]=D.w,C+=16}j.bindBuffer(j.ARRAY_BUFFER,z.buffer);j.bufferData(j.ARRAY_BUFFER,z.array,L)}}r&&(delete p.__inittedArrays,delete p.__colorArray,delete p.__normalArray,delete p.__tangentArray,delete p.__uvArray,delete p.__uv2Array,delete p.__faceArray,delete p.__vertexArray,
delete p.__lineArray,delete p.__skinVertexAArray,delete p.__skinVertexBArray,delete p.__skinIndexArray,delete p.__skinWeightArray)}}m.__dirtyVertices=!1;m.__dirtyMorphTargets=!1;m.__dirtyElements=!1;m.__dirtyUvs=!1;m.__dirtyNormals=!1;m.__dirtyColors=!1;m.__dirtyTangents=!1;l.attributes&&t(l)}else if(ea instanceof THREE.Ribbon){if(m.__dirtyVertices||m.__dirtyColors){l=m;ea=j.DYNAMIC_DRAW;Q=k=Q=r=r=void 0;Z=l.vertices;o=l.colors;s=Z.length;p=o.length;u=l.__vertexArray;L=l.__colorArray;J=l.__dirtyColors;
if(l.__dirtyVertices){for(r=0;r<s;r++)Q=Z[r].position,k=r*3,u[k]=Q.x,u[k+1]=Q.y,u[k+2]=Q.z;j.bindBuffer(j.ARRAY_BUFFER,l.__webglVertexBuffer);j.bufferData(j.ARRAY_BUFFER,u,ea)}if(J){for(r=0;r<p;r++)Q=o[r],k=r*3,L[k]=Q.r,L[k+1]=Q.g,L[k+2]=Q.b;j.bindBuffer(j.ARRAY_BUFFER,l.__webglColorBuffer);j.bufferData(j.ARRAY_BUFFER,L,ea)}}m.__dirtyVertices=!1;m.__dirtyColors=!1}else if(ea instanceof THREE.Line){l=b(ea,p);L=l.attributes&&q(l);if(m.__dirtyVertices||m.__dirtyColors||L){ea=m;k=j.DYNAMIC_DRAW;s=o=R=
Z=B=void 0;Z=ea.vertices;p=ea.colors;s=Z.length;L=p.length;u=ea.__vertexArray;r=ea.__colorArray;J=ea.__dirtyColors;Q=ea.__webglCustomAttributesList;O=ka=ja=E=R=B=void 0;if(ea.__dirtyVertices){for(B=0;B<s;B++)R=Z[B].position,o=B*3,u[o]=R.x,u[o+1]=R.y,u[o+2]=R.z;j.bindBuffer(j.ARRAY_BUFFER,ea.__webglVertexBuffer);j.bufferData(j.ARRAY_BUFFER,u,k)}if(J){for(Z=0;Z<L;Z++)s=p[Z],o=Z*3,r[o]=s.r,r[o+1]=s.g,r[o+2]=s.b;j.bindBuffer(j.ARRAY_BUFFER,ea.__webglColorBuffer);j.bufferData(j.ARRAY_BUFFER,r,k)}if(Q){B=
0;for(R=Q.length;B<R;B++)if(O=Q[B],O.needsUpdate&&(O.boundTo===void 0||O.boundTo==="vertices")){o=0;ja=O.value.length;if(O.size===1)for(E=0;E<ja;E++)O.array[E]=O.value[E];else if(O.size===2)for(E=0;E<ja;E++)ka=O.value[E],O.array[o]=ka.x,O.array[o+1]=ka.y,o+=2;else if(O.size===3)if(O.type==="c")for(E=0;E<ja;E++)ka=O.value[E],O.array[o]=ka.r,O.array[o+1]=ka.g,O.array[o+2]=ka.b,o+=3;else for(E=0;E<ja;E++)ka=O.value[E],O.array[o]=ka.x,O.array[o+1]=ka.y,O.array[o+2]=ka.z,o+=3;else if(O.size===4)for(E=
0;E<ja;E++)ka=O.value[E],O.array[o]=ka.x,O.array[o+1]=ka.y,O.array[o+2]=ka.z,O.array[o+3]=ka.w,o+=4;j.bindBuffer(j.ARRAY_BUFFER,O.buffer);j.bufferData(j.ARRAY_BUFFER,O.array,k)}}}m.__dirtyVertices=!1;m.__dirtyColors=!1;l.attributes&&t(l)}else if(ea instanceof THREE.ParticleSystem)l=b(ea,p),L=l.attributes&&q(l),(m.__dirtyVertices||m.__dirtyColors||ea.sortParticles||L)&&e(m,j.DYNAMIC_DRAW,ea),m.__dirtyVertices=!1,m.__dirtyColors=!1,l.attributes&&t(l)};this.initMaterial=function(a,b,c,d){var g,e,f,h;
a instanceof THREE.MeshDepthMaterial?h="depth":a instanceof THREE.MeshNormalMaterial?h="normal":a instanceof THREE.MeshBasicMaterial?h="basic":a instanceof THREE.MeshLambertMaterial?h="lambert":a instanceof THREE.MeshPhongMaterial?h="phong":a instanceof THREE.LineBasicMaterial?h="basic":a instanceof THREE.ParticleBasicMaterial&&(h="particle_basic");if(h){var i=THREE.ShaderLib[h];a.uniforms=THREE.UniformsUtils.clone(i.uniforms);a.vertexShader=i.vertexShader;a.fragmentShader=i.fragmentShader}var k,
l,m;k=m=i=0;for(l=b.length;k<l;k++)f=b[k],f instanceof THREE.SpotLight&&m++,f instanceof THREE.DirectionalLight&&m++,f instanceof THREE.PointLight&&i++;i+m<=ba?k=m:(k=Math.ceil(ba*m/(i+m)),i=ba-k);f={directional:k,point:i};i=m=0;for(k=b.length;i<k;i++)l=b[i],l instanceof THREE.SpotLight&&l.castShadow&&m++;var n=50;if(d!==void 0&&d instanceof THREE.SkinnedMesh)n=d.bones.length;var o;a:{k=a.fragmentShader;l=a.vertexShader;var i=a.uniforms,b=a.attributes,c={map:!!a.map,envMap:!!a.envMap,lightMap:!!a.lightMap,
vertexColors:a.vertexColors,fog:c,useFog:a.fog,sizeAttenuation:a.sizeAttenuation,skinning:a.skinning,morphTargets:a.morphTargets,maxMorphTargets:this.maxMorphTargets,maxDirLights:f.directional,maxPointLights:f.point,maxBones:n,shadowMapEnabled:this.shadowMapEnabled&&d.receiveShadow,shadowMapSoft:this.shadowMapSoft,shadowMapWidth:this.shadowMapWidth,shadowMapHeight:this.shadowMapHeight,maxShadows:m,alphaTest:a.alphaTest,metal:a.metal,perPixel:a.perPixel},p,d=[];h?d.push(h):(d.push(k),d.push(l));for(p in c)d.push(p),
d.push(c[p]);h=d.join();p=0;for(d=X.length;p<d;p++)if(X[p].code===h){o=X[p].program;break a}p=j.createProgram();d=[ya?"#define VERTEX_TEXTURES":"",W.gammaInput?"#define GAMMA_INPUT":"",W.gammaOutput?"#define GAMMA_OUTPUT":"",W.physicallyBasedShading?"#define PHYSICALLY_BASED_SHADING":"","#define MAX_DIR_LIGHTS "+c.maxDirLights,"#define MAX_POINT_LIGHTS "+c.maxPointLights,"#define MAX_SHADOWS "+c.maxShadows,"#define MAX_BONES "+c.maxBones,c.map?"#define USE_MAP":"",c.envMap?"#define USE_ENVMAP":"",
c.lightMap?"#define USE_LIGHTMAP":"",c.vertexColors?"#define USE_COLOR":"",c.skinning?"#define USE_SKINNING":"",c.morphTargets?"#define USE_MORPHTARGETS":"",c.perPixel?"#define PHONG_PER_PIXEL":"",c.shadowMapEnabled?"#define USE_SHADOWMAP":"",c.shadowMapSoft?"#define SHADOWMAP_SOFT":"",c.sizeAttenuation?"#define USE_SIZEATTENUATION":"","uniform mat4 objectMatrix;\nuniform mat4 modelViewMatrix;\nuniform mat4 projectionMatrix;\nuniform mat4 viewMatrix;\nuniform mat3 normalMatrix;\nuniform vec3 cameraPosition;\nuniform mat4 cameraInverseMatrix;\nattribute vec3 position;\nattribute vec3 normal;\nattribute vec2 uv;\nattribute vec2 uv2;\n#ifdef USE_COLOR\nattribute vec3 color;\n#endif\n#ifdef USE_MORPHTARGETS\nattribute vec3 morphTarget0;\nattribute vec3 morphTarget1;\nattribute vec3 morphTarget2;\nattribute vec3 morphTarget3;\nattribute vec3 morphTarget4;\nattribute vec3 morphTarget5;\nattribute vec3 morphTarget6;\nattribute vec3 morphTarget7;\n#endif\n#ifdef USE_SKINNING\nattribute vec4 skinVertexA;\nattribute vec4 skinVertexB;\nattribute vec4 skinIndex;\nattribute vec4 skinWeight;\n#endif\n"].join("\n");
f=["#ifdef GL_ES","precision "+aa+" float;","#endif","#define MAX_DIR_LIGHTS "+c.maxDirLights,"#define MAX_POINT_LIGHTS "+c.maxPointLights,"#define MAX_SHADOWS "+c.maxShadows,c.alphaTest?"#define ALPHATEST "+c.alphaTest:"",W.gammaInput?"#define GAMMA_INPUT":"",W.gammaOutput?"#define GAMMA_OUTPUT":"",W.physicallyBasedShading?"#define PHYSICALLY_BASED_SHADING":"",c.useFog&&c.fog?"#define USE_FOG":"",c.useFog&&c.fog instanceof THREE.FogExp2?"#define FOG_EXP2":"",c.map?"#define USE_MAP":"",c.envMap?"#define USE_ENVMAP":
"",c.lightMap?"#define USE_LIGHTMAP":"",c.vertexColors?"#define USE_COLOR":"",c.metal?"#define METAL":"",c.perPixel?"#define PHONG_PER_PIXEL":"",c.shadowMapEnabled?"#define USE_SHADOWMAP":"",c.shadowMapSoft?"#define SHADOWMAP_SOFT":"",c.shadowMapSoft?"#define SHADOWMAP_WIDTH "+c.shadowMapWidth.toFixed(1):"",c.shadowMapSoft?"#define SHADOWMAP_HEIGHT "+c.shadowMapHeight.toFixed(1):"","uniform mat4 viewMatrix;\nuniform vec3 cameraPosition;\n"].join("\n");j.attachShader(p,J("fragment",f+k));j.attachShader(p,
J("vertex",d+l));j.linkProgram(p);j.getProgramParameter(p,j.LINK_STATUS)||console.error("Could not initialise shader\nVALIDATE_STATUS: "+j.getProgramParameter(p,j.VALIDATE_STATUS)+", gl error ["+j.getError()+"]");p.uniforms={};p.attributes={};var L,d=["viewMatrix","modelViewMatrix","projectionMatrix","normalMatrix","objectMatrix","cameraPosition","cameraInverseMatrix","boneGlobalMatrices","morphTargetInfluences"];for(L in i)d.push(L);L=d;d=0;for(i=L.length;d<i;d++)k=L[d],p.uniforms[k]=j.getUniformLocation(p,
k);d=["position","normal","uv","uv2","tangent","color","skinVertexA","skinVertexB","skinIndex","skinWeight"];for(L=0;L<c.maxMorphTargets;L++)d.push("morphTarget"+L);for(o in b)d.push(o);o=d;L=0;for(b=o.length;L<b;L++)c=o[L],p.attributes[c]=j.getAttribLocation(p,c);p.id=X.length;X.push({program:p,code:h});W.info.memory.programs=X.length;o=p}a.program=o;o=a.program.attributes;o.position>=0&&j.enableVertexAttribArray(o.position);o.color>=0&&j.enableVertexAttribArray(o.color);o.normal>=0&&j.enableVertexAttribArray(o.normal);
o.tangent>=0&&j.enableVertexAttribArray(o.tangent);a.skinning&&o.skinVertexA>=0&&o.skinVertexB>=0&&o.skinIndex>=0&&o.skinWeight>=0&&(j.enableVertexAttribArray(o.skinVertexA),j.enableVertexAttribArray(o.skinVertexB),j.enableVertexAttribArray(o.skinIndex),j.enableVertexAttribArray(o.skinWeight));if(a.attributes)for(e in a.attributes)o[e]!==void 0&&o[e]>=0&&j.enableVertexAttribArray(o[e]);if(a.morphTargets)for(e=a.numSupportedMorphTargets=0;e<this.maxMorphTargets;e++)L="morphTarget"+e,o[L]>=0&&(j.enableVertexAttribArray(o[L]),
a.numSupportedMorphTargets++);a.uniformsList=[];for(g in a.uniforms)a.uniformsList.push([a.uniforms[g],g])};this.setFaceCulling=function(a,b){a?(!b||b==="ccw"?j.frontFace(j.CCW):j.frontFace(j.CW),a==="back"?j.cullFace(j.BACK):a==="front"?j.cullFace(j.FRONT):j.cullFace(j.FRONT_AND_BACK),j.enable(j.CULL_FACE)):j.disable(j.CULL_FACE)}};
THREE.WebGLRenderTarget=function(a,c,b){this.width=a;this.height=c;b=b||{};this.wrapS=b.wrapS!==void 0?b.wrapS:THREE.ClampToEdgeWrapping;this.wrapT=b.wrapT!==void 0?b.wrapT:THREE.ClampToEdgeWrapping;this.magFilter=b.magFilter!==void 0?b.magFilter:THREE.LinearFilter;this.minFilter=b.minFilter!==void 0?b.minFilter:THREE.LinearMipMapLinearFilter;this.offset=new THREE.Vector2(0,0);this.repeat=new THREE.Vector2(1,1);this.format=b.format!==void 0?b.format:THREE.RGBAFormat;this.type=b.type!==void 0?b.type:
THREE.UnsignedByteType;this.depthBuffer=b.depthBuffer!==void 0?b.depthBuffer:!0;this.stencilBuffer=b.stencilBuffer!==void 0?b.stencilBuffer:!0};
THREE.WebGLRenderTarget.prototype.clone=function(){var a=new THREE.WebGLRenderTarget(this.width,this.height);a.wrapS=this.wrapS;a.wrapT=this.wrapT;a.magFilter=this.magFilter;a.minFilter=this.minFilter;a.offset.copy(this.offset);a.repeat.copy(this.repeat);a.format=this.format;a.type=this.type;a.depthBuffer=this.depthBuffer;a.stencilBuffer=this.stencilBuffer;return a};THREE.WebGLRenderTargetCube=function(a,c,b){THREE.WebGLRenderTarget.call(this,a,c,b);this.activeCubeFace=0};
THREE.WebGLRenderTargetCube.prototype=new THREE.WebGLRenderTarget;THREE.WebGLRenderTargetCube.prototype.constructor=THREE.WebGLRenderTargetCube;THREE.RenderableVertex=function(){this.positionWorld=new THREE.Vector3;this.positionScreen=new THREE.Vector4;this.visible=!0};THREE.RenderableVertex.prototype.copy=function(a){this.positionWorld.copy(a.positionWorld);this.positionScreen.copy(a.positionScreen)};
THREE.RenderableFace3=function(){this.v1=new THREE.RenderableVertex;this.v2=new THREE.RenderableVertex;this.v3=new THREE.RenderableVertex;this.centroidWorld=new THREE.Vector3;this.centroidScreen=new THREE.Vector3;this.normalWorld=new THREE.Vector3;this.vertexNormalsWorld=[new THREE.Vector3,new THREE.Vector3,new THREE.Vector3];this.faceMaterial=this.material=null;this.uvs=[[]];this.z=null};
THREE.RenderableFace4=function(){this.v1=new THREE.RenderableVertex;this.v2=new THREE.RenderableVertex;this.v3=new THREE.RenderableVertex;this.v4=new THREE.RenderableVertex;this.centroidWorld=new THREE.Vector3;this.centroidScreen=new THREE.Vector3;this.normalWorld=new THREE.Vector3;this.vertexNormalsWorld=[new THREE.Vector3,new THREE.Vector3,new THREE.Vector3,new THREE.Vector3];this.faceMaterial=this.material=null;this.uvs=[[]];this.z=null};THREE.RenderableObject=function(){this.z=this.object=null};
THREE.RenderableParticle=function(){this.rotation=this.z=this.y=this.x=null;this.scale=new THREE.Vector2;this.material=null};THREE.RenderableLine=function(){this.z=null;this.v1=new THREE.RenderableVertex;this.v2=new THREE.RenderableVertex;this.material=null};
THREE.ColorUtils={adjustHSV:function(a,c,b,d){var g=THREE.ColorUtils.__hsv;THREE.ColorUtils.rgbToHsv(a,g);g.h=THREE.Math.clamp(g.h+c,0,1);g.s=THREE.Math.clamp(g.s+b,0,1);g.v=THREE.Math.clamp(g.v+d,0,1);a.setHSV(g.h,g.s,g.v)},rgbToHsv:function(a,c){var b=a.r,d=a.g,g=a.b,f=Math.max(Math.max(b,d),g),e=Math.min(Math.min(b,d),g);if(e===f)e=b=0;else{var h=f-e,e=h/f,b=b===f?(d-g)/h:d===f?2+(g-b)/h:4+(b-d)/h;b/=6;b<0&&(b+=1);b>1&&(b-=1)}c===void 0&&(c={h:0,s:0,v:0});c.h=b;c.s=e;c.v=f;return c}};
THREE.ColorUtils.__hsv={h:0,s:0,v:0};
THREE.GeometryUtils={merge:function(a,c){for(var b,d,g=a.vertices.length,f=c instanceof THREE.Mesh?c.geometry:c,e=a.vertices,h=f.vertices,i=a.faces,l=f.faces,k=a.faceVertexUvs[0],o=f.faceVertexUvs[0],p={},m=0;m<a.materials.length;m++)p[a.materials[m].id]=m;if(c instanceof THREE.Mesh)c.matrixAutoUpdate&&c.updateMatrix(),b=c.matrix,d=new THREE.Matrix4,d.extractRotation(b,c.scale);for(var m=0,r=h.length;m<r;m++){var n=new THREE.Vertex(h[m].position.clone());b&&b.multiplyVector3(n.position);e.push(n)}m=
0;for(r=l.length;m<r;m++){var e=l[m],q,t,w=e.vertexNormals,u=e.vertexColors;e instanceof THREE.Face3?q=new THREE.Face3(e.a+g,e.b+g,e.c+g):e instanceof THREE.Face4&&(q=new THREE.Face4(e.a+g,e.b+g,e.c+g,e.d+g));q.normal.copy(e.normal);d&&d.multiplyVector3(q.normal);h=0;for(n=w.length;h<n;h++)t=w[h].clone(),d&&d.multiplyVector3(t),q.vertexNormals.push(t);q.color.copy(e.color);h=0;for(n=u.length;h<n;h++)t=u[h],q.vertexColors.push(t.clone());if(e.materialIndex!==void 0){h=f.materials[e.materialIndex];
n=p[h.id];if(n===void 0)n=a.materials.length,a.materials.push(h);q.materialIndex=n}q.centroid.copy(e.centroid);b&&b.multiplyVector3(q.centroid);i.push(q)}m=0;for(r=o.length;m<r;m++){b=o[m];d=[];h=0;for(n=b.length;h<n;h++)d.push(new THREE.UV(b[h].u,b[h].v));k.push(d)}},clone:function(a){var c=new THREE.Geometry,b,d=a.vertices,g=a.faces,f=a.faceVertexUvs[0];if(a.materials)c.materials=a.materials.slice();a=0;for(b=d.length;a<b;a++){var e=new THREE.Vertex(d[a].position.clone());c.vertices.push(e)}a=0;
for(b=g.length;a<b;a++){var h=g[a],i,l,k=h.vertexNormals,o=h.vertexColors;h instanceof THREE.Face3?i=new THREE.Face3(h.a,h.b,h.c):h instanceof THREE.Face4&&(i=new THREE.Face4(h.a,h.b,h.c,h.d));i.normal.copy(h.normal);d=0;for(e=k.length;d<e;d++)l=k[d],i.vertexNormals.push(l.clone());i.color.copy(h.color);d=0;for(e=o.length;d<e;d++)l=o[d],i.vertexColors.push(l.clone());i.materialIndex=h.materialIndex;i.centroid.copy(h.centroid);c.faces.push(i)}a=0;for(b=f.length;a<b;a++){g=f[a];i=[];d=0;for(e=g.length;d<
e;d++)i.push(new THREE.UV(g[d].u,g[d].v));c.faceVertexUvs[0].push(i)}return c},randomPointInTriangle:function(a,c,b){var d,g,f,e=new THREE.Vector3,h=THREE.GeometryUtils.__v1;d=THREE.GeometryUtils.random();g=THREE.GeometryUtils.random();d+g>1&&(d=1-d,g=1-g);f=1-d-g;e.copy(a);e.multiplyScalar(d);h.copy(c);h.multiplyScalar(g);e.addSelf(h);h.copy(b);h.multiplyScalar(f);e.addSelf(h);return e},randomPointInFace:function(a,c,b){var d,g,f;if(a instanceof THREE.Face3)return d=c.vertices[a.a].position,g=c.vertices[a.b].position,
f=c.vertices[a.c].position,THREE.GeometryUtils.randomPointInTriangle(d,g,f);else if(a instanceof THREE.Face4){d=c.vertices[a.a].position;g=c.vertices[a.b].position;f=c.vertices[a.c].position;var c=c.vertices[a.d].position,e;b?a._area1&&a._area2?(b=a._area1,e=a._area2):(b=THREE.GeometryUtils.triangleArea(d,g,c),e=THREE.GeometryUtils.triangleArea(g,f,c),a._area1=b,a._area2=e):(b=THREE.GeometryUtils.triangleArea(d,g,c),e=THREE.GeometryUtils.triangleArea(g,f,c));return THREE.GeometryUtils.random()*(b+
e)<b?THREE.GeometryUtils.randomPointInTriangle(d,g,c):THREE.GeometryUtils.randomPointInTriangle(g,f,c)}},randomPointsInGeometry:function(a,c){function b(a){function b(c,d){if(d<c)return c;var e=c+Math.floor((d-c)/2);return l[e]>a?b(c,e-1):l[e]<a?b(e+1,d):e}return b(0,l.length-1)}var d,g,f=a.faces,e=a.vertices,h=f.length,i=0,l=[],k,o,p,m;for(g=0;g<h;g++){d=f[g];if(d instanceof THREE.Face3)k=e[d.a].position,o=e[d.b].position,p=e[d.c].position,d._area=THREE.GeometryUtils.triangleArea(k,o,p);else if(d instanceof
THREE.Face4)k=e[d.a].position,o=e[d.b].position,p=e[d.c].position,m=e[d.d].position,d._area1=THREE.GeometryUtils.triangleArea(k,o,m),d._area2=THREE.GeometryUtils.triangleArea(o,p,m),d._area=d._area1+d._area2;i+=d._area;l[g]=i}d=[];e={};for(g=0;g<c;g++)h=THREE.GeometryUtils.random()*i,h=b(h),d[g]=THREE.GeometryUtils.randomPointInFace(f[h],a,!0),e[h]?e[h]+=1:e[h]=1;return d},triangleArea:function(a,c,b){var d,g=THREE.GeometryUtils.__v1;g.sub(a,c);d=g.length();g.sub(a,b);a=g.length();g.sub(c,b);b=g.length();
c=0.5*(d+a+b);return Math.sqrt(c*(c-d)*(c-a)*(c-b))},center:function(a){a.computeBoundingBox();var c=new THREE.Matrix4;c.setTranslation(-0.5*(a.boundingBox.x[1]+a.boundingBox.x[0]),-0.5*(a.boundingBox.y[1]+a.boundingBox.y[0]),-0.5*(a.boundingBox.z[1]+a.boundingBox.z[0]));a.applyMatrix(c);a.computeBoundingBox()}};THREE.GeometryUtils.random=THREE.Math.random16;THREE.GeometryUtils.__v1=new THREE.Vector3;
THREE.ImageUtils={loadTexture:function(a,c,b){var d=new Image,g=new THREE.Texture(d,c);d.onload=function(){g.needsUpdate=!0;b&&b(this)};d.crossOrigin="";d.src=a;return g},loadTextureCube:function(a,c,b){var d,g=[],f=new THREE.Texture(g,c),c=g.loadCount=0;for(d=a.length;c<d;++c)g[c]=new Image,g[c].onload=function(){g.loadCount+=1;if(g.loadCount===6)f.needsUpdate=!0;b&&b(this)},g[c].crossOrigin="",g[c].src=a[c];return f},getNormalMap:function(a,c){var b=function(a){var b=Math.sqrt(a[0]*a[0]+a[1]*a[1]+
a[2]*a[2]);return[a[0]/b,a[1]/b,a[2]/b]};c|=1;var d=a.width,g=a.height,f=document.createElement("canvas");f.width=d;f.height=g;var e=f.getContext("2d");e.drawImage(a,0,0);for(var h=e.getImageData(0,0,d,g).data,i=e.createImageData(d,g),l=i.data,k=0;k<d;k++)for(var o=1;o<g;o++){var p=o-1<0?g-1:o-1,m=(o+1)%g,r=k-1<0?d-1:k-1,n=(k+1)%d,q=[],t=[0,0,h[(o*d+k)*4]/255*c];q.push([-1,0,h[(o*d+r)*4]/255*c]);q.push([-1,-1,h[(p*d+r)*4]/255*c]);q.push([0,-1,h[(p*d+k)*4]/255*c]);q.push([1,-1,h[(p*d+n)*4]/255*c]);
q.push([1,0,h[(o*d+n)*4]/255*c]);q.push([1,1,h[(m*d+n)*4]/255*c]);q.push([0,1,h[(m*d+k)*4]/255*c]);q.push([-1,1,h[(m*d+r)*4]/255*c]);p=[];r=q.length;for(m=0;m<r;m++){var n=q[m],w=q[(m+1)%r],n=[n[0]-t[0],n[1]-t[1],n[2]-t[2]],w=[w[0]-t[0],w[1]-t[1],w[2]-t[2]];p.push(b([n[1]*w[2]-n[2]*w[1],n[2]*w[0]-n[0]*w[2],n[0]*w[1]-n[1]*w[0]]))}q=[0,0,0];for(m=0;m<p.length;m++)q[0]+=p[m][0],q[1]+=p[m][1],q[2]+=p[m][2];q[0]/=p.length;q[1]/=p.length;q[2]/=p.length;t=(o*d+k)*4;l[t]=(q[0]+1)/2*255|0;l[t+1]=(q[1]+0.5)*
255|0;l[t+2]=q[2]*255|0;l[t+3]=255}e.putImageData(i,0,0);return f}};
THREE.SceneUtils={showHierarchy:function(a,c){THREE.SceneUtils.traverseHierarchy(a,function(a){a.visible=c})},traverseHierarchy:function(a,c){var b,d,g=a.children.length;for(d=0;d<g;d++)b=a.children[d],c(b),THREE.SceneUtils.traverseHierarchy(b,c)},createMultiMaterialObject:function(a,c){var b,d=c.length,g=new THREE.Object3D;for(b=0;b<d;b++){var f=new THREE.Mesh(a,c[b]);g.add(f)}return g},cloneObject:function(a){var c;a instanceof THREE.MorphAnimMesh?(c=new THREE.MorphAnimMesh(a.geometry,a.material),
c.duration=a.duration,c.mirroredLoop=a.mirroredLoop,c.time=a.time,c.lastKeyframe=a.lastKeyframe,c.currentKeyframe=a.currentKeyframe,c.direction=a.direction,c.directionBackwards=a.directionBackwards):a instanceof THREE.SkinnedMesh?c=new THREE.SkinnedMesh(a.geometry,a.material):a instanceof THREE.Mesh?c=new THREE.Mesh(a.geometry,a.material):a instanceof THREE.Line?c=new THREE.Line(a.geometry,a.material,a.type):a instanceof THREE.Ribbon?c=new THREE.Ribbon(a.geometry,a.material):a instanceof THREE.ParticleSystem?
(c=new THREE.ParticleSystem(a.geometry,a.material),c.sortParticles=a.sortParticles):a instanceof THREE.Particle?c=new THREE.Particle(a.material):a instanceof THREE.Sprite?(c=new THREE.Sprite({}),c.color.copy(a.color),c.map=a.map,c.blending=a.blending,c.useScreenCoordinates=a.useScreenCoordinates,c.mergeWith3D=a.mergeWith3D,c.affectedByDistance=a.affectedByDistance,c.scaleByViewport=a.scaleByViewport,c.alignment=a.alignment,c.rotation3d.copy(a.rotation3d),c.rotation=a.rotation,c.opacity=a.opacity,
c.uvOffset.copy(a.uvOffset),c.uvScale.copy(a.uvScale)):a instanceof THREE.LOD?c=new THREE.LOD:a instanceof THREE.MarchingCubes?(c=new THREE.MarchingCubes(a.resolution,a.material),c.field.set(a.field),c.isolation=a.isolation):a instanceof THREE.Object3D&&(c=new THREE.Object3D);c.parent=a.parent;c.up.copy(a.up);c.position.copy(a.position);c.rotation instanceof THREE.Vector3&&c.rotation.copy(a.rotation);c.eulerOrder=a.eulerOrder;c.scale.copy(a.scale);c.dynamic=a.dynamic;c.doubleSided=a.doubleSided;c.flipSided=
a.flipSided;c.renderDepth=a.renderDepth;c.rotationAutoUpdate=a.rotationAutoUpdate;c.matrix.copy(a.matrix);c.matrixWorld.copy(a.matrixWorld);c.matrixRotationWorld.copy(a.matrixRotationWorld);c.matrixAutoUpdate=a.matrixAutoUpdate;c.matrixWorldNeedsUpdate=a.matrixWorldNeedsUpdate;c.quaternion.copy(a.quaternion);c.useQuaternion=a.useQuaternion;c.boundRadius=a.boundRadius;c.boundRadiusScale=a.boundRadiusScale;c.visible=a.visible;c.castShadow=a.castShadow;c.receiveShadow=a.receiveShadow;c.frustumCulled=
a.frustumCulled;for(var b=0;b<a.children.length;b++){var d=THREE.SceneUtils.cloneObject(a.children[b]);c.children[b]=d;d.parent=c}if(a instanceof THREE.LOD)for(b=0;b<a.LODs.length;b++)c.LODs[b]={visibleAtDistance:a.LODs[b].visibleAtDistance,object3D:c.children[b]};return c}};
if(THREE.WebGLRenderer)THREE.ShaderUtils={lib:{fresnel:{uniforms:{mRefractionRatio:{type:"f",value:1.02},mFresnelBias:{type:"f",value:0.1},mFresnelPower:{type:"f",value:2},mFresnelScale:{type:"f",value:1},tCube:{type:"t",value:1,texture:null}},fragmentShader:"uniform samplerCube tCube;\nvarying vec3 vReflect;\nvarying vec3 vRefract[3];\nvarying float vReflectionFactor;\nvoid main() {\nvec4 reflectedColor = textureCube( tCube, vec3( -vReflect.x, vReflect.yz ) );\nvec4 refractedColor = vec4( 1.0, 1.0, 1.0, 1.0 );\nrefractedColor.r = textureCube( tCube, vec3( -vRefract[0].x, vRefract[0].yz ) ).r;\nrefractedColor.g = textureCube( tCube, vec3( -vRefract[1].x, vRefract[1].yz ) ).g;\nrefractedColor.b = textureCube( tCube, vec3( -vRefract[2].x, vRefract[2].yz ) ).b;\nrefractedColor.a = 1.0;\ngl_FragColor = mix( refractedColor, reflectedColor, clamp( vReflectionFactor, 0.0, 1.0 ) );\n}",
vertexShader:"uniform float mRefractionRatio;\nuniform float mFresnelBias;\nuniform float mFresnelScale;\nuniform float mFresnelPower;\nvarying vec3 vReflect;\nvarying vec3 vRefract[3];\nvarying float vReflectionFactor;\nvoid main() {\nvec4 mvPosition = modelViewMatrix * vec4( position, 1.0 );\nvec4 mPosition = objectMatrix * vec4( position, 1.0 );\nvec3 nWorld = normalize ( mat3( objectMatrix[0].xyz, objectMatrix[1].xyz, objectMatrix[2].xyz ) * normal );\nvec3 I = mPosition.xyz - cameraPosition;\nvReflect = reflect( I, nWorld );\nvRefract[0] = refract( normalize( I ), nWorld, mRefractionRatio );\nvRefract[1] = refract( normalize( I ), nWorld, mRefractionRatio * 0.99 );\nvRefract[2] = refract( normalize( I ), nWorld, mRefractionRatio * 0.98 );\nvReflectionFactor = mFresnelBias + mFresnelScale * pow( 1.0 + dot( normalize( I ), nWorld ), mFresnelPower );\ngl_Position = projectionMatrix * mvPosition;\n}"},
normal:{uniforms:THREE.UniformsUtils.merge([THREE.UniformsLib.fog,THREE.UniformsLib.lights,THREE.UniformsLib.shadowmap,{enableAO:{type:"i",value:0},enableDiffuse:{type:"i",value:0},enableSpecular:{type:"i",value:0},enableReflection:{type:"i",value:0},tDiffuse:{type:"t",value:0,texture:null},tCube:{type:"t",value:1,texture:null},tNormal:{type:"t",value:2,texture:null},tSpecular:{type:"t",value:3,texture:null},tAO:{type:"t",value:4,texture:null},tDisplacement:{type:"t",value:5,texture:null},uNormalScale:{type:"f",
value:1},uDisplacementBias:{type:"f",value:0},uDisplacementScale:{type:"f",value:1},uDiffuseColor:{type:"c",value:new THREE.Color(15658734)},uSpecularColor:{type:"c",value:new THREE.Color(1118481)},uAmbientColor:{type:"c",value:new THREE.Color(328965)},uShininess:{type:"f",value:30},uOpacity:{type:"f",value:1},uReflectivity:{type:"f",value:0.5},uOffset:{type:"v2",value:new THREE.Vector2(0,0)},uRepeat:{type:"v2",value:new THREE.Vector2(1,1)}}]),fragmentShader:["uniform vec3 uAmbientColor;\nuniform vec3 uDiffuseColor;\nuniform vec3 uSpecularColor;\nuniform float uShininess;\nuniform float uOpacity;\nuniform bool enableDiffuse;\nuniform bool enableSpecular;\nuniform bool enableAO;\nuniform bool enableReflection;\nuniform sampler2D tDiffuse;\nuniform sampler2D tNormal;\nuniform sampler2D tSpecular;\nuniform sampler2D tAO;\nuniform samplerCube tCube;\nuniform float uNormalScale;\nuniform float uReflectivity;\nvarying vec3 vTangent;\nvarying vec3 vBinormal;\nvarying vec3 vNormal;\nvarying vec2 vUv;\nuniform vec3 ambientLightColor;\n#if MAX_DIR_LIGHTS > 0\nuniform vec3 directionalLightColor[ MAX_DIR_LIGHTS ];\nuniform vec3 directionalLightDirection[ MAX_DIR_LIGHTS ];\n#endif\n#if MAX_POINT_LIGHTS > 0\nuniform vec3 pointLightColor[ MAX_POINT_LIGHTS ];\nvarying vec4 vPointLight[ MAX_POINT_LIGHTS ];\n#endif\nvarying vec3 vViewPosition;",
THREE.ShaderChunk.shadowmap_pars_fragment,THREE.ShaderChunk.fog_pars_fragment,"void main() {\ngl_FragColor = vec4( vec3( 1.0 ), uOpacity );\nvec3 specularTex = vec3( 1.0 );\nvec3 normalTex = texture2D( tNormal, vUv ).xyz * 2.0 - 1.0;\nnormalTex.xy *= uNormalScale;\nnormalTex = normalize( normalTex );\nif( enableDiffuse )\ngl_FragColor = gl_FragColor * texture2D( tDiffuse, vUv );\nif( enableAO )\ngl_FragColor.xyz = gl_FragColor.xyz * texture2D( tAO, vUv ).xyz;\nif( enableSpecular )\nspecularTex = texture2D( tSpecular, vUv ).xyz;\nmat3 tsb = mat3( vTangent, vBinormal, vNormal );\nvec3 finalNormal = tsb * normalTex;\nvec3 normal = normalize( finalNormal );\nvec3 viewPosition = normalize( vViewPosition );\n#if MAX_POINT_LIGHTS > 0\nvec3 pointDiffuse = vec3( 0.0 );\nvec3 pointSpecular = vec3( 0.0 );\nfor ( int i = 0; i < MAX_POINT_LIGHTS; i ++ ) {\nvec3 pointVector = normalize( vPointLight[ i ].xyz );\nvec3 pointHalfVector = normalize( vPointLight[ i ].xyz + viewPosition );\nfloat pointDistance = vPointLight[ i ].w;\nfloat pointDotNormalHalf = max( dot( normal, pointHalfVector ), 0.0 );\nfloat pointDiffuseWeight = max( dot( normal, pointVector ), 0.0 );\nfloat pointSpecularWeight = specularTex.r * pow( pointDotNormalHalf, uShininess );\npointDiffuse += pointDistance * pointLightColor[ i ] * uDiffuseColor * pointDiffuseWeight;\npointSpecular += pointDistance * pointLightColor[ i ] * uSpecularColor * pointSpecularWeight * pointDiffuseWeight;\n}\n#endif\n#if MAX_DIR_LIGHTS > 0\nvec3 dirDiffuse = vec3( 0.0 );\nvec3 dirSpecular = vec3( 0.0 );\nfor( int i = 0; i < MAX_DIR_LIGHTS; i++ ) {\nvec4 lDirection = viewMatrix * vec4( directionalLightDirection[ i ], 0.0 );\nvec3 dirVector = normalize( lDirection.xyz );\nvec3 dirHalfVector = normalize( lDirection.xyz + viewPosition );\nfloat dirDotNormalHalf = max( dot( normal, dirHalfVector ), 0.0 );\nfloat dirDiffuseWeight = max( dot( normal, dirVector ), 0.0 );\nfloat dirSpecularWeight = specularTex.r * pow( dirDotNormalHalf, uShininess );\ndirDiffuse += directionalLightColor[ i ] * uDiffuseColor * dirDiffuseWeight;\ndirSpecular += directionalLightColor[ i ] * uSpecularColor * dirSpecularWeight * dirDiffuseWeight;\n}\n#endif\nvec3 totalDiffuse = vec3( 0.0 );\nvec3 totalSpecular = vec3( 0.0 );\n#if MAX_DIR_LIGHTS > 0\ntotalDiffuse += dirDiffuse;\ntotalSpecular += dirSpecular;\n#endif\n#if MAX_POINT_LIGHTS > 0\ntotalDiffuse += pointDiffuse;\ntotalSpecular += pointSpecular;\n#endif\ngl_FragColor.xyz = gl_FragColor.xyz * ( totalDiffuse + ambientLightColor * uAmbientColor) + totalSpecular;\nif ( enableReflection ) {\nvec3 wPos = cameraPosition - vViewPosition;\nvec3 vReflect = reflect( normalize( wPos ), normal );\nvec4 cubeColor = textureCube( tCube, vec3( -vReflect.x, vReflect.yz ) );\ngl_FragColor.xyz = mix( gl_FragColor.xyz, cubeColor.xyz, uReflectivity );\n}",
THREE.ShaderChunk.shadowmap_fragment,THREE.ShaderChunk.fog_fragment,"}"].join("\n"),vertexShader:["attribute vec4 tangent;\nuniform vec2 uOffset;\nuniform vec2 uRepeat;\n#ifdef VERTEX_TEXTURES\nuniform sampler2D tDisplacement;\nuniform float uDisplacementScale;\nuniform float uDisplacementBias;\n#endif\nvarying vec3 vTangent;\nvarying vec3 vBinormal;\nvarying vec3 vNormal;\nvarying vec2 vUv;\n#if MAX_POINT_LIGHTS > 0\nuniform vec3 pointLightPosition[ MAX_POINT_LIGHTS ];\nuniform float pointLightDistance[ MAX_POINT_LIGHTS ];\nvarying vec4 vPointLight[ MAX_POINT_LIGHTS ];\n#endif\nvarying vec3 vViewPosition;",
THREE.ShaderChunk.shadowmap_pars_vertex,"void main() {\nvec4 mvPosition = modelViewMatrix * vec4( position, 1.0 );\nvViewPosition = -mvPosition.xyz;\nvNormal = normalize( normalMatrix * normal );\nvTangent = normalize( normalMatrix * tangent.xyz );\nvBinormal = cross( vNormal, vTangent ) * tangent.w;\nvBinormal = normalize( vBinormal );\nvUv = uv * uRepeat + uOffset;\n#if MAX_POINT_LIGHTS > 0\nfor( int i = 0; i < MAX_POINT_LIGHTS; i++ ) {\nvec4 lPosition = viewMatrix * vec4( pointLightPosition[ i ], 1.0 );\nvec3 lVector = lPosition.xyz - mvPosition.xyz;\nfloat lDistance = 1.0;\nif ( pointLightDistance[ i ] > 0.0 )\nlDistance = 1.0 - min( ( length( lVector ) / pointLightDistance[ i ] ), 1.0 );\nlVector = normalize( lVector );\nvPointLight[ i ] = vec4( lVector, lDistance );\n}\n#endif\n#ifdef VERTEX_TEXTURES\nvec3 dv = texture2D( tDisplacement, uv ).xyz;\nfloat df = uDisplacementScale * dv.x + uDisplacementBias;\nvec4 displacedPosition = vec4( vNormal.xyz * df, 0.0 ) + mvPosition;\ngl_Position = projectionMatrix * displacedPosition;\n#else\ngl_Position = projectionMatrix * mvPosition;\n#endif",
THREE.ShaderChunk.shadowmap_vertex,"}"].join("\n")},cube:{uniforms:{tCube:{type:"t",value:1,texture:null},tFlip:{type:"f",value:-1}},vertexShader:"varying vec3 vViewPosition;\nvoid main() {\nvec4 mPosition = objectMatrix * vec4( position, 1.0 );\nvViewPosition = cameraPosition - mPosition.xyz;\ngl_Position = projectionMatrix * modelViewMatrix * vec4( position, 1.0 );\n}",fragmentShader:"uniform samplerCube tCube;\nuniform float tFlip;\nvarying vec3 vViewPosition;\nvoid main() {\nvec3 wPos = cameraPosition - vViewPosition;\ngl_FragColor = textureCube( tCube, vec3( tFlip * wPos.x, wPos.yz ) );\n}"}}};
THREE.Curve=function(){};THREE.Curve.prototype.getPoint=function(){console.log("Warning, getPoint() not implemented!");return null};THREE.Curve.prototype.getPointAt=function(a){return this.getPoint(this.getUtoTmapping(a))};THREE.Curve.prototype.getPoints=function(a){a||(a=5);var c,b=[];for(c=0;c<=a;c++)b.push(this.getPoint(c/a));return b};THREE.Curve.prototype.getSpacedPoints=function(a){a||(a=5);var c,b=[];for(c=0;c<=a;c++)b.push(this.getPointAt(c/a));return b};
THREE.Curve.prototype.getLength=function(){var a=this.getLengths();return a[a.length-1]};THREE.Curve.prototype.getLengths=function(a){a||(a=200);if(this.cacheArcLengths&&this.cacheArcLengths.length==a+1)return this.cacheArcLengths;var c=[],b,d=this.getPoint(0),g,f=0;c.push(0);for(g=1;g<=a;g++)b=this.getPoint(g/a),f+=b.distanceTo(d),c.push(f),d=b;return this.cacheArcLengths=c};
THREE.Curve.prototype.getUtoTmapping=function(a,c){var b=this.getLengths(),d=0,g=b.length,f;f=c?c:a*b[g-1];for(var e=0,h=g-1,i;e<=h;)if(d=Math.floor(e+(h-e)/2),i=b[d]-f,i<0)e=d+1;else if(i>0)h=d-1;else{h=d;break}d=h;if(b[d]==f)return d/(g-1);e=b[d];return b=(d+(f-e)/(b[d+1]-e))/(g-1)};THREE.Curve.prototype.getNormalVector=function(a){a=this.getTangent(a);return new THREE.Vector2(-a.y,a.x)};
THREE.Curve.prototype.getTangent=function(a){var c=a-1.0E-4;a+=1.0E-4;c<0&&(c=0);a>1&&(a=1);c=this.getPoint(c);a=this.getPoint(a);return c.clone().subSelf(a).normalize()};THREE.Curve.prototype.getTangentAt=function(a){return this.getTangent(this.getUtoTmapping(a))};THREE.LineCurve=function(a,c){a instanceof THREE.Vector2?(this.v1=a,this.v2=c):THREE.LineCurve.oldConstructor.apply(this,arguments)};
THREE.LineCurve.oldConstructor=function(a,c,b,d){this.constructor(new THREE.Vector2(a,c),new THREE.Vector2(b,d))};THREE.LineCurve.prototype=new THREE.Curve;THREE.LineCurve.prototype.constructor=THREE.LineCurve;THREE.LineCurve.prototype.getPoint=function(a){var c=new THREE.Vector2;c.sub(this.v2,this.v1);c.multiplyScalar(a).addSelf(this.v1);return c};THREE.LineCurve.prototype.getPointAt=function(a){return this.getPoint(a)};
THREE.LineCurve.prototype.getTangent=function(){var a=new THREE.Vector2;a.sub(this.v2,this.v1);a.normalize();return a};THREE.QuadraticBezierCurve=function(a,c,b){if(!(c instanceof THREE.Vector2))var d=Array.prototype.slice.call(arguments),a=new THREE.Vector2(d[0],d[1]),c=new THREE.Vector2(d[2],d[3]),b=new THREE.Vector2(d[4],d[5]);this.v0=a;this.v1=c;this.v2=b};THREE.QuadraticBezierCurve.prototype=new THREE.Curve;THREE.QuadraticBezierCurve.prototype.constructor=THREE.QuadraticBezierCurve;
THREE.QuadraticBezierCurve.prototype.getPoint=function(a){var c;c=THREE.Shape.Utils.b2(a,this.v0.x,this.v1.x,this.v2.x);a=THREE.Shape.Utils.b2(a,this.v0.y,this.v1.y,this.v2.y);return new THREE.Vector2(c,a)};THREE.QuadraticBezierCurve.prototype.getTangent=function(a){var c;c=THREE.Curve.Utils.tangentQuadraticBezier(a,this.v0.x,this.v1.x,this.v2.x);a=THREE.Curve.Utils.tangentQuadraticBezier(a,this.v0.y,this.v1.y,this.v2.y);c=new THREE.Vector2(c,a);c.normalize();return c};
THREE.CubicBezierCurve=function(a,c,b,d){if(!(c instanceof THREE.Vector2))var g=Array.prototype.slice.call(arguments),a=new THREE.Vector2(g[0],g[1]),c=new THREE.Vector2(g[2],g[3]),b=new THREE.Vector2(g[4],g[5]),d=new THREE.Vector2(g[6],g[7]);this.v0=a;this.v1=c;this.v2=b;this.v3=d};THREE.CubicBezierCurve.prototype=new THREE.Curve;THREE.CubicBezierCurve.prototype.constructor=THREE.CubicBezierCurve;
THREE.CubicBezierCurve.prototype.getPoint=function(a){var c;c=THREE.Shape.Utils.b3(a,this.v0.x,this.v1.x,this.v2.x,this.v3.x);a=THREE.Shape.Utils.b3(a,this.v0.y,this.v1.y,this.v2.y,this.v3.y);return new THREE.Vector2(c,a)};THREE.CubicBezierCurve.prototype.getTangent=function(a){var c;c=THREE.Curve.Utils.tangentCubicBezier(a,this.v0.x,this.v1.x,this.v2.x,this.v3.x);a=THREE.Curve.Utils.tangentCubicBezier(a,this.v0.y,this.v1.y,this.v2.y,this.v3.y);c=new THREE.Vector2(c,a);c.normalize();return c};
THREE.SplineCurve=function(a){this.points=a==void 0?[]:a};THREE.SplineCurve.prototype=new THREE.Curve;THREE.SplineCurve.prototype.constructor=THREE.SplineCurve;
THREE.SplineCurve.prototype.getPoint=function(a){var c=new THREE.Vector2,b=[],d=this.points,g;g=(d.length-1)*a;a=Math.floor(g);g-=a;b[0]=a==0?a:a-1;b[1]=a;b[2]=a>d.length-2?a:a+1;b[3]=a>d.length-3?a:a+2;c.x=THREE.Curve.Utils.interpolate(d[b[0]].x,d[b[1]].x,d[b[2]].x,d[b[3]].x,g);c.y=THREE.Curve.Utils.interpolate(d[b[0]].y,d[b[1]].y,d[b[2]].y,d[b[3]].y,g);return c};THREE.ArcCurve=function(a,c,b,d,g,f){this.aX=a;this.aY=c;this.aRadius=b;this.aStartAngle=d;this.aEndAngle=g;this.aClockwise=f};
THREE.ArcCurve.prototype=new THREE.Curve;THREE.ArcCurve.prototype.constructor=THREE.ArcCurve;THREE.ArcCurve.prototype.getPoint=function(a){var c=this.aEndAngle-this.aStartAngle;this.aClockwise||(a=1-a);a=this.aStartAngle+a*c;return new THREE.Vector2(this.aX+this.aRadius*Math.cos(a),this.aY+this.aRadius*Math.sin(a))};
THREE.Curve.Utils={tangentQuadraticBezier:function(a,c,b,d){return 2*(1-a)*(b-c)+2*a*(d-b)},tangentCubicBezier:function(a,c,b,d,g){return-3*c*(1-a)*(1-a)+3*b*(1-a)*(1-a)-6*a*b*(1-a)+6*a*d*(1-a)-3*a*a*d+3*a*a*g},tangentSpline:function(a){return 6*a*a-6*a+(3*a*a-4*a+1)+(-6*a*a+6*a)+(3*a*a-2*a)},interpolate:function(a,c,b,d,g){var a=(b-a)*0.5,d=(d-c)*0.5,f=g*g;return(2*c-2*b+a+d)*g*f+(-3*c+3*b-2*a-d)*f+a*g+c}};
THREE.Curve.create=function(a,c){a.prototype=new THREE.Curve;a.prototype.constructor=a;a.prototype.getPoint=c;return a};THREE.LineCurve3=THREE.Curve.create(function(a,c){this.v1=a;this.v2=c},function(a){var c=new THREE.Vector3;c.sub(this.v2,this.v1);c.multiplyScalar(a);c.addSelf(this.v1);return c});
THREE.QuadraticBezierCurve3=THREE.Curve.create(function(a,c,b){this.v0=a;this.v1=c;this.v2=b},function(a){var c,b;c=THREE.Shape.Utils.b2(a,this.v0.x,this.v1.x,this.v2.x);b=THREE.Shape.Utils.b2(a,this.v0.y,this.v1.y,this.v2.y);a=THREE.Shape.Utils.b2(a,this.v0.z,this.v1.z,this.v2.z);return new THREE.Vector3(c,b,a)});
THREE.CubicBezierCurve3=THREE.Curve.create(function(a,c,b,d){this.v0=a;this.v1=c;this.v2=b;this.v3=d},function(a){var c,b;c=THREE.Shape.Utils.b3(a,this.v0.x,this.v1.x,this.v2.x,this.v3.x);b=THREE.Shape.Utils.b3(a,this.v0.y,this.v1.y,this.v2.y,this.v3.y);a=THREE.Shape.Utils.b3(a,this.v0.z,this.v1.z,this.v2.z,this.v3.z);return new THREE.Vector3(c,b,a)});
THREE.SplineCurve3=THREE.Curve.create(function(a){this.points=a==void 0?[]:a},function(a){var c=new THREE.Vector3,b=[],d=this.points,g;g=(d.length-1)*a;a=Math.floor(g);g-=a;b[0]=a==0?a:a-1;b[1]=a;b[2]=a>d.length-2?a:a+1;b[3]=a>d.length-3?a:a+2;c.x=THREE.Curve.Utils.interpolate(d[b[0]].x,d[b[1]].x,d[b[2]].x,d[b[3]].x,g);c.y=THREE.Curve.Utils.interpolate(d[b[0]].y,d[b[1]].y,d[b[2]].y,d[b[3]].y,g);c.z=THREE.Curve.Utils.interpolate(d[b[0]].z,d[b[1]].z,d[b[2]].z,d[b[3]].z,g);return c});
THREE.CurvePath=function(){this.curves=[];this.bends=[]};THREE.CurvePath.prototype=new THREE.Curve;THREE.CurvePath.prototype.constructor=THREE.CurvePath;THREE.CurvePath.prototype.add=function(a){this.curves.push(a)};THREE.CurvePath.prototype.checkConnection=function(){};THREE.CurvePath.prototype.closePath=function(){};
THREE.CurvePath.prototype.getPoint=function(a){for(var c=a*this.getLength(),b=this.getCurveLengths(),a=0;a<b.length;){if(b[a]>=c)return c=b[a]-c,a=this.curves[a],c=1-c/a.getLength(),a.getPointAt(c);a++}return null};THREE.CurvePath.prototype.getLength=function(){var a=this.getCurveLengths();return a[a.length-1]};
THREE.CurvePath.prototype.getCurveLengths=function(){if(this.cacheLengths&&this.cacheLengths.length==this.curves.length)return this.cacheLengths;var a=[],c=0,b,d=this.curves.length;for(b=0;b<d;b++)c+=this.curves[b].getLength(),a.push(c);return this.cacheLengths=a};
THREE.CurvePath.prototype.getBoundingBox=function(){var a=this.getPoints(),c,b,d,g;c=b=Number.NEGATIVE_INFINITY;d=g=Number.POSITIVE_INFINITY;var f,e,h,i;i=new THREE.Vector2;e=0;for(h=a.length;e<h;e++){f=a[e];if(f.x>c)c=f.x;else if(f.x<d)d=f.x;if(f.y>b)b=f.y;else if(f.y<b)g=f.y;i.addSelf(f.x,f.y)}return{minX:d,minY:g,maxX:c,maxY:b,centroid:i.divideScalar(h)}};THREE.CurvePath.prototype.createPointsGeometry=function(a){return this.createGeometry(this.getPoints(a,!0))};
THREE.CurvePath.prototype.createSpacedPointsGeometry=function(a){return this.createGeometry(this.getSpacedPoints(a,!0))};THREE.CurvePath.prototype.createGeometry=function(a){for(var c=new THREE.Geometry,b=0;b<a.length;b++)c.vertices.push(new THREE.Vertex(new THREE.Vector3(a[b].x,a[b].y,0)));return c};THREE.CurvePath.prototype.addWrapPath=function(a){this.bends.push(a)};
THREE.CurvePath.prototype.getTransformedPoints=function(a,c){var b=this.getPoints(a),d,g;if(!c)c=this.bends;d=0;for(g=c.length;d<g;d++)b=this.getWrapPoints(b,c[d]);return b};THREE.CurvePath.prototype.getTransformedSpacedPoints=function(a,c){var b=this.getSpacedPoints(a),d,g;if(!c)c=this.bends;d=0;for(g=c.length;d<g;d++)b=this.getWrapPoints(b,c[d]);return b};
THREE.CurvePath.prototype.getWrapPoints=function(a,c){var b=this.getBoundingBox(),d,g,f,e,h,i;d=0;for(g=a.length;d<g;d++)f=a[d],e=f.x,h=f.y,i=e/b.maxX,i=c.getUtoTmapping(i,e),e=c.getPoint(i),h=c.getNormalVector(i).multiplyScalar(h),f.x=e.x+h.x,f.y=e.y+h.y;return a};THREE.Path=function(a){THREE.CurvePath.call(this);this.actions=[];a&&this.fromPoints(a)};THREE.Path.prototype=new THREE.CurvePath;THREE.Path.prototype.constructor=THREE.Path;
THREE.PathActions={MOVE_TO:"moveTo",LINE_TO:"lineTo",QUADRATIC_CURVE_TO:"quadraticCurveTo",BEZIER_CURVE_TO:"bezierCurveTo",CSPLINE_THRU:"splineThru",ARC:"arc"};THREE.Path.prototype.fromPoints=function(a){this.moveTo(a[0].x,a[0].y);var c,b=a.length;for(c=1;c<b;c++)this.lineTo(a[c].x,a[c].y)};THREE.Path.prototype.moveTo=function(){var a=Array.prototype.slice.call(arguments);this.actions.push({action:THREE.PathActions.MOVE_TO,args:a})};
THREE.Path.prototype.lineTo=function(a,c){var b=Array.prototype.slice.call(arguments),d=this.actions[this.actions.length-1].args;this.curves.push(new THREE.LineCurve(new THREE.Vector2(d[d.length-2],d[d.length-1]),new THREE.Vector2(a,c)));this.actions.push({action:THREE.PathActions.LINE_TO,args:b})};
THREE.Path.prototype.quadraticCurveTo=function(a,c,b,d){var g=Array.prototype.slice.call(arguments),f=this.actions[this.actions.length-1].args;this.curves.push(new THREE.QuadraticBezierCurve(new THREE.Vector2(f[f.length-2],f[f.length-1]),new THREE.Vector2(a,c),new THREE.Vector2(b,d)));this.actions.push({action:THREE.PathActions.QUADRATIC_CURVE_TO,args:g})};
THREE.Path.prototype.bezierCurveTo=function(a,c,b,d,g,f){var e=Array.prototype.slice.call(arguments),h=this.actions[this.actions.length-1].args;this.curves.push(new THREE.CubicBezierCurve(new THREE.Vector2(h[h.length-2],h[h.length-1]),new THREE.Vector2(a,c),new THREE.Vector2(b,d),new THREE.Vector2(g,f)));this.actions.push({action:THREE.PathActions.BEZIER_CURVE_TO,args:e})};
THREE.Path.prototype.splineThru=function(a){var c=Array.prototype.slice.call(arguments),b=this.actions[this.actions.length-1].args,b=[new THREE.Vector2(b[b.length-2],b[b.length-1])];Array.prototype.push.apply(b,a);this.curves.push(new THREE.SplineCurve(b));this.actions.push({action:THREE.PathActions.CSPLINE_THRU,args:c})};
THREE.Path.prototype.arc=function(a,c,b,d,g,f){var e=Array.prototype.slice.call(arguments);this.curves.push(new THREE.ArcCurve(a,c,b,d,g,f));this.actions.push({action:THREE.PathActions.ARC,args:e})};THREE.Path.prototype.getSpacedPoints=function(a){a||(a=40);for(var c=[],b=0;b<a;b++)c.push(this.getPoint(b/a));return c};
THREE.Path.prototype.getPoints=function(a,c){var a=a||12,b=[],d,g,f,e,h,i,l,k,o,p,m,r,n;d=0;for(g=this.actions.length;d<g;d++)switch(f=this.actions[d],e=f.action,f=f.args,e){case THREE.PathActions.LINE_TO:b.push(new THREE.Vector2(f[0],f[1]));break;case THREE.PathActions.QUADRATIC_CURVE_TO:h=f[2];i=f[3];o=f[0];p=f[1];b.length>0?(e=b[b.length-1],m=e.x,r=e.y):(e=this.actions[d-1].args,m=e[e.length-2],r=e[e.length-1]);for(e=1;e<=a;e++)n=e/a,f=THREE.Shape.Utils.b2(n,m,o,h),n=THREE.Shape.Utils.b2(n,r,p,
i),b.push(new THREE.Vector2(f,n));break;case THREE.PathActions.BEZIER_CURVE_TO:h=f[4];i=f[5];o=f[0];p=f[1];l=f[2];k=f[3];b.length>0?(e=b[b.length-1],m=e.x,r=e.y):(e=this.actions[d-1].args,m=e[e.length-2],r=e[e.length-1]);for(e=1;e<=a;e++)n=e/a,f=THREE.Shape.Utils.b3(n,m,o,l,h),n=THREE.Shape.Utils.b3(n,r,p,k,i),b.push(new THREE.Vector2(f,n));break;case THREE.PathActions.CSPLINE_THRU:e=this.actions[d-1].args;e=[new THREE.Vector2(e[e.length-2],e[e.length-1])];n=a*f[0].length;e=e.concat(f[0]);f=new THREE.SplineCurve(e);
for(e=1;e<=n;e++)b.push(f.getPointAt(e/n));break;case THREE.PathActions.ARC:e=this.actions[d-1].args;h=f[0];i=f[1];l=f[2];o=f[3];n=f[4];p=!!f[5];k=e[e.length-2];m=e[e.length-1];e.length==0&&(k=m=0);r=n-o;var q=a*2;for(e=1;e<=q;e++)n=e/q,p||(n=1-n),n=o+n*r,f=k+h+l*Math.cos(n),n=m+i+l*Math.sin(n),b.push(new THREE.Vector2(f,n))}c&&b.push(b[0]);return b};THREE.Path.prototype.transform=function(a,c){this.getBoundingBox();return this.getWrapPoints(this.getPoints(c),a)};
THREE.Path.prototype.nltransform=function(a,c,b,d,g,f){var e=this.getPoints(),h,i,l,k,o;h=0;for(i=e.length;h<i;h++)l=e[h],k=l.x,o=l.y,l.x=a*k+c*o+b,l.y=d*o+g*k+f;return e};
THREE.Path.prototype.debug=function(a){var c=this.getBoundingBox();a||(a=document.createElement("canvas"),a.setAttribute("width",c.maxX+100),a.setAttribute("height",c.maxY+100),document.body.appendChild(a));c=a.getContext("2d");c.fillStyle="white";c.fillRect(0,0,a.width,a.height);c.strokeStyle="black";c.beginPath();var b,d,g,a=0;for(b=this.actions.length;a<b;a++)d=this.actions[a],g=d.args,d=d.action,d!=THREE.PathActions.CSPLINE_THRU&&c[d].apply(c,g);c.stroke();c.closePath();c.strokeStyle="red";d=
this.getPoints();a=0;for(b=d.length;a<b;a++)g=d[a],c.beginPath(),c.arc(g.x,g.y,1.5,0,Math.PI*2,!1),c.stroke(),c.closePath()};
THREE.Path.prototype.toShapes=function(){var a,c,b,d,g=[],f=new THREE.Path;a=0;for(c=this.actions.length;a<c;a++)b=this.actions[a],d=b.args,b=b.action,b==THREE.PathActions.MOVE_TO&&f.actions.length!=0&&(g.push(f),f=new THREE.Path),f[b].apply(f,d);f.actions.length!=0&&g.push(f);if(g.length==0)return[];var e,f=[];if(THREE.Shape.Utils.isClockWise(g[0].getPoints())){a=0;for(c=g.length;a<c;a++)d=g[a],THREE.Shape.Utils.isClockWise(d.getPoints())?(e&&f.push(e),e=new THREE.Shape,e.actions=d.actions,e.curves=
d.curves):e.holes.push(d);f.push(e)}else{e=new THREE.Shape;a=0;for(c=g.length;a<c;a++)d=g[a],THREE.Shape.Utils.isClockWise(d.getPoints())?(e.actions=d.actions,e.curves=d.curves,f.push(e),e=new THREE.Shape):e.holes.push(d)}return f};THREE.Shape=function(){THREE.Path.apply(this,arguments);this.holes=[]};THREE.Shape.prototype=new THREE.Path;THREE.Shape.prototype.constructor=THREE.Path;THREE.Shape.prototype.extrude=function(a){return new THREE.ExtrudeGeometry(this,a)};
THREE.Shape.prototype.getPointsHoles=function(a){var c,b=this.holes.length,d=[];for(c=0;c<b;c++)d[c]=this.holes[c].getTransformedPoints(a,this.bends);return d};THREE.Shape.prototype.getSpacedPointsHoles=function(a){var c,b=this.holes.length,d=[];for(c=0;c<b;c++)d[c]=this.holes[c].getTransformedSpacedPoints(a,this.bends);return d};THREE.Shape.prototype.extractAllPoints=function(a){return{shape:this.getTransformedPoints(a),holes:this.getPointsHoles(a)}};
THREE.Shape.prototype.extractAllSpacedPoints=function(a){return{shape:this.getTransformedSpacedPoints(a),holes:this.getSpacedPointsHoles(a)}};
THREE.Shape.Utils={removeHoles:function(a,c){var b=a.concat(),d=b.concat(),g,f,e,h,i,l,k,o,p,m,r=[];for(i=0;i<c.length;i++){l=c[i];Array.prototype.push.apply(d,l);f=Number.POSITIVE_INFINITY;for(g=0;g<l.length;g++){p=l[g];m=[];for(o=0;o<b.length;o++)k=b[o],k=p.distanceToSquared(k),m.push(k),k<f&&(f=k,e=g,h=o)}g=h-1>=0?h-1:b.length-1;f=e-1>=0?e-1:l.length-1;var n=[l[e],b[h],b[g]];o=THREE.FontUtils.Triangulate.area(n);var q=[l[e],l[f],b[h]];p=THREE.FontUtils.Triangulate.area(q);m=h;k=e;h+=1;e+=-1;h<
0&&(h+=b.length);h%=b.length;e<0&&(e+=l.length);e%=l.length;g=h-1>=0?h-1:b.length-1;f=e-1>=0?e-1:l.length-1;n=[l[e],b[h],b[g]];n=THREE.FontUtils.Triangulate.area(n);q=[l[e],l[f],b[h]];q=THREE.FontUtils.Triangulate.area(q);o+p>n+q&&(h=m,e=k,h<0&&(h+=b.length),h%=b.length,e<0&&(e+=l.length),e%=l.length,g=h-1>=0?h-1:b.length-1,f=e-1>=0?e-1:l.length-1);o=b.slice(0,h);p=b.slice(h);m=l.slice(e);k=l.slice(0,e);f=[l[e],l[f],b[h]];r.push([l[e],b[h],b[g]]);r.push(f);b=o.concat(m).concat(k).concat(p)}return{shape:b,
isolatedPts:r,allpoints:d}},triangulateShape:function(a,c){var b=THREE.Shape.Utils.removeHoles(a,c),d=b.allpoints,g=b.isolatedPts,b=THREE.FontUtils.Triangulate(b.shape,!1),f,e,h,i,l={};f=0;for(e=d.length;f<e;f++)i=d[f].x+":"+d[f].y,l[i]!==void 0&&console.log("Duplicate point",i),l[i]=f;f=0;for(e=b.length;f<e;f++){h=b[f];for(d=0;d<3;d++)i=h[d].x+":"+h[d].y,i=l[i],i!==void 0&&(h[d]=i)}f=0;for(e=g.length;f<e;f++){h=g[f];for(d=0;d<3;d++)i=h[d].x+":"+h[d].y,i=l[i],i!==void 0&&(h[d]=i)}return b.concat(g)},
isClockWise:function(a){return THREE.FontUtils.Triangulate.area(a)<0},b2p0:function(a,c){var b=1-a;return b*b*c},b2p1:function(a,c){return 2*(1-a)*a*c},b2p2:function(a,c){return a*a*c},b2:function(a,c,b,d){return this.b2p0(a,c)+this.b2p1(a,b)+this.b2p2(a,d)},b3p0:function(a,c){var b=1-a;return b*b*b*c},b3p1:function(a,c){var b=1-a;return 3*b*b*a*c},b3p2:function(a,c){return 3*(1-a)*a*a*c},b3p3:function(a,c){return a*a*a*c},b3:function(a,c,b,d,g){return this.b3p0(a,c)+this.b3p1(a,b)+this.b3p2(a,d)+
this.b3p3(a,g)}};THREE.TextPath=function(a,c){THREE.Path.call(this);this.parameters=c||{};this.set(a)};THREE.TextPath.prototype.set=function(a,c){this.text=a;var c=c||this.parameters,b=c.curveSegments!==void 0?c.curveSegments:4,d=c.font!==void 0?c.font:"helvetiker",g=c.weight!==void 0?c.weight:"normal",f=c.style!==void 0?c.style:"normal";THREE.FontUtils.size=c.size!==void 0?c.size:100;THREE.FontUtils.divisions=b;THREE.FontUtils.face=d;THREE.FontUtils.weight=g;THREE.FontUtils.style=f};
THREE.TextPath.prototype.toShapes=function(){for(var a=THREE.FontUtils.drawText(this.text).paths,c=[],b=0,d=a.length;b<d;b++)Array.prototype.push.apply(c,a[b].toShapes());return c};
THREE.AnimationHandler=function(){var a=[],c={},b={update:function(b){for(var c=0;c<a.length;c++)a[c].update(b)},addToUpdate:function(b){a.indexOf(b)===-1&&a.push(b)},removeFromUpdate:function(b){b=a.indexOf(b);b!==-1&&a.splice(b,1)},add:function(a){c[a.name]!==void 0&&console.log("THREE.AnimationHandler.add: Warning! "+a.name+" already exists in library. Overwriting.");c[a.name]=a;if(a.initialized!==!0){for(var b=0;b<a.hierarchy.length;b++){for(var d=0;d<a.hierarchy[b].keys.length;d++){if(a.hierarchy[b].keys[d].time<
0)a.hierarchy[b].keys[d].time=0;if(a.hierarchy[b].keys[d].rot!==void 0&&!(a.hierarchy[b].keys[d].rot instanceof THREE.Quaternion)){var h=a.hierarchy[b].keys[d].rot;a.hierarchy[b].keys[d].rot=new THREE.Quaternion(h[0],h[1],h[2],h[3])}}if(a.hierarchy[b].keys[0].morphTargets!==void 0){h={};for(d=0;d<a.hierarchy[b].keys.length;d++)for(var i=0;i<a.hierarchy[b].keys[d].morphTargets.length;i++){var l=a.hierarchy[b].keys[d].morphTargets[i];h[l]=-1}a.hierarchy[b].usedMorphTargets=h;for(d=0;d<a.hierarchy[b].keys.length;d++){var k=
{};for(l in h){for(i=0;i<a.hierarchy[b].keys[d].morphTargets.length;i++)if(a.hierarchy[b].keys[d].morphTargets[i]===l){k[l]=a.hierarchy[b].keys[d].morphTargetsInfluences[i];break}i===a.hierarchy[b].keys[d].morphTargets.length&&(k[l]=0)}a.hierarchy[b].keys[d].morphTargetsInfluences=k}}for(d=1;d<a.hierarchy[b].keys.length;d++)a.hierarchy[b].keys[d].time===a.hierarchy[b].keys[d-1].time&&(a.hierarchy[b].keys.splice(d,1),d--);for(d=1;d<a.hierarchy[b].keys.length;d++)a.hierarchy[b].keys[d].index=d}d=parseInt(a.length*
a.fps,10);a.JIT={};a.JIT.hierarchy=[];for(b=0;b<a.hierarchy.length;b++)a.JIT.hierarchy.push(Array(d));a.initialized=!0}},get:function(a){if(typeof a==="string")return c[a]?c[a]:(console.log("THREE.AnimationHandler.get: Couldn't find animation "+a),null)},parse:function(a){var b=[];if(a instanceof THREE.SkinnedMesh)for(var c=0;c<a.bones.length;c++)b.push(a.bones[c]);else d(a,b);return b}},d=function(a,b){b.push(a);for(var c=0;c<a.children.length;c++)d(a.children[c],b)};b.LINEAR=0;b.CATMULLROM=1;b.CATMULLROM_FORWARD=
2;return b}();THREE.Animation=function(a,c,b,d){this.root=a;this.data=THREE.AnimationHandler.get(c);this.hierarchy=THREE.AnimationHandler.parse(a);this.currentTime=0;this.timeScale=1;this.isPlaying=!1;this.loop=this.isPaused=!0;this.interpolationType=b!==void 0?b:THREE.AnimationHandler.LINEAR;this.JITCompile=d!==void 0?d:!0;this.points=[];this.target=new THREE.Vector3};
THREE.Animation.prototype.play=function(a,c){if(!this.isPlaying){this.isPlaying=!0;this.loop=a!==void 0?a:!0;this.currentTime=c!==void 0?c:0;var b,d=this.hierarchy.length,g;for(b=0;b<d;b++){g=this.hierarchy[b];if(this.interpolationType!==THREE.AnimationHandler.CATMULLROM_FORWARD)g.useQuaternion=!0;g.matrixAutoUpdate=!0;if(g.animationCache===void 0)g.animationCache={},g.animationCache.prevKey={pos:0,rot:0,scl:0},g.animationCache.nextKey={pos:0,rot:0,scl:0},g.animationCache.originalMatrix=g instanceof
THREE.Bone?g.skinMatrix:g.matrix;var f=g.animationCache.prevKey;g=g.animationCache.nextKey;f.pos=this.data.hierarchy[b].keys[0];f.rot=this.data.hierarchy[b].keys[0];f.scl=this.data.hierarchy[b].keys[0];g.pos=this.getNextKeyWith("pos",b,1);g.rot=this.getNextKeyWith("rot",b,1);g.scl=this.getNextKeyWith("scl",b,1)}this.update(0)}this.isPaused=!1;THREE.AnimationHandler.addToUpdate(this)};
THREE.Animation.prototype.pause=function(){this.isPaused?THREE.AnimationHandler.addToUpdate(this):THREE.AnimationHandler.removeFromUpdate(this);this.isPaused=!this.isPaused};
THREE.Animation.prototype.stop=function(){this.isPaused=this.isPlaying=!1;THREE.AnimationHandler.removeFromUpdate(this);for(var a=0;a<this.hierarchy.length;a++)if(this.hierarchy[a].animationCache!==void 0)this.hierarchy[a]instanceof THREE.Bone?this.hierarchy[a].skinMatrix=this.hierarchy[a].animationCache.originalMatrix:this.hierarchy[a].matrix=this.hierarchy[a].animationCache.originalMatrix,delete this.hierarchy[a].animationCache};
THREE.Animation.prototype.update=function(a){if(this.isPlaying){var c=["pos","rot","scl"],b,d,g,f,e,h,i,l,k=this.data.JIT.hierarchy,o,p;this.currentTime+=a*this.timeScale;p=this.currentTime;o=this.currentTime%=this.data.length;l=parseInt(Math.min(o*this.data.fps,this.data.length*this.data.fps),10);for(var m=0,r=this.hierarchy.length;m<r;m++)if(a=this.hierarchy[m],i=a.animationCache,this.JITCompile&&k[m][l]!==void 0)a instanceof THREE.Bone?(a.skinMatrix=k[m][l],a.matrixAutoUpdate=!1,a.matrixWorldNeedsUpdate=
!1):(a.matrix=k[m][l],a.matrixAutoUpdate=!1,a.matrixWorldNeedsUpdate=!0);else{if(this.JITCompile)a instanceof THREE.Bone?a.skinMatrix=a.animationCache.originalMatrix:a.matrix=a.animationCache.originalMatrix;for(var n=0;n<3;n++){b=c[n];e=i.prevKey[b];h=i.nextKey[b];if(h.time<=p){if(o<p)if(this.loop){e=this.data.hierarchy[m].keys[0];for(h=this.getNextKeyWith(b,m,1);h.time<o;)e=h,h=this.getNextKeyWith(b,m,h.index+1)}else{this.stop();return}else{do e=h,h=this.getNextKeyWith(b,m,h.index+1);while(h.time<
o)}i.prevKey[b]=e;i.nextKey[b]=h}a.matrixAutoUpdate=!0;a.matrixWorldNeedsUpdate=!0;d=(o-e.time)/(h.time-e.time);g=e[b];f=h[b];if(d<0||d>1)console.log("THREE.Animation.update: Warning! Scale out of bounds:"+d+" on bone "+m),d=d<0?0:1;if(b==="pos")if(b=a.position,this.interpolationType===THREE.AnimationHandler.LINEAR)b.x=g[0]+(f[0]-g[0])*d,b.y=g[1]+(f[1]-g[1])*d,b.z=g[2]+(f[2]-g[2])*d;else{if(this.interpolationType===THREE.AnimationHandler.CATMULLROM||this.interpolationType===THREE.AnimationHandler.CATMULLROM_FORWARD)if(this.points[0]=
this.getPrevKeyWith("pos",m,e.index-1).pos,this.points[1]=g,this.points[2]=f,this.points[3]=this.getNextKeyWith("pos",m,h.index+1).pos,d=d*0.33+0.33,g=this.interpolateCatmullRom(this.points,d),b.x=g[0],b.y=g[1],b.z=g[2],this.interpolationType===THREE.AnimationHandler.CATMULLROM_FORWARD)d=this.interpolateCatmullRom(this.points,d*1.01),this.target.set(d[0],d[1],d[2]),this.target.subSelf(b),this.target.y=0,this.target.normalize(),d=Math.atan2(this.target.x,this.target.z),a.rotation.set(0,d,0)}else if(b===
"rot")THREE.Quaternion.slerp(g,f,a.quaternion,d);else if(b==="scl")b=a.scale,b.x=g[0]+(f[0]-g[0])*d,b.y=g[1]+(f[1]-g[1])*d,b.z=g[2]+(f[2]-g[2])*d}}if(this.JITCompile&&k[0][l]===void 0){this.hierarchy[0].update(null,!0);for(m=0;m<this.hierarchy.length;m++)k[m][l]=this.hierarchy[m]instanceof THREE.Bone?this.hierarchy[m].skinMatrix.clone():this.hierarchy[m].matrix.clone()}}};
THREE.Animation.prototype.interpolateCatmullRom=function(a,c){var b=[],d=[],g,f,e,h,i,l;g=(a.length-1)*c;f=Math.floor(g);g-=f;b[0]=f===0?f:f-1;b[1]=f;b[2]=f>a.length-2?f:f+1;b[3]=f>a.length-3?f:f+2;f=a[b[0]];h=a[b[1]];i=a[b[2]];l=a[b[3]];b=g*g;e=g*b;d[0]=this.interpolate(f[0],h[0],i[0],l[0],g,b,e);d[1]=this.interpolate(f[1],h[1],i[1],l[1],g,b,e);d[2]=this.interpolate(f[2],h[2],i[2],l[2],g,b,e);return d};
THREE.Animation.prototype.interpolate=function(a,c,b,d,g,f,e){a=(b-a)*0.5;d=(d-c)*0.5;return(2*(c-b)+a+d)*e+(-3*(c-b)-2*a-d)*f+a*g+c};THREE.Animation.prototype.getNextKeyWith=function(a,c,b){var d=this.data.hierarchy[c].keys;for(this.interpolationType===THREE.AnimationHandler.CATMULLROM||this.interpolationType===THREE.AnimationHandler.CATMULLROM_FORWARD?b=b<d.length-1?b:d.length-1:b%=d.length;b<d.length;b++)if(d[b][a]!==void 0)return d[b];return this.data.hierarchy[c].keys[0]};
THREE.Animation.prototype.getPrevKeyWith=function(a,c,b){for(var d=this.data.hierarchy[c].keys,b=this.interpolationType===THREE.AnimationHandler.CATMULLROM||this.interpolationType===THREE.AnimationHandler.CATMULLROM_FORWARD?b>0?b:0:b>=0?b:b+d.length;b>=0;b--)if(d[b][a]!==void 0)return d[b];return this.data.hierarchy[c].keys[d.length-1]};
THREE.CubeCamera=function(a,c,b,d){this.heightOffset=b;this.position=new THREE.Vector3(0,b,0);this.cameraPX=new THREE.PerspectiveCamera(90,1,a,c);this.cameraNX=new THREE.PerspectiveCamera(90,1,a,c);this.cameraPY=new THREE.PerspectiveCamera(90,1,a,c);this.cameraNY=new THREE.PerspectiveCamera(90,1,a,c);this.cameraPZ=new THREE.PerspectiveCamera(90,1,a,c);this.cameraNZ=new THREE.PerspectiveCamera(90,1,a,c);this.cameraPX.position=this.position;this.cameraNX.position=this.position;this.cameraPY.position=
this.position;this.cameraNY.position=this.position;this.cameraPZ.position=this.position;this.cameraNZ.position=this.position;this.cameraPX.up.set(0,-1,0);this.cameraNX.up.set(0,-1,0);this.cameraPY.up.set(0,0,1);this.cameraNY.up.set(0,0,-1);this.cameraPZ.up.set(0,-1,0);this.cameraNZ.up.set(0,-1,0);this.targetPX=new THREE.Vector3(0,0,0);this.targetNX=new THREE.Vector3(0,0,0);this.targetPY=new THREE.Vector3(0,0,0);this.targetNY=new THREE.Vector3(0,0,0);this.targetPZ=new THREE.Vector3(0,0,0);this.targetNZ=
new THREE.Vector3(0,0,0);this.renderTarget=new THREE.WebGLRenderTargetCube(d,d,{format:THREE.RGBFormat,magFilter:THREE.LinearFilter,minFilter:THREE.LinearFilter});this.updatePosition=function(a){this.position.copy(a);this.position.y+=this.heightOffset;this.targetPX.copy(this.position);this.targetNX.copy(this.position);this.targetPY.copy(this.position);this.targetNY.copy(this.position);this.targetPZ.copy(this.position);this.targetNZ.copy(this.position);this.targetPX.x+=1;this.targetNX.x-=1;this.targetPY.y+=
1;this.targetNY.y-=1;this.targetPZ.z+=1;this.targetNZ.z-=1;this.cameraPX.lookAt(this.targetPX);this.cameraNX.lookAt(this.targetNX);this.cameraPY.lookAt(this.targetPY);this.cameraNY.lookAt(this.targetNY);this.cameraPZ.lookAt(this.targetPZ);this.cameraNZ.lookAt(this.targetNZ)};this.updateCubeMap=function(a,b){var c=this.renderTarget;c.activeCubeFace=0;a.render(b,this.cameraPX,c);c.activeCubeFace=1;a.render(b,this.cameraNX,c);c.activeCubeFace=2;a.render(b,this.cameraPY,c);c.activeCubeFace=3;a.render(b,
this.cameraNY,c);c.activeCubeFace=4;a.render(b,this.cameraPZ,c);c.activeCubeFace=5;a.render(b,this.cameraNZ,c)}};THREE.FirstPersonCamera=function(){console.warn("DEPRECATED: FirstPersonCamera() is FirstPersonControls().")};THREE.PathCamera=function(){console.warn("DEPRECATED: PathCamera() is PathControls().")};THREE.FlyCamera=function(){console.warn("DEPRECATED: FlyCamera() is FlyControls().")};THREE.RollCamera=function(){console.warn("DEPRECATED: RollCamera() is RollControls().")};
THREE.TrackballCamera=function(){console.warn("DEPRECATED: TrackballCamera() is TrackballControls().")};THREE.CombinedCamera=function(a,c,b,d,g,f,e){THREE.Camera.call(this);this.fov=b;this.left=-a/2;this.right=a/2;this.top=c/2;this.bottom=-c/2;this.cameraO=new THREE.OrthographicCamera(a/-2,a/2,c/2,c/-2,f,e);this.cameraP=new THREE.PerspectiveCamera(b,a/c,d,g);this.zoom=1;this.toPerspective()};THREE.CombinedCamera.prototype=new THREE.Camera;THREE.CombinedCamera.prototype.constructor=THREE.CoolCamera;
THREE.CombinedCamera.prototype.toPerspective=function(){this.near=this.cameraP.near;this.far=this.cameraP.far;this.cameraP.fov=this.fov/this.zoom;this.cameraP.updateProjectionMatrix();this.projectionMatrix=this.cameraP.projectionMatrix;this.inPersepectiveMode=!0;this.inOrthographicMode=!1};
THREE.CombinedCamera.prototype.toOrthographic=function(){var a=Math.tan(this.fov/2)*((this.cameraP.near+this.cameraP.far)/2),c=2*a*this.cameraP.aspect/2;a/=this.zoom;c/=this.zoom;this.cameraO.left=-c;this.cameraO.right=c;this.cameraO.top=a;this.cameraO.bottom=-a;this.cameraO.updateProjectionMatrix();this.near=this.cameraO.near;this.far=this.cameraO.far;this.projectionMatrix=this.cameraO.projectionMatrix;this.inPersepectiveMode=!1;this.inOrthographicMode=!0};
THREE.CombinedCamera.prototype.setFov=function(a){this.fov=a;this.inPersepectiveMode?this.toPerspective():this.toOrthographic()};THREE.CombinedCamera.prototype.setLens=function(a,c){c||(c=43.25);var b=2*Math.atan(c/(a*2));b*=180/Math.PI;this.setFov(b);return b};THREE.CombinedCamera.prototype.setZoom=function(a){this.zoom=a;this.inPersepectiveMode?this.toPerspective():this.toOrthographic()};
THREE.CombinedCamera.prototype.toFrontView=function(){this.rotation.x=0;this.rotation.y=0;this.rotation.z=0;this.rotationAutoUpdate=!1};THREE.CombinedCamera.prototype.toBackView=function(){this.rotation.x=0;this.rotation.y=Math.PI;this.rotation.z=0;this.rotationAutoUpdate=!1};THREE.CombinedCamera.prototype.toLeftView=function(){this.rotation.x=0;this.rotation.y=-Math.PI/2;this.rotation.z=0;this.rotationAutoUpdate=!1};
THREE.CombinedCamera.prototype.toRightView=function(){this.rotation.x=0;this.rotation.y=Math.PI/2;this.rotation.z=0;this.rotationAutoUpdate=!1};THREE.CombinedCamera.prototype.toTopView=function(){this.rotation.x=-Math.PI/2;this.rotation.y=0;this.rotation.z=0;this.rotationAutoUpdate=!1};THREE.CombinedCamera.prototype.toBottomView=function(){this.rotation.x=Math.PI/2;this.rotation.y=0;this.rotation.z=0;this.rotationAutoUpdate=!1};
THREE.FirstPersonControls=function(a,c){function b(a,b){return function(){b.apply(a,arguments)}}this.object=a;this.target=new THREE.Vector3(0,0,0);this.domElement=c!==void 0?c:document;this.movementSpeed=1;this.lookSpeed=0.005;this.noFly=!1;this.lookVertical=!0;this.autoForward=!1;this.activeLook=!0;this.heightSpeed=!1;this.heightCoef=1;this.heightMin=0;this.constrainVertical=!1;this.verticalMin=0;this.verticalMax=Math.PI;this.theta=this.phi=this.lon=this.lat=this.mouseY=this.mouseX=this.autoSpeedFactor=
0;this.mouseDragOn=this.freeze=this.moveRight=this.moveLeft=this.moveBackward=this.moveForward=!1;this.domElement===document?(this.viewHalfX=window.innerWidth/2,this.viewHalfY=window.innerHeight/2):(this.viewHalfX=this.domElement.offsetWidth/2,this.viewHalfY=this.domElement.offsetHeight/2,this.domElement.setAttribute("tabindex",-1));this.onMouseDown=function(a){this.domElement!==document&&this.domElement.focus();a.preventDefault();a.stopPropagation();if(this.activeLook)switch(a.button){case 0:this.moveForward=
!0;break;case 2:this.moveBackward=!0}this.mouseDragOn=!0};this.onMouseUp=function(a){a.preventDefault();a.stopPropagation();if(this.activeLook)switch(a.button){case 0:this.moveForward=!1;break;case 2:this.moveBackward=!1}this.mouseDragOn=!1};this.onMouseMove=function(a){this.domElement===document?(this.mouseX=a.pageX-this.viewHalfX,this.mouseY=a.pageY-this.viewHalfY):(this.mouseX=a.pageX-this.domElement.offsetLeft-this.viewHalfX,this.mouseY=a.pageY-this.domElement.offsetTop-this.viewHalfY)};this.onKeyDown=
function(a){switch(a.keyCode){case 38:case 87:this.moveForward=!0;break;case 37:case 65:this.moveLeft=!0;break;case 40:case 83:this.moveBackward=!0;break;case 39:case 68:this.moveRight=!0;break;case 82:this.moveUp=!0;break;case 70:this.moveDown=!0;break;case 81:this.freeze=!this.freeze}};this.onKeyUp=function(a){switch(a.keyCode){case 38:case 87:this.moveForward=!1;break;case 37:case 65:this.moveLeft=!1;break;case 40:case 83:this.moveBackward=!1;break;case 39:case 68:this.moveRight=!1;break;case 82:this.moveUp=
!1;break;case 70:this.moveDown=!1}};this.update=function(a){var b=0;if(!this.freeze){if(this.heightSpeed){var c=THREE.Math.clamp(this.object.position.y,this.heightMin,this.heightMax)-this.heightMin;this.autoSpeedFactor=a*c*this.heightCoef}else this.autoSpeedFactor=0;b=a*this.movementSpeed;(this.moveForward||this.autoForward&&!this.moveBackward)&&this.object.translateZ(-(b+this.autoSpeedFactor));this.moveBackward&&this.object.translateZ(b);this.moveLeft&&this.object.translateX(-b);this.moveRight&&
this.object.translateX(b);this.moveUp&&this.object.translateY(b);this.moveDown&&this.object.translateY(-b);c=a*this.lookSpeed;this.activeLook||(c=0);this.lon+=this.mouseX*c;this.lookVertical&&(this.lat-=this.mouseY*c);this.lat=Math.max(-85,Math.min(85,this.lat));this.phi=(90-this.lat)*Math.PI/180;this.theta=this.lon*Math.PI/180;a=this.target;b=this.object.position;a.x=b.x+100*Math.sin(this.phi)*Math.cos(this.theta);a.y=b.y+100*Math.cos(this.phi);a.z=b.z+100*Math.sin(this.phi)*Math.sin(this.theta)}a=
1;this.constrainVertical&&(a=Math.PI/(this.verticalMax-this.verticalMin));this.lon+=this.mouseX*c;this.lookVertical&&(this.lat-=this.mouseY*c*a);this.lat=Math.max(-85,Math.min(85,this.lat));this.phi=(90-this.lat)*Math.PI/180;this.theta=this.lon*Math.PI/180;if(this.constrainVertical)this.phi=THREE.Math.mapLinear(this.phi,0,Math.PI,this.verticalMin,this.verticalMax);a=this.target;b=this.object.position;a.x=b.x+100*Math.sin(this.phi)*Math.cos(this.theta);a.y=b.y+100*Math.cos(this.phi);a.z=b.z+100*Math.sin(this.phi)*
Math.sin(this.theta);this.object.lookAt(a)};this.domElement.addEventListener("contextmenu",function(a){a.preventDefault()},!1);this.domElement.addEventListener("mousemove",b(this,this.onMouseMove),!1);this.domElement.addEventListener("mousedown",b(this,this.onMouseDown),!1);this.domElement.addEventListener("mouseup",b(this,this.onMouseUp),!1);this.domElement.addEventListener("keydown",b(this,this.onKeyDown),!1);this.domElement.addEventListener("keyup",b(this,this.onKeyUp),!1)};
THREE.PathControls=function(a,c){function b(a){if((a*=2)<1)return 0.5*a*a;return-0.5*(--a*(a-2)-1)}function d(a,b){return function(){b.apply(a,arguments)}}function g(a,b,c,d){var e={name:c,fps:0.6,length:d,hierarchy:[]},f,g=b.getControlPointsArray(),h=b.getLength(),q=g.length,t=0;f=q-1;b={parent:-1,keys:[]};b.keys[0]={time:0,pos:g[0],rot:[0,0,0,1],scl:[1,1,1]};b.keys[f]={time:d,pos:g[f],rot:[0,0,0,1],scl:[1,1,1]};for(f=1;f<q-1;f++)t=d*h.chunks[f]/h.total,b.keys[f]={time:t,pos:g[f]};e.hierarchy[0]=
b;THREE.AnimationHandler.add(e);return new THREE.Animation(a,c,THREE.AnimationHandler.CATMULLROM_FORWARD,!1)}function f(a,b){var c,d,e=new THREE.Geometry;for(c=0;c<a.points.length*b;c++)d=c/(a.points.length*b),d=a.getPoint(d),e.vertices[c]=new THREE.Vertex(new THREE.Vector3(d.x,d.y,d.z));return e}this.object=a;this.domElement=c!==void 0?c:document;this.id="PathControls"+THREE.PathControlsIdCounter++;this.duration=1E4;this.waypoints=[];this.useConstantSpeed=!0;this.resamplingCoef=50;this.debugPath=
new THREE.Object3D;this.debugDummy=new THREE.Object3D;this.animationParent=new THREE.Object3D;this.lookSpeed=0.005;this.lookHorizontal=this.lookVertical=!0;this.verticalAngleMap={srcRange:[0,2*Math.PI],dstRange:[0,2*Math.PI]};this.horizontalAngleMap={srcRange:[0,2*Math.PI],dstRange:[0,2*Math.PI]};this.target=new THREE.Object3D;this.theta=this.phi=this.lon=this.lat=this.mouseY=this.mouseX=0;this.domElement===document?(this.viewHalfX=window.innerWidth/2,this.viewHalfY=window.innerHeight/2):(this.viewHalfX=
this.domElement.offsetWidth/2,this.viewHalfY=this.domElement.offsetHeight/2,this.domElement.setAttribute("tabindex",-1));var e=Math.PI*2,h=Math.PI/180;this.update=function(a){var c;this.lookHorizontal&&(this.lon+=this.mouseX*this.lookSpeed*a);this.lookVertical&&(this.lat-=this.mouseY*this.lookSpeed*a);this.lon=Math.max(0,Math.min(360,this.lon));this.lat=Math.max(-85,Math.min(85,this.lat));this.phi=(90-this.lat)*h;this.theta=this.lon*h;a=this.phi%e;this.phi=a>=0?a:a+e;c=this.verticalAngleMap.srcRange;
a=this.verticalAngleMap.dstRange;c=THREE.Math.mapLinear(this.phi,c[0],c[1],a[0],a[1]);var d=a[1]-a[0];this.phi=b((c-a[0])/d)*d+a[0];c=this.horizontalAngleMap.srcRange;a=this.horizontalAngleMap.dstRange;c=THREE.Math.mapLinear(this.theta,c[0],c[1],a[0],a[1]);d=a[1]-a[0];this.theta=b((c-a[0])/d)*d+a[0];a=this.target.position;a.x=100*Math.sin(this.phi)*Math.cos(this.theta);a.y=100*Math.cos(this.phi);a.z=100*Math.sin(this.phi)*Math.sin(this.theta);this.object.lookAt(this.target.position)};this.onMouseMove=
function(a){this.domElement===document?(this.mouseX=a.pageX-this.viewHalfX,this.mouseY=a.pageY-this.viewHalfY):(this.mouseX=a.pageX-this.domElement.offsetLeft-this.viewHalfX,this.mouseY=a.pageY-this.domElement.offsetTop-this.viewHalfY)};this.init=function(){this.spline=new THREE.Spline;this.spline.initFromArray(this.waypoints);this.useConstantSpeed&&this.spline.reparametrizeByArcLength(this.resamplingCoef);if(this.createDebugDummy){var a=new THREE.MeshLambertMaterial({color:30719}),b=new THREE.MeshLambertMaterial({color:65280}),
c=new THREE.CubeGeometry(10,10,20),e=new THREE.CubeGeometry(2,2,10);this.animationParent=new THREE.Mesh(c,a);a=new THREE.Mesh(e,b);a.position.set(0,10,0);this.animation=g(this.animationParent,this.spline,this.id,this.duration);this.animationParent.add(this.object);this.animationParent.add(this.target);this.animationParent.add(a)}else this.animation=g(this.animationParent,this.spline,this.id,this.duration),this.animationParent.add(this.target),this.animationParent.add(this.object);if(this.createDebugPath){var a=
this.debugPath,b=this.spline,e=f(b,10),c=f(b,10),h=new THREE.LineBasicMaterial({color:16711680,linewidth:3}),e=new THREE.Line(e,h),c=new THREE.ParticleSystem(c,new THREE.ParticleBasicMaterial({color:16755200,size:3}));e.scale.set(1,1,1);a.add(e);c.scale.set(1,1,1);a.add(c);for(var e=new THREE.SphereGeometry(1,16,8),h=new THREE.MeshBasicMaterial({color:65280}),m=0;m<b.points.length;m++)c=new THREE.Mesh(e,h),c.position.copy(b.points[m]),a.add(c)}this.domElement.addEventListener("mousemove",d(this,this.onMouseMove),
!1)}};THREE.PathControlsIdCounter=0;
THREE.FlyControls=function(a,c){function b(a,b){return function(){b.apply(a,arguments)}}this.object=a;this.domElement=c!==void 0?c:document;c&&this.domElement.setAttribute("tabindex",-1);this.movementSpeed=1;this.rollSpeed=0.005;this.autoForward=this.dragToLook=!1;this.object.useQuaternion=!0;this.tmpQuaternion=new THREE.Quaternion;this.mouseStatus=0;this.moveState={up:0,down:0,left:0,right:0,forward:0,back:0,pitchUp:0,pitchDown:0,yawLeft:0,yawRight:0,rollLeft:0,rollRight:0};this.moveVector=new THREE.Vector3(0,
0,0);this.rotationVector=new THREE.Vector3(0,0,0);this.handleEvent=function(a){if(typeof this[a.type]=="function")this[a.type](a)};this.keydown=function(a){if(!a.altKey){switch(a.keyCode){case 16:this.movementSpeedMultiplier=0.1;break;case 87:this.moveState.forward=1;break;case 83:this.moveState.back=1;break;case 65:this.moveState.left=1;break;case 68:this.moveState.right=1;break;case 82:this.moveState.up=1;break;case 70:this.moveState.down=1;break;case 38:this.moveState.pitchUp=1;break;case 40:this.moveState.pitchDown=
1;break;case 37:this.moveState.yawLeft=1;break;case 39:this.moveState.yawRight=1;break;case 81:this.moveState.rollLeft=1;break;case 69:this.moveState.rollRight=1}this.updateMovementVector();this.updateRotationVector()}};this.keyup=function(a){switch(a.keyCode){case 16:this.movementSpeedMultiplier=1;break;case 87:this.moveState.forward=0;break;case 83:this.moveState.back=0;break;case 65:this.moveState.left=0;break;case 68:this.moveState.right=0;break;case 82:this.moveState.up=0;break;case 70:this.moveState.down=
0;break;case 38:this.moveState.pitchUp=0;break;case 40:this.moveState.pitchDown=0;break;case 37:this.moveState.yawLeft=0;break;case 39:this.moveState.yawRight=0;break;case 81:this.moveState.rollLeft=0;break;case 69:this.moveState.rollRight=0}this.updateMovementVector();this.updateRotationVector()};this.mousedown=function(a){this.domElement!==document&&this.domElement.focus();a.preventDefault();a.stopPropagation();if(this.dragToLook)this.mouseStatus++;else switch(a.button){case 0:this.object.moveForward=
!0;break;case 2:this.object.moveBackward=!0}};this.mousemove=function(a){if(!this.dragToLook||this.mouseStatus>0){var b=this.getContainerDimensions(),c=b.size[0]/2,e=b.size[1]/2;this.moveState.yawLeft=-(a.pageX-b.offset[0]-c)/c;this.moveState.pitchDown=(a.pageY-b.offset[1]-e)/e;this.updateRotationVector()}};this.mouseup=function(a){a.preventDefault();a.stopPropagation();if(this.dragToLook)this.mouseStatus--,this.moveState.yawLeft=this.moveState.pitchDown=0;else switch(a.button){case 0:this.moveForward=
!1;break;case 2:this.moveBackward=!1}this.updateRotationVector()};this.update=function(a){var b=a*this.movementSpeed;a*=this.rollSpeed;this.object.translateX(this.moveVector.x*b);this.object.translateY(this.moveVector.y*b);this.object.translateZ(this.moveVector.z*b);this.tmpQuaternion.set(this.rotationVector.x*a,this.rotationVector.y*a,this.rotationVector.z*a,1).normalize();this.object.quaternion.multiplySelf(this.tmpQuaternion);this.object.matrix.setPosition(this.object.position);this.object.matrix.setRotationFromQuaternion(this.object.quaternion);
this.object.matrixWorldNeedsUpdate=!0};this.updateMovementVector=function(){var a=this.moveState.forward||this.autoForward&&!this.moveState.back?1:0;this.moveVector.x=-this.moveState.left+this.moveState.right;this.moveVector.y=-this.moveState.down+this.moveState.up;this.moveVector.z=-a+this.moveState.back};this.updateRotationVector=function(){this.rotationVector.x=-this.moveState.pitchDown+this.moveState.pitchUp;this.rotationVector.y=-this.moveState.yawRight+this.moveState.yawLeft;this.rotationVector.z=
-this.moveState.rollRight+this.moveState.rollLeft};this.getContainerDimensions=function(){return this.domElement!=document?{size:[this.domElement.offsetWidth,this.domElement.offsetHeight],offset:[this.domElement.offsetLeft,this.domElement.offsetTop]}:{size:[window.innerWidth,window.innerHeight],offset:[0,0]}};this.domElement.addEventListener("mousemove",b(this,this.mousemove),!1);this.domElement.addEventListener("mousedown",b(this,this.mousedown),!1);this.domElement.addEventListener("mouseup",b(this,
this.mouseup),!1);this.domElement.addEventListener("keydown",b(this,this.keydown),!1);this.domElement.addEventListener("keyup",b(this,this.keyup),!1);this.updateMovementVector();this.updateRotationVector()};
THREE.RollControls=function(a,c){this.object=a;this.domElement=c!==void 0?c:document;this.mouseLook=!0;this.autoForward=!1;this.rollSpeed=this.movementSpeed=this.lookSpeed=1;this.constrainVertical=[-0.9,0.9];this.object.matrixAutoUpdate=!1;this.forward=new THREE.Vector3(0,0,1);this.roll=0;var b=new THREE.Vector3,d=new THREE.Vector3,g=new THREE.Vector3,f=new THREE.Matrix4,e=!1,h=1,i=0,l=0,k=0,o=0,p=0,m=window.innerWidth/2,r=window.innerHeight/2;this.update=function(a){if(this.mouseLook){var c=a*this.lookSpeed;
this.rotateHorizontally(c*o);this.rotateVertically(c*p)}c=a*this.movementSpeed;this.object.translateZ(-c*(i>0||this.autoForward&&!(i<0)?1:i));this.object.translateX(c*l);this.object.translateY(c*k);e&&(this.roll+=this.rollSpeed*a*h);if(this.forward.y>this.constrainVertical[1])this.forward.y=this.constrainVertical[1],this.forward.normalize();else if(this.forward.y<this.constrainVertical[0])this.forward.y=this.constrainVertical[0],this.forward.normalize();g.copy(this.forward);d.set(0,1,0);b.cross(d,
g).normalize();d.cross(g,b).normalize();this.object.matrix.n11=b.x;this.object.matrix.n12=d.x;this.object.matrix.n13=g.x;this.object.matrix.n21=b.y;this.object.matrix.n22=d.y;this.object.matrix.n23=g.y;this.object.matrix.n31=b.z;this.object.matrix.n32=d.z;this.object.matrix.n33=g.z;f.identity();f.n11=Math.cos(this.roll);f.n12=-Math.sin(this.roll);f.n21=Math.sin(this.roll);f.n22=Math.cos(this.roll);this.object.matrix.multiplySelf(f);this.object.matrixWorldNeedsUpdate=!0;this.object.matrix.n14=this.object.position.x;
this.object.matrix.n24=this.object.position.y;this.object.matrix.n34=this.object.position.z};this.translateX=function(a){this.object.position.x+=this.object.matrix.n11*a;this.object.position.y+=this.object.matrix.n21*a;this.object.position.z+=this.object.matrix.n31*a};this.translateY=function(a){this.object.position.x+=this.object.matrix.n12*a;this.object.position.y+=this.object.matrix.n22*a;this.object.position.z+=this.object.matrix.n32*a};this.translateZ=function(a){this.object.position.x-=this.object.matrix.n13*
a;this.object.position.y-=this.object.matrix.n23*a;this.object.position.z-=this.object.matrix.n33*a};this.rotateHorizontally=function(a){b.set(this.object.matrix.n11,this.object.matrix.n21,this.object.matrix.n31);b.multiplyScalar(a);this.forward.subSelf(b);this.forward.normalize()};this.rotateVertically=function(a){d.set(this.object.matrix.n12,this.object.matrix.n22,this.object.matrix.n32);d.multiplyScalar(a);this.forward.addSelf(d);this.forward.normalize()};this.domElement.addEventListener("contextmenu",
function(a){a.preventDefault()},!1);this.domElement.addEventListener("mousemove",function(a){o=(a.clientX-m)/window.innerWidth;p=(a.clientY-r)/window.innerHeight},!1);this.domElement.addEventListener("mousedown",function(a){a.preventDefault();a.stopPropagation();switch(a.button){case 0:i=1;break;case 2:i=-1}},!1);this.domElement.addEventListener("mouseup",function(a){a.preventDefault();a.stopPropagation();switch(a.button){case 0:i=0;break;case 2:i=0}},!1);this.domElement.addEventListener("keydown",
function(a){switch(a.keyCode){case 38:case 87:i=1;break;case 37:case 65:l=-1;break;case 40:case 83:i=-1;break;case 39:case 68:l=1;break;case 81:e=!0;h=1;break;case 69:e=!0;h=-1;break;case 82:k=1;break;case 70:k=-1}},!1);this.domElement.addEventListener("keyup",function(a){switch(a.keyCode){case 38:case 87:i=0;break;case 37:case 65:l=0;break;case 40:case 83:i=0;break;case 39:case 68:l=0;break;case 81:e=!1;break;case 69:e=!1;break;case 82:k=0;break;case 70:k=0}},!1)};
THREE.TrackballControls=function(a,c){var b=this,d={NONE:-1,ROTATE:0,ZOOM:1,PAN:2};this.object=a;this.domElement=c!==void 0?c:document;this.enabled=!0;this.screen={width:window.innerWidth,height:window.innerHeight,offsetLeft:0,offsetTop:0};this.radius=(this.screen.width+this.screen.height)/4;this.rotateSpeed=1;this.zoomSpeed=1.2;this.panSpeed=0.3;this.staticMoving=this.noPan=this.noZoom=this.noRotate=!1;this.dynamicDampingFactor=0.2;this.minDistance=0;this.maxDistance=Infinity;this.keys=[65,83,68];
this.target=new THREE.Vector3(0,0,0);var g=!1,f=d.NONE,e=new THREE.Vector3,h=new THREE.Vector3,i=new THREE.Vector3,l=new THREE.Vector2,k=new THREE.Vector2,o=new THREE.Vector2,p=new THREE.Vector2;this.handleEvent=function(a){if(typeof this[a.type]=="function")this[a.type](a)};this.getMouseOnScreen=function(a,c){return new THREE.Vector2((a-b.screen.offsetLeft)/b.radius*0.5,(c-b.screen.offsetTop)/b.radius*0.5)};this.getMouseProjectionOnBall=function(a,c){var d=new THREE.Vector3((a-b.screen.width*0.5-
b.screen.offsetLeft)/b.radius,(b.screen.height*0.5+b.screen.offsetTop-c)/b.radius,0),f=d.length();f>1?d.normalize():d.z=Math.sqrt(1-f*f);e.copy(b.object.position).subSelf(b.target);f=b.object.up.clone().setLength(d.y);f.addSelf(b.object.up.clone().crossSelf(e).setLength(d.x));f.addSelf(e.setLength(d.z));return f};this.rotateCamera=function(){var a=Math.acos(h.dot(i)/h.length()/i.length());if(a){var c=(new THREE.Vector3).cross(h,i).normalize(),d=new THREE.Quaternion;a*=b.rotateSpeed;d.setFromAxisAngle(c,
-a);d.multiplyVector3(e);d.multiplyVector3(b.object.up);d.multiplyVector3(i);b.staticMoving?h=i:(d.setFromAxisAngle(c,a*(b.dynamicDampingFactor-1)),d.multiplyVector3(h))}};this.zoomCamera=function(){var a=1+(k.y-l.y)*b.zoomSpeed;a!==1&&a>0&&(e.multiplyScalar(a),b.staticMoving?l=k:l.y+=(k.y-l.y)*this.dynamicDampingFactor)};this.panCamera=function(){var a=p.clone().subSelf(o);if(a.lengthSq()){a.multiplyScalar(e.length()*b.panSpeed);var c=e.clone().crossSelf(b.object.up).setLength(a.x);c.addSelf(b.object.up.clone().setLength(a.y));
b.object.position.addSelf(c);b.target.addSelf(c);b.staticMoving?o=p:o.addSelf(a.sub(p,o).multiplyScalar(b.dynamicDampingFactor))}};this.checkDistances=function(){if(!b.noZoom||!b.noPan)b.object.position.lengthSq()>b.maxDistance*b.maxDistance&&b.object.position.setLength(b.maxDistance),e.lengthSq()<b.minDistance*b.minDistance&&b.object.position.add(b.target,e.setLength(b.minDistance))};this.update=function(){e.copy(b.object.position).subSelf(this.target);b.noRotate||b.rotateCamera();b.noZoom||b.zoomCamera();
b.noPan||b.panCamera();b.object.position.add(b.target,e);b.checkDistances();b.object.lookAt(b.target)};this.domElement.addEventListener("contextmenu",function(a){a.preventDefault()},!1);this.domElement.addEventListener("mousemove",function(a){b.enabled&&(g&&(h=i=b.getMouseProjectionOnBall(a.clientX,a.clientY),l=k=b.getMouseOnScreen(a.clientX,a.clientY),o=p=b.getMouseOnScreen(a.clientX,a.clientY),g=!1),f!==d.NONE&&(f===d.ROTATE&&!b.noRotate?i=b.getMouseProjectionOnBall(a.clientX,a.clientY):f===d.ZOOM&&
!b.noZoom?k=b.getMouseOnScreen(a.clientX,a.clientY):f===d.PAN&&!b.noPan&&(p=b.getMouseOnScreen(a.clientX,a.clientY))))},!1);this.domElement.addEventListener("mousedown",function(a){if(b.enabled&&(a.preventDefault(),a.stopPropagation(),f===d.NONE))f=a.button,f===d.ROTATE&&!b.noRotate?h=i=b.getMouseProjectionOnBall(a.clientX,a.clientY):f===d.ZOOM&&!b.noZoom?l=k=b.getMouseOnScreen(a.clientX,a.clientY):this.noPan||(o=p=b.getMouseOnScreen(a.clientX,a.clientY))},!1);this.domElement.addEventListener("mouseup",
function(a){if(b.enabled)a.preventDefault(),a.stopPropagation(),f=d.NONE},!1);window.addEventListener("keydown",function(a){if(b.enabled&&f===d.NONE){if(a.keyCode===b.keys[d.ROTATE]&&!b.noRotate)f=d.ROTATE;else if(a.keyCode===b.keys[d.ZOOM]&&!b.noZoom)f=d.ZOOM;else if(a.keyCode===b.keys[d.PAN]&&!b.noPan)f=d.PAN;f!==d.NONE&&(g=!0)}},!1);window.addEventListener("keyup",function(){if(b.enabled&&f!==d.NONE)f=d.NONE},!1)};
THREE.CubeGeometry=function(a,c,b,d,g,f,e,h){function i(a,b,c,e,h,i,k,m){var n,o=d||1,p=g||1,q=h/2,r=i/2,t=l.vertices.length;if(a==="x"&&b==="y"||a==="y"&&b==="x")n="z";else if(a==="x"&&b==="z"||a==="z"&&b==="x")n="y",p=f||1;else if(a==="z"&&b==="y"||a==="y"&&b==="z")n="x",o=f||1;var u=o+1,w=p+1,G=h/o,I=i/p,M=new THREE.Vector3;M[n]=k>0?1:-1;for(h=0;h<w;h++)for(i=0;i<u;i++){var S=new THREE.Vector3;S[a]=(i*G-q)*c;S[b]=(h*I-r)*e;S[n]=k;l.vertices.push(new THREE.Vertex(S))}for(h=0;h<p;h++)for(i=0;i<o;i++)a=
new THREE.Face4(i+u*h+t,i+u*(h+1)+t,i+1+u*(h+1)+t,i+1+u*h+t),a.normal.copy(M),a.vertexNormals.push(M.clone(),M.clone(),M.clone(),M.clone()),a.materialIndex=m,l.faces.push(a),l.faceVertexUvs[0].push([new THREE.UV(i/o,h/p),new THREE.UV(i/o,(h+1)/p),new THREE.UV((i+1)/o,(h+1)/p),new THREE.UV((i+1)/o,h/p)])}THREE.Geometry.call(this);var l=this,k=a/2,o=c/2,p=b/2,m,r,n,q,t,w;if(e!==void 0){if(e instanceof Array)this.materials=e;else{this.materials=[];for(m=0;m<6;m++)this.materials.push(e)}m=0;q=1;r=2;t=
3;n=4;w=5}else this.materials=[];this.sides={px:!0,nx:!0,py:!0,ny:!0,pz:!0,nz:!0};if(h!=void 0)for(var u in h)this.sides[u]!=void 0&&(this.sides[u]=h[u]);this.sides.px&&i("z","y",-1,-1,b,c,k,m);this.sides.nx&&i("z","y",1,-1,b,c,-k,q);this.sides.py&&i("x","z",1,1,a,b,o,r);this.sides.ny&&i("x","z",1,-1,a,b,-o,t);this.sides.pz&&i("x","y",1,-1,a,c,p,n);this.sides.nz&&i("x","y",-1,-1,a,c,-p,w);this.computeCentroids();this.mergeVertices()};THREE.CubeGeometry.prototype=new THREE.Geometry;
THREE.CubeGeometry.prototype.constructor=THREE.CubeGeometry;
THREE.CylinderGeometry=function(a,c,b,d,g,f){THREE.Geometry.call(this);var a=a!=null?a:20,c=c!=null?c:20,b=b||100,e=b/2,d=d||8,g=g||1,h,i,l=[],k=[];for(i=0;i<=g;i++){var o=[],p=[],m=i/g,r=m*(c-a)+a;for(h=0;h<=d;h++){var n=h/d;this.vertices.push(new THREE.Vertex(new THREE.Vector3(r*Math.sin(n*Math.PI*2),-m*b+e,r*Math.cos(n*Math.PI*2))));o.push(this.vertices.length-1);p.push(new THREE.UV(n,m))}l.push(o);k.push(p)}for(i=0;i<g;i++)for(h=0;h<d;h++){var b=l[i][h],o=l[i+1][h],p=l[i+1][h+1],m=l[i][h+1],r=
this.vertices[b].position.clone().setY(0).normalize(),n=this.vertices[o].position.clone().setY(0).normalize(),q=this.vertices[p].position.clone().setY(0).normalize(),t=this.vertices[m].position.clone().setY(0).normalize(),w=k[i][h].clone(),u=k[i+1][h].clone(),B=k[i+1][h+1].clone(),F=k[i][h+1].clone();this.faces.push(new THREE.Face4(b,o,p,m,[r,n,q,t]));this.faceVertexUvs[0].push([w,u,B,F])}if(!f&&a>0){this.vertices.push(new THREE.Vertex(new THREE.Vector3(0,e,0)));for(h=0;h<d;h++)b=l[0][h],o=l[0][h+
1],p=this.vertices.length-1,r=new THREE.Vector3(0,1,0),n=new THREE.Vector3(0,1,0),q=new THREE.Vector3(0,1,0),w=k[0][h].clone(),u=k[0][h+1].clone(),B=new THREE.UV(u.u,0),this.faces.push(new THREE.Face3(b,o,p,[r,n,q])),this.faceVertexUvs[0].push([w,u,B])}if(!f&&c>0){this.vertices.push(new THREE.Vertex(new THREE.Vector3(0,-e,0)));for(h=0;h<d;h++)b=l[i][h+1],o=l[i][h],p=this.vertices.length-1,r=new THREE.Vector3(0,-1,0),n=new THREE.Vector3(0,-1,0),q=new THREE.Vector3(0,-1,0),w=k[i][h+1].clone(),u=k[i][h].clone(),
B=new THREE.UV(u.u,1),this.faces.push(new THREE.Face3(b,o,p,[r,n,q])),this.faceVertexUvs[0].push([w,u,B])}this.computeCentroids();this.computeFaceNormals()};THREE.CylinderGeometry.prototype=new THREE.Geometry;THREE.CylinderGeometry.prototype.constructor=THREE.CylinderGeometry;
THREE.ExtrudeGeometry=function(a,c){if(typeof a!=="undefined"){THREE.Geometry.call(this);var a=a instanceof Array?a:[a],b,d=a.length,g;this.shapebb=a[d-1].getBoundingBox();for(b=0;b<d;b++)g=a[b],this.addShape(g,c);this.computeCentroids();this.computeFaceNormals()}};THREE.ExtrudeGeometry.prototype=new THREE.Geometry;THREE.ExtrudeGeometry.prototype.constructor=THREE.ExtrudeGeometry;
THREE.ExtrudeGeometry.prototype.addShape=function(a,c){function b(a,b,c){b||console.log("die");return b.clone().multiplyScalar(c).addSelf(a)}function d(a,b,c){var d=THREE.ExtrudeGeometry.__v1,e=THREE.ExtrudeGeometry.__v2,f=THREE.ExtrudeGeometry.__v3,g=THREE.ExtrudeGeometry.__v4,h=THREE.ExtrudeGeometry.__v5,i=THREE.ExtrudeGeometry.__v6;d.set(a.x-b.x,a.y-b.y);e.set(a.x-c.x,a.y-c.y);d=d.normalize();e=e.normalize();f.set(-d.y,d.x);g.set(e.y,-e.x);h.copy(a).addSelf(f);i.copy(a).addSelf(g);if(h.equals(i))return g.clone();
h.copy(b).addSelf(f);i.copy(c).addSelf(g);f=d.dot(g);g=i.subSelf(h).dot(g);f===0&&(console.log("Either infinite or no solutions!"),g===0?console.log("Its finite solutions."):console.log("Too bad, no solutions."));g/=f;if(g<0)return b=Math.atan2(b.y-a.y,b.x-a.x),a=Math.atan2(c.y-a.y,c.x-a.x),b>a&&(a+=Math.PI*2),a=(b+a)/2,new THREE.Vector2(-Math.cos(a),-Math.sin(a));return d.multiplyScalar(g).addSelf(h).subSelf(a).clone()}function g(a){for(s=a.length;--s>=0;){S=s;ba=s-1;ba<0&&(ba=a.length-1);for(var b=
0,c=m+k*2,b=0;b<c;b++){var d=O*b,e=O*(b+1),f=W+S+d,g=W+S+e,l=f,d=W+ba+d,e=W+ba+e,n=g;l+=J;d+=J;e+=J;n+=J;v.faces.push(new THREE.Face4(l,d,e,n,null,null,B));B&&(l=b/c,d=(b+1)/c,e=h+i*2,f=(v.vertices[f].position.z+i)/e,g=(v.vertices[g].position.z+i)/e,v.faceVertexUvs[0].push([new THREE.UV(f,l),new THREE.UV(g,l),new THREE.UV(g,d),new THREE.UV(f,d)]))}}}function f(a,b,c){v.vertices.push(new THREE.Vertex(new THREE.Vector3(a,b,c)))}function e(a,b,c){a+=J;b+=J;c+=J;v.faces.push(new THREE.Face3(a,b,c,null,
null,u));if(u){var d=F.maxY,e=F.maxX,f=v.vertices[b].position.x,b=v.vertices[b].position.y,g=v.vertices[c].position.x,c=v.vertices[c].position.y;v.faceVertexUvs[0].push([new THREE.UV(v.vertices[a].position.x/e,v.vertices[a].position.y/d),new THREE.UV(f/e,b/d),new THREE.UV(g/e,c/d)])}}var h=c.amount!==void 0?c.amount:100,i=c.bevelThickness!==void 0?c.bevelThickness:6,l=c.bevelSize!==void 0?c.bevelSize:i-2,k=c.bevelSegments!==void 0?c.bevelSegments:3,o=c.bevelEnabled!==void 0?c.bevelEnabled:!0,p=c.curveSegments!==
void 0?c.curveSegments:12,m=c.steps!==void 0?c.steps:1,r=c.bendPath,n=c.extrudePath,q,t=!1,w=c.useSpacedPoints!==void 0?c.useSpacedPoints:!1,u=c.material,B=c.extrudeMaterial,F=this.shapebb;if(n)q=n.getPoints(p),m=q.length,t=!0,o=!1;o||(l=i=k=0);var A,x,y,v=this,J=this.vertices.length;r&&a.addWrapPath(r);p=w?a.extractAllSpacedPoints(p):a.extractAllPoints(p);r=p.shape;p=p.holes;if(n=!THREE.Shape.Utils.isClockWise(r)){r=r.reverse();x=0;for(y=p.length;x<y;x++)A=p[x],THREE.Shape.Utils.isClockWise(A)&&
(p[x]=A.reverse());n=!1}n=THREE.Shape.Utils.triangulateShape(r,p);w=r;x=0;for(y=p.length;x<y;x++)A=p[x],r=r.concat(A);var s,E,R,U,K,P,O=r.length,aa=n.length,H=[];s=0;E=w.length;S=E-1;for(ba=s+1;s<E;s++,S++,ba++)S===E&&(S=0),ba===E&&(ba=0),H[s]=d(w[s],w[S],w[ba]);var G=[],I,M=H.concat();x=0;for(y=p.length;x<y;x++){A=p[x];I=[];s=0;E=A.length;S=E-1;for(ba=s+1;s<E;s++,S++,ba++)S===E&&(S=0),ba===E&&(ba=0),I[s]=d(A[s],A[S],A[ba]);G.push(I);M=M.concat(I)}for(R=0;R<k;R++){U=R/k;K=i*(1-U);U=l*Math.sin(U*Math.PI/
2);s=0;for(E=w.length;s<E;s++)P=b(w[s],H[s],U),f(P.x,P.y,-K);x=0;for(y=p.length;x<y;x++){A=p[x];I=G[x];s=0;for(E=A.length;s<E;s++)P=b(A[s],I[s],U),f(P.x,P.y,-K)}}U=l;for(s=0;s<O;s++)P=o?b(r[s],M[s],U):r[s],t?f(P.x,P.y+q[0].y,q[0].x):f(P.x,P.y,0);for(R=1;R<=m;R++)for(s=0;s<O;s++)P=o?b(r[s],M[s],U):r[s],t?f(P.x,P.y+q[R-1].y,q[R-1].x):f(P.x,P.y,h/m*R);for(R=k-1;R>=0;R--){U=R/k;K=i*(1-U);U=l*Math.sin(U*Math.PI/2);s=0;for(E=w.length;s<E;s++)P=b(w[s],H[s],U),f(P.x,P.y,h+K);x=0;for(y=p.length;x<y;x++){A=
p[x];I=G[x];s=0;for(E=A.length;s<E;s++)P=b(A[s],I[s],U),t?f(P.x,P.y+q[m-1].y,q[m-1].x+K):f(P.x,P.y,h+K)}}if(o){o=O*0;for(s=0;s<aa;s++)l=n[s],e(l[2]+o,l[1]+o,l[0]+o);o=O*(m+k*2);for(s=0;s<aa;s++)l=n[s],e(l[0]+o,l[1]+o,l[2]+o)}else{for(s=0;s<aa;s++)l=n[s],e(l[2],l[1],l[0]);for(s=0;s<aa;s++)l=n[s],e(l[0]+O*m,l[1]+O*m,l[2]+O*m)}var S,ba,W=0;g(w);W+=w.length;x=0;for(y=p.length;x<y;x++)A=p[x],g(A),W+=A.length};THREE.ExtrudeGeometry.__v1=new THREE.Vector2;THREE.ExtrudeGeometry.__v2=new THREE.Vector2;
THREE.ExtrudeGeometry.__v3=new THREE.Vector2;THREE.ExtrudeGeometry.__v4=new THREE.Vector2;THREE.ExtrudeGeometry.__v5=new THREE.Vector2;THREE.ExtrudeGeometry.__v6=new THREE.Vector2;
THREE.IcosahedronGeometry=function(a){function c(a,b,c){var d=Math.sqrt(a*a+b*b+c*c);return g.vertices.push(new THREE.Vertex(new THREE.Vector3(a/d,b/d,c/d)))-1}function b(a,b,c,d){var e=g.vertices[a].position,f=g.vertices[b].position,h=g.vertices[c].position,a=new THREE.Face3(a,b,c);a.vertexNormals.push(e.clone().normalize(),f.clone().normalize(),h.clone().normalize());d.faces.push(a);d.faceVertexUvs[0].push([new THREE.UV(1-(Math.atan2(e.z,e.x)+Math.PI)%Math.PI/Math.PI*0.5,0.5-e.y/2),new THREE.UV(1-
(Math.atan2(f.z,f.x)+Math.PI)%Math.PI/Math.PI*0.5,0.5-f.y/2),new THREE.UV(1-(Math.atan2(h.z,h.x)+Math.PI)%Math.PI/Math.PI*0.5,0.5-h.y/2)])}function d(a,b){var d=g.vertices[a].position,e=g.vertices[b].position;return c((d.x+e.x)/2,(d.y+e.y)/2,(d.z+e.z)/2)}var g=this,f=new THREE.Geometry;this.subdivisions=a||0;THREE.Geometry.call(this);a=(1+Math.sqrt(5))/2;c(-1,a,0);c(1,a,0);c(-1,-a,0);c(1,-a,0);c(0,-1,a);c(0,1,a);c(0,-1,-a);c(0,1,-a);c(a,0,-1);c(a,0,1);c(-a,0,-1);c(-a,0,1);b(0,11,5,f);b(0,5,1,f);b(0,
1,7,f);b(0,7,10,f);b(0,10,11,f);b(1,5,9,f);b(5,11,4,f);b(11,10,2,f);b(10,7,6,f);b(7,1,8,f);b(3,9,4,f);b(3,4,2,f);b(3,2,6,f);b(3,6,8,f);b(3,8,9,f);b(4,9,5,f);b(2,4,11,f);b(6,2,10,f);b(8,6,7,f);b(9,8,1,f);for(var e=0;e<this.subdivisions;e++){var a=new THREE.Geometry,h;for(h in f.faces){var i=d(f.faces[h].a,f.faces[h].b),l=d(f.faces[h].b,f.faces[h].c),k=d(f.faces[h].c,f.faces[h].a);b(f.faces[h].a,i,k,a);b(f.faces[h].b,l,i,a);b(f.faces[h].c,k,l,a);b(i,l,k,a)}f.faces=a.faces;f.faceVertexUvs[0]=a.faceVertexUvs[0]}g.faces=
f.faces;g.faceVertexUvs[0]=f.faceVertexUvs[0];this.computeCentroids();this.computeFaceNormals()};THREE.IcosahedronGeometry.prototype=new THREE.Geometry;THREE.IcosahedronGeometry.prototype.constructor=THREE.IcosahedronGeometry;
THREE.LatheGeometry=function(a,c,b){THREE.Geometry.call(this);this.steps=c||12;this.angle=b||2*Math.PI;for(var c=this.angle/this.steps,b=[],d=[],g=[],f=[],e=(new THREE.Matrix4).setRotationZ(c),h=0;h<a.length;h++)this.vertices.push(new THREE.Vertex(a[h])),b[h]=a[h].clone(),d[h]=this.vertices.length-1;for(var i=0;i<=this.angle+0.001;i+=c){for(h=0;h<b.length;h++)i<this.angle?(b[h]=e.multiplyVector3(b[h].clone()),this.vertices.push(new THREE.Vertex(b[h])),g[h]=this.vertices.length-1):g=f;i==0&&(f=d);
for(h=0;h<d.length-1;h++)this.faces.push(new THREE.Face4(g[h],g[h+1],d[h+1],d[h])),this.faceVertexUvs[0].push([new THREE.UV(1-i/this.angle,h/a.length),new THREE.UV(1-i/this.angle,(h+1)/a.length),new THREE.UV(1-(i-c)/this.angle,(h+1)/a.length),new THREE.UV(1-(i-c)/this.angle,h/a.length)]);d=g;g=[]}this.computeCentroids();this.computeFaceNormals();this.computeVertexNormals()};THREE.LatheGeometry.prototype=new THREE.Geometry;THREE.LatheGeometry.prototype.constructor=THREE.LatheGeometry;
THREE.OctahedronGeometry=function(a,c){function b(b){var c=b.clone().normalize(),c=new THREE.Vertex(c.clone().multiplyScalar(a));c.index=e.vertices.push(c)-1;c.uv=new THREE.UV(Math.atan2(b.z,-b.x)/2/Math.PI+0.5,Math.atan2(-b.y,Math.sqrt(b.x*b.x+b.z*b.z))/Math.PI+0.5);return c}function d(a,b,c,h){h<1?(h=new THREE.Face3(a.index,b.index,c.index,[a.position,b.position,c.position]),h.centroid.addSelf(a.position).addSelf(b.position).addSelf(c.position).divideScalar(3),h.normal=h.centroid.clone().normalize(),
e.faces.push(h),h=Math.atan2(h.centroid.z,-h.centroid.x),e.faceVertexUvs[0].push([f(a.uv,a.position,h),f(b.uv,b.position,h),f(c.uv,c.position,h)])):(h-=1,d(a,g(a,b),g(a,c),h),d(g(a,b),b,g(b,c),h),d(g(a,c),g(b,c),c,h),d(g(a,b),g(b,c),g(a,c),h))}function g(a,c){h[a.index]||(h[a.index]=[]);h[c.index]||(h[c.index]=[]);var d=h[a.index][c.index];d===void 0&&(h[a.index][c.index]=h[c.index][a.index]=d=b((new THREE.Vector3).add(a.position,c.position).divideScalar(2)));return d}function f(a,b,c){c<0&&a.u===
1&&(a=new THREE.UV(a.u-1,a.v));b.x===0&&b.z===0&&(a=new THREE.UV(c/2/Math.PI+0.5,a.v));return a}THREE.Geometry.call(this);var c=c||0,e=this;b(new THREE.Vector3(1,0,0));b(new THREE.Vector3(-1,0,0));b(new THREE.Vector3(0,1,0));b(new THREE.Vector3(0,-1,0));b(new THREE.Vector3(0,0,1));b(new THREE.Vector3(0,0,-1));var h=[],i=this.vertices;d(i[0],i[2],i[4],c);d(i[0],i[4],i[3],c);d(i[0],i[3],i[5],c);d(i[0],i[5],i[2],c);d(i[1],i[2],i[5],c);d(i[1],i[5],i[3],c);d(i[1],i[3],i[4],c);d(i[1],i[4],i[2],c);this.boundingSphere=
{radius:a}};THREE.OctahedronGeometry.prototype=new THREE.Geometry;THREE.OctahedronGeometry.prototype.constructor=THREE.OctahedronGeometry;
THREE.PlaneGeometry=function(a,c,b,d){THREE.Geometry.call(this);for(var g=a/2,f=c/2,b=b||1,d=d||1,e=b+1,h=d+1,i=a/b,l=c/d,k=new THREE.Vector3(0,0,1),a=0;a<h;a++)for(c=0;c<e;c++)this.vertices.push(new THREE.Vertex(new THREE.Vector3(c*i-g,-(a*l-f),0)));for(a=0;a<d;a++)for(c=0;c<b;c++)g=new THREE.Face4(c+e*a,c+e*(a+1),c+1+e*(a+1),c+1+e*a),g.normal.copy(k),g.vertexNormals.push(k.clone(),k.clone(),k.clone(),k.clone()),this.faces.push(g),this.faceVertexUvs[0].push([new THREE.UV(c/b,a/d),new THREE.UV(c/
b,(a+1)/d),new THREE.UV((c+1)/b,(a+1)/d),new THREE.UV((c+1)/b,a/d)]);this.computeCentroids()};THREE.PlaneGeometry.prototype=new THREE.Geometry;THREE.PlaneGeometry.prototype.constructor=THREE.PlaneGeometry;
THREE.SphereGeometry=function(a,c,b,d,g,f,e){THREE.Geometry.call(this);var a=a||50,c=Math.max(3,Math.floor(c)||8),b=Math.max(2,Math.floor(b)||6),d=d!=void 0?d:0,g=g!=void 0?g:Math.PI*2,f=f!=void 0?f:0,e=e!=void 0?e:Math.PI,h,i,l=[],k=[];for(i=0;i<=b;i++){var o=[],p=[];for(h=0;h<=c;h++){var m=h/c,r=i/b;this.vertices.push(new THREE.Vertex(new THREE.Vector3(-a*Math.cos(d+m*g)*Math.sin(f+r*e),a*Math.cos(f+r*e),a*Math.sin(d+m*g)*Math.sin(f+r*e))));o.push(this.vertices.length-1);p.push(new THREE.UV(m,r))}l.push(o);
k.push(p)}for(i=0;i<b;i++)for(h=0;h<c;h++){var d=l[i][h+1],g=l[i][h],f=l[i+1][h],e=l[i+1][h+1],o=this.vertices[d].position.clone().normalize(),p=this.vertices[g].position.clone().normalize(),m=this.vertices[f].position.clone().normalize(),r=this.vertices[e].position.clone().normalize(),n=k[i][h+1].clone(),q=k[i][h].clone(),t=k[i+1][h].clone(),w=k[i+1][h+1].clone();Math.abs(this.vertices[d].position.y)==a?(this.faces.push(new THREE.Face3(d,f,e,[o,m,r])),this.faceVertexUvs[0].push([n,t,w])):Math.abs(this.vertices[f].position.y)==
a?(this.faces.push(new THREE.Face3(d,g,f,[o,p,m])),this.faceVertexUvs[0].push([n,q,t])):(this.faces.push(new THREE.Face4(d,g,f,e,[o,p,m,r])),this.faceVertexUvs[0].push([n,q,t,w]))}this.computeCentroids();this.computeFaceNormals();this.boundingSphere={radius:a}};THREE.SphereGeometry.prototype=new THREE.Geometry;THREE.SphereGeometry.prototype.constructor=THREE.SphereGeometry;
THREE.TextGeometry=function(a,c){var b=(new THREE.TextPath(a,c)).toShapes();c.amount=c.height!==void 0?c.height:50;if(c.bevelThickness===void 0)c.bevelThickness=10;if(c.bevelSize===void 0)c.bevelSize=8;if(c.bevelEnabled===void 0)c.bevelEnabled=!1;if(c.bend){var d=b[b.length-1].getBoundingBox().maxX;c.bendPath=new THREE.QuadraticBezierCurve(new THREE.Vector2(0,0),new THREE.Vector2(d/2,120),new THREE.Vector2(d,0))}THREE.ExtrudeGeometry.call(this,b,c)};THREE.TextGeometry.prototype=new THREE.ExtrudeGeometry;
THREE.TextGeometry.prototype.constructor=THREE.TextGeometry;
THREE.FontUtils={faces:{},face:"helvetiker",weight:"normal",style:"normal",size:150,divisions:10,getFace:function(){return this.faces[this.face][this.weight][this.style]},loadFace:function(a){var c=a.familyName.toLowerCase();this.faces[c]=this.faces[c]||{};this.faces[c][a.cssFontWeight]=this.faces[c][a.cssFontWeight]||{};this.faces[c][a.cssFontWeight][a.cssFontStyle]=a;return this.faces[c][a.cssFontWeight][a.cssFontStyle]=a},drawText:function(a){for(var c=this.getFace(),b=this.size/c.resolution,d=
0,g=String(a).split(""),f=g.length,e=[],a=0;a<f;a++){var h=new THREE.Path,h=this.extractGlyphPoints(g[a],c,b,d,h);d+=h.offset;e.push(h.path)}return{paths:e,offset:d/2}},extractGlyphPoints:function(a,c,b,d,g){var f=[],e,h,i,l,k,o,p,m,r,n,q,t=c.glyphs[a]||c.glyphs["?"];if(t){if(t.o){c=t._cachedOutline||(t._cachedOutline=t.o.split(" "));l=c.length;for(a=0;a<l;)switch(i=c[a++],i){case "m":i=c[a++]*b+d;k=c[a++]*b;f.push(new THREE.Vector2(i,k));g.moveTo(i,k);break;case "l":i=c[a++]*b+d;k=c[a++]*b;f.push(new THREE.Vector2(i,
k));g.lineTo(i,k);break;case "q":i=c[a++]*b+d;k=c[a++]*b;m=c[a++]*b+d;r=c[a++]*b;g.quadraticCurveTo(m,r,i,k);if(e=f[f.length-1]){o=e.x;p=e.y;e=1;for(h=this.divisions;e<=h;e++){var w=e/h,u=THREE.Shape.Utils.b2(w,o,m,i),w=THREE.Shape.Utils.b2(w,p,r,k);f.push(new THREE.Vector2(u,w))}}break;case "b":if(i=c[a++]*b+d,k=c[a++]*b,m=c[a++]*b+d,r=c[a++]*-b,n=c[a++]*b+d,q=c[a++]*-b,g.bezierCurveTo(i,k,m,r,n,q),e=f[f.length-1]){o=e.x;p=e.y;e=1;for(h=this.divisions;e<=h;e++)w=e/h,u=THREE.Shape.Utils.b3(w,o,m,
n,i),w=THREE.Shape.Utils.b3(w,p,r,q,k),f.push(new THREE.Vector2(u,w))}}}return{offset:t.ha*b,points:f,path:g}}}};
(function(a){var c=function(a){for(var c=a.length,g=0,f=c-1,e=0;e<c;f=e++)g+=a[f].x*a[e].y-a[e].x*a[f].y;return g*0.5};a.Triangulate=function(a,d){var g=a.length;if(g<3)return null;var f=[],e=[],h=[],i,l,k;if(c(a)>0)for(l=0;l<g;l++)e[l]=l;else for(l=0;l<g;l++)e[l]=g-1-l;var o=2*g;for(l=g-1;g>2;){if(o--<=0){console.log("Warning, unable to triangulate polygon!");if(d)return h;return f}i=l;g<=i&&(i=0);l=i+1;g<=l&&(l=0);k=l+1;g<=k&&(k=0);var p;a:{p=a;var m=i,r=l,n=k,q=g,t=e,w=void 0,u=void 0,B=void 0,
F=void 0,A=void 0,x=void 0,y=void 0,v=void 0,J=void 0,u=p[t[m]].x,B=p[t[m]].y,F=p[t[r]].x,A=p[t[r]].y,x=p[t[n]].x,y=p[t[n]].y;if(1.0E-10>(F-u)*(y-B)-(A-B)*(x-u))p=!1;else{for(w=0;w<q;w++)if(!(w==m||w==r||w==n)){var v=p[t[w]].x,J=p[t[w]].y,s=void 0,E=void 0,R=void 0,U=void 0,K=void 0,P=void 0,O=void 0,aa=void 0,H=void 0,G=void 0,I=void 0,M=void 0,s=R=K=void 0,s=x-F,E=y-A,R=u-x,U=B-y,K=F-u,P=A-B,O=v-u,aa=J-B,H=v-F,G=J-A,I=v-x,M=J-y,s=s*G-E*H,K=K*aa-P*O,R=R*M-U*I;if(s>=0&&R>=0&&K>=0){p=!1;break a}}p=
!0}}if(p){f.push([a[e[i]],a[e[l]],a[e[k]]]);h.push([e[i],e[l],e[k]]);i=l;for(k=l+1;k<g;i++,k++)e[i]=e[k];g--;o=2*g}}if(d)return h;return f};a.Triangulate.area=c;return a})(THREE.FontUtils);self._typeface_js={faces:THREE.FontUtils.faces,loadFace:THREE.FontUtils.loadFace};
THREE.TorusGeometry=function(a,c,b,d,g){THREE.Geometry.call(this);this.radius=a||100;this.tube=c||40;this.segmentsR=b||8;this.segmentsT=d||6;this.arc=g||Math.PI*2;g=new THREE.Vector3;a=[];c=[];for(b=0;b<=this.segmentsR;b++)for(d=0;d<=this.segmentsT;d++){var f=d/this.segmentsT*this.arc,e=b/this.segmentsR*Math.PI*2;g.x=this.radius*Math.cos(f);g.y=this.radius*Math.sin(f);var h=new THREE.Vector3;h.x=(this.radius+this.tube*Math.cos(e))*Math.cos(f);h.y=(this.radius+this.tube*Math.cos(e))*Math.sin(f);h.z=
this.tube*Math.sin(e);this.vertices.push(new THREE.Vertex(h));a.push(new THREE.UV(d/this.segmentsT,1-b/this.segmentsR));c.push(h.clone().subSelf(g).normalize())}for(b=1;b<=this.segmentsR;b++)for(d=1;d<=this.segmentsT;d++){var g=(this.segmentsT+1)*b+d-1,f=(this.segmentsT+1)*(b-1)+d-1,e=(this.segmentsT+1)*(b-1)+d,h=(this.segmentsT+1)*b+d,i=new THREE.Face4(g,f,e,h,[c[g],c[f],c[e],c[h]]);i.normal.addSelf(c[g]);i.normal.addSelf(c[f]);i.normal.addSelf(c[e]);i.normal.addSelf(c[h]);i.normal.normalize();this.faces.push(i);
this.faceVertexUvs[0].push([a[g].clone(),a[f].clone(),a[e].clone(),a[h].clone()])}this.computeCentroids()};THREE.TorusGeometry.prototype=new THREE.Geometry;THREE.TorusGeometry.prototype.constructor=THREE.TorusGeometry;
THREE.TorusKnotGeometry=function(a,c,b,d,g,f,e){function h(a,b,c,d,e,f){b=c/d*a;c=Math.cos(b);return new THREE.Vector3(e*(2+c)*0.5*Math.cos(a),e*(2+c)*Math.sin(a)*0.5,f*e*Math.sin(b)*0.5)}THREE.Geometry.call(this);this.radius=a||200;this.tube=c||40;this.segmentsR=b||64;this.segmentsT=d||8;this.p=g||2;this.q=f||3;this.heightScale=e||1;this.grid=Array(this.segmentsR);b=new THREE.Vector3;d=new THREE.Vector3;f=new THREE.Vector3;for(a=0;a<this.segmentsR;++a){this.grid[a]=Array(this.segmentsT);for(c=0;c<
this.segmentsT;++c){var i=a/this.segmentsR*2*this.p*Math.PI,e=c/this.segmentsT*2*Math.PI,g=h(i,e,this.q,this.p,this.radius,this.heightScale),i=h(i+0.01,e,this.q,this.p,this.radius,this.heightScale);b.x=i.x-g.x;b.y=i.y-g.y;b.z=i.z-g.z;d.x=i.x+g.x;d.y=i.y+g.y;d.z=i.z+g.z;f.cross(b,d);d.cross(f,b);f.normalize();d.normalize();i=-this.tube*Math.cos(e);e=this.tube*Math.sin(e);g.x+=i*d.x+e*f.x;g.y+=i*d.y+e*f.y;g.z+=i*d.z+e*f.z;this.grid[a][c]=this.vertices.push(new THREE.Vertex(new THREE.Vector3(g.x,g.y,
g.z)))-1}}for(a=0;a<this.segmentsR;++a)for(c=0;c<this.segmentsT;++c){var d=(a+1)%this.segmentsR,f=(c+1)%this.segmentsT,g=this.grid[a][c],b=this.grid[d][c],d=this.grid[d][f],f=this.grid[a][f],e=new THREE.UV(a/this.segmentsR,c/this.segmentsT),i=new THREE.UV((a+1)/this.segmentsR,c/this.segmentsT),l=new THREE.UV((a+1)/this.segmentsR,(c+1)/this.segmentsT),k=new THREE.UV(a/this.segmentsR,(c+1)/this.segmentsT);this.faces.push(new THREE.Face4(g,b,d,f));this.faceVertexUvs[0].push([e,i,l,k])}this.computeCentroids();
this.computeFaceNormals();this.computeVertexNormals()};THREE.TorusKnotGeometry.prototype=new THREE.Geometry;THREE.TorusKnotGeometry.prototype.constructor=THREE.TorusKnotGeometry;THREE.SubdivisionModifier=function(a){this.subdivisions=a===void 0?1:a;this.useOldVertexColors=!1;this.supportUVs=!0};THREE.SubdivisionModifier.prototype.constructor=THREE.SubdivisionModifier;THREE.SubdivisionModifier.prototype.modify=function(a){for(var c=this.subdivisions;c-- >0;)this.smooth(a)};
THREE.SubdivisionModifier.prototype.smooth=function(a){function c(a,b,c,d,h,i){var k=new THREE.Face4(a,b,c,d,null,h.color,h.material);if(e.useOldVertexColors){k.vertexColors=[];for(var l,m,n,j=0;j<4;j++){n=i[j];l=new THREE.Color;l.setRGB(0,0,0);for(var o=0;o<n.length;o++)m=h.vertexColors[n[o]-1],l.r+=m.r,l.g+=m.g,l.b+=m.b;l.r/=n.length;l.g/=n.length;l.b/=n.length;k.vertexColors[j]=l}}g.push(k);(!e.supportUVs||p.length!=0)&&f.push([p[a],p[b],p[c],p[d]])}function b(a,b){return Math.min(a,b)+"_"+Math.max(a,
b)}var d=[],g=[],f=[],e=this,h=a.vertices,d=a.faces,i=h.concat(),l=[],k={},o={},p=[],m,r,n,q,t,w=a.faceVertexUvs[0];m=0;for(r=w.length;m<r;m++){n=0;for(q=w[m].length;n<q;n++)t=d[m]["abcd".charAt(n)],p[t]||(p[t]=w[m][n])}var u;m=0;for(r=d.length;m<r;m++)if(t=d[m],l.push(t.centroid),i.push(new THREE.Vertex(t.centroid)),e.supportUVs&&p.length!=0){u=new THREE.UV;if(t instanceof THREE.Face3)u.u=p[t.a].u+p[t.b].u+p[t.c].u,u.v=p[t.a].v+p[t.b].v+p[t.c].v,u.u/=3,u.v/=3;else if(t instanceof THREE.Face4)u.u=
p[t.a].u+p[t.b].u+p[t.c].u+p[t.d].u,u.v=p[t.a].v+p[t.b].v+p[t.c].v+p[t.d].v,u.u/=4,u.v/=4;p.push(u)}r=function(a){function c(a,b,d){a[b]===void 0&&(a[b]=[]);a[b].push(d)}var d,e,f,g,h={};d=0;for(e=a.faces.length;d<e;d++)f=a.faces[d],f instanceof THREE.Face3?(g=b(f.a,f.b),c(h,g,d),g=b(f.b,f.c),c(h,g,d),g=b(f.c,f.a),c(h,g,d)):f instanceof THREE.Face4&&(g=b(f.a,f.b),c(h,g,d),g=b(f.b,f.c),c(h,g,d),g=b(f.c,f.d),c(h,g,d),g=b(f.d,f.a),c(h,g,d));return h}(a);var B=0,w=h.length,F,A,x={},y={},v=function(a,
b){x[a]===void 0&&(x[a]=[]);x[a].push(b)},J=function(a,b){y[a]===void 0&&(y[a]={});y[a][b]=null};for(m in r){u=r[m];F=m.split("_");A=F[0];F=F[1];v(A,[A,F]);v(F,[A,F]);n=0;for(q=u.length;n<q;n++)t=u[n],J(A,t,m),J(F,t,m);u.length<2&&(o[m]=!0)}for(m in r)if(u=r[m],t=u[0],u=u[1],F=m.split("_"),A=F[0],F=F[1],q=new THREE.Vector3,o[m]?(q.addSelf(h[A].position),q.addSelf(h[F].position),q.multiplyScalar(0.5)):(q.addSelf(l[t]),q.addSelf(l[u]),q.addSelf(h[A].position),q.addSelf(h[F].position),q.multiplyScalar(0.25)),
k[m]=w+d.length+B,i.push(new THREE.Vertex(q)),B++,e.supportUVs&&p.length!=0)u=new THREE.UV,u.u=p[A].u+p[F].u,u.v=p[A].v+p[F].v,u.u/=2,u.v/=2,p.push(u);var s,E;F=["123","12","2","23"];q=["123","23","3","31"];var v=["123","31","1","12"],J=["1234","12","2","23"],R=["1234","23","3","34"],U=["1234","34","4","41"],K=["1234","41","1","12"];m=0;for(r=l.length;m<r;m++)t=d[m],u=w+m,t instanceof THREE.Face3?(B=b(t.a,t.b),A=b(t.b,t.c),s=b(t.c,t.a),c(u,k[B],t.b,k[A],t,F),c(u,k[A],t.c,k[s],t,q),c(u,k[s],t.a,k[B],
t,v)):t instanceof THREE.Face4?(B=b(t.a,t.b),A=b(t.b,t.c),s=b(t.c,t.d),E=b(t.d,t.a),c(u,k[B],t.b,k[A],t,J),c(u,k[A],t.c,k[s],t,R),c(u,k[s],t.d,k[E],t,U),c(u,k[E],t.a,k[B],t,K)):console.log("face should be a face!",t);d=i;i=new THREE.Vector3;k=new THREE.Vector3;m=0;for(r=h.length;m<r;m++)if(x[m]!==void 0){i.set(0,0,0);k.set(0,0,0);t=new THREE.Vector3(0,0,0);u=0;for(n in y[m])i.addSelf(l[n]),u++;B=0;w=x[m].length;for(n=0;n<w;n++)o[b(x[m][n][0],x[m][n][1])]&&B++;if(B!=2){i.divideScalar(u);for(n=0;n<
w;n++)u=x[m][n],u=h[u[0]].position.clone().addSelf(h[u[1]].position).divideScalar(2),k.addSelf(u);k.divideScalar(w);t.addSelf(h[m].position);t.multiplyScalar(w-3);t.addSelf(i);t.addSelf(k.multiplyScalar(2));t.divideScalar(w);d[m].position=t}}a.vertices=d;a.faces=g;a.faceVertexUvs[0]=f;delete a.__tmpVertices;a.computeCentroids();a.computeFaceNormals();a.computeVertexNormals()};
THREE.Loader=function(a){this.statusDomElement=(this.showStatus=a)?THREE.Loader.prototype.addStatusElement():null;this.onLoadStart=function(){};this.onLoadProgress=function(){};this.onLoadComplete=function(){}};
THREE.Loader.prototype={constructor:THREE.Loader,addStatusElement:function(){var a=document.createElement("div");a.style.position="absolute";a.style.right="0px";a.style.top="0px";a.style.fontSize="0.8em";a.style.textAlign="left";a.style.background="rgba(0,0,0,0.25)";a.style.color="#fff";a.style.width="120px";a.style.padding="0.5em 0.5em 0.5em 0.5em";a.style.zIndex=1E3;a.innerHTML="Loading ...";return a},updateProgress:function(a){var c="Loaded ";c+=a.total?(100*a.loaded/a.total).toFixed(0)+"%":(a.loaded/
1E3).toFixed(2)+" KB";this.statusDomElement.innerHTML=c},extractUrlbase:function(a){a=a.split("/");a.pop();return a.length<1?"":a.join("/")+"/"},initMaterials:function(a,c,b){a.materials=[];for(var d=0;d<c.length;++d)a.materials[d]=THREE.Loader.prototype.createMaterial(c[d],b)},hasNormals:function(a){var c,b,d=a.materials.length;for(b=0;b<d;b++)if(c=a.materials[b],c instanceof THREE.ShaderMaterial)return!0;return!1},createMaterial:function(a,c){function b(a){a=Math.log(a)/Math.LN2;return Math.floor(a)==
a}function d(a,c){var d=new Image;d.onload=function(){if(!b(this.width)||!b(this.height)){var c=Math.pow(2,Math.round(Math.log(this.width)/Math.LN2)),d=Math.pow(2,Math.round(Math.log(this.height)/Math.LN2));a.image.width=c;a.image.height=d;a.image.getContext("2d").drawImage(this,0,0,c,d)}else a.image=this;a.needsUpdate=!0};d.src=c}function g(a,b,e,f,g,h){var i=document.createElement("canvas");a[b]=new THREE.Texture(i);a[b].sourceFile=e;if(f){a[b].repeat.set(f[0],f[1]);if(f[0]!=1)a[b].wrapS=THREE.RepeatWrapping;
if(f[1]!=1)a[b].wrapT=THREE.RepeatWrapping}g&&a[b].offset.set(g[0],g[1]);if(h){f={repeat:THREE.RepeatWrapping,mirror:THREE.MirroredRepeatWrapping};if(f[h[0]]!==void 0)a[b].wrapS=f[h[0]];if(f[h[1]]!==void 0)a[b].wrapT=f[h[1]]}d(a[b],c+"/"+e)}function f(a){return(a[0]*255<<16)+(a[1]*255<<8)+a[2]*255}var e,h,i;h="MeshLambertMaterial";e={color:15658734,opacity:1,map:null,lightMap:null,normalMap:null,wireframe:a.wireframe};a.shading&&(a.shading=="Phong"?h="MeshPhongMaterial":a.shading=="Basic"&&(h="MeshBasicMaterial"));
if(a.blending)if(a.blending=="Additive")e.blending=THREE.AdditiveBlending;else if(a.blending=="Subtractive")e.blending=THREE.SubtractiveBlending;else if(a.blending=="Multiply")e.blending=THREE.MultiplyBlending;if(a.transparent!==void 0||a.opacity<1)e.transparent=a.transparent;if(a.depthTest!==void 0)e.depthTest=a.depthTest;if(a.vertexColors!==void 0)if(a.vertexColors=="face")e.vertexColors=THREE.FaceColors;else if(a.vertexColors)e.vertexColors=THREE.VertexColors;if(a.colorDiffuse)e.color=f(a.colorDiffuse);
else if(a.DbgColor)e.color=a.DbgColor;if(a.colorSpecular)e.specular=f(a.colorSpecular);if(a.colorAmbient)e.ambient=f(a.colorAmbient);if(a.transparency)e.opacity=a.transparency;if(a.specularCoef)e.shininess=a.specularCoef;a.mapDiffuse&&c&&g(e,"map",a.mapDiffuse,a.mapDiffuseRepeat,a.mapDiffuseOffset,a.mapDiffuseWrap);a.mapLight&&c&&g(e,"lightMap",a.mapLight,a.mapLightRepeat,a.mapLightOffset,a.mapLightWrap);a.mapNormal&&c&&g(e,"normalMap",a.mapNormal,a.mapNormalRepeat,a.mapNormalOffset,a.mapNormalWrap);
a.mapSpecular&&c&&g(e,"specularMap",a.mapSpecular,a.mapSpecularRepeat,a.mapSpecularOffset,a.mapSpecularWrap);if(a.mapNormal){var l=THREE.ShaderUtils.lib.normal,k=THREE.UniformsUtils.clone(l.uniforms),o=e.color;h=e.specular;i=e.ambient;var p=e.shininess;k.tNormal.texture=e.normalMap;if(a.mapNormalFactor)k.uNormalScale.value=a.mapNormalFactor;if(e.map)k.tDiffuse.texture=e.map,k.enableDiffuse.value=!0;if(e.specularMap)k.tSpecular.texture=e.specularMap,k.enableSpecular.value=!0;if(e.lightMap)k.tAO.texture=
e.lightMap,k.enableAO.value=!0;k.uDiffuseColor.value.setHex(o);k.uSpecularColor.value.setHex(h);k.uAmbientColor.value.setHex(i);k.uShininess.value=p;if(e.opacity)k.uOpacity.value=e.opacity;e=new THREE.ShaderMaterial({fragmentShader:l.fragmentShader,vertexShader:l.vertexShader,uniforms:k,lights:!0,fog:!0})}else e=new THREE[h](e);return e}};THREE.BinaryLoader=function(a){THREE.Loader.call(this,a)};THREE.BinaryLoader.prototype=new THREE.Loader;THREE.BinaryLoader.prototype.constructor=THREE.BinaryLoader;
THREE.BinaryLoader.prototype.supr=THREE.Loader.prototype;THREE.BinaryLoader.prototype.load=function(a,c,b,d){if(a instanceof Object)console.warn("DEPRECATED: BinaryLoader( parameters ) is now BinaryLoader( url, callback, texturePath, binaryPath )."),d=a,a=d.model,c=d.callback,b=d.texture_path,d=d.bin_path;var b=b?b:this.extractUrlbase(a),d=d?d:this.extractUrlbase(a),g=this.showProgress?THREE.Loader.prototype.updateProgress:null;this.onLoadStart();this.loadAjaxJSON(this,a,c,b,d,g)};
THREE.BinaryLoader.prototype.loadAjaxJSON=function(a,c,b,d,g,f){var e=new XMLHttpRequest;e.onreadystatechange=function(){if(e.readyState==4)if(e.status==200||e.status==0)try{var h=JSON.parse(e.responseText);h.metadata===void 0||h.metadata.formatVersion===void 0||h.metadata.formatVersion!==3?console.error("Deprecated file format."):a.loadAjaxBuffers(h,b,g,d,f)}catch(i){console.error(i),console.warn("DEPRECATED: ["+c+"] seems to be using old model format")}else console.error("Couldn't load ["+c+"] ["+
e.status+"]")};e.open("GET",c,!0);e.overrideMimeType("text/plain; charset=x-user-defined");e.setRequestHeader("Content-Type","text/plain");e.send(null)};
THREE.BinaryLoader.prototype.loadAjaxBuffers=function(a,c,b,d,g){var f=new XMLHttpRequest,e=b+"/"+a.buffers,h=0;f.onreadystatechange=function(){f.readyState==4?f.status==200||f.status==0?THREE.BinaryLoader.prototype.createBinModel(f.response,c,d,a.materials):console.error("Couldn't load ["+e+"] ["+f.status+"]"):f.readyState==3?g&&(h==0&&(h=f.getResponseHeader("Content-Length")),g({total:h,loaded:f.responseText.length})):f.readyState==2&&(h=f.getResponseHeader("Content-Length"))};f.open("GET",e,!0);
f.responseType="arraybuffer";f.send(null)};
THREE.BinaryLoader.prototype.createBinModel=function(a,c,b,d){var g=function(b){function c(a){return a%4?4-a%4:0}function g(a,b){return(new Uint8Array(a,b,1))[0]}function i(a,b){return(new Uint32Array(a,b,1))[0]}function l(b,c){var d,e,f,g,h,i,k,l,m=new Uint32Array(a,c,3*b);for(d=0;d<b;d++){e=m[d*3];f=m[d*3+1];g=m[d*3+2];h=u[e*2];e=u[e*2+1];i=u[f*2];k=u[f*2+1];f=u[g*2];l=u[g*2+1];g=n.faceVertexUvs[0];var o=[];o.push(new THREE.UV(h,e));o.push(new THREE.UV(i,k));o.push(new THREE.UV(f,l));g.push(o)}}
function k(b,c){var d,e,f,g,h,i,k,l,m,o,p=new Uint32Array(a,c,4*b);for(d=0;d<b;d++){e=p[d*4];f=p[d*4+1];g=p[d*4+2];h=p[d*4+3];i=u[e*2];e=u[e*2+1];k=u[f*2];m=u[f*2+1];l=u[g*2];o=u[g*2+1];g=u[h*2];f=u[h*2+1];h=n.faceVertexUvs[0];var q=[];q.push(new THREE.UV(i,e));q.push(new THREE.UV(k,m));q.push(new THREE.UV(l,o));q.push(new THREE.UV(g,f));h.push(q)}}function o(b,c,d){for(var e,f,g,h,c=new Uint32Array(a,c,3*b),i=new Uint16Array(a,d,b),d=0;d<b;d++)e=c[d*3],f=c[d*3+1],g=c[d*3+2],h=i[d],n.faces.push(new THREE.Face3(e,
f,g,null,null,h))}function p(b,c,d){for(var e,f,g,h,i,c=new Uint32Array(a,c,4*b),k=new Uint16Array(a,d,b),d=0;d<b;d++)e=c[d*4],f=c[d*4+1],g=c[d*4+2],h=c[d*4+3],i=k[d],n.faces.push(new THREE.Face4(e,f,g,h,null,null,i))}function m(b,c,d,e){for(var f,g,h,i,k,l,m,c=new Uint32Array(a,c,3*b),d=new Uint32Array(a,d,3*b),o=new Uint16Array(a,e,b),e=0;e<b;e++){f=c[e*3];g=c[e*3+1];h=c[e*3+2];k=d[e*3];l=d[e*3+1];m=d[e*3+2];i=o[e];var p=w[l*3],q=w[l*3+1];l=w[l*3+2];var r=w[m*3],t=w[m*3+1];m=w[m*3+2];n.faces.push(new THREE.Face3(f,
g,h,[new THREE.Vector3(w[k*3],w[k*3+1],w[k*3+2]),new THREE.Vector3(p,q,l),new THREE.Vector3(r,t,m)],null,i))}}function r(b,c,d,e){for(var f,g,h,i,k,l,m,o,p,c=new Uint32Array(a,c,4*b),d=new Uint32Array(a,d,4*b),q=new Uint16Array(a,e,b),e=0;e<b;e++){f=c[e*4];g=c[e*4+1];h=c[e*4+2];i=c[e*4+3];l=d[e*4];m=d[e*4+1];o=d[e*4+2];p=d[e*4+3];k=q[e];var r=w[m*3],t=w[m*3+1];m=w[m*3+2];var j=w[o*3],u=w[o*3+1];o=w[o*3+2];var v=w[p*3],x=w[p*3+1];p=w[p*3+2];n.faces.push(new THREE.Face4(f,g,h,i,[new THREE.Vector3(w[l*
3],w[l*3+1],w[l*3+2]),new THREE.Vector3(r,t,m),new THREE.Vector3(j,u,o),new THREE.Vector3(v,x,p)],null,k))}}var n=this,q=0,t,w=[],u=[],B,F,A,x,y,v;THREE.Geometry.call(this);THREE.Loader.prototype.initMaterials(n,d,b);t={signature:function(a,b,c){for(var a=new Uint8Array(a,b,c),d="",e=0;e<c;e++)d+=String.fromCharCode(a[b+e]);return d}(a,q,12),header_bytes:g(a,q+12),vertex_coordinate_bytes:g(a,q+13),normal_coordinate_bytes:g(a,q+14),uv_coordinate_bytes:g(a,q+15),vertex_index_bytes:g(a,q+16),normal_index_bytes:g(a,
q+17),uv_index_bytes:g(a,q+18),material_index_bytes:g(a,q+19),nvertices:i(a,q+20),nnormals:i(a,q+20+4),nuvs:i(a,q+20+8),ntri_flat:i(a,q+20+12),ntri_smooth:i(a,q+20+16),ntri_flat_uv:i(a,q+20+20),ntri_smooth_uv:i(a,q+20+24),nquad_flat:i(a,q+20+28),nquad_smooth:i(a,q+20+32),nquad_flat_uv:i(a,q+20+36),nquad_smooth_uv:i(a,q+20+40)};t.signature!=="Three.js 003"&&console.warn("DEPRECATED: binary model seems to be using old format");q+=t.header_bytes;b=t.vertex_index_bytes*3+t.material_index_bytes;v=t.vertex_index_bytes*
4+t.material_index_bytes;B=t.ntri_flat*b;F=t.ntri_smooth*(b+t.normal_index_bytes*3);A=t.ntri_flat_uv*(b+t.uv_index_bytes*3);x=t.ntri_smooth_uv*(b+t.normal_index_bytes*3+t.uv_index_bytes*3);y=t.nquad_flat*v;b=t.nquad_smooth*(v+t.normal_index_bytes*4);v=t.nquad_flat_uv*(v+t.uv_index_bytes*4);q+=function(b){var c=t.nvertices,b=new Float32Array(a,b,c*3),d,e,f,g;for(d=0;d<c;d++)e=b[d*3],f=b[d*3+1],g=b[d*3+2],n.vertices.push(new THREE.Vertex(new THREE.Vector3(e,f,g)));return c*3*Float32Array.BYTES_PER_ELEMENT}(q);
q+=function(b){var c=t.nnormals;if(c){var b=new Int8Array(a,b,c*3),d,e,f,g;for(d=0;d<c;d++)e=b[d*3],f=b[d*3+1],g=b[d*3+2],w.push(e/127,f/127,g/127)}return c*3*Int8Array.BYTES_PER_ELEMENT}(q);q+=c(t.nnormals*3);q+=function(b){var c=t.nuvs;if(c){var b=new Float32Array(a,b,c*2),d,e,f;for(d=0;d<c;d++)e=b[d*2],f=b[d*2+1],u.push(e,f)}return c*2*Float32Array.BYTES_PER_ELEMENT}(q);B=q+B+c(t.ntri_flat*2);F=B+F+c(t.ntri_smooth*2);A=F+A+c(t.ntri_flat_uv*2);x=A+x+c(t.ntri_smooth_uv*2);y=x+y+c(t.nquad_flat*2);
b=y+b+c(t.nquad_smooth*2);v=b+v+c(t.nquad_flat_uv*2);(function(a){var b=t.ntri_flat_uv;if(b){var c=a+b*Uint32Array.BYTES_PER_ELEMENT*3;o(b,a,c+b*Uint32Array.BYTES_PER_ELEMENT*3);l(b,c)}})(F);(function(a){var b=t.ntri_smooth_uv;if(b){var c=a+b*Uint32Array.BYTES_PER_ELEMENT*3,d=c+b*Uint32Array.BYTES_PER_ELEMENT*3;m(b,a,c,d+b*Uint32Array.BYTES_PER_ELEMENT*3);l(b,d)}})(A);(function(a){var b=t.nquad_flat_uv;if(b){var c=a+b*Uint32Array.BYTES_PER_ELEMENT*4;p(b,a,c+b*Uint32Array.BYTES_PER_ELEMENT*4);k(b,
c)}})(b);(function(a){var b=t.nquad_smooth_uv;if(b){var c=a+b*Uint32Array.BYTES_PER_ELEMENT*4,d=c+b*Uint32Array.BYTES_PER_ELEMENT*4;r(b,a,c,d+b*Uint32Array.BYTES_PER_ELEMENT*4);k(b,d)}})(v);(function(a){var b=t.ntri_flat;b&&o(b,a,a+b*Uint32Array.BYTES_PER_ELEMENT*3)})(q);(function(a){var b=t.ntri_smooth;if(b){var c=a+b*Uint32Array.BYTES_PER_ELEMENT*3;m(b,a,c,c+b*Uint32Array.BYTES_PER_ELEMENT*3)}})(B);(function(a){var b=t.nquad_flat;b&&p(b,a,a+b*Uint32Array.BYTES_PER_ELEMENT*4)})(x);(function(a){var b=
t.nquad_smooth;if(b){var c=a+b*Uint32Array.BYTES_PER_ELEMENT*4;r(b,a,c,c+b*Uint32Array.BYTES_PER_ELEMENT*4)}})(y);this.computeCentroids();this.computeFaceNormals();THREE.Loader.prototype.hasNormals(this)&&this.computeTangents()};g.prototype=new THREE.Geometry;g.prototype.constructor=g;c(new g(b))};
THREE.ColladaLoader=function(){function a(a,d,g){j=a;d=d||da;g!==void 0&&(a=g.split("/"),a.pop(),Da=a.length<1?"":a.join("/")+"/");$=c("//dae:library_images/dae:image",e,"image");na=c("//dae:library_materials/dae:material",y,"material");oa=c("//dae:library_effects/dae:effect",R,"effect");qa=c("//dae:library_geometries/dae:geometry",q,"geometry");ra=c("//dae:library_controllers/dae:controller",h,"controller");ua=c("//dae:library_animations/dae:animation",K,"animation");pa=c(".//dae:library_visual_scenes/dae:visual_scene",
k,"visual_scene");za=[];Aa=[];(a=j.evaluate(".//dae:scene/dae:instance_visual_scene",j,H,XPathResult.ORDERED_NODE_ITERATOR_TYPE,null).iterateNext())?(a=a.getAttribute("url").replace(/^#/,""),V=pa[a]):V=null;X=new THREE.Object3D;for(a=0;a<V.nodes.length;a++)X.add(f(V.nodes[a]));b();for(var i in ua);i={scene:X,morphs:za,skins:Aa,dae:{images:$,materials:na,effects:oa,geometries:qa,controllers:ra,animations:ua,visualScenes:pa,scene:V}};d&&d(i);return i}function c(a,b,c){for(var a=j.evaluate(a,j,H,XPathResult.ORDERED_NODE_ITERATOR_TYPE,
null),d={},e=a.iterateNext(),f=0;e;){e=(new b).parse(e);if(e.id.length==0)e.id=c+f++;d[e.id]=e;e=a.iterateNext()}return d}function b(){var a=1E6,b=-a,c=0,d;for(d in ua)for(var e=ua[d],f=0;f<e.sampler.length;f++){var g=e.sampler[f];g.create();a=Math.min(a,g.startTime);b=Math.max(b,g.endTime);c=Math.max(c,g.input.length)}return{start:a,end:b,frames:c}}function d(a,b,c,e){a.world=a.world||new THREE.Matrix4;a.world.copy(a.matrix);if(a.channels&&a.channels.length){var f=a.channels[0].sampler.output[c];
f instanceof THREE.Matrix4&&a.world.copy(f)}e&&a.world.multiply(e,a.world);b.push(a);for(e=0;e<a.nodes.length;e++)d(a.nodes[e],b,c,a.world)}function g(a,c,e){var f=ra[c.url];if(!f||!f.skin)console.log("ColladaLoader: Could not find skin controller.");else if(!c.skeleton||!c.skeleton.length)console.log("ColladaLoader: Could not find the skeleton for the skin. ");else{var g=b(),c=V.getChildById(c.skeleton[0],!0)||V.getChildBySid(c.skeleton[0],!0),h,i,j,k,l=new THREE.Vector3,m;for(h=0;h<a.vertices.length;h++)f.skin.bindShapeMatrix.multiplyVector3(a.vertices[h].position);
for(e=0;e<g.frames;e++){var n=[],o=[];for(h=0;h<a.vertices.length;h++)o.push(new THREE.Vertex(new THREE.Vector3));d(c,n,e);h=n;i=f.skin;for(k=0;k<h.length;k++)if(j=h[k],m=-1,j.type=="JOINT"){for(var p=0;p<i.joints.length;p++)if(j.sid==i.joints[p]){m=p;break}if(m>=0){p=i.invBindMatrices[m];j.invBindMatrix=p;j.skinningMatrix=new THREE.Matrix4;j.skinningMatrix.multiply(j.world,p);j.weights=[];for(p=0;p<i.weights.length;p++)for(var q=0;q<i.weights[p].length;q++){var r=i.weights[p][q];r.joint==m&&j.weights.push(r)}}else throw"ColladaLoader: Could not find joint '"+
j.sid+"'.";}for(h=0;h<n.length;h++)if(n[h].type=="JOINT")for(i=0;i<n[h].weights.length;i++)j=n[h].weights[i],k=j.index,j=j.weight,m=a.vertices[k],k=o[k],l.x=m.position.x,l.y=m.position.y,l.z=m.position.z,n[h].skinningMatrix.multiplyVector3(l),k.position.x+=l.x*j,k.position.y+=l.y*j,k.position.z+=l.z*j;a.morphTargets.push({name:"target_"+e,vertices:o})}}}function f(a){var b=new THREE.Object3D,c,d,e,h;for(e=0;e<a.controllers.length;e++){var i=ra[a.controllers[e].url];switch(i.type){case "skin":if(qa[i.skin.source]){var j=
new n;j.url=i.skin.source;j.instance_material=a.controllers[e].instance_material;a.geometries.push(j);c=a.controllers[e]}else if(ra[i.skin.source]&&(d=i=ra[i.skin.source],i.morph&&qa[i.morph.source]))j=new n,j.url=i.morph.source,j.instance_material=a.controllers[e].instance_material,a.geometries.push(j);break;case "morph":if(qa[i.morph.source])j=new n,j.url=i.morph.source,j.instance_material=a.controllers[e].instance_material,a.geometries.push(j),d=a.controllers[e];console.log("ColladaLoader: Morph-controller partially supported.")}}for(e=
0;e<a.geometries.length;e++){var i=a.geometries[e],j=i.instance_material,i=qa[i.url],k={},l=0,o;if(i&&i.mesh&&i.mesh.primitives){if(b.name.length==0)b.name=i.id;if(j)for(h=0;h<j.length;h++){o=j[h];var p=oa[na[o.target].instance_effect.url].shader;p.material.opacity=!p.material.opacity?1:p.material.opacity;o=k[o.symbol]=p.material;l++}j=o||new THREE.MeshLambertMaterial({color:14540253,shading:THREE.FlatShading});i=i.mesh.geometry3js;if(l>1){j=new THREE.MeshFaceMaterial;for(h=0;h<i.faces.length;h++)l=
i.faces[h],l.materials=[k[l.daeMaterial]]}if(c!==void 0)g(i,c),j.morphTargets=!0,j=new THREE.SkinnedMesh(i,j),j.skeleton=c.skeleton,j.skinController=ra[c.url],j.skinInstanceController=c,j.name="skin_"+Aa.length,Aa.push(j);else if(d!==void 0){h=i;k=d instanceof m?ra[d.url]:d;if(!k||!k.morph)console.log("could not find morph controller!");else{k=k.morph;for(l=0;l<k.targets.length;l++)if(p=qa[k.targets[l]],p.mesh&&p.mesh.primitives&&p.mesh.primitives.length)p=p.mesh.primitives[0].geometry,p.vertices.length===
h.vertices.length&&h.morphTargets.push({name:"target_1",vertices:p.vertices});h.morphTargets.push({name:"target_Z",vertices:h.vertices})}j.morphTargets=!0;j=new THREE.Mesh(i,j);j.name="morph_"+za.length;za.push(j)}else j=new THREE.Mesh(i,j);a.geometries.length>1?b.add(j):b=j}}b.name=a.id||"";a.matrix.decompose(b.position,b.rotation,b.scale);for(e=0;e<a.nodes.length;e++)b.add(f(a.nodes[e],a));return b}function e(){this.init_from=this.id=""}function h(){this.type=this.name=this.id="";this.morph=this.skin=
null}function i(){this.weights=this.targets=this.source=this.method=null}function l(){this.source="";this.bindShapeMatrix=null;this.invBindMatrices=[];this.joints=[];this.weights=[]}function k(){this.name=this.id="";this.nodes=[];this.scene=new THREE.Object3D}function o(){this.sid=this.name=this.id="";this.nodes=[];this.controllers=[];this.transforms=[];this.geometries=[];this.channels=[];this.matrix=new THREE.Matrix4}function p(){this.type=this.sid="";this.data=[];this.matrix=new THREE.Matrix4}function m(){this.url=
"";this.skeleton=[];this.instance_material=[]}function r(){this.target=this.symbol=""}function n(){this.url="";this.instance_material=[]}function q(){this.id="";this.mesh=null}function t(a){this.geometry=a.id;this.primitives=[];this.geometry3js=this.vertices=null}function w(){}function u(){this.material="";this.count=0;this.inputs=[];this.vcount=null;this.p=[];this.geometry=new THREE.Geometry}function B(){this.source="";this.stride=this.count=0;this.params=[]}function F(){this.input={}}function A(){this.semantic=
"";this.offset=0;this.source="";this.set=0}function x(a){this.id=a;this.type=null}function y(){this.name=this.id="";this.instance_effect=null}function v(){this.color=new THREE.Color(0);this.color.setRGB(Math.random(),Math.random(),Math.random());this.color.a=1;this.texcoord=this.texture=null}function J(a,b){this.type=a;this.effect=b;this.material=null}function s(a){this.effect=a;this.format=this.init_from=null}function E(a){this.effect=a;this.mipfilter=this.magfilter=this.minfilter=this.wrap_t=this.wrap_s=
this.source=null}function R(){this.name=this.id="";this.sampler=this.surface=this.shader=null}function U(){this.url=""}function K(){this.name=this.id="";this.source={};this.sampler=[];this.channel=[]}function P(a){this.animation=a;this.target=this.source="";this.member=this.arrIndices=this.arrSyntax=this.dotSyntax=this.sid=null}function O(a){this.id="";this.animation=a;this.inputs=[];this.endTime=this.startTime=this.interpolation=this.output=this.input=null;this.duration=0}function aa(a){var b=a.getAttribute("id");
if(ga[b]!=void 0)return ga[b];ga[b]=(new x(b)).parse(a);return ga[b]}function H(a){if(a=="dae")return"http://www.collada.org/2005/11/COLLADASchema";return null}function G(a){for(var a=M(a),b=[],c=0;c<a.length;c++)b.push(parseFloat(a[c]));return b}function I(a){for(var a=M(a),b=[],c=0;c<a.length;c++)b.push(parseInt(a[c],10));return b}function M(a){return a.replace(/^\s+/,"").replace(/\s+$/,"").split(/\s+/)}function S(a,b,c){return a.hasAttribute(b)?parseInt(a.getAttribute(b),10):c}function ba(a,b){if(a===
void 0){for(var c="0.";c.length<b+2;)c+="0";return c}b=b||2;c=a.toString().split(".");for(c[1]=c.length>1?c[1].substr(0,b):"0";c[1].length<b;)c[1]+="0";return c.join(".")}function W(a,b){var c="";c+=ba(a.x,b)+",";c+=ba(a.y,b)+",";c+=ba(a.z,b);return c}var j=null,X=null,V,da=null,ga={},$={},ua={},ra={},qa={},na={},oa={},pa,Da,za,Aa,Ba=THREE.SmoothShading;e.prototype.parse=function(a){this.id=a.getAttribute("id");for(var b=0;b<a.childNodes.length;b++){var c=a.childNodes[b];if(c.nodeName=="init_from")this.init_from=
c.textContent}return this};h.prototype.parse=function(a){this.id=a.getAttribute("id");this.name=a.getAttribute("name");this.type="none";for(var b=0;b<a.childNodes.length;b++){var c=a.childNodes[b];switch(c.nodeName){case "skin":this.skin=(new l).parse(c);this.type=c.nodeName;break;case "morph":this.morph=(new i).parse(c),this.type=c.nodeName}}return this};i.prototype.parse=function(a){var b={},c=[],d;this.method=a.getAttribute("method");this.source=a.getAttribute("source").replace(/^#/,"");for(d=
0;d<a.childNodes.length;d++){var e=a.childNodes[d];if(e.nodeType==1)switch(e.nodeName){case "source":e=(new x).parse(e);b[e.id]=e;break;case "targets":c=this.parseInputs(e);break;default:console.log(e.nodeName)}}for(d=0;d<c.length;d++)switch(a=c[d],e=b[a.source],a.semantic){case "MORPH_TARGET":this.targets=e.read();break;case "MORPH_WEIGHT":this.weights=e.read()}return this};i.prototype.parseInputs=function(a){for(var b=[],c=0;c<a.childNodes.length;c++){var d=a.childNodes[c];if(d.nodeType==1)switch(d.nodeName){case "input":b.push((new A).parse(d))}}return b};
l.prototype.parse=function(a){var b={},c,d;this.source=a.getAttribute("source").replace(/^#/,"");this.invBindMatrices=[];this.joints=[];this.weights=[];for(var e=0;e<a.childNodes.length;e++){var f=a.childNodes[e];if(f.nodeType==1)switch(f.nodeName){case "bind_shape_matrix":f=G(f.textContent);this.bindShapeMatrix=new THREE.Matrix4;this.bindShapeMatrix.set(f[0],f[1],f[2],f[3],f[4],f[5],f[6],f[7],f[8],f[9],f[10],f[11],f[12],f[13],f[14],f[15]);break;case "source":f=(new x).parse(f);b[f.id]=f;break;case "joints":c=
f;break;case "vertex_weights":d=f;break;default:console.log(f.nodeName)}}this.parseJoints(c,b);this.parseWeights(d,b);return this};l.prototype.parseJoints=function(a,b){for(var c=0;c<a.childNodes.length;c++){var d=a.childNodes[c];if(d.nodeType==1)switch(d.nodeName){case "input":var d=(new A).parse(d),e=b[d.source];if(d.semantic=="JOINT")this.joints=e.read();else if(d.semantic=="INV_BIND_MATRIX")this.invBindMatrices=e.read()}}};l.prototype.parseWeights=function(a,b){for(var c,d,e=[],f=0;f<a.childNodes.length;f++){var g=
a.childNodes[f];if(g.nodeType==1)switch(g.nodeName){case "input":e.push((new A).parse(g));break;case "v":c=I(g.textContent);break;case "vcount":d=I(g.textContent)}}for(f=g=0;f<d.length;f++){for(var h=d[f],i=[],j=0;j<h;j++){for(var k={},l=0;l<e.length;l++){var m=e[l],n=c[g+m.offset];switch(m.semantic){case "JOINT":k.joint=n;break;case "WEIGHT":k.weight=b[m.source].data[n]}}i.push(k);g+=e.length}for(j=0;j<i.length;j++)i[j].index=f;this.weights.push(i)}};k.prototype.getChildById=function(a,b){for(var c=
0;c<this.nodes.length;c++){var d=this.nodes[c].getChildById(a,b);if(d)return d}return null};k.prototype.getChildBySid=function(a,b){for(var c=0;c<this.nodes.length;c++){var d=this.nodes[c].getChildBySid(a,b);if(d)return d}return null};k.prototype.parse=function(a){this.id=a.getAttribute("id");this.name=a.getAttribute("name");this.nodes=[];for(var b=0;b<a.childNodes.length;b++){var c=a.childNodes[b];if(c.nodeType==1)switch(c.nodeName){case "node":this.nodes.push((new o).parse(c))}}return this};o.prototype.getChannelForTransform=
function(a){for(var b=0;b<this.channels.length;b++){var c=this.channels[b],d=c.target.split("/");d.shift();var e=d.shift(),f=e.indexOf(".")>=0,g=e.indexOf("(")>=0,h;if(f)d=e.split("."),e=d.shift(),d.shift();else if(g){h=e.split("(");e=h.shift();for(d=0;d<h.length;d++)h[d]=parseInt(h[d].replace(/\)/,""))}if(e==a)return c.info={sid:e,dotSyntax:f,arrSyntax:g,arrIndices:h},c}return null};o.prototype.getChildById=function(a,b){if(this.id==a)return this;if(b)for(var c=0;c<this.nodes.length;c++){var d=this.nodes[c].getChildById(a,
b);if(d)return d}return null};o.prototype.getChildBySid=function(a,b){if(this.sid==a)return this;if(b)for(var c=0;c<this.nodes.length;c++){var d=this.nodes[c].getChildBySid(a,b);if(d)return d}return null};o.prototype.getTransformBySid=function(a){for(var b=0;b<this.transforms.length;b++)if(this.transforms[b].sid==a)return this.transforms[b];return null};o.prototype.parse=function(a){var b;this.id=a.getAttribute("id");this.sid=a.getAttribute("sid");this.name=a.getAttribute("name");this.type=a.getAttribute("type");
this.type=this.type=="JOINT"?this.type:"NODE";this.nodes=[];this.transforms=[];this.geometries=[];this.controllers=[];this.matrix=new THREE.Matrix4;for(var c=0;c<a.childNodes.length;c++)if(b=a.childNodes[c],b.nodeType==1)switch(b.nodeName){case "node":this.nodes.push((new o).parse(b));break;case "instance_camera":break;case "instance_controller":this.controllers.push((new m).parse(b));break;case "instance_geometry":this.geometries.push((new n).parse(b));break;case "instance_light":break;case "instance_node":b=
b.getAttribute("url").replace(/^#/,"");(b=j.evaluate(".//dae:library_nodes//dae:node[@id='"+b+"']",j,H,XPathResult.ORDERED_NODE_ITERATOR_TYPE,null).iterateNext())&&this.nodes.push((new o).parse(b));break;case "rotate":case "translate":case "scale":case "matrix":case "lookat":case "skew":this.transforms.push((new p).parse(b));break;case "extra":break;default:console.log(b.nodeName)}a=[];c=1E6;b=-1E6;for(var d in ua)for(var e=ua[d],f=0;f<e.channel.length;f++){var g=e.channel[f],h=e.sampler[f];d=g.target.split("/")[0];
if(d==this.id)h.create(),g.sampler=h,c=Math.min(c,h.startTime),b=Math.max(b,h.endTime),a.push(g)}if(a.length)this.startTime=c,this.endTime=b;if((this.channels=a)&&this.channels.length){d=1E7;for(a=0;a<this.channels.length;a++){c=this.channels[a].sampler;for(b=0;b<c.input.length-1;b++)d=Math.min(d,c.input[b+1]-c.input[b])}c=[];for(a=this.startTime;a<this.endTime;a+=d){b=a;for(var e={},i=f=void 0,f=0;f<this.channels.length;f++)i=this.channels[f],e[i.sid]=i;g=new THREE.Matrix4;for(f=0;f<this.transforms.length;f++)if(h=
this.transforms[f],i=e[h.sid],i!==void 0){for(var k=i.sampler,l,i=0;i<k.input.length-1;i++)if(k.input[i+1]>b){l=k.output[i];break}g=l!==void 0?l instanceof THREE.Matrix4?g.multiply(g,l):g.multiply(g,h.matrix):g.multiply(g,h.matrix)}else g=g.multiply(g,h.matrix);b=g;c.push({time:a,pos:[b.n14,b.n24,b.n34],rotq:[0,0,0,1],scl:[1,1,1]})}this.keys=c}this.updateMatrix();return this};o.prototype.updateMatrix=function(){this.matrix.identity();for(var a=0;a<this.transforms.length;a++)this.matrix.multiply(this.matrix,
this.transforms[a].matrix)};p.prototype.parse=function(a){this.sid=a.getAttribute("sid");this.type=a.nodeName;this.data=G(a.textContent);this.updateMatrix();return this};p.prototype.updateMatrix=function(){var a=0;this.matrix.identity();switch(this.type){case "matrix":this.matrix.set(this.data[0],this.data[1],this.data[2],this.data[3],this.data[4],this.data[5],this.data[6],this.data[7],this.data[8],this.data[9],this.data[10],this.data[11],this.data[12],this.data[13],this.data[14],this.data[15]);break;
case "translate":this.matrix.setTranslation(this.data[0],this.data[1],this.data[2]);break;case "rotate":a=this.data[3]*(Math.PI/180);this.matrix.setRotationAxis(new THREE.Vector3(this.data[0],this.data[1],this.data[2]),a);break;case "scale":this.matrix.setScale(this.data[0],this.data[1],this.data[2])}return this.matrix};m.prototype.parse=function(a){this.url=a.getAttribute("url").replace(/^#/,"");this.skeleton=[];this.instance_material=[];for(var b=0;b<a.childNodes.length;b++){var c=a.childNodes[b];
if(c.nodeType==1)switch(c.nodeName){case "skeleton":this.skeleton.push(c.textContent.replace(/^#/,""));break;case "bind_material":if(c=j.evaluate(".//dae:instance_material",c,H,XPathResult.ORDERED_NODE_ITERATOR_TYPE,null))for(var d=c.iterateNext();d;)this.instance_material.push((new r).parse(d)),d=c.iterateNext()}}return this};r.prototype.parse=function(a){this.symbol=a.getAttribute("symbol");this.target=a.getAttribute("target").replace(/^#/,"");return this};n.prototype.parse=function(a){this.url=
a.getAttribute("url").replace(/^#/,"");this.instance_material=[];for(var b=0;b<a.childNodes.length;b++){var c=a.childNodes[b];if(c.nodeType==1&&c.nodeName=="bind_material"){if(a=j.evaluate(".//dae:instance_material",c,H,XPathResult.ORDERED_NODE_ITERATOR_TYPE,null))for(b=a.iterateNext();b;)this.instance_material.push((new r).parse(b)),b=a.iterateNext();break}}return this};q.prototype.parse=function(a){this.id=a.getAttribute("id");for(var b=0;b<a.childNodes.length;b++){var c=a.childNodes[b];switch(c.nodeName){case "mesh":this.mesh=
(new t(this)).parse(c)}}return this};t.prototype.parse=function(a){function b(a,c){var d=W(a.position);e[d]===void 0&&(e[d]={v:a,index:c});return e[d]}this.primitives=[];var c;for(c=0;c<a.childNodes.length;c++){var d=a.childNodes[c];switch(d.nodeName){case "source":aa(d);break;case "vertices":this.vertices=(new F).parse(d);break;case "triangles":this.primitives.push((new u).parse(d));break;case "polygons":console.warn("polygon holes not yet supported!");case "polylist":this.primitives.push((new w).parse(d))}}var e=
{};this.geometry3js=new THREE.Geometry;d=ga[this.vertices.input.POSITION.source].data;for(a=c=0;c<d.length;c+=3,a++){var f=new THREE.Vertex(new THREE.Vector3(d[c],d[c+1],d[c+2]));b(f,a);this.geometry3js.vertices.push(f)}for(c=0;c<this.primitives.length;c++)a=this.primitives[c],a.setVertices(this.vertices),this.handlePrimitive(a,this.geometry3js,e);this.geometry3js.computeCentroids();this.geometry3js.computeFaceNormals();this.geometry3js.computeVertexNormals();this.geometry3js.computeBoundingBox();
return this};t.prototype.handlePrimitive=function(a,b,c){var d=0,e,f,g=a.p,h=a.inputs,i,j,k,l,m=0,n=3,o=[];for(e=0;e<h.length;e++)switch(i=h[e],i.semantic){case "TEXCOORD":o.push(i.set)}for(;d<g.length;){var p=[],q=[],r={},t=[];a.vcount&&(n=a.vcount[m++]);for(e=0;e<n;e++)for(f=0;f<h.length;f++)switch(i=h[f],l=ga[i.source],j=g[d+e*h.length+i.offset],k=l.accessor.params.length,k*=j,i.semantic){case "VERTEX":i=W(b.vertices[j].position);p.push(c[i].index);break;case "NORMAL":q.push(new THREE.Vector3(l.data[k],
l.data[k+1],l.data[k+2]));break;case "TEXCOORD":r[i.set]===void 0&&(r[i.set]=[]);r[i.set].push(new THREE.UV(l.data[k],l.data[k+1]));break;case "COLOR":t.push((new THREE.Color).setRGB(l.data[k],l.data[k+1],l.data[k+2]))}var s;n==3?s=new THREE.Face3(p[0],p[1],p[2],[q[0],q[1],q[2]],t.length?t:new THREE.Color):n==4&&(s=new THREE.Face4(p[0],p[1],p[2],p[3],[q[0],q[1],q[2],q[3]],t.length?t:new THREE.Color));s.daeMaterial=a.material;b.faces.push(s);for(f=0;f<o.length;f++)e=r[o[f]],b.faceVertexUvs[f].push([e[0],
e[1],e[2]]);d+=h.length*n}};w.prototype=new u;w.prototype.constructor=w;u.prototype.setVertices=function(a){for(var b=0;b<this.inputs.length;b++)if(this.inputs[b].source==a.id)this.inputs[b].source=a.input.POSITION.source};u.prototype.parse=function(a){this.inputs=[];this.material=a.getAttribute("material");this.count=S(a,"count",0);for(var b=0;b<a.childNodes.length;b++){var c=a.childNodes[b];switch(c.nodeName){case "input":this.inputs.push((new A).parse(a.childNodes[b]));break;case "vcount":this.vcount=
I(c.textContent);break;case "p":this.p=I(c.textContent)}}return this};B.prototype.parse=function(a){this.params=[];this.source=a.getAttribute("source");this.count=S(a,"count",0);this.stride=S(a,"stride",0);for(var b=0;b<a.childNodes.length;b++){var c=a.childNodes[b];if(c.nodeName=="param"){var d={};d.name=c.getAttribute("name");d.type=c.getAttribute("type");this.params.push(d)}}return this};F.prototype.parse=function(a){this.id=a.getAttribute("id");for(var b=0;b<a.childNodes.length;b++)if(a.childNodes[b].nodeName==
"input"){var c=(new A).parse(a.childNodes[b]);this.input[c.semantic]=c}return this};A.prototype.parse=function(a){this.semantic=a.getAttribute("semantic");this.source=a.getAttribute("source").replace(/^#/,"");this.set=S(a,"set",-1);this.offset=S(a,"offset",0);if(this.semantic=="TEXCOORD"&&this.set<0)this.set=0;return this};x.prototype.parse=function(a){this.id=a.getAttribute("id");for(var b=0;b<a.childNodes.length;b++){var c=a.childNodes[b];switch(c.nodeName){case "bool_array":for(var d=M(c.textContent),
e=[],f=0;f<d.length;f++)e.push(d[f]=="true"||d[f]=="1"?!0:!1);this.data=e;this.type=c.nodeName;break;case "float_array":this.data=G(c.textContent);this.type=c.nodeName;break;case "int_array":this.data=I(c.textContent);this.type=c.nodeName;break;case "IDREF_array":case "Name_array":this.data=M(c.textContent);this.type=c.nodeName;break;case "technique_common":for(d=0;d<c.childNodes.length;d++)if(c.childNodes[d].nodeName=="accessor"){this.accessor=(new B).parse(c.childNodes[d]);break}}}return this};
x.prototype.read=function(){var a=[],b=this.accessor.params[0];switch(b.type){case "IDREF":case "Name":case "name":case "float":return this.data;case "float4x4":for(b=0;b<this.data.length;b+=16){var c=this.data.slice(b,b+16),d=new THREE.Matrix4;d.set(c[0],c[1],c[2],c[3],c[4],c[5],c[6],c[7],c[8],c[9],c[10],c[11],c[12],c[13],c[14],c[15]);a.push(d)}break;default:console.log("ColladaLoader: Source: Read dont know how to read "+b.type+".")}return a};y.prototype.parse=function(a){this.id=a.getAttribute("id");
this.name=a.getAttribute("name");for(var b=0;b<a.childNodes.length;b++)if(a.childNodes[b].nodeName=="instance_effect"){this.instance_effect=(new U).parse(a.childNodes[b]);break}return this};v.prototype.isColor=function(){return this.texture==null};v.prototype.isTexture=function(){return this.texture!=null};v.prototype.parse=function(a){for(var b=0;b<a.childNodes.length;b++){var c=a.childNodes[b];if(c.nodeType==1)switch(c.nodeName){case "color":c=G(c.textContent);this.color=new THREE.Color(0);this.color.setRGB(c[0],
c[1],c[2]);this.color.a=c[3];break;case "texture":this.texture=c.getAttribute("texture"),this.texcoord=c.getAttribute("texcoord")}}return this};J.prototype.parse=function(a){for(var b=0;b<a.childNodes.length;b++){var c=a.childNodes[b];if(c.nodeType==1)switch(c.nodeName){case "ambient":case "emission":case "diffuse":case "specular":case "transparent":this[c.nodeName]=(new v).parse(c);break;case "shininess":case "reflectivity":case "transparency":var d;d=j.evaluate(".//dae:float",c,H,XPathResult.ORDERED_NODE_ITERATOR_TYPE,
null);for(var e=d.iterateNext(),f=[];e;)f.push(e),e=d.iterateNext();d=f;d.length>0&&(this[c.nodeName]=parseFloat(d[0].textContent))}}this.create();return this};J.prototype.create=function(){var a={},b=this.transparency!==void 0&&this.transparency<1,c;for(c in this)switch(c){case "ambient":case "emission":case "diffuse":case "specular":var d=this[c];if(d instanceof v)if(d.isTexture()){if(this.effect.sampler&&this.effect.surface&&this.effect.sampler.source==this.effect.surface.sid&&(d=$[this.effect.surface.init_from]))a.map=
THREE.ImageUtils.loadTexture(Da+d.init_from),a.map.wrapS=THREE.RepeatWrapping,a.map.wrapT=THREE.RepeatWrapping,a.map.repeat.x=1,a.map.repeat.y=-1}else c=="diffuse"?a.color=d.color.getHex():b||(a[c]=d.color.getHex());break;case "shininess":case "reflectivity":a[c]=this[c];break;case "transparency":if(b)a.transparent=!0,a.opacity=this[c],b=!0}a.shading=Ba;return this.material=new THREE.MeshLambertMaterial(a)};s.prototype.parse=function(a){for(var b=0;b<a.childNodes.length;b++){var c=a.childNodes[b];
if(c.nodeType==1)switch(c.nodeName){case "init_from":this.init_from=c.textContent;break;case "format":this.format=c.textContent;break;default:console.log("unhandled Surface prop: "+c.nodeName)}}return this};E.prototype.parse=function(a){for(var b=0;b<a.childNodes.length;b++){var c=a.childNodes[b];if(c.nodeType==1)switch(c.nodeName){case "source":this.source=c.textContent;break;case "minfilter":this.minfilter=c.textContent;break;case "magfilter":this.magfilter=c.textContent;break;case "mipfilter":this.mipfilter=
c.textContent;break;case "wrap_s":this.wrap_s=c.textContent;break;case "wrap_t":this.wrap_t=c.textContent;break;default:console.log("unhandled Sampler2D prop: "+c.nodeName)}}return this};R.prototype.create=function(){if(this.shader==null)return null};R.prototype.parse=function(a){this.id=a.getAttribute("id");this.name=a.getAttribute("name");this.shader=null;for(var b=0;b<a.childNodes.length;b++){var c=a.childNodes[b];if(c.nodeType==1)switch(c.nodeName){case "profile_COMMON":this.parseTechnique(this.parseProfileCOMMON(c))}}return this};
R.prototype.parseNewparam=function(a){for(var b=a.getAttribute("sid"),c=0;c<a.childNodes.length;c++){var d=a.childNodes[c];if(d.nodeType==1)switch(d.nodeName){case "surface":this.surface=(new s(this)).parse(d);this.surface.sid=b;break;case "sampler2D":this.sampler=(new E(this)).parse(d);this.sampler.sid=b;break;case "extra":break;default:console.log(d.nodeName)}}};R.prototype.parseProfileCOMMON=function(a){for(var b,c=0;c<a.childNodes.length;c++){var d=a.childNodes[c];if(d.nodeType==1)switch(d.nodeName){case "profile_COMMON":this.parseProfileCOMMON(d);
break;case "technique":b=d;break;case "newparam":this.parseNewparam(d);break;case "extra":break;default:console.log(d.nodeName)}}return b};R.prototype.parseTechnique=function(a){for(var b=0;b<a.childNodes.length;b++){var c=a.childNodes[b];if(c.nodeType==1)switch(c.nodeName){case "lambert":case "blinn":case "phong":this.shader=(new J(c.nodeName,this)).parse(c)}}};U.prototype.parse=function(a){this.url=a.getAttribute("url").replace(/^#/,"");return this};K.prototype.parse=function(a){this.id=a.getAttribute("id");
this.name=a.getAttribute("name");this.source={};for(var b=0;b<a.childNodes.length;b++){var c=a.childNodes[b];if(c.nodeType==1)switch(c.nodeName){case "source":c=(new x).parse(c);this.source[c.id]=c;break;case "sampler":this.sampler.push((new O(this)).parse(c));break;case "channel":this.channel.push((new P(this)).parse(c))}}return this};P.prototype.parse=function(a){this.source=a.getAttribute("source").replace(/^#/,"");this.target=a.getAttribute("target");var b=this.target.split("/");b.shift();var a=
b.shift(),c=a.indexOf(".")>=0,d=a.indexOf("(")>=0,e,f;if(c)b=a.split("."),a=b.shift(),f=b.shift();else if(d){e=a.split("(");a=e.shift();for(b=0;b<e.length;b++)e[b]=parseInt(e[b].replace(/\)/,""))}this.sid=a;this.dotSyntax=c;this.arrSyntax=d;this.arrIndices=e;this.member=f;return this};O.prototype.parse=function(a){this.id=a.getAttribute("id");this.inputs=[];for(var b=0;b<a.childNodes.length;b++){var c=a.childNodes[b];if(c.nodeType==1)switch(c.nodeName){case "input":this.inputs.push((new A).parse(c))}}return this};
O.prototype.create=function(){for(var a=0;a<this.inputs.length;a++){var b=this.inputs[a],c=this.animation.source[b.source];switch(b.semantic){case "INPUT":this.input=c.read();break;case "OUTPUT":this.output=c.read();break;case "INTERPOLATION":this.interpolation=c.read();break;case "IN_TANGENT":break;case "OUT_TANGENT":break;default:console.log(b.semantic)}}this.duration=this.endTime=this.startTime=0;if(this.input.length){this.startTime=1E8;this.endTime=-1E8;for(a=0;a<this.input.length;a++)this.startTime=
Math.min(this.startTime,this.input[a]),this.endTime=Math.max(this.endTime,this.input[a]);this.duration=this.endTime-this.startTime}};return{load:function(b,c){if(document.implementation&&document.implementation.createDocument){document.implementation.createDocument("http://www.collada.org/2005/11/COLLADASchema","COLLADA",null);b+="?rnd="+Math.random();var d=new XMLHttpRequest;d.overrideMimeType&&d.overrideMimeType("text/xml");d.onreadystatechange=function(){if(d.readyState==4&&(d.status==0||d.status==
200))da=c,a(d.responseXML,void 0,b)};d.open("GET",b,!0);d.send(null)}else alert("Don't know how to parse XML!")},parse:a,setPreferredShading:function(a){Ba=a},applySkin:g,geometries:qa}};THREE.JSONLoader=function(a){THREE.Loader.call(this,a)};THREE.JSONLoader.prototype=new THREE.Loader;THREE.JSONLoader.prototype.constructor=THREE.JSONLoader;THREE.JSONLoader.prototype.supr=THREE.Loader.prototype;
THREE.JSONLoader.prototype.load=function(a,c,b){if(a instanceof Object)console.warn("DEPRECATED: JSONLoader( parameters ) is now JSONLoader( url, callback, texturePath )."),b=a,a=b.model,c=b.callback,b=b.texture_path;b=b?b:this.extractUrlbase(a);this.onLoadStart();this.loadAjaxJSON(this,a,c,b)};
THREE.JSONLoader.prototype.loadAjaxJSON=function(a,c,b,d,g){var f=new XMLHttpRequest,e=0;f.onreadystatechange=function(){if(f.readyState==4)if(f.status==200||f.status==0)try{var h=JSON.parse(f.responseText);a.createModel(h,b,d);a.onLoadComplete()}catch(i){console.error(i),console.warn("DEPRECATED: ["+c+"] seems to be using old model format")}else console.error("Couldn't load ["+c+"] ["+f.status+"]");else f.readyState==3?g&&(e==0&&(e=f.getResponseHeader("Content-Length")),g({total:e,loaded:f.responseText.length})):
f.readyState==2&&(e=f.getResponseHeader("Content-Length"))};f.open("GET",c,!0);f.overrideMimeType("text/plain; charset=x-user-defined");f.setRequestHeader("Content-Type","text/plain");f.send(null)};
THREE.JSONLoader.prototype.createModel=function(a,c,b){var d=new THREE.Geometry,g=a.scale!==void 0?1/a.scale:1;this.initMaterials(d,a.materials,b);(function(b){if(a.metadata===void 0||a.metadata.formatVersion===void 0||a.metadata.formatVersion!==3)console.error("Deprecated file format.");else{var c,g,i,l,k,o,p,m,r,n,q,t,w,u,B=a.faces;o=a.vertices;var F=a.normals,A=a.colors,x=0;for(c=0;c<a.uvs.length;c++)a.uvs[c].length&&x++;for(c=0;c<x;c++)d.faceUvs[c]=[],d.faceVertexUvs[c]=[];l=0;for(k=o.length;l<
k;)p=new THREE.Vertex,p.position.x=o[l++]*b,p.position.y=o[l++]*b,p.position.z=o[l++]*b,d.vertices.push(p);l=0;for(k=B.length;l<k;){b=B[l++];o=b&1;i=b&2;c=b&4;g=b&8;m=b&16;p=b&32;n=b&64;b&=128;o?(q=new THREE.Face4,q.a=B[l++],q.b=B[l++],q.c=B[l++],q.d=B[l++],o=4):(q=new THREE.Face3,q.a=B[l++],q.b=B[l++],q.c=B[l++],o=3);if(i)i=B[l++],q.materialIndex=i;i=d.faces.length;if(c)for(c=0;c<x;c++)t=a.uvs[c],r=B[l++],u=t[r*2],r=t[r*2+1],d.faceUvs[c][i]=new THREE.UV(u,r);if(g)for(c=0;c<x;c++){t=a.uvs[c];w=[];
for(g=0;g<o;g++)r=B[l++],u=t[r*2],r=t[r*2+1],w[g]=new THREE.UV(u,r);d.faceVertexUvs[c][i]=w}if(m)m=B[l++]*3,g=new THREE.Vector3,g.x=F[m++],g.y=F[m++],g.z=F[m],q.normal=g;if(p)for(c=0;c<o;c++)m=B[l++]*3,g=new THREE.Vector3,g.x=F[m++],g.y=F[m++],g.z=F[m],q.vertexNormals.push(g);if(n)p=B[l++],p=new THREE.Color(A[p]),q.color=p;if(b)for(c=0;c<o;c++)p=B[l++],p=new THREE.Color(A[p]),q.vertexColors.push(p);d.faces.push(q)}}})(g);(function(){var b,c,g,i;if(a.skinWeights){b=0;for(c=a.skinWeights.length;b<c;b+=
2)g=a.skinWeights[b],i=a.skinWeights[b+1],d.skinWeights.push(new THREE.Vector4(g,i,0,0))}if(a.skinIndices){b=0;for(c=a.skinIndices.length;b<c;b+=2)g=a.skinIndices[b],i=a.skinIndices[b+1],d.skinIndices.push(new THREE.Vector4(g,i,0,0))}d.bones=a.bones;d.animation=a.animation})();(function(b){if(a.morphTargets!==void 0){var c,g,i,l,k,o,p,m,r;c=0;for(g=a.morphTargets.length;c<g;c++){d.morphTargets[c]={};d.morphTargets[c].name=a.morphTargets[c].name;d.morphTargets[c].vertices=[];m=d.morphTargets[c].vertices;
r=a.morphTargets[c].vertices;i=0;for(l=r.length;i<l;i+=3)k=r[i]*b,o=r[i+1]*b,p=r[i+2]*b,m.push(new THREE.Vertex(new THREE.Vector3(k,o,p)))}}if(a.morphColors!==void 0){c=0;for(g=a.morphColors.length;c<g;c++){d.morphColors[c]={};d.morphColors[c].name=a.morphColors[c].name;d.morphColors[c].colors=[];l=d.morphColors[c].colors;k=a.morphColors[c].colors;b=0;for(i=k.length;b<i;b+=3)o=new THREE.Color(16755200),o.setRGB(k[b],k[b+1],k[b+2]),l.push(o)}}})(g);d.computeCentroids();d.computeFaceNormals();this.hasNormals(d)&&
d.computeTangents();c(d)};THREE.SceneLoader=function(){this.onLoadStart=function(){};this.onLoadProgress=function(){};this.onLoadComplete=function(){};this.callbackSync=function(){};this.callbackProgress=function(){}};THREE.SceneLoader.prototype.constructor=THREE.SceneLoader;
THREE.SceneLoader.prototype.load=function(a,c){var b=this,d=new XMLHttpRequest;d.onreadystatechange=function(){if(d.readyState==4)if(d.status==200||d.status==0)try{var g=JSON.parse(d.responseText);g.metadata===void 0||g.metadata.formatVersion===void 0||g.metadata.formatVersion!==3?console.error("Deprecated file format."):b.createScene(g,c,a)}catch(f){console.error(f),console.warn("DEPRECATED: ["+a+"] seems to be using old model format")}else console.error("Couldn't load ["+a+"] ["+d.status+"]")};
d.open("GET",a,!0);d.overrideMimeType("text/plain; charset=x-user-defined");d.setRequestHeader("Content-Type","text/plain");d.send(null)};
THREE.SceneLoader.prototype.createScene=function(a,c,b){function d(a,b){return b=="relativeToHTML"?a:l+"/"+a}function g(){var a;for(p in R.objects)if(!H.objects[p])if(t=R.objects[p],t.geometry!==void 0){if(v=H.geometries[t.geometry]){a=!1;for(I=0;I<t.materials.length;I++)E=H.materials[t.materials[I]],a=E instanceof THREE.ShaderMaterial;a&&v.computeTangents();B=t.position;F=t.rotation;A=t.quaternion;x=t.scale;A=0;E.length==0&&(E=new THREE.MeshFaceMaterial);E.length>1&&(E=new THREE.MeshFaceMaterial);
a=new THREE.Mesh(v,E);a.name=p;a.position.set(B[0],B[1],B[2]);A?(a.quaternion.set(A[0],A[1],A[2],A[3]),a.useQuaternion=!0):a.rotation.set(F[0],F[1],F[2]);a.scale.set(x[0],x[1],x[2]);a.visible=t.visible;H.scene.add(a);H.objects[p]=a;if(t.meshCollider){var b=THREE.CollisionUtils.MeshColliderWBox(a);H.scene.collisions.colliders.push(b)}if(t.castsShadow)b=new THREE.ShadowVolume(v),H.scene.add(b),b.position=a.position,b.rotation=a.rotation,b.scale=a.scale;t.trigger&&t.trigger.toLowerCase()!="none"&&(b=
{type:t.trigger,object:t},H.triggers[a.name]=b)}}else B=t.position,F=t.rotation,A=t.quaternion,x=t.scale,A=0,a=new THREE.Object3D,a.name=p,a.position.set(B[0],B[1],B[2]),A?(a.quaternion.set(A[0],A[1],A[2],A[3]),a.useQuaternion=!0):a.rotation.set(F[0],F[1],F[2]),a.scale.set(x[0],x[1],x[2]),a.visible=t.visible!==void 0?t.visible:!1,H.scene.add(a),H.objects[p]=a,H.empties[p]=a,t.trigger&&t.trigger.toLowerCase()!="none"&&(b={type:t.trigger,object:t},H.triggers[a.name]=b)}function f(a){return function(b){H.geometries[a]=
b;g();K-=1;i.onLoadComplete();h()}}function e(a){return function(b){H.geometries[a]=b}}function h(){i.callbackProgress({totalModels:O,totalTextures:aa,loadedModels:O-K,loadedTextures:aa-P},H);i.onLoadProgress();K==0&&P==0&&c(H)}var i=this,l=THREE.Loader.prototype.extractUrlbase(b),k,o,p,m,r,n,q,t,w,u,B,F,A,x,y,v,J,s,E,R,U,K,P,O,aa,H;R=a;b=new THREE.BinaryLoader;U=new THREE.JSONLoader;P=K=0;H={scene:new THREE.Scene,geometries:{},materials:{},textures:{},objects:{},cameras:{},lights:{},fogs:{},triggers:{},
empties:{}};a=!1;for(p in R.objects)if(t=R.objects[p],t.meshCollider){a=!0;break}if(a)H.scene.collisions=new THREE.CollisionSystem;if(R.transform){a=R.transform.position;w=R.transform.rotation;var G=R.transform.scale;a&&H.scene.position.set(a[0],a[1],a[2]);w&&H.scene.rotation.set(w[0],w[1],w[2]);G&&H.scene.scale.set(G[0],G[1],G[2]);(a||w||G)&&H.scene.updateMatrix()}a=function(){P-=1;h();i.onLoadComplete()};for(r in R.cameras)w=R.cameras[r],w.type=="perspective"?J=new THREE.PerspectiveCamera(w.fov,
w.aspect,w.near,w.far):w.type=="ortho"&&(J=new THREE.OrthographicCamera(w.left,w.right,w.top,w.bottom,w.near,w.far)),B=w.position,w=w.target,J.position.set(B[0],B[1],B[2]),J.target=new THREE.Vector3(w[0],w[1],w[2]),H.cameras[r]=J;for(m in R.lights)w=R.lights[m],r=w.color!==void 0?w.color:16777215,J=w.intensity!==void 0?w.intensity:1,w.type=="directional"?(B=w.direction,u=new THREE.DirectionalLight(r,J),u.position.set(B[0],B[1],B[2]),u.position.normalize()):w.type=="point"?(B=w.position,u=w.distance,
u=new THREE.PointLight(r,J,u),u.position.set(B[0],B[1],B[2])):w.type=="ambient"&&(u=new THREE.AmbientLight(r)),H.scene.add(u),H.lights[m]=u;for(n in R.fogs)m=R.fogs[n],m.type=="linear"?s=new THREE.Fog(0,m.near,m.far):m.type=="exp2"&&(s=new THREE.FogExp2(0,m.density)),w=m.color,s.color.setRGB(w[0],w[1],w[2]),H.fogs[n]=s;if(H.cameras&&R.defaults.camera)H.currentCamera=H.cameras[R.defaults.camera];if(H.fogs&&R.defaults.fog)H.scene.fog=H.fogs[R.defaults.fog];w=R.defaults.bgcolor;H.bgColor=new THREE.Color;
H.bgColor.setRGB(w[0],w[1],w[2]);H.bgColorAlpha=R.defaults.bgalpha;for(k in R.geometries)if(n=R.geometries[k],n.type=="bin_mesh"||n.type=="ascii_mesh")K+=1,i.onLoadStart();O=K;for(k in R.geometries)n=R.geometries[k],n.type=="cube"?(v=new THREE.CubeGeometry(n.width,n.height,n.depth,n.segmentsWidth,n.segmentsHeight,n.segmentsDepth,null,n.flipped,n.sides),H.geometries[k]=v):n.type=="plane"?(v=new THREE.PlaneGeometry(n.width,n.height,n.segmentsWidth,n.segmentsHeight),H.geometries[k]=v):n.type=="sphere"?
(v=new THREE.SphereGeometry(n.radius,n.segmentsWidth,n.segmentsHeight),H.geometries[k]=v):n.type=="cylinder"?(v=new THREE.CylinderGeometry(n.topRad,n.botRad,n.height,n.radSegs,n.heightSegs),H.geometries[k]=v):n.type=="torus"?(v=new THREE.TorusGeometry(n.radius,n.tube,n.segmentsR,n.segmentsT),H.geometries[k]=v):n.type=="icosahedron"?(v=new THREE.IcosahedronGeometry(n.subdivisions),H.geometries[k]=v):n.type=="bin_mesh"?b.load(d(n.url,R.urlBaseType),f(k)):n.type=="ascii_mesh"?U.load(d(n.url,R.urlBaseType),
f(k)):n.type=="embedded_mesh"&&(n=R.embeds[n.id])&&U.createModel(n,e(k),"");for(q in R.textures)if(k=R.textures[q],k.url instanceof Array){P+=k.url.length;for(n=0;n<k.url.length;n++)i.onLoadStart()}else P+=1,i.onLoadStart();aa=P;for(q in R.textures){k=R.textures[q];if(k.mapping!=void 0&&THREE[k.mapping]!=void 0)k.mapping=new THREE[k.mapping];if(k.url instanceof Array){n=[];for(var I=0;I<k.url.length;I++)n[I]=d(k.url[I],R.urlBaseType);n=THREE.ImageUtils.loadTextureCube(n,k.mapping,a)}else{n=THREE.ImageUtils.loadTexture(d(k.url,
R.urlBaseType),k.mapping,a);if(THREE[k.minFilter]!=void 0)n.minFilter=THREE[k.minFilter];if(THREE[k.magFilter]!=void 0)n.magFilter=THREE[k.magFilter];if(k.repeat){n.repeat.set(k.repeat[0],k.repeat[1]);if(k.repeat[0]!=1)n.wrapS=THREE.RepeatWrapping;if(k.repeat[1]!=1)n.wrapT=THREE.RepeatWrapping}k.offset&&n.offset.set(k.offset[0],k.offset[1]);if(k.wrap){s={repeat:THREE.RepeatWrapping,mirror:THREE.MirroredRepeatWrapping};if(s[k.wrap[0]]!==void 0)n.wrapS=s[k.wrap[0]];if(s[k.wrap[1]]!==void 0)n.wrapT=
s[k.wrap[1]]}}H.textures[q]=n}for(o in R.materials){q=R.materials[o];for(y in q.parameters)if(y=="envMap"||y=="map"||y=="lightMap")q.parameters[y]=H.textures[q.parameters[y]];else if(y=="shading")q.parameters[y]=q.parameters[y]=="flat"?THREE.FlatShading:THREE.SmoothShading;else if(y=="blending")q.parameters[y]=THREE[q.parameters[y]]?THREE[q.parameters[y]]:THREE.NormalBlending;else if(y=="combine")q.parameters[y]=q.parameters[y]=="MixOperation"?THREE.MixOperation:THREE.MultiplyOperation;else if(y==
"vertexColors")if(q.parameters[y]=="face")q.parameters[y]=THREE.FaceColors;else if(q.parameters[y])q.parameters[y]=THREE.VertexColors;if(q.parameters.opacity!==void 0&&q.parameters.opacity<1)q.parameters.transparent=!0;if(q.parameters.normalMap){k=THREE.ShaderUtils.lib.normal;a=THREE.UniformsUtils.clone(k.uniforms);n=q.parameters.color;s=q.parameters.specular;b=q.parameters.ambient;U=q.parameters.shininess;a.tNormal.texture=H.textures[q.parameters.normalMap];if(q.parameters.normalMapFactor)a.uNormalScale.value=
q.parameters.normalMapFactor;if(q.parameters.map)a.tDiffuse.texture=q.parameters.map,a.enableDiffuse.value=!0;if(q.parameters.lightMap)a.tAO.texture=q.parameters.lightMap,a.enableAO.value=!0;if(q.parameters.specularMap)a.tSpecular.texture=H.textures[q.parameters.specularMap],a.enableSpecular.value=!0;a.uDiffuseColor.value.setHex(n);a.uSpecularColor.value.setHex(s);a.uAmbientColor.value.setHex(b);a.uShininess.value=U;if(q.parameters.opacity)a.uOpacity.value=q.parameters.opacity;q=new THREE.ShaderMaterial({fragmentShader:k.fragmentShader,
vertexShader:k.vertexShader,uniforms:a,lights:!0,fog:!0})}else q=new THREE[q.type](q.parameters);H.materials[o]=q}g();i.callbackSync(H);h()};THREE.UTF8Loader=function(){};THREE.UTF8Loader.prototype=new THREE.UTF8Loader;THREE.UTF8Loader.prototype.constructor=THREE.UTF8Loader;
THREE.UTF8Loader.prototype.load=function(a,c,b){if(a instanceof Object)console.warn("DEPRECATED: UTF8Loader( parameters ) is now UTF8Loader( url, callback, metaData )."),b=a,a=b.model,c=b.callback,b={scale:b.scale,offsetX:b.offsetX,offsetY:b.offsetY,offsetZ:b.offsetZ};var d=new XMLHttpRequest,g=b.scale!==void 0?b.scale:1,f=b.offsetX!==void 0?b.offsetX:0,e=b.offsetY!==void 0?b.offsetY:0,h=b.offsetZ!==void 0?b.offsetZ:0;d.onreadystatechange=function(){d.readyState==4?d.status==200||d.status==0?THREE.UTF8Loader.prototype.createModel(d.responseText,
c,g,f,e,h):alert("Couldn't load ["+a+"] ["+d.status+"]"):d.readyState!=3&&d.readyState==2&&d.getResponseHeader("Content-Length")};d.open("GET",a,!0);d.send(null)};THREE.UTF8Loader.prototype.decompressMesh=function(a){var c=a.charCodeAt(0);c>=57344&&(c-=2048);c++;for(var b=new Float32Array(8*c),d=1,g=0;g<8;g++){for(var f=0,e=0;e<c;++e){var h=a.charCodeAt(e+d);f+=h>>1^-(h&1);b[8*e+g]=f}d+=c}c=a.length-d;f=new Uint16Array(c);for(g=e=0;g<c;g++)h=a.charCodeAt(g+d),f[g]=e-h,h==0&&e++;return[b,f]};
THREE.UTF8Loader.prototype.createModel=function(a,c,b,d,g,f){var e=function(){var c=this;c.materials=[];THREE.Geometry.call(this);var e=THREE.UTF8Loader.prototype.decompressMesh(a),l=[],k=[];(function(a,e,i){for(var k,l,q,t=a.length;i<t;i+=e)k=a[i],l=a[i+1],q=a[i+2],k=k/16383*b,l=l/16383*b,q=q/16383*b,k+=d,l+=g,q+=f,c.vertices.push(new THREE.Vertex(new THREE.Vector3(k,l,q)))})(e[0],8,0);(function(a,b,c){for(var d,e,f=a.length;c<f;c+=b)d=a[c],e=a[c+1],d/=1023,e/=1023,k.push(d,1-e)})(e[0],8,3);(function(a,
b,c){for(var d,e,f,g=a.length;c<g;c+=b)d=a[c],e=a[c+1],f=a[c+2],d=(d-512)/511,e=(e-512)/511,f=(f-512)/511,l.push(d,e,f)})(e[0],8,5);(function(a){var b,d,e,f,g,i,w,u,B,F=a.length;for(b=0;b<F;b+=3){d=a[b];e=a[b+1];f=a[b+2];g=c;u=d;B=e;i=f;w=d;var A=e,x=f,y=g.materials[0],v=l[A*3],J=l[A*3+1],A=l[A*3+2],s=l[x*3],E=l[x*3+1],x=l[x*3+2];w=new THREE.Vector3(l[w*3],l[w*3+1],l[w*3+2]);A=new THREE.Vector3(v,J,A);x=new THREE.Vector3(s,E,x);g.faces.push(new THREE.Face3(u,B,i,[w,A,x],null,y));g=k[d*2];d=k[d*2+
1];i=k[e*2];w=k[e*2+1];u=k[f*2];B=k[f*2+1];f=c.faceVertexUvs[0];e=i;i=w;w=[];w.push(new THREE.UV(g,d));w.push(new THREE.UV(e,i));w.push(new THREE.UV(u,B));f.push(w)}})(e[1]);this.computeCentroids();this.computeFaceNormals()};e.prototype=new THREE.Geometry;e.prototype.constructor=e;c(new e)};
THREE.Axes=function(){THREE.Object3D.call(this);var a=new THREE.Geometry;a.vertices.push(new THREE.Vertex);a.vertices.push(new THREE.Vertex(new THREE.Vector3(0,100,0)));var c=new THREE.CylinderGeometry(0,5,25,5,1),b=new THREE.Line(a,new THREE.LineBasicMaterial({color:16711680}));b.rotation.z=-Math.PI/2;this.add(b);b=new THREE.Mesh(c,new THREE.MeshBasicMaterial({color:16711680}));b.position.x=100;b.rotation.z=-Math.PI/2;this.add(b);b=new THREE.Line(a,new THREE.LineBasicMaterial({color:65280}));this.add(b);
b=new THREE.Mesh(c,new THREE.MeshBasicMaterial({color:65280}));b.position.y=100;this.add(b);b=new THREE.Line(a,new THREE.LineBasicMaterial({color:255}));b.rotation.x=Math.PI/2;this.add(b);b=new THREE.Mesh(c,new THREE.MeshBasicMaterial({color:255}));b.position.z=100;b.rotation.x=Math.PI/2;this.add(b)};THREE.Axes.prototype=new THREE.Object3D;THREE.Axes.prototype.constructor=THREE.Axes;
THREE.MarchingCubes=function(a,c){THREE.Object3D.call(this);this.material=c;this.init=function(a){this.resolution=a;this.isolation=80;this.size=a;this.size2=this.size*this.size;this.size3=this.size2*this.size;this.halfsize=this.size/2;this.delta=2/this.size;this.yd=this.size;this.zd=this.size2;this.field=new Float32Array(this.size3);this.normal_cache=new Float32Array(this.size3*3);this.vlist=new Float32Array(36);this.nlist=new Float32Array(36);this.firstDraw=!0;this.maxCount=4096;this.count=0;this.hasNormal=
this.hasPos=!1;this.positionArray=new Float32Array(this.maxCount*3);this.normalArray=new Float32Array(this.maxCount*3)};this.lerp=function(a,c,g){return a+(c-a)*g};this.VIntX=function(a,c,g,f,e,h,i,l,k,o){e=(e-k)/(o-k);k=this.normal_cache;c[f]=h+e*this.delta;c[f+1]=i;c[f+2]=l;g[f]=this.lerp(k[a],k[a+3],e);g[f+1]=this.lerp(k[a+1],k[a+4],e);g[f+2]=this.lerp(k[a+2],k[a+5],e)};this.VIntY=function(a,c,g,f,e,h,i,l,k,o){e=(e-k)/(o-k);k=this.normal_cache;c[f]=h;c[f+1]=i+e*this.delta;c[f+2]=l;c=a+this.yd*
3;g[f]=this.lerp(k[a],k[c],e);g[f+1]=this.lerp(k[a+1],k[c+1],e);g[f+2]=this.lerp(k[a+2],k[c+2],e)};this.VIntZ=function(a,c,g,f,e,h,i,l,k,o){e=(e-k)/(o-k);k=this.normal_cache;c[f]=h;c[f+1]=i;c[f+2]=l+e*this.delta;c=a+this.zd*3;g[f]=this.lerp(k[a],k[c],e);g[f+1]=this.lerp(k[a+1],k[c+1],e);g[f+2]=this.lerp(k[a+2],k[c+2],e)};this.compNorm=function(a){var c=a*3;this.normal_cache[c]===0&&(this.normal_cache[c]=this.field[a-1]-this.field[a+1],this.normal_cache[c+1]=this.field[a-this.yd]-this.field[a+this.yd],
this.normal_cache[c+2]=this.field[a-this.zd]-this.field[a+this.zd])};this.polygonize=function(a,c,g,f,e,h){var i=f+1,l=f+this.yd,k=f+this.zd,o=i+this.yd,p=i+this.zd,m=f+this.yd+this.zd,r=i+this.yd+this.zd,n=0,q=this.field[f],t=this.field[i],w=this.field[l],u=this.field[o],B=this.field[k],F=this.field[p],A=this.field[m],x=this.field[r];q<e&&(n|=1);t<e&&(n|=2);w<e&&(n|=8);u<e&&(n|=4);B<e&&(n|=16);F<e&&(n|=32);A<e&&(n|=128);x<e&&(n|=64);var y=THREE.edgeTable[n];if(y===0)return 0;var v=this.delta,J=a+
v,s=c+v,v=g+v;y&1&&(this.compNorm(f),this.compNorm(i),this.VIntX(f*3,this.vlist,this.nlist,0,e,a,c,g,q,t));y&2&&(this.compNorm(i),this.compNorm(o),this.VIntY(i*3,this.vlist,this.nlist,3,e,J,c,g,t,u));y&4&&(this.compNorm(l),this.compNorm(o),this.VIntX(l*3,this.vlist,this.nlist,6,e,a,s,g,w,u));y&8&&(this.compNorm(f),this.compNorm(l),this.VIntY(f*3,this.vlist,this.nlist,9,e,a,c,g,q,w));y&16&&(this.compNorm(k),this.compNorm(p),this.VIntX(k*3,this.vlist,this.nlist,12,e,a,c,v,B,F));y&32&&(this.compNorm(p),
this.compNorm(r),this.VIntY(p*3,this.vlist,this.nlist,15,e,J,c,v,F,x));y&64&&(this.compNorm(m),this.compNorm(r),this.VIntX(m*3,this.vlist,this.nlist,18,e,a,s,v,A,x));y&128&&(this.compNorm(k),this.compNorm(m),this.VIntY(k*3,this.vlist,this.nlist,21,e,a,c,v,B,A));y&256&&(this.compNorm(f),this.compNorm(k),this.VIntZ(f*3,this.vlist,this.nlist,24,e,a,c,g,q,B));y&512&&(this.compNorm(i),this.compNorm(p),this.VIntZ(i*3,this.vlist,this.nlist,27,e,J,c,g,t,F));y&1024&&(this.compNorm(o),this.compNorm(r),this.VIntZ(o*
3,this.vlist,this.nlist,30,e,J,s,g,u,x));y&2048&&(this.compNorm(l),this.compNorm(m),this.VIntZ(l*3,this.vlist,this.nlist,33,e,a,s,g,w,A));n<<=4;for(e=f=0;THREE.triTable[n+e]!=-1;)a=n+e,c=a+1,g=a+2,this.posnormtriv(this.vlist,this.nlist,3*THREE.triTable[a],3*THREE.triTable[c],3*THREE.triTable[g],h),e+=3,f++;return f};this.posnormtriv=function(a,c,g,f,e,h){var i=this.count*3;this.positionArray[i]=a[g];this.positionArray[i+1]=a[g+1];this.positionArray[i+2]=a[g+2];this.positionArray[i+3]=a[f];this.positionArray[i+
4]=a[f+1];this.positionArray[i+5]=a[f+2];this.positionArray[i+6]=a[e];this.positionArray[i+7]=a[e+1];this.positionArray[i+8]=a[e+2];this.normalArray[i]=c[g];this.normalArray[i+1]=c[g+1];this.normalArray[i+2]=c[g+2];this.normalArray[i+3]=c[f];this.normalArray[i+4]=c[f+1];this.normalArray[i+5]=c[f+2];this.normalArray[i+6]=c[e];this.normalArray[i+7]=c[e+1];this.normalArray[i+8]=c[e+2];this.hasNormal=this.hasPos=!0;this.count+=3;this.count>=this.maxCount-3&&h(this)};this.begin=function(){this.count=0;
this.hasNormal=this.hasPos=!1};this.end=function(a){if(this.count!==0){for(var c=this.count*3;c<this.positionArray.length;c++)this.positionArray[c]=0;a(this)}};this.addBall=function(a,c,g,f,e){var h=this.size*Math.sqrt(f/e),i=g*this.size,l=c*this.size,k=a*this.size,o=Math.floor(i-h);o<1&&(o=1);i=Math.floor(i+h);i>this.size-1&&(i=this.size-1);var p=Math.floor(l-h);p<1&&(p=1);l=Math.floor(l+h);l>this.size-1&&(l=this.size-1);var m=Math.floor(k-h);m<1&&(m=1);h=Math.floor(k+h);h>this.size-1&&(h=this.size-
1);for(var r,n,q,t,w,u;o<i;o++){k=this.size2*o;n=o/this.size-g;w=n*n;for(n=p;n<l;n++){q=k+this.size*n;r=n/this.size-c;u=r*r;for(r=m;r<h;r++)t=r/this.size-a,t=f/(1.0E-6+t*t+u+w)-e,t>0&&(this.field[q+r]+=t)}}};this.addPlaneX=function(a,c){var g,f,e,h,i,l=this.size,k=this.yd,o=this.zd,p=this.field,m=l*Math.sqrt(a/c);m>l&&(m=l);for(g=0;g<m;g++)if(f=g/l,f*=f,h=a/(1.0E-4+f)-c,h>0)for(f=0;f<l;f++){i=g+f*k;for(e=0;e<l;e++)p[o*e+i]+=h}};this.addPlaneY=function(a,c){var g,f,e,h,i,l,k=this.size,o=this.yd,p=
this.zd,m=this.field,r=k*Math.sqrt(a/c);r>k&&(r=k);for(f=0;f<r;f++)if(g=f/k,g*=g,h=a/(1.0E-4+g)-c,h>0){i=f*o;for(g=0;g<k;g++){l=i+g;for(e=0;e<k;e++)m[p*e+l]+=h}}};this.addPlaneZ=function(a,c){var g,f,e,h,i,l,k=this.size,o=this.yd,p=this.zd,m=this.field,r=k*Math.sqrt(a/c);r>k&&(r=k);for(e=0;e<r;e++)if(g=e/k,g*=g,h=a/(1.0E-4+g)-c,h>0){i=p*e;for(f=0;f<k;f++){l=i+f*o;for(g=0;g<k;g++)m[l+g]+=h}}};this.reset=function(){var a;for(a=0;a<this.size3;a++)this.normal_cache[a*3]=0,this.field[a]=0};this.render=
function(a){this.begin();var c,g,f,e,h,i,l,k,o,p=this.size-2;for(e=1;e<p;e++){o=this.size2*e;l=(e-this.halfsize)/this.halfsize;for(f=1;f<p;f++){k=o+this.size*f;i=(f-this.halfsize)/this.halfsize;for(g=1;g<p;g++)h=(g-this.halfsize)/this.halfsize,c=k+g,this.polygonize(h,i,l,c,this.isolation,a)}}this.end(a)};this.generateGeometry=function(){var a=0,c=new THREE.Geometry,g=[];this.render(function(f){var e,h,i,l,k,o,p,m;for(e=0;e<f.count;e++)p=e*3,k=p+1,m=p+2,h=f.positionArray[p],i=f.positionArray[k],l=
f.positionArray[m],o=new THREE.Vector3(h,i,l),h=f.normalArray[p],i=f.normalArray[k],l=f.normalArray[m],p=new THREE.Vector3(h,i,l),p.normalize(),k=new THREE.Vertex(o),c.vertices.push(k),g.push(p);o=f.count/3;for(e=0;e<o;e++)p=(a+e)*3,k=p+1,m=p+2,h=g[p],i=g[k],l=g[m],p=new THREE.Face3(p,k,m,[h,i,l]),c.faces.push(p);a+=o;f.count=0});return c};this.init(a)};THREE.MarchingCubes.prototype=new THREE.Object3D;THREE.MarchingCubes.prototype.constructor=THREE.MarchingCubes;
THREE.edgeTable=new Int32Array([0,265,515,778,1030,1295,1541,1804,2060,2309,2575,2822,3082,3331,3593,3840,400,153,915,666,1430,1183,1941,1692,2460,2197,2975,2710,3482,3219,3993,3728,560,825,51,314,1590,1855,1077,1340,2620,2869,2111,2358,3642,3891,3129,3376,928,681,419,170,1958,1711,1445,1196,2988,2725,2479,2214,4010,3747,3497,3232,1120,1385,1635,1898,102,367,613,876,3180,3429,3695,3942,2154,2403,2665,2912,1520,1273,2035,1786,502,255,1013,764,3580,3317,4095,3830,2554,2291,3065,2800,1616,1881,1107,
1370,598,863,85,348,3676,3925,3167,3414,2650,2899,2137,2384,1984,1737,1475,1226,966,719,453,204,4044,3781,3535,3270,3018,2755,2505,2240,2240,2505,2755,3018,3270,3535,3781,4044,204,453,719,966,1226,1475,1737,1984,2384,2137,2899,2650,3414,3167,3925,3676,348,85,863,598,1370,1107,1881,1616,2800,3065,2291,2554,3830,4095,3317,3580,764,1013,255,502,1786,2035,1273,1520,2912,2665,2403,2154,3942,3695,3429,3180,876,613,367,102,1898,1635,1385,1120,3232,3497,3747,4010,2214,2479,2725,2988,1196,1445,1711,1958,170,
419,681,928,3376,3129,3891,3642,2358,2111,2869,2620,1340,1077,1855,1590,314,51,825,560,3728,3993,3219,3482,2710,2975,2197,2460,1692,1941,1183,1430,666,915,153,400,3840,3593,3331,3082,2822,2575,2309,2060,1804,1541,1295,1030,778,515,265,0]);
THREE.triTable=new Int32Array([-1,-1,-1,-1,-1,-1,-1,-1,-1,-1,-1,-1,-1,-1,-1,-1,0,8,3,-1,-1,-1,-1,-1,-1,-1,-1,-1,-1,-1,-1,-1,0,1,9,-1,-1,-1,-1,-1,-1,-1,-1,-1,-1,-1,-1,-1,1,8,3,9,8,1,-1,-1,-1,-1,-1,-1,-1,-1,-1,-1,1,2,10,-1,-1,-1,-1,-1,-1,-1,-1,-1,-1,-1,-1,-1,0,8,3,1,2,10,-1,-1,-1,-1,-1,-1,-1,-1,-1,-1,9,2,10,0,2,9,-1,-1,-1,-1,-1,-1,-1,-1,-1,-1,2,8,3,2,10,8,10,9,8,-1,-1,-1,-1,-1,-1,-1,3,11,2,-1,-1,-1,-1,-1,-1,-1,-1,-1,-1,-1,-1,-1,0,11,2,8,11,0,-1,-1,-1,-1,-1,-1,-1,-1,-1,-1,1,9,0,2,3,11,-1,-1,-1,-1,-1,
-1,-1,-1,-1,-1,1,11,2,1,9,11,9,8,11,-1,-1,-1,-1,-1,-1,-1,3,10,1,11,10,3,-1,-1,-1,-1,-1,-1,-1,-1,-1,-1,0,10,1,0,8,10,8,11,10,-1,-1,-1,-1,-1,-1,-1,3,9,0,3,11,9,11,10,9,-1,-1,-1,-1,-1,-1,-1,9,8,10,10,8,11,-1,-1,-1,-1,-1,-1,-1,-1,-1,-1,4,7,8,-1,-1,-1,-1,-1,-1,-1,-1,-1,-1,-1,-1,-1,4,3,0,7,3,4,-1,-1,-1,-1,-1,-1,-1,-1,-1,-1,0,1,9,8,4,7,-1,-1,-1,-1,-1,-1,-1,-1,-1,-1,4,1,9,4,7,1,7,3,1,-1,-1,-1,-1,-1,-1,-1,1,2,10,8,4,7,-1,-1,-1,-1,-1,-1,-1,-1,-1,-1,3,4,7,3,0,4,1,2,10,-1,-1,-1,-1,-1,-1,-1,9,2,10,9,0,2,8,4,7,
-1,-1,-1,-1,-1,-1,-1,2,10,9,2,9,7,2,7,3,7,9,4,-1,-1,-1,-1,8,4,7,3,11,2,-1,-1,-1,-1,-1,-1,-1,-1,-1,-1,11,4,7,11,2,4,2,0,4,-1,-1,-1,-1,-1,-1,-1,9,0,1,8,4,7,2,3,11,-1,-1,-1,-1,-1,-1,-1,4,7,11,9,4,11,9,11,2,9,2,1,-1,-1,-1,-1,3,10,1,3,11,10,7,8,4,-1,-1,-1,-1,-1,-1,-1,1,11,10,1,4,11,1,0,4,7,11,4,-1,-1,-1,-1,4,7,8,9,0,11,9,11,10,11,0,3,-1,-1,-1,-1,4,7,11,4,11,9,9,11,10,-1,-1,-1,-1,-1,-1,-1,9,5,4,-1,-1,-1,-1,-1,-1,-1,-1,-1,-1,-1,-1,-1,9,5,4,0,8,3,-1,-1,-1,-1,-1,-1,-1,-1,-1,-1,0,5,4,1,5,0,-1,-1,-1,-1,-1,-1,
-1,-1,-1,-1,8,5,4,8,3,5,3,1,5,-1,-1,-1,-1,-1,-1,-1,1,2,10,9,5,4,-1,-1,-1,-1,-1,-1,-1,-1,-1,-1,3,0,8,1,2,10,4,9,5,-1,-1,-1,-1,-1,-1,-1,5,2,10,5,4,2,4,0,2,-1,-1,-1,-1,-1,-1,-1,2,10,5,3,2,5,3,5,4,3,4,8,-1,-1,-1,-1,9,5,4,2,3,11,-1,-1,-1,-1,-1,-1,-1,-1,-1,-1,0,11,2,0,8,11,4,9,5,-1,-1,-1,-1,-1,-1,-1,0,5,4,0,1,5,2,3,11,-1,-1,-1,-1,-1,-1,-1,2,1,5,2,5,8,2,8,11,4,8,5,-1,-1,-1,-1,10,3,11,10,1,3,9,5,4,-1,-1,-1,-1,-1,-1,-1,4,9,5,0,8,1,8,10,1,8,11,10,-1,-1,-1,-1,5,4,0,5,0,11,5,11,10,11,0,3,-1,-1,-1,-1,5,4,8,5,
8,10,10,8,11,-1,-1,-1,-1,-1,-1,-1,9,7,8,5,7,9,-1,-1,-1,-1,-1,-1,-1,-1,-1,-1,9,3,0,9,5,3,5,7,3,-1,-1,-1,-1,-1,-1,-1,0,7,8,0,1,7,1,5,7,-1,-1,-1,-1,-1,-1,-1,1,5,3,3,5,7,-1,-1,-1,-1,-1,-1,-1,-1,-1,-1,9,7,8,9,5,7,10,1,2,-1,-1,-1,-1,-1,-1,-1,10,1,2,9,5,0,5,3,0,5,7,3,-1,-1,-1,-1,8,0,2,8,2,5,8,5,7,10,5,2,-1,-1,-1,-1,2,10,5,2,5,3,3,5,7,-1,-1,-1,-1,-1,-1,-1,7,9,5,7,8,9,3,11,2,-1,-1,-1,-1,-1,-1,-1,9,5,7,9,7,2,9,2,0,2,7,11,-1,-1,-1,-1,2,3,11,0,1,8,1,7,8,1,5,7,-1,-1,-1,-1,11,2,1,11,1,7,7,1,5,-1,-1,-1,-1,-1,-1,
-1,9,5,8,8,5,7,10,1,3,10,3,11,-1,-1,-1,-1,5,7,0,5,0,9,7,11,0,1,0,10,11,10,0,-1,11,10,0,11,0,3,10,5,0,8,0,7,5,7,0,-1,11,10,5,7,11,5,-1,-1,-1,-1,-1,-1,-1,-1,-1,-1,10,6,5,-1,-1,-1,-1,-1,-1,-1,-1,-1,-1,-1,-1,-1,0,8,3,5,10,6,-1,-1,-1,-1,-1,-1,-1,-1,-1,-1,9,0,1,5,10,6,-1,-1,-1,-1,-1,-1,-1,-1,-1,-1,1,8,3,1,9,8,5,10,6,-1,-1,-1,-1,-1,-1,-1,1,6,5,2,6,1,-1,-1,-1,-1,-1,-1,-1,-1,-1,-1,1,6,5,1,2,6,3,0,8,-1,-1,-1,-1,-1,-1,-1,9,6,5,9,0,6,0,2,6,-1,-1,-1,-1,-1,-1,-1,5,9,8,5,8,2,5,2,6,3,2,8,-1,-1,-1,-1,2,3,11,10,6,
5,-1,-1,-1,-1,-1,-1,-1,-1,-1,-1,11,0,8,11,2,0,10,6,5,-1,-1,-1,-1,-1,-1,-1,0,1,9,2,3,11,5,10,6,-1,-1,-1,-1,-1,-1,-1,5,10,6,1,9,2,9,11,2,9,8,11,-1,-1,-1,-1,6,3,11,6,5,3,5,1,3,-1,-1,-1,-1,-1,-1,-1,0,8,11,0,11,5,0,5,1,5,11,6,-1,-1,-1,-1,3,11,6,0,3,6,0,6,5,0,5,9,-1,-1,-1,-1,6,5,9,6,9,11,11,9,8,-1,-1,-1,-1,-1,-1,-1,5,10,6,4,7,8,-1,-1,-1,-1,-1,-1,-1,-1,-1,-1,4,3,0,4,7,3,6,5,10,-1,-1,-1,-1,-1,-1,-1,1,9,0,5,10,6,8,4,7,-1,-1,-1,-1,-1,-1,-1,10,6,5,1,9,7,1,7,3,7,9,4,-1,-1,-1,-1,6,1,2,6,5,1,4,7,8,-1,-1,-1,-1,
-1,-1,-1,1,2,5,5,2,6,3,0,4,3,4,7,-1,-1,-1,-1,8,4,7,9,0,5,0,6,5,0,2,6,-1,-1,-1,-1,7,3,9,7,9,4,3,2,9,5,9,6,2,6,9,-1,3,11,2,7,8,4,10,6,5,-1,-1,-1,-1,-1,-1,-1,5,10,6,4,7,2,4,2,0,2,7,11,-1,-1,-1,-1,0,1,9,4,7,8,2,3,11,5,10,6,-1,-1,-1,-1,9,2,1,9,11,2,9,4,11,7,11,4,5,10,6,-1,8,4,7,3,11,5,3,5,1,5,11,6,-1,-1,-1,-1,5,1,11,5,11,6,1,0,11,7,11,4,0,4,11,-1,0,5,9,0,6,5,0,3,6,11,6,3,8,4,7,-1,6,5,9,6,9,11,4,7,9,7,11,9,-1,-1,-1,-1,10,4,9,6,4,10,-1,-1,-1,-1,-1,-1,-1,-1,-1,-1,4,10,6,4,9,10,0,8,3,-1,-1,-1,-1,-1,-1,-1,
10,0,1,10,6,0,6,4,0,-1,-1,-1,-1,-1,-1,-1,8,3,1,8,1,6,8,6,4,6,1,10,-1,-1,-1,-1,1,4,9,1,2,4,2,6,4,-1,-1,-1,-1,-1,-1,-1,3,0,8,1,2,9,2,4,9,2,6,4,-1,-1,-1,-1,0,2,4,4,2,6,-1,-1,-1,-1,-1,-1,-1,-1,-1,-1,8,3,2,8,2,4,4,2,6,-1,-1,-1,-1,-1,-1,-1,10,4,9,10,6,4,11,2,3,-1,-1,-1,-1,-1,-1,-1,0,8,2,2,8,11,4,9,10,4,10,6,-1,-1,-1,-1,3,11,2,0,1,6,0,6,4,6,1,10,-1,-1,-1,-1,6,4,1,6,1,10,4,8,1,2,1,11,8,11,1,-1,9,6,4,9,3,6,9,1,3,11,6,3,-1,-1,-1,-1,8,11,1,8,1,0,11,6,1,9,1,4,6,4,1,-1,3,11,6,3,6,0,0,6,4,-1,-1,-1,-1,-1,-1,-1,
6,4,8,11,6,8,-1,-1,-1,-1,-1,-1,-1,-1,-1,-1,7,10,6,7,8,10,8,9,10,-1,-1,-1,-1,-1,-1,-1,0,7,3,0,10,7,0,9,10,6,7,10,-1,-1,-1,-1,10,6,7,1,10,7,1,7,8,1,8,0,-1,-1,-1,-1,10,6,7,10,7,1,1,7,3,-1,-1,-1,-1,-1,-1,-1,1,2,6,1,6,8,1,8,9,8,6,7,-1,-1,-1,-1,2,6,9,2,9,1,6,7,9,0,9,3,7,3,9,-1,7,8,0,7,0,6,6,0,2,-1,-1,-1,-1,-1,-1,-1,7,3,2,6,7,2,-1,-1,-1,-1,-1,-1,-1,-1,-1,-1,2,3,11,10,6,8,10,8,9,8,6,7,-1,-1,-1,-1,2,0,7,2,7,11,0,9,7,6,7,10,9,10,7,-1,1,8,0,1,7,8,1,10,7,6,7,10,2,3,11,-1,11,2,1,11,1,7,10,6,1,6,7,1,-1,-1,-1,-1,
8,9,6,8,6,7,9,1,6,11,6,3,1,3,6,-1,0,9,1,11,6,7,-1,-1,-1,-1,-1,-1,-1,-1,-1,-1,7,8,0,7,0,6,3,11,0,11,6,0,-1,-1,-1,-1,7,11,6,-1,-1,-1,-1,-1,-1,-1,-1,-1,-1,-1,-1,-1,7,6,11,-1,-1,-1,-1,-1,-1,-1,-1,-1,-1,-1,-1,-1,3,0,8,11,7,6,-1,-1,-1,-1,-1,-1,-1,-1,-1,-1,0,1,9,11,7,6,-1,-1,-1,-1,-1,-1,-1,-1,-1,-1,8,1,9,8,3,1,11,7,6,-1,-1,-1,-1,-1,-1,-1,10,1,2,6,11,7,-1,-1,-1,-1,-1,-1,-1,-1,-1,-1,1,2,10,3,0,8,6,11,7,-1,-1,-1,-1,-1,-1,-1,2,9,0,2,10,9,6,11,7,-1,-1,-1,-1,-1,-1,-1,6,11,7,2,10,3,10,8,3,10,9,8,-1,-1,-1,-1,7,
2,3,6,2,7,-1,-1,-1,-1,-1,-1,-1,-1,-1,-1,7,0,8,7,6,0,6,2,0,-1,-1,-1,-1,-1,-1,-1,2,7,6,2,3,7,0,1,9,-1,-1,-1,-1,-1,-1,-1,1,6,2,1,8,6,1,9,8,8,7,6,-1,-1,-1,-1,10,7,6,10,1,7,1,3,7,-1,-1,-1,-1,-1,-1,-1,10,7,6,1,7,10,1,8,7,1,0,8,-1,-1,-1,-1,0,3,7,0,7,10,0,10,9,6,10,7,-1,-1,-1,-1,7,6,10,7,10,8,8,10,9,-1,-1,-1,-1,-1,-1,-1,6,8,4,11,8,6,-1,-1,-1,-1,-1,-1,-1,-1,-1,-1,3,6,11,3,0,6,0,4,6,-1,-1,-1,-1,-1,-1,-1,8,6,11,8,4,6,9,0,1,-1,-1,-1,-1,-1,-1,-1,9,4,6,9,6,3,9,3,1,11,3,6,-1,-1,-1,-1,6,8,4,6,11,8,2,10,1,-1,-1,-1,
-1,-1,-1,-1,1,2,10,3,0,11,0,6,11,0,4,6,-1,-1,-1,-1,4,11,8,4,6,11,0,2,9,2,10,9,-1,-1,-1,-1,10,9,3,10,3,2,9,4,3,11,3,6,4,6,3,-1,8,2,3,8,4,2,4,6,2,-1,-1,-1,-1,-1,-1,-1,0,4,2,4,6,2,-1,-1,-1,-1,-1,-1,-1,-1,-1,-1,1,9,0,2,3,4,2,4,6,4,3,8,-1,-1,-1,-1,1,9,4,1,4,2,2,4,6,-1,-1,-1,-1,-1,-1,-1,8,1,3,8,6,1,8,4,6,6,10,1,-1,-1,-1,-1,10,1,0,10,0,6,6,0,4,-1,-1,-1,-1,-1,-1,-1,4,6,3,4,3,8,6,10,3,0,3,9,10,9,3,-1,10,9,4,6,10,4,-1,-1,-1,-1,-1,-1,-1,-1,-1,-1,4,9,5,7,6,11,-1,-1,-1,-1,-1,-1,-1,-1,-1,-1,0,8,3,4,9,5,11,7,6,
-1,-1,-1,-1,-1,-1,-1,5,0,1,5,4,0,7,6,11,-1,-1,-1,-1,-1,-1,-1,11,7,6,8,3,4,3,5,4,3,1,5,-1,-1,-1,-1,9,5,4,10,1,2,7,6,11,-1,-1,-1,-1,-1,-1,-1,6,11,7,1,2,10,0,8,3,4,9,5,-1,-1,-1,-1,7,6,11,5,4,10,4,2,10,4,0,2,-1,-1,-1,-1,3,4,8,3,5,4,3,2,5,10,5,2,11,7,6,-1,7,2,3,7,6,2,5,4,9,-1,-1,-1,-1,-1,-1,-1,9,5,4,0,8,6,0,6,2,6,8,7,-1,-1,-1,-1,3,6,2,3,7,6,1,5,0,5,4,0,-1,-1,-1,-1,6,2,8,6,8,7,2,1,8,4,8,5,1,5,8,-1,9,5,4,10,1,6,1,7,6,1,3,7,-1,-1,-1,-1,1,6,10,1,7,6,1,0,7,8,7,0,9,5,4,-1,4,0,10,4,10,5,0,3,10,6,10,7,3,7,10,
-1,7,6,10,7,10,8,5,4,10,4,8,10,-1,-1,-1,-1,6,9,5,6,11,9,11,8,9,-1,-1,-1,-1,-1,-1,-1,3,6,11,0,6,3,0,5,6,0,9,5,-1,-1,-1,-1,0,11,8,0,5,11,0,1,5,5,6,11,-1,-1,-1,-1,6,11,3,6,3,5,5,3,1,-1,-1,-1,-1,-1,-1,-1,1,2,10,9,5,11,9,11,8,11,5,6,-1,-1,-1,-1,0,11,3,0,6,11,0,9,6,5,6,9,1,2,10,-1,11,8,5,11,5,6,8,0,5,10,5,2,0,2,5,-1,6,11,3,6,3,5,2,10,3,10,5,3,-1,-1,-1,-1,5,8,9,5,2,8,5,6,2,3,8,2,-1,-1,-1,-1,9,5,6,9,6,0,0,6,2,-1,-1,-1,-1,-1,-1,-1,1,5,8,1,8,0,5,6,8,3,8,2,6,2,8,-1,1,5,6,2,1,6,-1,-1,-1,-1,-1,-1,-1,-1,-1,-1,
1,3,6,1,6,10,3,8,6,5,6,9,8,9,6,-1,10,1,0,10,0,6,9,5,0,5,6,0,-1,-1,-1,-1,0,3,8,5,6,10,-1,-1,-1,-1,-1,-1,-1,-1,-1,-1,10,5,6,-1,-1,-1,-1,-1,-1,-1,-1,-1,-1,-1,-1,-1,11,5,10,7,5,11,-1,-1,-1,-1,-1,-1,-1,-1,-1,-1,11,5,10,11,7,5,8,3,0,-1,-1,-1,-1,-1,-1,-1,5,11,7,5,10,11,1,9,0,-1,-1,-1,-1,-1,-1,-1,10,7,5,10,11,7,9,8,1,8,3,1,-1,-1,-1,-1,11,1,2,11,7,1,7,5,1,-1,-1,-1,-1,-1,-1,-1,0,8,3,1,2,7,1,7,5,7,2,11,-1,-1,-1,-1,9,7,5,9,2,7,9,0,2,2,11,7,-1,-1,-1,-1,7,5,2,7,2,11,5,9,2,3,2,8,9,8,2,-1,2,5,10,2,3,5,3,7,5,-1,-1,
-1,-1,-1,-1,-1,8,2,0,8,5,2,8,7,5,10,2,5,-1,-1,-1,-1,9,0,1,5,10,3,5,3,7,3,10,2,-1,-1,-1,-1,9,8,2,9,2,1,8,7,2,10,2,5,7,5,2,-1,1,3,5,3,7,5,-1,-1,-1,-1,-1,-1,-1,-1,-1,-1,0,8,7,0,7,1,1,7,5,-1,-1,-1,-1,-1,-1,-1,9,0,3,9,3,5,5,3,7,-1,-1,-1,-1,-1,-1,-1,9,8,7,5,9,7,-1,-1,-1,-1,-1,-1,-1,-1,-1,-1,5,8,4,5,10,8,10,11,8,-1,-1,-1,-1,-1,-1,-1,5,0,4,5,11,0,5,10,11,11,3,0,-1,-1,-1,-1,0,1,9,8,4,10,8,10,11,10,4,5,-1,-1,-1,-1,10,11,4,10,4,5,11,3,4,9,4,1,3,1,4,-1,2,5,1,2,8,5,2,11,8,4,5,8,-1,-1,-1,-1,0,4,11,0,11,3,4,5,11,
2,11,1,5,1,11,-1,0,2,5,0,5,9,2,11,5,4,5,8,11,8,5,-1,9,4,5,2,11,3,-1,-1,-1,-1,-1,-1,-1,-1,-1,-1,2,5,10,3,5,2,3,4,5,3,8,4,-1,-1,-1,-1,5,10,2,5,2,4,4,2,0,-1,-1,-1,-1,-1,-1,-1,3,10,2,3,5,10,3,8,5,4,5,8,0,1,9,-1,5,10,2,5,2,4,1,9,2,9,4,2,-1,-1,-1,-1,8,4,5,8,5,3,3,5,1,-1,-1,-1,-1,-1,-1,-1,0,4,5,1,0,5,-1,-1,-1,-1,-1,-1,-1,-1,-1,-1,8,4,5,8,5,3,9,0,5,0,3,5,-1,-1,-1,-1,9,4,5,-1,-1,-1,-1,-1,-1,-1,-1,-1,-1,-1,-1,-1,4,11,7,4,9,11,9,10,11,-1,-1,-1,-1,-1,-1,-1,0,8,3,4,9,7,9,11,7,9,10,11,-1,-1,-1,-1,1,10,11,1,11,
4,1,4,0,7,4,11,-1,-1,-1,-1,3,1,4,3,4,8,1,10,4,7,4,11,10,11,4,-1,4,11,7,9,11,4,9,2,11,9,1,2,-1,-1,-1,-1,9,7,4,9,11,7,9,1,11,2,11,1,0,8,3,-1,11,7,4,11,4,2,2,4,0,-1,-1,-1,-1,-1,-1,-1,11,7,4,11,4,2,8,3,4,3,2,4,-1,-1,-1,-1,2,9,10,2,7,9,2,3,7,7,4,9,-1,-1,-1,-1,9,10,7,9,7,4,10,2,7,8,7,0,2,0,7,-1,3,7,10,3,10,2,7,4,10,1,10,0,4,0,10,-1,1,10,2,8,7,4,-1,-1,-1,-1,-1,-1,-1,-1,-1,-1,4,9,1,4,1,7,7,1,3,-1,-1,-1,-1,-1,-1,-1,4,9,1,4,1,7,0,8,1,8,7,1,-1,-1,-1,-1,4,0,3,7,4,3,-1,-1,-1,-1,-1,-1,-1,-1,-1,-1,4,8,7,-1,-1,-1,
-1,-1,-1,-1,-1,-1,-1,-1,-1,-1,9,10,8,10,11,8,-1,-1,-1,-1,-1,-1,-1,-1,-1,-1,3,0,9,3,9,11,11,9,10,-1,-1,-1,-1,-1,-1,-1,0,1,10,0,10,8,8,10,11,-1,-1,-1,-1,-1,-1,-1,3,1,10,11,3,10,-1,-1,-1,-1,-1,-1,-1,-1,-1,-1,1,2,11,1,11,9,9,11,8,-1,-1,-1,-1,-1,-1,-1,3,0,9,3,9,11,1,2,9,2,11,9,-1,-1,-1,-1,0,2,11,8,0,11,-1,-1,-1,-1,-1,-1,-1,-1,-1,-1,3,2,11,-1,-1,-1,-1,-1,-1,-1,-1,-1,-1,-1,-1,-1,2,3,8,2,8,10,10,8,9,-1,-1,-1,-1,-1,-1,-1,9,10,2,0,9,2,-1,-1,-1,-1,-1,-1,-1,-1,-1,-1,2,3,8,2,8,10,0,1,8,1,10,8,-1,-1,-1,-1,1,10,
2,-1,-1,-1,-1,-1,-1,-1,-1,-1,-1,-1,-1,-1,1,3,8,9,1,8,-1,-1,-1,-1,-1,-1,-1,-1,-1,-1,0,9,1,-1,-1,-1,-1,-1,-1,-1,-1,-1,-1,-1,-1,-1,0,3,8,-1,-1,-1,-1,-1,-1,-1,-1,-1,-1,-1,-1,-1,-1,-1,-1,-1,-1,-1,-1,-1,-1,-1,-1,-1,-1,-1,-1,-1]);
if(THREE.WebGLRenderer)THREE.AnaglyphWebGLRenderer=function(a){THREE.WebGLRenderer.call(this,a);this.autoUpdateScene=!1;var c=this,b=this.setSize,d=this.render,g=new THREE.PerspectiveCamera,f=new THREE.PerspectiveCamera,e=new THREE.Matrix4,h=new THREE.Matrix4,i,l,k,o;g.matrixAutoUpdate=f.matrixAutoUpdate=!1;var a={minFilter:THREE.LinearFilter,magFilter:THREE.NearestFilter,format:THREE.RGBAFormat},p=new THREE.WebGLRenderTarget(512,512,a),m=new THREE.WebGLRenderTarget(512,512,a),r=new THREE.PerspectiveCamera(53,
1,1,1E4);r.position.z=2;var a=new THREE.ShaderMaterial({uniforms:{mapLeft:{type:"t",value:0,texture:p},mapRight:{type:"t",value:1,texture:m}},vertexShader:"varying vec2 vUv;\nvoid main() {\nvUv = vec2( uv.x, 1.0 - uv.y );\ngl_Position = projectionMatrix * modelViewMatrix * vec4( position, 1.0 );\n}",fragmentShader:"uniform sampler2D mapLeft;\nuniform sampler2D mapRight;\nvarying vec2 vUv;\nvoid main() {\nvec4 colorL, colorR;\nvec2 uv = vUv;\ncolorL = texture2D( mapLeft, uv );\ncolorR = texture2D( mapRight, uv );\ngl_FragColor = vec4( colorL.g * 0.7 + colorL.b * 0.3, colorR.g, colorR.b, colorL.a + colorR.a ) * 1.1;\n}"}),
n=new THREE.Scene;n.add(new THREE.Mesh(new THREE.PlaneGeometry(2,2),a));n.add(r);this.setSize=function(a,d){b.call(c,a,d);p.width=a;p.height=d;m.width=a;m.height=d};this.render=function(a,b){a.updateMatrixWorld();if(i!==b.aspect||l!==b.near||k!==b.far||o!==b.fov){i=b.aspect;l=b.near;k=b.far;o=b.fov;var w=b.projectionMatrix.clone(),u=125/30*0.5,B=u*l/125,F=l*Math.tan(o*Math.PI/360),A;e.n14=u;h.n14=-u;u=-F*i+B;A=F*i+B;w.n11=2*l/(A-u);w.n13=(A+u)/(A-u);g.projectionMatrix.copy(w);u=-F*i-B;A=F*i-B;w.n11=
2*l/(A-u);w.n13=(A+u)/(A-u);f.projectionMatrix.copy(w)}g.matrixWorld.copy(b.matrixWorld).multiplySelf(h);g.position.copy(b.position);g.near=b.near;g.far=b.far;d.call(c,a,g,p,!0);f.matrixWorld.copy(b.matrixWorld).multiplySelf(e);f.position.copy(b.position);f.near=b.near;f.far=b.far;d.call(c,a,f,m,!0);n.updateMatrixWorld();d.call(c,n,r)}};
if(THREE.WebGLRenderer)THREE.CrosseyedWebGLRenderer=function(a){THREE.WebGLRenderer.call(this,a);this.autoClear=!1;var c=this,b=this.setSize,d=this.render,g,f,e=new THREE.PerspectiveCamera;e.target=new THREE.Vector3(0,0,0);var h=new THREE.PerspectiveCamera;h.target=new THREE.Vector3(0,0,0);c.separation=10;if(a&&a.separation!==void 0)c.separation=a.separation;this.setSize=function(a,d){b.call(c,a,d);g=a/2;f=d};this.render=function(a,b){this.clear();e.fov=b.fov;e.aspect=0.5*b.aspect;e.near=b.near;e.far=
b.far;e.updateProjectionMatrix();e.position.copy(b.position);e.target.copy(b.target);e.translateX(c.separation);e.lookAt(e.target);h.projectionMatrix=e.projectionMatrix;h.position.copy(b.position);h.target.copy(b.target);h.translateX(-c.separation);h.lookAt(h.target);this.setViewport(0,0,g,f);d.call(c,a,e);this.setViewport(g,0,g,f);d.call(c,a,h,!1)}};
