# Supplementary material for: Chemical datuments as scientific enablers
Source: J Cheminform. 2013 Jan 23;5:6. doi: 10.1186/1758-2946-5-6 (PMC3552767; doi:10.1186/1758-2946-5-6)
Supplement: Additional file 1 — Interactivity box 1.a Data-based object illustrating various aspects of the interaction at the heart of Z-DNA. Publisher note: Due to the Publisher’s current document type definition it is necessary that the author’s Interactivity box files are labeled "Additional file". [file 1758-2946-5-6-S1.zip › js/Three49custom.js]

// Three.js - http://github.com/mrdoob/three.js
'use strict';var THREE=THREE||{REVISION:"49"};self.Int32Array||(self.Int32Array=Array,self.Float32Array=Array);
(function(){for(var a=0,b=["ms","moz","webkit","o"],c=0;c<b.length&&!window.requestAnimationFrame;++c){window.requestAnimationFrame=window[b[c]+"RequestAnimationFrame"];window.cancelAnimationFrame=window[b[c]+"CancelAnimationFrame"]||window[b[c]+"CancelRequestAnimationFrame"]}if(!window.requestAnimationFrame)window.requestAnimationFrame=function(b){var c=Date.now(),f=Math.max(0,16-(c-a)),h=window.setTimeout(function(){b(c+f)},f);a=c+f;return h};if(!window.cancelAnimationFrame)window.cancelAnimationFrame=
function(a){clearTimeout(a)}})();THREE.Clock=function(a){this.autoStart=a!==void 0?a:true;this.elapsedTime=this.oldTime=this.startTime=0;this.running=false};THREE.Clock.prototype.start=function(){this.oldTime=this.startTime=Date.now();this.running=true};THREE.Clock.prototype.stop=function(){this.getElapsedTime();this.running=false};THREE.Clock.prototype.getElapsedTime=function(){return this.elapsedTime=this.elapsedTime+this.getDelta()};
THREE.Clock.prototype.getDelta=function(){var a=0;this.autoStart&&!this.running&&this.start();if(this.running){var b=Date.now(),a=0.001*(b-this.oldTime);this.oldTime=b;this.elapsedTime=this.elapsedTime+a}return a};THREE.Color=function(a){a!==void 0&&this.setHex(a);return this};
THREE.Color.prototype={constructor:THREE.Color,r:1,g:1,b:1,copy:function(a){this.r=a.r;this.g=a.g;this.b=a.b;return this},copyGammaToLinear:function(a){this.r=a.r*a.r;this.g=a.g*a.g;this.b=a.b*a.b;return this},copyLinearToGamma:function(a){this.r=Math.sqrt(a.r);this.g=Math.sqrt(a.g);this.b=Math.sqrt(a.b);return this},convertGammaToLinear:function(){var a=this.r,b=this.g,c=this.b;this.r=a*a;this.g=b*b;this.b=c*c;return this},convertLinearToGamma:function(){this.r=Math.sqrt(this.r);this.g=Math.sqrt(this.g);
this.b=Math.sqrt(this.b);return this},setRGB:function(a,b,c){this.r=a;this.g=b;this.b=c;return this},setHSV:function(a,b,c){var d,e,f;if(c===0)this.r=this.g=this.b=0;else{d=Math.floor(a*6);e=a*6-d;a=c*(1-b);f=c*(1-b*e);b=c*(1-b*(1-e));switch(d){case 1:this.r=f;this.g=c;this.b=a;break;case 2:this.r=a;this.g=c;this.b=b;break;case 3:this.r=a;this.g=f;this.b=c;break;case 4:this.r=b;this.g=a;this.b=c;break;case 5:this.r=c;this.g=a;this.b=f;break;case 6:case 0:this.r=c;this.g=b;this.b=a}}return this},setHex:function(a){a=
Math.floor(a);this.r=(a>>16&255)/255;this.g=(a>>8&255)/255;this.b=(a&255)/255;return this},lerpSelf:function(a,b){this.r=this.r+(a.r-this.r)*b;this.g=this.g+(a.g-this.g)*b;this.b=this.b+(a.b-this.b)*b;return this},getHex:function(){return Math.floor(this.r*255)<<16^Math.floor(this.g*255)<<8^Math.floor(this.b*255)},getContextStyle:function(){return"rgb("+Math.floor(this.r*255)+","+Math.floor(this.g*255)+","+Math.floor(this.b*255)+")"},clone:function(){return(new THREE.Color).setRGB(this.r,this.g,this.b)}};
THREE.Vector2=function(a,b){this.x=a||0;this.y=b||0};
THREE.Vector2.prototype={constructor:THREE.Vector2,set:function(a,b){this.x=a;this.y=b;return this},copy:function(a){this.x=a.x;this.y=a.y;return this},add:function(a,b){this.x=a.x+b.x;this.y=a.y+b.y;return this},addSelf:function(a){this.x=this.x+a.x;this.y=this.y+a.y;return this},sub:function(a,b){this.x=a.x-b.x;this.y=a.y-b.y;return this},subSelf:function(a){this.x=this.x-a.x;this.y=this.y-a.y;return this},multiplyScalar:function(a){this.x=this.x*a;this.y=this.y*a;return this},divideScalar:function(a){if(a){this.x=
this.x/a;this.y=this.y/a}else this.set(0,0);return this},negate:function(){return this.multiplyScalar(-1)},dot:function(a){return this.x*a.x+this.y*a.y},lengthSq:function(){return this.x*this.x+this.y*this.y},length:function(){return Math.sqrt(this.lengthSq())},normalize:function(){return this.divideScalar(this.length())},distanceTo:function(a){return Math.sqrt(this.distanceToSquared(a))},distanceToSquared:function(a){var b=this.x-a.x,a=this.y-a.y;return b*b+a*a},setLength:function(a){return this.normalize().multiplyScalar(a)},
lerpSelf:function(a,b){this.x=this.x+(a.x-this.x)*b;this.y=this.y+(a.y-this.y)*b;return this},equals:function(a){return a.x===this.x&&a.y===this.y},isZero:function(){return this.lengthSq()<1.0E-4},clone:function(){return new THREE.Vector2(this.x,this.y)}};THREE.Vector3=function(a,b,c){this.x=a||0;this.y=b||0;this.z=c||0};
THREE.Vector3.prototype={constructor:THREE.Vector3,set:function(a,b,c){this.x=a;this.y=b;this.z=c;return this},setX:function(a){this.x=a;return this},setY:function(a){this.y=a;return this},setZ:function(a){this.z=a;return this},copy:function(a){this.x=a.x;this.y=a.y;this.z=a.z;return this},add:function(a,b){this.x=a.x+b.x;this.y=a.y+b.y;this.z=a.z+b.z;return this},addSelf:function(a){this.x=this.x+a.x;this.y=this.y+a.y;this.z=this.z+a.z;return this},addScalar:function(a){this.x=this.x+a;this.y=this.y+
a;this.z=this.z+a;return this},sub:function(a,b){this.x=a.x-b.x;this.y=a.y-b.y;this.z=a.z-b.z;return this},subSelf:function(a){this.x=this.x-a.x;this.y=this.y-a.y;this.z=this.z-a.z;return this},multiply:function(a,b){this.x=a.x*b.x;this.y=a.y*b.y;this.z=a.z*b.z;return this},multiplySelf:function(a){this.x=this.x*a.x;this.y=this.y*a.y;this.z=this.z*a.z;return this},multiplyScalar:function(a){this.x=this.x*a;this.y=this.y*a;this.z=this.z*a;return this},divideSelf:function(a){this.x=this.x/a.x;this.y=
this.y/a.y;this.z=this.z/a.z;return this},divideScalar:function(a){if(a){this.x=this.x/a;this.y=this.y/a;this.z=this.z/a}else this.z=this.y=this.x=0;return this},negate:function(){return this.multiplyScalar(-1)},dot:function(a){return this.x*a.x+this.y*a.y+this.z*a.z},lengthSq:function(){return this.x*this.x+this.y*this.y+this.z*this.z},length:function(){return Math.sqrt(this.lengthSq())},lengthManhattan:function(){return Math.abs(this.x)+Math.abs(this.y)+Math.abs(this.z)},normalize:function(){return this.divideScalar(this.length())},
setLength:function(a){return this.normalize().multiplyScalar(a)},lerpSelf:function(a,b){this.x=this.x+(a.x-this.x)*b;this.y=this.y+(a.y-this.y)*b;this.z=this.z+(a.z-this.z)*b;return this},cross:function(a,b){this.x=a.y*b.z-a.z*b.y;this.y=a.z*b.x-a.x*b.z;this.z=a.x*b.y-a.y*b.x;return this},crossSelf:function(a){var b=this.x,c=this.y,d=this.z;this.x=c*a.z-d*a.y;this.y=d*a.x-b*a.z;this.z=b*a.y-c*a.x;return this},distanceTo:function(a){return Math.sqrt(this.distanceToSquared(a))},distanceToSquared:function(a){return(new THREE.Vector3).sub(this,
a).lengthSq()},getPositionFromMatrix:function(a){this.x=a.elements[12];this.y=a.elements[13];this.z=a.elements[14];return this},getRotationFromMatrix:function(a,b){var c=b?b.x:1,d=b?b.y:1,e=b?b.z:1,f=a.elements[0]/c,h=a.elements[4]/d,c=a.elements[1]/c,d=a.elements[5]/d,i=a.elements[9]/e,l=a.elements[10]/e;this.y=Math.asin(a.elements[8]/e);e=Math.cos(this.y);if(Math.abs(e)>1.0E-5){this.x=Math.atan2(-i/e,l/e);this.z=Math.atan2(-h/e,f/e)}else{this.x=0;this.z=Math.atan2(c,d)}return this},getScaleFromMatrix:function(a){var b=
this.set(a.elements[0],a.elements[1],a.elements[2]).length(),c=this.set(a.elements[4],a.elements[5],a.elements[6]).length(),a=this.set(a.elements[8],a.elements[9],a.elements[10]).length();this.x=b;this.y=c;this.z=a},equals:function(a){return a.x===this.x&&a.y===this.y&&a.z===this.z},isZero:function(){return this.lengthSq()<1.0E-4},clone:function(){return new THREE.Vector3(this.x,this.y,this.z)}};THREE.Vector4=function(a,b,c,d){this.x=a||0;this.y=b||0;this.z=c||0;this.w=d!==void 0?d:1};
THREE.Vector4.prototype={constructor:THREE.Vector4,set:function(a,b,c,d){this.x=a;this.y=b;this.z=c;this.w=d;return this},copy:function(a){this.x=a.x;this.y=a.y;this.z=a.z;this.w=a.w!==void 0?a.w:1;return this},add:function(a,b){this.x=a.x+b.x;this.y=a.y+b.y;this.z=a.z+b.z;this.w=a.w+b.w;return this},addSelf:function(a){this.x=this.x+a.x;this.y=this.y+a.y;this.z=this.z+a.z;this.w=this.w+a.w;return this},sub:function(a,b){this.x=a.x-b.x;this.y=a.y-b.y;this.z=a.z-b.z;this.w=a.w-b.w;return this},subSelf:function(a){this.x=
this.x-a.x;this.y=this.y-a.y;this.z=this.z-a.z;this.w=this.w-a.w;return this},multiplyScalar:function(a){this.x=this.x*a;this.y=this.y*a;this.z=this.z*a;this.w=this.w*a;return this},divideScalar:function(a){if(a){this.x=this.x/a;this.y=this.y/a;this.z=this.z/a;this.w=this.w/a}else{this.z=this.y=this.x=0;this.w=1}return this},negate:function(){return this.multiplyScalar(-1)},dot:function(a){return this.x*a.x+this.y*a.y+this.z*a.z+this.w*a.w},lengthSq:function(){return this.dot(this)},length:function(){return Math.sqrt(this.lengthSq())},
normalize:function(){return this.divideScalar(this.length())},setLength:function(a){return this.normalize().multiplyScalar(a)},lerpSelf:function(a,b){this.x=this.x+(a.x-this.x)*b;this.y=this.y+(a.y-this.y)*b;this.z=this.z+(a.z-this.z)*b;this.w=this.w+(a.w-this.w)*b;return this},clone:function(){return new THREE.Vector4(this.x,this.y,this.z,this.w)}};THREE.Frustum=function(){this.planes=[new THREE.Vector4,new THREE.Vector4,new THREE.Vector4,new THREE.Vector4,new THREE.Vector4,new THREE.Vector4]};
THREE.Frustum.prototype.setFromMatrix=function(a){var b,c=this.planes,d=a.elements,a=d[0];b=d[1];var e=d[2],f=d[3],h=d[4],i=d[5],l=d[6],k=d[7],j=d[8],m=d[9],n=d[10],o=d[11],s=d[12],p=d[13],q=d[14],d=d[15];c[0].set(f-a,k-h,o-j,d-s);c[1].set(f+a,k+h,o+j,d+s);c[2].set(f+b,k+i,o+m,d+p);c[3].set(f-b,k-i,o-m,d-p);c[4].set(f-e,k-l,o-n,d-q);c[5].set(f+e,k+l,o+n,d+q);for(a=0;a<6;a++){b=c[a];b.divideScalar(Math.sqrt(b.x*b.x+b.y*b.y+b.z*b.z))}};
THREE.Frustum.prototype.contains=function(a){for(var b=this.planes,c=a.matrixWorld,d=c.elements,c=-a.geometry.boundingSphere.radius*c.getMaxScaleOnAxis(),e=0;e<6;e++){a=b[e].x*d[12]+b[e].y*d[13]+b[e].z*d[14]+b[e].w;if(a<=c)return false}return true};THREE.Frustum.__v1=new THREE.Vector3;
THREE.Ray=function(a,b){function c(a,b,c){s.sub(c,a);w=s.dot(b);A=p.add(a,q.copy(b).multiplyScalar(w));return y=c.distanceTo(A)}function d(a,b,c,d){s.sub(d,b);p.sub(c,b);q.sub(a,b);u=s.dot(s);H=s.dot(p);B=s.dot(q);K=p.dot(p);N=p.dot(q);Y=1/(u*K-H*H);ca=(K*B-H*N)*Y;I=(u*N-H*B)*Y;return ca>=0&&I>=0&&ca+I<1}this.origin=a||new THREE.Vector3;this.direction=b||new THREE.Vector3;var e=1.0E-4;this.setPrecision=function(a){e=a};var f=new THREE.Vector3,h=new THREE.Vector3,i=new THREE.Vector3,l=new THREE.Vector3,
k=new THREE.Vector3,j=new THREE.Vector3,m=new THREE.Vector3,n=new THREE.Vector3,o=new THREE.Vector3;this.intersectObject=function(a){var b,s=[];if(a instanceof THREE.Particle){var p=c(this.origin,this.direction,a.matrixWorld.getPosition());if(p>a.scale.x)return[];b={distance:p,point:a.position,face:null,object:a};s.push(b)}else if(a instanceof THREE.Mesh){var p=c(this.origin,this.direction,a.matrixWorld.getPosition()),g=THREE.Frustum.__v1.set(a.matrixWorld.getColumnX().length(),a.matrixWorld.getColumnY().length(),
a.matrixWorld.getColumnZ().length());if(p>a.geometry.boundingSphere.radius*Math.max(g.x,Math.max(g.y,g.z)))return s;var q,u,y=a.geometry,w=y.vertices,A;a.matrixRotationWorld.extractRotation(a.matrixWorld);p=0;for(g=y.faces.length;p<g;p++){b=y.faces[p];k.copy(this.origin);j.copy(this.direction);A=a.matrixWorld;m=A.multiplyVector3(m.copy(b.centroid)).subSelf(k);n=a.matrixRotationWorld.multiplyVector3(n.copy(b.normal));q=j.dot(n);if(!(Math.abs(q)<e)){u=n.dot(m)/q;if(!(u<0)&&(a.doubleSided||(a.flipSided?
q>0:q<0))){o.add(k,j.multiplyScalar(u));if(b instanceof THREE.Face3){f=A.multiplyVector3(f.copy(w[b.a]));h=A.multiplyVector3(h.copy(w[b.b]));i=A.multiplyVector3(i.copy(w[b.c]));if(d(o,f,h,i)){b={distance:k.distanceTo(o),point:o.clone(),face:b,object:a};s.push(b)}}else if(b instanceof THREE.Face4){f=A.multiplyVector3(f.copy(w[b.a]));h=A.multiplyVector3(h.copy(w[b.b]));i=A.multiplyVector3(i.copy(w[b.c]));l=A.multiplyVector3(l.copy(w[b.d]));if(d(o,f,h,l)||d(o,h,i,l)){b={distance:k.distanceTo(o),point:o.clone(),
face:b,object:a};s.push(b)}}}}}}return s};this.intersectObjects=function(a){for(var b=[],c=0,d=a.length;c<d;c++)Array.prototype.push.apply(b,this.intersectObject(a[c]));b.sort(function(a,b){return a.distance-b.distance});return b};var s=new THREE.Vector3,p=new THREE.Vector3,q=new THREE.Vector3,w,A,y,u,H,B,K,N,Y,ca,I};
THREE.Rectangle=function(){function a(){f=d-b;h=e-c}var b,c,d,e,f,h,i=true;this.getX=function(){return b};this.getY=function(){return c};this.getWidth=function(){return f};this.getHeight=function(){return h};this.getLeft=function(){return b};this.getTop=function(){return c};this.getRight=function(){return d};this.getBottom=function(){return e};this.set=function(f,h,j,m){i=false;b=f;c=h;d=j;e=m;a()};this.addPoint=function(f,h){if(i){i=false;b=f;c=h;d=f;e=h}else{b=b<f?b:f;c=c<h?c:h;d=d>f?d:f;e=e>h?
e:h}a()};this.add3Points=function(f,h,j,m,n,o){if(i){i=false;b=f<j?f<n?f:n:j<n?j:n;c=h<m?h<o?h:o:m<o?m:o;d=f>j?f>n?f:n:j>n?j:n;e=h>m?h>o?h:o:m>o?m:o}else{b=f<j?f<n?f<b?f:b:n<b?n:b:j<n?j<b?j:b:n<b?n:b;c=h<m?h<o?h<c?h:c:o<c?o:c:m<o?m<c?m:c:o<c?o:c;d=f>j?f>n?f>d?f:d:n>d?n:d:j>n?j>d?j:d:n>d?n:d;e=h>m?h>o?h>e?h:e:o>e?o:e:m>o?m>e?m:e:o>e?o:e}a()};this.addRectangle=function(f){if(i){i=false;b=f.getLeft();c=f.getTop();d=f.getRight();e=f.getBottom()}else{b=b<f.getLeft()?b:f.getLeft();c=c<f.getTop()?c:f.getTop();
d=d>f.getRight()?d:f.getRight();e=e>f.getBottom()?e:f.getBottom()}a()};this.inflate=function(f){b=b-f;c=c-f;d=d+f;e=e+f;a()};this.minSelf=function(f){b=b>f.getLeft()?b:f.getLeft();c=c>f.getTop()?c:f.getTop();d=d<f.getRight()?d:f.getRight();e=e<f.getBottom()?e:f.getBottom();a()};this.intersects=function(a){return d<a.getLeft()||b>a.getRight()||e<a.getTop()||c>a.getBottom()?false:true};this.empty=function(){i=true;e=d=c=b=0;a()};this.isEmpty=function(){return i}};
THREE.Math={clamp:function(a,b,c){return a<b?b:a>c?c:a},clampBottom:function(a,b){return a<b?b:a},mapLinear:function(a,b,c,d,e){return d+(a-b)*(e-d)/(c-b)},random16:function(){return(65280*Math.random()+255*Math.random())/65535},randInt:function(a,b){return a+Math.floor(Math.random()*(b-a+1))},randFloat:function(a,b){return a+Math.random()*(b-a)},randFloatSpread:function(a){return a*(0.5-Math.random())},sign:function(a){return a<0?-1:a>0?1:0}};THREE.Matrix3=function(){this.elements=new Float32Array(9)};
THREE.Matrix3.prototype={constructor:THREE.Matrix3,getInverse:function(a){var b=a.elements,a=b[10]*b[5]-b[6]*b[9],c=-b[10]*b[1]+b[2]*b[9],d=b[6]*b[1]-b[2]*b[5],e=-b[10]*b[4]+b[6]*b[8],f=b[10]*b[0]-b[2]*b[8],h=-b[6]*b[0]+b[2]*b[4],i=b[9]*b[4]-b[5]*b[8],l=-b[9]*b[0]+b[1]*b[8],k=b[5]*b[0]-b[1]*b[4],b=b[0]*a+b[1]*e+b[2]*i;b===0&&console.warn("Matrix3.getInverse(): determinant == 0");var b=1/b,j=this.elements;j[0]=b*a;j[1]=b*c;j[2]=b*d;j[3]=b*e;j[4]=b*f;j[5]=b*h;j[6]=b*i;j[7]=b*l;j[8]=b*k;return this},
transpose:function(){var a,b=this.elements;a=b[1];b[1]=b[3];b[3]=a;a=b[2];b[2]=b[6];b[6]=a;a=b[5];b[5]=b[7];b[7]=a;return this},transposeIntoArray:function(a){var b=this.m;a[0]=b[0];a[1]=b[3];a[2]=b[6];a[3]=b[1];a[4]=b[4];a[5]=b[7];a[6]=b[2];a[7]=b[5];a[8]=b[8];return this}};THREE.Matrix4=function(a,b,c,d,e,f,h,i,l,k,j,m,n,o,s,p){this.elements=new Float32Array(16);this.set(a!==void 0?a:1,b||0,c||0,d||0,e||0,f!==void 0?f:1,h||0,i||0,l||0,k||0,j!==void 0?j:1,m||0,n||0,o||0,s||0,p!==void 0?p:1)};
THREE.Matrix4.prototype={constructor:THREE.Matrix4,set:function(a,b,c,d,e,f,h,i,l,k,j,m,n,o,s,p){var q=this.elements;q[0]=a;q[4]=b;q[8]=c;q[12]=d;q[1]=e;q[5]=f;q[9]=h;q[13]=i;q[2]=l;q[6]=k;q[10]=j;q[14]=m;q[3]=n;q[7]=o;q[11]=s;q[15]=p;return this},identity:function(){this.set(1,0,0,0,0,1,0,0,0,0,1,0,0,0,0,1);return this},copy:function(a){a=a.elements;this.set(a[0],a[4],a[8],a[12],a[1],a[5],a[9],a[13],a[2],a[6],a[10],a[14],a[3],a[7],a[11],a[15]);return this},lookAt:function(a,b,c){var d=this.elements,
e=THREE.Matrix4.__v1,f=THREE.Matrix4.__v2,h=THREE.Matrix4.__v3;h.sub(a,b).normalize();if(h.length()===0)h.z=1;e.cross(c,h).normalize();if(e.length()===0){h.x=h.x+1.0E-4;e.cross(c,h).normalize()}f.cross(h,e);d[0]=e.x;d[4]=f.x;d[8]=h.x;d[1]=e.y;d[5]=f.y;d[9]=h.y;d[2]=e.z;d[6]=f.z;d[10]=h.z;return this},multiply:function(a,b){var c=a.elements,d=b.elements,e=this.elements,f=c[0],h=c[4],i=c[8],l=c[12],k=c[1],j=c[5],m=c[9],n=c[13],o=c[2],s=c[6],p=c[10],q=c[14],w=c[3],A=c[7],y=c[11],c=c[15],u=d[0],H=d[4],
B=d[8],K=d[12],N=d[1],Y=d[5],ca=d[9],I=d[13],ba=d[2],ja=d[6],ya=d[10],D=d[14],g=d[3],Na=d[7],za=d[11],d=d[15];e[0]=f*u+h*N+i*ba+l*g;e[4]=f*H+h*Y+i*ja+l*Na;e[8]=f*B+h*ca+i*ya+l*za;e[12]=f*K+h*I+i*D+l*d;e[1]=k*u+j*N+m*ba+n*g;e[5]=k*H+j*Y+m*ja+n*Na;e[9]=k*B+j*ca+m*ya+n*za;e[13]=k*K+j*I+m*D+n*d;e[2]=o*u+s*N+p*ba+q*g;e[6]=o*H+s*Y+p*ja+q*Na;e[10]=o*B+s*ca+p*ya+q*za;e[14]=o*K+s*I+p*D+q*d;e[3]=w*u+A*N+y*ba+c*g;e[7]=w*H+A*Y+y*ja+c*Na;e[11]=w*B+A*ca+y*ya+c*za;e[15]=w*K+A*I+y*D+c*d;return this},multiplySelf:function(a){return this.multiply(this,
a)},multiplyToArray:function(a,b,c){var d=this.elements;this.multiply(a,b);c[0]=d[0];c[1]=d[1];c[2]=d[2];c[3]=d[3];c[4]=d[4];c[5]=d[5];c[6]=d[6];c[7]=d[7];c[8]=d[8];c[9]=d[9];c[10]=d[10];c[11]=d[11];c[12]=d[12];c[13]=d[13];c[14]=d[14];c[15]=d[15];return this},multiplyScalar:function(a){var b=this.elements;b[0]=b[0]*a;b[4]=b[4]*a;b[8]=b[8]*a;b[12]=b[12]*a;b[1]=b[1]*a;b[5]=b[5]*a;b[9]=b[9]*a;b[13]=b[13]*a;b[2]=b[2]*a;b[6]=b[6]*a;b[10]=b[10]*a;b[14]=b[14]*a;b[3]=b[3]*a;b[7]=b[7]*a;b[11]=b[11]*a;b[15]=
b[15]*a;return this},multiplyVector3:function(a){var b=this.elements,c=a.x,d=a.y,e=a.z,f=1/(b[3]*c+b[7]*d+b[11]*e+b[15]);a.x=(b[0]*c+b[4]*d+b[8]*e+b[12])*f;a.y=(b[1]*c+b[5]*d+b[9]*e+b[13])*f;a.z=(b[2]*c+b[6]*d+b[10]*e+b[14])*f;return a},multiplyVector4:function(a){var b=this.elements,c=a.x,d=a.y,e=a.z,f=a.w;a.x=b[0]*c+b[4]*d+b[8]*e+b[12]*f;a.y=b[1]*c+b[5]*d+b[9]*e+b[13]*f;a.z=b[2]*c+b[6]*d+b[10]*e+b[14]*f;a.w=b[3]*c+b[7]*d+b[11]*e+b[15]*f;return a},rotateAxis:function(a){var b=this.elements,c=a.x,
d=a.y,e=a.z;a.x=c*b[0]+d*b[4]+e*b[8];a.y=c*b[1]+d*b[5]+e*b[9];a.z=c*b[2]+d*b[6]+e*b[10];a.normalize();return a},crossVector:function(a){var b=this.elements,c=new THREE.Vector4;c.x=b[0]*a.x+b[4]*a.y+b[8]*a.z+b[12]*a.w;c.y=b[1]*a.x+b[5]*a.y+b[9]*a.z+b[13]*a.w;c.z=b[2]*a.x+b[6]*a.y+b[10]*a.z+b[14]*a.w;c.w=a.w?b[3]*a.x+b[7]*a.y+b[11]*a.z+b[15]*a.w:1;return c},determinant:function(){var a=this.elements,b=a[0],c=a[4],d=a[8],e=a[12],f=a[1],h=a[5],i=a[9],l=a[13],k=a[2],j=a[6],m=a[10],n=a[14],o=a[3],s=a[7],
p=a[11],a=a[15];return e*i*j*o-d*l*j*o-e*h*m*o+c*l*m*o+d*h*n*o-c*i*n*o-e*i*k*s+d*l*k*s+e*f*m*s-b*l*m*s-d*f*n*s+b*i*n*s+e*h*k*p-c*l*k*p-e*f*j*p+b*l*j*p+c*f*n*p-b*h*n*p-d*h*k*a+c*i*k*a+d*f*j*a-b*i*j*a-c*f*m*a+b*h*m*a},transpose:function(){var a=this.elements,b;b=a[1];a[1]=a[4];a[4]=b;b=a[2];a[2]=a[8];a[8]=b;b=a[6];a[6]=a[9];a[9]=b;b=a[3];a[3]=a[12];a[12]=b;b=a[7];a[7]=a[13];a[13]=b;b=a[11];a[11]=a[14];a[14]=b;return this},flattenToArray:function(a){var b=this.elements;a[0]=b[0];a[1]=b[1];a[2]=b[2];
a[3]=b[3];a[4]=b[4];a[5]=b[5];a[6]=b[6];a[7]=b[7];a[8]=b[8];a[9]=b[9];a[10]=b[10];a[11]=b[11];a[12]=b[12];a[13]=b[13];a[14]=b[14];a[15]=b[15];return a},flattenToArrayOffset:function(a,b){var c=this.elements;a[b]=c[0];a[b+1]=c[1];a[b+2]=c[2];a[b+3]=c[3];a[b+4]=c[4];a[b+5]=c[5];a[b+6]=c[6];a[b+7]=c[7];a[b+8]=c[8];a[b+9]=c[9];a[b+10]=c[10];a[b+11]=c[11];a[b+12]=c[12];a[b+13]=c[13];a[b+14]=c[14];a[b+15]=c[15];return a},getPosition:function(){var a=this.elements;return THREE.Matrix4.__v1.set(a[12],a[13],
a[14])},setPosition:function(a){var b=this.elements;b[12]=a.x;b[13]=a.y;b[14]=a.z;return this},getColumnX:function(){var a=this.elements;return THREE.Matrix4.__v1.set(a[0],a[1],a[2])},getColumnY:function(){var a=this.elements;return THREE.Matrix4.__v1.set(a[4],a[5],a[6])},getColumnZ:function(){var a=this.elements;return THREE.Matrix4.__v1.set(a[8],a[9],a[10])},getInverse:function(a){var b=this.elements,c=a.elements,d=c[0],e=c[4],f=c[8],h=c[12],i=c[1],l=c[5],k=c[9],j=c[13],m=c[2],n=c[6],o=c[10],s=
c[14],p=c[3],q=c[7],w=c[11],c=c[15];b[0]=k*s*q-j*o*q+j*n*w-l*s*w-k*n*c+l*o*c;b[4]=h*o*q-f*s*q-h*n*w+e*s*w+f*n*c-e*o*c;b[8]=f*j*q-h*k*q+h*l*w-e*j*w-f*l*c+e*k*c;b[12]=h*k*n-f*j*n-h*l*o+e*j*o+f*l*s-e*k*s;b[1]=j*o*p-k*s*p-j*m*w+i*s*w+k*m*c-i*o*c;b[5]=f*s*p-h*o*p+h*m*w-d*s*w-f*m*c+d*o*c;b[9]=h*k*p-f*j*p-h*i*w+d*j*w+f*i*c-d*k*c;b[13]=f*j*m-h*k*m+h*i*o-d*j*o-f*i*s+d*k*s;b[2]=l*s*p-j*n*p+j*m*q-i*s*q-l*m*c+i*n*c;b[6]=h*n*p-e*s*p-h*m*q+d*s*q+e*m*c-d*n*c;b[10]=e*j*p-h*l*p+h*i*q-d*j*q-e*i*c+d*l*c;b[14]=h*l*m-
e*j*m-h*i*n+d*j*n+e*i*s-d*l*s;b[3]=k*n*p-l*o*p-k*m*q+i*o*q+l*m*w-i*n*w;b[7]=e*o*p-f*n*p+f*m*q-d*o*q-e*m*w+d*n*w;b[11]=f*l*p-e*k*p-f*i*q+d*k*q+e*i*w-d*l*w;b[15]=e*k*m-f*l*m+f*i*n-d*k*n-e*i*o+d*l*o;this.multiplyScalar(1/a.determinant());return this},setRotationFromEuler:function(a,b){var c=this.elements,d=a.x,e=a.y,f=a.z,h=Math.cos(d),d=Math.sin(d),i=Math.cos(e),e=Math.sin(e),l=Math.cos(f),f=Math.sin(f);switch(b){case "YXZ":var k=i*l,j=i*f,m=e*l,n=e*f;c[0]=k+n*d;c[4]=m*d-j;c[8]=h*e;c[1]=h*f;c[5]=h*
l;c[9]=-d;c[2]=j*d-m;c[6]=n+k*d;c[10]=h*i;break;case "ZXY":k=i*l;j=i*f;m=e*l;n=e*f;c[0]=k-n*d;c[4]=-h*f;c[8]=m+j*d;c[1]=j+m*d;c[5]=h*l;c[9]=n-k*d;c[2]=-h*e;c[6]=d;c[10]=h*i;break;case "ZYX":k=h*l;j=h*f;m=d*l;n=d*f;c[0]=i*l;c[4]=m*e-j;c[8]=k*e+n;c[1]=i*f;c[5]=n*e+k;c[9]=j*e-m;c[2]=-e;c[6]=d*i;c[10]=h*i;break;case "YZX":k=h*i;j=h*e;m=d*i;n=d*e;c[0]=i*l;c[4]=n-k*f;c[8]=m*f+j;c[1]=f;c[5]=h*l;c[9]=-d*l;c[2]=-e*l;c[6]=j*f+m;c[10]=k-n*f;break;case "XZY":k=h*i;j=h*e;m=d*i;n=d*e;c[0]=i*l;c[4]=-f;c[8]=e*l;
c[1]=k*f+n;c[5]=h*l;c[9]=j*f-m;c[2]=m*f-j;c[6]=d*l;c[10]=n*f+k;break;default:k=h*l;j=h*f;m=d*l;n=d*f;c[0]=i*l;c[4]=-i*f;c[8]=e;c[1]=j+m*e;c[5]=k-n*e;c[9]=-d*i;c[2]=n-k*e;c[6]=m+j*e;c[10]=h*i}return this},setRotationFromQuaternion:function(a){var b=this.elements,c=a.x,d=a.y,e=a.z,f=a.w,h=c+c,i=d+d,l=e+e,a=c*h,k=c*i,c=c*l,j=d*i,d=d*l,e=e*l,h=f*h,i=f*i,f=f*l;b[0]=1-(j+e);b[4]=k-f;b[8]=c+i;b[1]=k+f;b[5]=1-(a+e);b[9]=d-h;b[2]=c-i;b[6]=d+h;b[10]=1-(a+j);return this},compose:function(a,b,c){var d=this.elements,
e=THREE.Matrix4.__m1,f=THREE.Matrix4.__m2;e.identity();e.setRotationFromQuaternion(b);f.makeScale(c.x,c.y,c.z);this.multiply(e,f);d[12]=a.x;d[13]=a.y;d[14]=a.z;return this},decompose:function(a,b,c){var d=this.elements,e=THREE.Matrix4.__v1,f=THREE.Matrix4.__v2,h=THREE.Matrix4.__v3;e.set(d[0],d[1],d[2]);f.set(d[4],d[5],d[6]);h.set(d[8],d[9],d[10]);a=a instanceof THREE.Vector3?a:new THREE.Vector3;b=b instanceof THREE.Quaternion?b:new THREE.Quaternion;c=c instanceof THREE.Vector3?c:new THREE.Vector3;
c.x=e.length();c.y=f.length();c.z=h.length();a.x=d[12];a.y=d[13];a.z=d[14];d=THREE.Matrix4.__m1;d.copy(this);d.elements[0]=d.elements[0]/c.x;d.elements[1]=d.elements[1]/c.x;d.elements[2]=d.elements[2]/c.x;d.elements[4]=d.elements[4]/c.y;d.elements[5]=d.elements[5]/c.y;d.elements[6]=d.elements[6]/c.y;d.elements[8]=d.elements[8]/c.z;d.elements[9]=d.elements[9]/c.z;d.elements[10]=d.elements[10]/c.z;b.setFromRotationMatrix(d);return[a,b,c]},extractPosition:function(a){var b=this.elements,a=a.elements;
b[12]=a[12];b[13]=a[13];b[14]=a[14];return this},extractRotation:function(a){var b=this.elements,a=a.elements,c=THREE.Matrix4.__v1,d=1/c.set(a[0],a[1],a[2]).length(),e=1/c.set(a[4],a[5],a[6]).length(),c=1/c.set(a[8],a[9],a[10]).length();b[0]=a[0]*d;b[1]=a[1]*d;b[2]=a[2]*d;b[4]=a[4]*e;b[5]=a[5]*e;b[6]=a[6]*e;b[8]=a[8]*c;b[9]=a[9]*c;b[10]=a[10]*c;return this},translate:function(a){var b=this.elements,c=a.x,d=a.y,a=a.z;b[12]=b[0]*c+b[4]*d+b[8]*a+b[12];b[13]=b[1]*c+b[5]*d+b[9]*a+b[13];b[14]=b[2]*c+b[6]*
d+b[10]*a+b[14];b[15]=b[3]*c+b[7]*d+b[11]*a+b[15];return this},rotateX:function(a){var b=this.elements,c=b[4],d=b[5],e=b[6],f=b[7],h=b[8],i=b[9],l=b[10],k=b[11],j=Math.cos(a),a=Math.sin(a);b[4]=j*c+a*h;b[5]=j*d+a*i;b[6]=j*e+a*l;b[7]=j*f+a*k;b[8]=j*h-a*c;b[9]=j*i-a*d;b[10]=j*l-a*e;b[11]=j*k-a*f;return this},rotateY:function(a){var b=this.elements,c=b[0],d=b[1],e=b[2],f=b[3],h=b[8],i=b[9],l=b[10],k=b[11],j=Math.cos(a),a=Math.sin(a);b[0]=j*c-a*h;b[1]=j*d-a*i;b[2]=j*e-a*l;b[3]=j*f-a*k;b[8]=j*h+a*c;b[9]=
j*i+a*d;b[10]=j*l+a*e;b[11]=j*k+a*f;return this},rotateZ:function(a){var b=this.elements,c=b[0],d=b[1],e=b[2],f=b[3],h=b[4],i=b[5],l=b[6],k=b[7],j=Math.cos(a),a=Math.sin(a);b[0]=j*c+a*h;b[1]=j*d+a*i;b[2]=j*e+a*l;b[3]=j*f+a*k;b[4]=j*h-a*c;b[5]=j*i-a*d;b[6]=j*l-a*e;b[7]=j*k-a*f;return this},rotateByAxis:function(a,b){var c=this.elements;if(a.x===1&&a.y===0&&a.z===0)return this.rotateX(b);if(a.x===0&&a.y===1&&a.z===0)return this.rotateY(b);if(a.x===0&&a.y===0&&a.z===1)return this.rotateZ(b);var d=a.x,
e=a.y,f=a.z,h=Math.sqrt(d*d+e*e+f*f),d=d/h,e=e/h,f=f/h,h=d*d,i=e*e,l=f*f,k=Math.cos(b),j=Math.sin(b),m=1-k,n=d*e*m,o=d*f*m,m=e*f*m,d=d*j,s=e*j,j=f*j,f=h+(1-h)*k,h=n+j,e=o-s,n=n-j,i=i+(1-i)*k,j=m+d,o=o+s,m=m-d,l=l+(1-l)*k,k=c[0],d=c[1],s=c[2],p=c[3],q=c[4],w=c[5],A=c[6],y=c[7],u=c[8],H=c[9],B=c[10],K=c[11];c[0]=f*k+h*q+e*u;c[1]=f*d+h*w+e*H;c[2]=f*s+h*A+e*B;c[3]=f*p+h*y+e*K;c[4]=n*k+i*q+j*u;c[5]=n*d+i*w+j*H;c[6]=n*s+i*A+j*B;c[7]=n*p+i*y+j*K;c[8]=o*k+m*q+l*u;c[9]=o*d+m*w+l*H;c[10]=o*s+m*A+l*B;c[11]=
o*p+m*y+l*K;return this},scale:function(a){var b=this.elements,c=a.x,d=a.y,a=a.z;b[0]=b[0]*c;b[4]=b[4]*d;b[8]=b[8]*a;b[1]=b[1]*c;b[5]=b[5]*d;b[9]=b[9]*a;b[2]=b[2]*c;b[6]=b[6]*d;b[10]=b[10]*a;b[3]=b[3]*c;b[7]=b[7]*d;b[11]=b[11]*a;return this},getMaxScaleOnAxis:function(){var a=this.elements;return Math.sqrt(Math.max(a[0]*a[0]+a[1]*a[1]+a[2]*a[2],Math.max(a[4]*a[4]+a[5]*a[5]+a[6]*a[6],a[8]*a[8]+a[9]*a[9]+a[10]*a[10])))},makeTranslation:function(a,b,c){this.set(1,0,0,a,0,1,0,b,0,0,1,c,0,0,0,1);return this},
makeRotationX:function(a){var b=Math.cos(a),a=Math.sin(a);this.set(1,0,0,0,0,b,-a,0,0,a,b,0,0,0,0,1);return this},makeRotationY:function(a){var b=Math.cos(a),a=Math.sin(a);this.set(b,0,a,0,0,1,0,0,-a,0,b,0,0,0,0,1);return this},makeRotationZ:function(a){var b=Math.cos(a),a=Math.sin(a);this.set(b,-a,0,0,a,b,0,0,0,0,1,0,0,0,0,1);return this},makeRotationAxis:function(a,b){var c=Math.cos(b),d=Math.sin(b),e=1-c,f=a.x,h=a.y,i=a.z,l=e*f,k=e*h;this.set(l*f+c,l*h-d*i,l*i+d*h,0,l*h+d*i,k*h+c,k*i-d*f,0,l*i-
d*h,k*i+d*f,e*i*i+c,0,0,0,0,1);return this},makeScale:function(a,b,c){this.set(a,0,0,0,0,b,0,0,0,0,c,0,0,0,0,1);return this},makeFrustum:function(a,b,c,d,e,f){var h=this.elements;h[0]=2*e/(b-a);h[4]=0;h[8]=(b+a)/(b-a);h[12]=0;h[1]=0;h[5]=2*e/(d-c);h[9]=(d+c)/(d-c);h[13]=0;h[2]=0;h[6]=0;h[10]=-(f+e)/(f-e);h[14]=-2*f*e/(f-e);h[3]=0;h[7]=0;h[11]=-1;h[15]=0;return this},makePerspective:function(a,b,c,d){var a=c*Math.tan(a*Math.PI/360),e=-a;return this.makeFrustum(e*b,a*b,e,a,c,d)},makeOrthographic:function(a,
b,c,d,e,f){var h=this.elements,i=b-a,l=c-d,k=f-e;h[0]=2/i;h[4]=0;h[8]=0;h[12]=-((b+a)/i);h[1]=0;h[5]=2/l;h[9]=0;h[13]=-((c+d)/l);h[2]=0;h[6]=0;h[10]=-2/k;h[14]=-((f+e)/k);h[3]=0;h[7]=0;h[11]=0;h[15]=1;return this},clone:function(){var a=this.elements;return new THREE.Matrix4(a[0],a[4],a[8],a[12],a[1],a[5],a[9],a[13],a[2],a[6],a[10],a[14],a[3],a[7],a[11],a[15])}};THREE.Matrix4.__v1=new THREE.Vector3;THREE.Matrix4.__v2=new THREE.Vector3;THREE.Matrix4.__v3=new THREE.Vector3;THREE.Matrix4.__m1=new THREE.Matrix4;
THREE.Matrix4.__m2=new THREE.Matrix4;
THREE.Object3D=function(){this.id=THREE.Object3DCount++;this.name="";this.parent=void 0;this.children=[];this.up=new THREE.Vector3(0,1,0);this.position=new THREE.Vector3;this.rotation=new THREE.Vector3;this.eulerOrder="XYZ";this.scale=new THREE.Vector3(1,1,1);this.flipSided=this.doubleSided=false;this.renderDepth=null;this.rotationAutoUpdate=true;this.matrix=new THREE.Matrix4;this.matrixWorld=new THREE.Matrix4;this.matrixRotationWorld=new THREE.Matrix4;this.matrixWorldNeedsUpdate=this.matrixAutoUpdate=
true;this.quaternion=new THREE.Quaternion;this.useQuaternion=false;this.boundRadius=0;this.boundRadiusScale=1;this.visible=true;this.receiveShadow=this.castShadow=false;this.frustumCulled=true;this._vector=new THREE.Vector3};
THREE.Object3D.prototype={constructor:THREE.Object3D,applyMatrix:function(a){this.matrix.multiply(a,this.matrix);this.scale.getScaleFromMatrix(this.matrix);this.rotation.getRotationFromMatrix(this.matrix,this.scale);this.position.getPositionFromMatrix(this.matrix)},translate:function(a,b){this.matrix.rotateAxis(b);this.position.addSelf(b.multiplyScalar(a))},translateX:function(a){this.translate(a,this._vector.set(1,0,0))},translateY:function(a){this.translate(a,this._vector.set(0,1,0))},translateZ:function(a){this.translate(a,
this._vector.set(0,0,1))},lookAt:function(a){this.matrix.lookAt(a,this.position,this.up);this.rotationAutoUpdate&&this.rotation.getRotationFromMatrix(this.matrix)},add:function(a){if(a===this)console.warn("THREE.Object3D.add: An object can't be added as a child of itself.");else if(a instanceof THREE.Object3D){a.parent!==void 0&&a.parent.remove(a);a.parent=this;this.children.push(a);for(var b=this;b.parent!==void 0;)b=b.parent;b!==void 0&&b instanceof THREE.Scene&&b.__addObject(a)}},remove:function(a){var b=
this.children.indexOf(a);if(b!==-1){a.parent=void 0;this.children.splice(b,1);for(b=this;b.parent!==void 0;)b=b.parent;b!==void 0&&b instanceof THREE.Scene&&b.__removeObject(a)}},getChildByName:function(a,b){var c,d,e;c=0;for(d=this.children.length;c<d;c++){e=this.children[c];if(e.name===a)return e;if(b){e=e.getChildByName(a,b);if(e!==void 0)return e}}},updateMatrix:function(){this.matrix.setPosition(this.position);this.useQuaternion?this.matrix.setRotationFromQuaternion(this.quaternion):this.matrix.setRotationFromEuler(this.rotation,
this.eulerOrder);if(this.scale.x!==1||this.scale.y!==1||this.scale.z!==1){this.matrix.scale(this.scale);this.boundRadiusScale=Math.max(this.scale.x,Math.max(this.scale.y,this.scale.z))}this.matrixWorldNeedsUpdate=true},updateMatrixWorld:function(a){this.matrixAutoUpdate&&this.updateMatrix();if(this.matrixWorldNeedsUpdate||a){this.parent?this.matrixWorld.multiply(this.parent.matrixWorld,this.matrix):this.matrixWorld.copy(this.matrix);this.matrixWorldNeedsUpdate=false;a=true}for(var b=0,c=this.children.length;b<
c;b++)this.children[b].updateMatrixWorld(a)}};THREE.Object3DCount=0;
THREE.Projector=function(){function a(){var a=l[i]=l[i]||new THREE.RenderableVertex;i++;return a}function b(a,b){return b.z-a.z}function c(a,b){var c=0,d=1,g=a.z+a.w,e=b.z+b.w,f=-a.z+a.w,h=-b.z+b.w;if(g>=0&&e>=0&&f>=0&&h>=0)return true;if(g<0&&e<0||f<0&&h<0)return false;g<0?c=Math.max(c,g/(g-e)):e<0&&(d=Math.min(d,g/(g-e)));f<0?c=Math.max(c,f/(f-h)):h<0&&(d=Math.min(d,f/(f-h)));if(d<c)return false;a.lerpSelf(b,c);b.lerpSelf(a,1-d);return true}var d,e,f=[],h,i,l=[],k,j,m=[],n,o=[],s,p,q=[],w,A,y=[],
u={objects:[],sprites:[],lights:[],elements:[]},H=new THREE.Vector3,B=new THREE.Vector4,K=new THREE.Matrix4,N=new THREE.Matrix4,Y=new THREE.Frustum,ca=new THREE.Vector4,I=new THREE.Vector4;this.projectVector=function(a,b){b.matrixWorldInverse.getInverse(b.matrixWorld);K.multiply(b.projectionMatrix,b.matrixWorldInverse);K.multiplyVector3(a);return a};this.unprojectVector=function(a,b){b.projectionMatrixInverse.getInverse(b.projectionMatrix);K.multiply(b.matrixWorld,b.projectionMatrixInverse);K.multiplyVector3(a);
return a};this.pickingRay=function(a,b){var c;a.z=-1;c=new THREE.Vector3(a.x,a.y,1);this.unprojectVector(a,b);this.unprojectVector(c,b);c.subSelf(a).normalize();return new THREE.Ray(a,c)};this.projectGraph=function(a,c){e=0;u.objects.length=0;u.sprites.length=0;u.lights.length=0;var h=function(a){if(a.visible!==false){if((a instanceof THREE.Mesh||a instanceof THREE.Line)&&(a.frustumCulled===false||Y.contains(a))){H.copy(a.matrixWorld.getPosition());K.multiplyVector3(H);var b=f[e]=f[e]||new THREE.RenderableObject;
e++;d=b;d.object=a;d.z=H.z;u.objects.push(d)}else a instanceof THREE.Light&&u.lights.push(a);for(var b=0,c=a.children.length;b<c;b++)h(a.children[b])}};h(a);c&&u.objects.sort(b);return u};this.projectScene=function(d,e,f){var D=e.near,g=e.far,H=false,za,Da,$,R,J,Z,Q,pa,O,sa,Ga,Ha,La,Oa,Ta;A=p=n=j=0;u.elements.length=0;if(e.parent===void 0){console.warn("DEPRECATED: Camera hasn't been added to a Scene. Adding it...");d.add(e)}d.updateMatrixWorld();e.matrixWorldInverse.getInverse(e.matrixWorld);K.multiply(e.projectionMatrix,
e.matrixWorldInverse);Y.setFromMatrix(K);u=this.projectGraph(d,false);d=0;for(za=u.objects.length;d<za;d++){O=u.objects[d].object;sa=O.matrixWorld;i=0;if(O instanceof THREE.Mesh){Ga=O.geometry;Ha=O.geometry.materials;R=Ga.vertices;La=Ga.faces;Oa=Ga.faceVertexUvs;Ga=O.matrixRotationWorld.extractRotation(sa);Da=0;for($=R.length;Da<$;Da++){h=a();h.positionWorld.copy(R[Da]);sa.multiplyVector3(h.positionWorld);h.positionScreen.copy(h.positionWorld);K.multiplyVector4(h.positionScreen);h.positionScreen.x=
h.positionScreen.x/h.positionScreen.w;h.positionScreen.y=h.positionScreen.y/h.positionScreen.w;h.visible=h.positionScreen.z>D&&h.positionScreen.z<g}R=0;for(Da=La.length;R<Da;R++){$=La[R];if($ instanceof THREE.Face3){J=l[$.a];Z=l[$.b];Q=l[$.c];if(J.visible&&Z.visible&&Q.visible){H=(Q.positionScreen.x-J.positionScreen.x)*(Z.positionScreen.y-J.positionScreen.y)-(Q.positionScreen.y-J.positionScreen.y)*(Z.positionScreen.x-J.positionScreen.x)<0;if(O.doubleSided||H!=O.flipSided){pa=m[j]=m[j]||new THREE.RenderableFace3;
j++;k=pa;k.v1.copy(J);k.v2.copy(Z);k.v3.copy(Q)}else continue}else continue}else if($ instanceof THREE.Face4){J=l[$.a];Z=l[$.b];Q=l[$.c];pa=l[$.d];if(J.visible&&Z.visible&&Q.visible&&pa.visible){H=(pa.positionScreen.x-J.positionScreen.x)*(Z.positionScreen.y-J.positionScreen.y)-(pa.positionScreen.y-J.positionScreen.y)*(Z.positionScreen.x-J.positionScreen.x)<0||(Z.positionScreen.x-Q.positionScreen.x)*(pa.positionScreen.y-Q.positionScreen.y)-(Z.positionScreen.y-Q.positionScreen.y)*(pa.positionScreen.x-
Q.positionScreen.x)<0;if(O.doubleSided||H!=O.flipSided){Ta=o[n]=o[n]||new THREE.RenderableFace4;n++;k=Ta;k.v1.copy(J);k.v2.copy(Z);k.v3.copy(Q);k.v4.copy(pa)}else continue}else continue}k.normalWorld.copy($.normal);!H&&(O.flipSided||O.doubleSided)&&k.normalWorld.negate();Ga.multiplyVector3(k.normalWorld);k.centroidWorld.copy($.centroid);sa.multiplyVector3(k.centroidWorld);k.centroidScreen.copy(k.centroidWorld);K.multiplyVector3(k.centroidScreen);Q=$.vertexNormals;J=0;for(Z=Q.length;J<Z;J++){pa=k.vertexNormalsWorld[J];
pa.copy(Q[J]);!H&&(O.flipSided||O.doubleSided)&&pa.negate();Ga.multiplyVector3(pa)}J=0;for(Z=Oa.length;J<Z;J++)if(Ta=Oa[J][R]){Q=0;for(pa=Ta.length;Q<pa;Q++)k.uvs[J][Q]=Ta[Q]}k.material=O.material;k.faceMaterial=$.materialIndex!==null?Ha[$.materialIndex]:null;k.z=k.centroidScreen.z;u.elements.push(k)}}else if(O instanceof THREE.Line){N.multiply(K,sa);R=O.geometry.vertices;J=a();J.positionScreen.copy(R[0]);N.multiplyVector4(J.positionScreen);sa=O.type===THREE.LinePieces?2:1;Da=1;for($=R.length;Da<
$;Da++){J=a();J.positionScreen.copy(R[Da]);N.multiplyVector4(J.positionScreen);if(!((Da+1)%sa>0)){Z=l[i-2];ca.copy(J.positionScreen);I.copy(Z.positionScreen);if(c(ca,I)){ca.multiplyScalar(1/ca.w);I.multiplyScalar(1/I.w);Ha=q[p]=q[p]||new THREE.RenderableLine;p++;s=Ha;s.v1.positionScreen.copy(ca);s.v2.positionScreen.copy(I);s.z=Math.max(ca.z,I.z);s.material=O.material;u.elements.push(s)}}}}}d=0;for(za=u.sprites.length;d<za;d++){O=u.sprites[d].object;sa=O.matrixWorld;if(O instanceof THREE.Particle){B.set(sa.elements[12],
sa.elements[13],sa.elements[14],1);K.multiplyVector4(B);B.z=B.z/B.w;if(B.z>0&&B.z<1){D=y[A]=y[A]||new THREE.RenderableParticle;A++;w=D;w.x=B.x/B.w;w.y=B.y/B.w;w.z=B.z;w.rotation=O.rotation.z;w.scale.x=O.scale.x*Math.abs(w.x-(B.x+e.projectionMatrix.elements[0])/(B.w+e.projectionMatrix.elements[12]));w.scale.y=O.scale.y*Math.abs(w.y-(B.y+e.projectionMatrix.elements[5])/(B.w+e.projectionMatrix.elements[13]));w.material=O.material;u.elements.push(w)}}}f&&u.elements.sort(b);return u}};
THREE.Quaternion=function(a,b,c,d){this.x=a||0;this.y=b||0;this.z=c||0;this.w=d!==void 0?d:1};
THREE.Quaternion.prototype={constructor:THREE.Quaternion,set:function(a,b,c,d){this.x=a;this.y=b;this.z=c;this.w=d;return this},copy:function(a){this.x=a.x;this.y=a.y;this.z=a.z;this.w=a.w;return this},setFromEuler:function(a){var b=Math.PI/360,c=a.x*b,d=a.y*b,e=a.z*b,a=Math.cos(d),d=Math.sin(d),b=Math.cos(-e),e=Math.sin(-e),f=Math.cos(c),c=Math.sin(c),h=a*b,i=d*e;this.w=h*f-i*c;this.x=h*c+i*f;this.y=d*b*f+a*e*c;this.z=a*e*f-d*b*c;return this},setFromAxisAngle:function(a,b){var c=b/2,d=Math.sin(c);
this.x=a.x*d;this.y=a.y*d;this.z=a.z*d;this.w=Math.cos(c);return this},setFromRotationMatrix:function(a){var b=Math.pow(a.determinant(),1/3);this.w=Math.sqrt(Math.max(0,b+a.elements[0]+a.elements[5]+a.elements[10]))/2;this.x=Math.sqrt(Math.max(0,b+a.elements[0]-a.elements[5]-a.elements[10]))/2;this.y=Math.sqrt(Math.max(0,b-a.elements[0]+a.elements[5]-a.elements[10]))/2;this.z=Math.sqrt(Math.max(0,b-a.elements[0]-a.elements[5]+a.elements[10]))/2;this.x=a.elements[6]-a.elements[9]<0?-Math.abs(this.x):
Math.abs(this.x);this.y=a.elements[8]-a.elements[2]<0?-Math.abs(this.y):Math.abs(this.y);this.z=a.elements[1]-a.elements[4]<0?-Math.abs(this.z):Math.abs(this.z);this.normalize();return this},calculateW:function(){this.w=-Math.sqrt(Math.abs(1-this.x*this.x-this.y*this.y-this.z*this.z));return this},inverse:function(){this.x=this.x*-1;this.y=this.y*-1;this.z=this.z*-1;return this},length:function(){return Math.sqrt(this.x*this.x+this.y*this.y+this.z*this.z+this.w*this.w)},normalize:function(){var a=
Math.sqrt(this.x*this.x+this.y*this.y+this.z*this.z+this.w*this.w);if(a===0)this.w=this.z=this.y=this.x=0;else{a=1/a;this.x=this.x*a;this.y=this.y*a;this.z=this.z*a;this.w=this.w*a}return this},multiply:function(a,b){this.x=a.x*b.w+a.y*b.z-a.z*b.y+a.w*b.x;this.y=-a.x*b.z+a.y*b.w+a.z*b.x+a.w*b.y;this.z=a.x*b.y-a.y*b.x+a.z*b.w+a.w*b.z;this.w=-a.x*b.x-a.y*b.y-a.z*b.z+a.w*b.w;return this},multiplySelf:function(a){var b=this.x,c=this.y,d=this.z,e=this.w,f=a.x,h=a.y,i=a.z,a=a.w;this.x=b*a+e*f+c*i-d*h;this.y=
c*a+e*h+d*f-b*i;this.z=d*a+e*i+b*h-c*f;this.w=e*a-b*f-c*h-d*i;return this},multiplyVector3:function(a,b){b||(b=a);var c=a.x,d=a.y,e=a.z,f=this.x,h=this.y,i=this.z,l=this.w,k=l*c+h*e-i*d,j=l*d+i*c-f*e,m=l*e+f*d-h*c,c=-f*c-h*d-i*e;b.x=k*l+c*-f+j*-i-m*-h;b.y=j*l+c*-h+m*-f-k*-i;b.z=m*l+c*-i+k*-h-j*-f;return b},clone:function(){return new THREE.Quaternion(this.x,this.y,this.z,this.w)}};
THREE.Quaternion.slerp=function(a,b,c,d){var e=a.w*b.w+a.x*b.x+a.y*b.y+a.z*b.z;if(e<0){c.w=-b.w;c.x=-b.x;c.y=-b.y;c.z=-b.z;e=-e}else c.copy(b);if(Math.abs(e)>=1){c.w=a.w;c.x=a.x;c.y=a.y;c.z=a.z;return c}var f=Math.acos(e),e=Math.sqrt(1-e*e);if(Math.abs(e)<0.001){c.w=0.5*(a.w+b.w);c.x=0.5*(a.x+b.x);c.y=0.5*(a.y+b.y);c.z=0.5*(a.z+b.z);return c}b=Math.sin((1-d)*f)/e;d=Math.sin(d*f)/e;c.w=a.w*b+c.w*d;c.x=a.x*b+c.x*d;c.y=a.y*b+c.y*d;c.z=a.z*b+c.z*d;return c};THREE.Vertex=function(){console.warn("THREE.Vertex has been DEPRECATED. Use THREE.Vector3 instead.")};
THREE.Face3=function(a,b,c,d,e,f){this.a=a;this.b=b;this.c=c;this.normal=d instanceof THREE.Vector3?d:new THREE.Vector3;this.vertexNormals=d instanceof Array?d:[];this.color=e instanceof THREE.Color?e:new THREE.Color;this.vertexColors=e instanceof Array?e:[];this.vertexTangents=[];this.materialIndex=f;this.centroid=new THREE.Vector3};
THREE.Face3.prototype={constructor:THREE.Face3,clone:function(){var a=new THREE.Face3(this.a,this.b,this.c);a.normal.copy(this.normal);a.color.copy(this.color);a.centroid.copy(this.centroid);a.materialIndex=this.materialIndex;var b,c;b=0;for(c=this.vertexNormals.length;b<c;b++)a.vertexNormals[b]=this.vertexNormals[b].clone();b=0;for(c=this.vertexColors.length;b<c;b++)a.vertexColors[b]=this.vertexColors[b].clone();b=0;for(c=this.vertexTangents.length;b<c;b++)a.vertexTangents[b]=this.vertexTangents[b].clone();
return a}};THREE.Face4=function(a,b,c,d,e,f,h){this.a=a;this.b=b;this.c=c;this.d=d;this.normal=e instanceof THREE.Vector3?e:new THREE.Vector3;this.vertexNormals=e instanceof Array?e:[];this.color=f instanceof THREE.Color?f:new THREE.Color;this.vertexColors=f instanceof Array?f:[];this.vertexTangents=[];this.materialIndex=h;this.centroid=new THREE.Vector3};
THREE.Face4.prototype={constructor:THREE.Face4,clone:function(){var a=new THREE.Face4(this.a,this.b,this.c,this.d);a.normal.copy(this.normal);a.color.copy(this.color);a.centroid.copy(this.centroid);a.materialIndex=this.materialIndex;var b,c;b=0;for(c=this.vertexNormals.length;b<c;b++)a.vertexNormals[b]=this.vertexNormals[b].clone();b=0;for(c=this.vertexColors.length;b<c;b++)a.vertexColors[b]=this.vertexColors[b].clone();b=0;for(c=this.vertexTangents.length;b<c;b++)a.vertexTangents[b]=this.vertexTangents[b].clone();
return a}};THREE.UV=function(a,b){this.u=a||0;this.v=b||0};THREE.UV.prototype={constructor:THREE.UV,set:function(a,b){this.u=a;this.v=b;return this},copy:function(a){this.u=a.u;this.v=a.v;return this},lerpSelf:function(a,b){this.u=this.u+(a.u-this.u)*b;this.v=this.v+(a.v-this.v)*b;return this},clone:function(){return new THREE.UV(this.u,this.v)}};
THREE.Geometry=function(){this.id=THREE.GeometryCount++;this.vertices=[];this.colors=[];this.materials=[];this.faces=[];this.faceUvs=[[]];this.faceVertexUvs=[[]];this.morphTargets=[];this.morphColors=[];this.morphNormals=[];this.skinWeights=[];this.skinIndices=[];this.boundingSphere=this.boundingBox=null;this.dynamic=this.hasTangents=false};
THREE.Geometry.prototype={constructor:THREE.Geometry,applyMatrix:function(a){var b=new THREE.Matrix4;b.extractRotation(a);for(var c=0,d=this.vertices.length;c<d;c++)a.multiplyVector3(this.vertices[c]);c=0;for(d=this.faces.length;c<d;c++){var e=this.faces[c];b.multiplyVector3(e.normal);for(var f=0,h=e.vertexNormals.length;f<h;f++)b.multiplyVector3(e.vertexNormals[f]);a.multiplyVector3(e.centroid)}},computeCentroids:function(){var a,b,c;a=0;for(b=this.faces.length;a<b;a++){c=this.faces[a];c.centroid.set(0,
0,0);if(c instanceof THREE.Face3){c.centroid.addSelf(this.vertices[c.a]);c.centroid.addSelf(this.vertices[c.b]);c.centroid.addSelf(this.vertices[c.c]);c.centroid.divideScalar(3)}else if(c instanceof THREE.Face4){c.centroid.addSelf(this.vertices[c.a]);c.centroid.addSelf(this.vertices[c.b]);c.centroid.addSelf(this.vertices[c.c]);c.centroid.addSelf(this.vertices[c.d]);c.centroid.divideScalar(4)}}},computeFaceNormals:function(){var a,b,c,d,e,f,h=new THREE.Vector3,i=new THREE.Vector3;a=0;for(b=this.faces.length;a<
b;a++){c=this.faces[a];d=this.vertices[c.a];e=this.vertices[c.b];f=this.vertices[c.c];h.sub(f,e);i.sub(d,e);h.crossSelf(i);h.isZero()||h.normalize();c.normal.copy(h)}},computeVertexNormals:function(){var a,b,c,d;if(this.__tmpVertices===void 0){d=this.__tmpVertices=Array(this.vertices.length);a=0;for(b=this.vertices.length;a<b;a++)d[a]=new THREE.Vector3;a=0;for(b=this.faces.length;a<b;a++){c=this.faces[a];if(c instanceof THREE.Face3)c.vertexNormals=[new THREE.Vector3,new THREE.Vector3,new THREE.Vector3];
else if(c instanceof THREE.Face4)c.vertexNormals=[new THREE.Vector3,new THREE.Vector3,new THREE.Vector3,new THREE.Vector3]}}else{d=this.__tmpVertices;a=0;for(b=this.vertices.length;a<b;a++)d[a].set(0,0,0)}a=0;for(b=this.faces.length;a<b;a++){c=this.faces[a];if(c instanceof THREE.Face3){d[c.a].addSelf(c.normal);d[c.b].addSelf(c.normal);d[c.c].addSelf(c.normal)}else if(c instanceof THREE.Face4){d[c.a].addSelf(c.normal);d[c.b].addSelf(c.normal);d[c.c].addSelf(c.normal);d[c.d].addSelf(c.normal)}}a=0;
for(b=this.vertices.length;a<b;a++)d[a].normalize();a=0;for(b=this.faces.length;a<b;a++){c=this.faces[a];if(c instanceof THREE.Face3){c.vertexNormals[0].copy(d[c.a]);c.vertexNormals[1].copy(d[c.b]);c.vertexNormals[2].copy(d[c.c])}else if(c instanceof THREE.Face4){c.vertexNormals[0].copy(d[c.a]);c.vertexNormals[1].copy(d[c.b]);c.vertexNormals[2].copy(d[c.c]);c.vertexNormals[3].copy(d[c.d])}}},computeMorphNormals:function(){var a,b,c,d,e;c=0;for(d=this.faces.length;c<d;c++){e=this.faces[c];e.__originalFaceNormal?
e.__originalFaceNormal.copy(e.normal):e.__originalFaceNormal=e.normal.clone();if(!e.__originalVertexNormals)e.__originalVertexNormals=[];a=0;for(b=e.vertexNormals.length;a<b;a++)e.__originalVertexNormals[a]?e.__originalVertexNormals[a].copy(e.vertexNormals[a]):e.__originalVertexNormals[a]=e.vertexNormals[a].clone()}var f=new THREE.Geometry;f.faces=this.faces;a=0;for(b=this.morphTargets.length;a<b;a++){if(!this.morphNormals[a]){this.morphNormals[a]={};this.morphNormals[a].faceNormals=[];this.morphNormals[a].vertexNormals=
[];var h=this.morphNormals[a].faceNormals,i=this.morphNormals[a].vertexNormals,l,k;c=0;for(d=this.faces.length;c<d;c++){e=this.faces[c];l=new THREE.Vector3;k=e instanceof THREE.Face3?{a:new THREE.Vector3,b:new THREE.Vector3,c:new THREE.Vector3}:{a:new THREE.Vector3,b:new THREE.Vector3,c:new THREE.Vector3,d:new THREE.Vector3};h.push(l);i.push(k)}}h=this.morphNormals[a];f.vertices=this.morphTargets[a].vertices;f.computeFaceNormals();f.computeVertexNormals();c=0;for(d=this.faces.length;c<d;c++){e=this.faces[c];
l=h.faceNormals[c];k=h.vertexNormals[c];l.copy(e.normal);if(e instanceof THREE.Face3){k.a.copy(e.vertexNormals[0]);k.b.copy(e.vertexNormals[1]);k.c.copy(e.vertexNormals[2])}else{k.a.copy(e.vertexNormals[0]);k.b.copy(e.vertexNormals[1]);k.c.copy(e.vertexNormals[2]);k.d.copy(e.vertexNormals[3])}}}c=0;for(d=this.faces.length;c<d;c++){e=this.faces[c];e.normal=e.__originalFaceNormal;e.vertexNormals=e.__originalVertexNormals}},computeTangents:function(){function a(a,b,c,d,g,e,f){i=a.vertices[b];l=a.vertices[c];
k=a.vertices[d];j=h[g];m=h[e];n=h[f];o=l.x-i.x;s=k.x-i.x;p=l.y-i.y;q=k.y-i.y;w=l.z-i.z;A=k.z-i.z;y=m.u-j.u;u=n.u-j.u;H=m.v-j.v;B=n.v-j.v;K=1/(y*B-u*H);I.set((B*o-H*s)*K,(B*p-H*q)*K,(B*w-H*A)*K);ba.set((y*s-u*o)*K,(y*q-u*p)*K,(y*A-u*w)*K);Y[b].addSelf(I);Y[c].addSelf(I);Y[d].addSelf(I);ca[b].addSelf(ba);ca[c].addSelf(ba);ca[d].addSelf(ba)}var b,c,d,e,f,h,i,l,k,j,m,n,o,s,p,q,w,A,y,u,H,B,K,N,Y=[],ca=[],I=new THREE.Vector3,ba=new THREE.Vector3,ja=new THREE.Vector3,ya=new THREE.Vector3,D=new THREE.Vector3;
b=0;for(c=this.vertices.length;b<c;b++){Y[b]=new THREE.Vector3;ca[b]=new THREE.Vector3}b=0;for(c=this.faces.length;b<c;b++){f=this.faces[b];h=this.faceVertexUvs[0][b];if(f instanceof THREE.Face3)a(this,f.a,f.b,f.c,0,1,2);else if(f instanceof THREE.Face4){a(this,f.a,f.b,f.d,0,1,3);a(this,f.b,f.c,f.d,1,2,3)}}var g=["a","b","c","d"];b=0;for(c=this.faces.length;b<c;b++){f=this.faces[b];for(d=0;d<f.vertexNormals.length;d++){D.copy(f.vertexNormals[d]);e=f[g[d]];N=Y[e];ja.copy(N);ja.subSelf(D.multiplyScalar(D.dot(N))).normalize();
ya.cross(f.vertexNormals[d],N);e=ya.dot(ca[e]);e=e<0?-1:1;f.vertexTangents[d]=new THREE.Vector4(ja.x,ja.y,ja.z,e)}}this.hasTangents=true},computeBoundingBox:function(){if(!this.boundingBox)this.boundingBox={min:new THREE.Vector3,max:new THREE.Vector3};if(this.vertices.length>0){var a;a=this.vertices[0];this.boundingBox.min.copy(a);this.boundingBox.max.copy(a);for(var b=this.boundingBox.min,c=this.boundingBox.max,d=1,e=this.vertices.length;d<e;d++){a=this.vertices[d];if(a.x<b.x)b.x=a.x;else if(a.x>
c.x)c.x=a.x;if(a.y<b.y)b.y=a.y;else if(a.y>c.y)c.y=a.y;if(a.z<b.z)b.z=a.z;else if(a.z>c.z)c.z=a.z}}else{this.boundingBox.min.set(0,0,0);this.boundingBox.max.set(0,0,0)}},computeBoundingSphere:function(){if(!this.boundingSphere)this.boundingSphere={radius:0};for(var a,b=0,c=0,d=this.vertices.length;c<d;c++){a=this.vertices[c].length();a>b&&(b=a)}this.boundingSphere.radius=b},mergeVertices:function(){var a={},b=[],c=[],d,e=Math.pow(10,4),f,h,i;f=0;for(h=this.vertices.length;f<h;f++){d=this.vertices[f];
d=[Math.round(d.x*e),Math.round(d.y*e),Math.round(d.z*e)].join("_");if(a[d]===void 0){a[d]=f;b.push(this.vertices[f]);c[f]=b.length-1}else c[f]=c[a[d]]}f=0;for(h=this.faces.length;f<h;f++){e=this.faces[f];if(e instanceof THREE.Face3){e.a=c[e.a];e.b=c[e.b];e.c=c[e.c]}else if(e instanceof THREE.Face4){e.a=c[e.a];e.b=c[e.b];e.c=c[e.c];e.d=c[e.d];d=[e.a,e.b,e.c,e.d];for(a=3;a>0;a--)if(d.indexOf(e["abcd"[a]])!=a){d.splice(a,1);this.faces[f]=new THREE.Face3(d[0],d[1],d[2]);e=0;for(d=this.faceVertexUvs.length;e<
d;e++)(i=this.faceVertexUvs[e][f])&&i.splice(a,1);break}}}c=this.vertices.length-b.length;this.vertices=b;return c}};THREE.GeometryCount=0;
THREE.Spline=function(a){function b(a,b,c,d,e,f,h){a=(c-a)*0.5;d=(d-b)*0.5;return(2*(b-c)+a+d)*h+(-3*(b-c)-2*a-d)*f+a*e+b}this.points=a;var c=[],d={x:0,y:0,z:0},e,f,h,i,l,k,j,m,n;this.initFromArray=function(a){this.points=[];for(var b=0;b<a.length;b++)this.points[b]={x:a[b][0],y:a[b][1],z:a[b][2]}};this.getPoint=function(a){e=(this.points.length-1)*a;f=Math.floor(e);h=e-f;c[0]=f===0?f:f-1;c[1]=f;c[2]=f>this.points.length-2?this.points.length-1:f+1;c[3]=f>this.points.length-3?this.points.length-1:
f+2;k=this.points[c[0]];j=this.points[c[1]];m=this.points[c[2]];n=this.points[c[3]];i=h*h;l=h*i;d.x=b(k.x,j.x,m.x,n.x,h,i,l);d.y=b(k.y,j.y,m.y,n.y,h,i,l);d.z=b(k.z,j.z,m.z,n.z,h,i,l);return d};this.getControlPointsArray=function(){var a,b,c=this.points.length,d=[];for(a=0;a<c;a++){b=this.points[a];d[a]=[b.x,b.y,b.z]}return d};this.getLength=function(a){var b,c,d,e=b=b=0,f=new THREE.Vector3,h=new THREE.Vector3,i=[],k=0;i[0]=0;a||(a=100);c=this.points.length*a;f.copy(this.points[0]);for(a=1;a<c;a++){b=
a/c;d=this.getPoint(b);h.copy(d);k=k+h.distanceTo(f);f.copy(d);b=(this.points.length-1)*b;b=Math.floor(b);if(b!=e){i[b]=k;e=b}}i[i.length]=k;return{chunks:i,total:k}};this.reparametrizeByArcLength=function(a){var b,c,d,e,f,h,i=[],k=new THREE.Vector3,j=this.getLength();i.push(k.copy(this.points[0]).clone());for(b=1;b<this.points.length;b++){c=j.chunks[b]-j.chunks[b-1];h=Math.ceil(a*c/j.total);e=(b-1)/(this.points.length-1);f=b/(this.points.length-1);for(c=1;c<h-1;c++){d=e+c*(1/h)*(f-e);d=this.getPoint(d);
i.push(k.copy(d).clone())}i.push(k.copy(this.points[b]).clone())}this.points=i}};THREE.Camera=function(){THREE.Object3D.call(this);this.matrixWorldInverse=new THREE.Matrix4;this.projectionMatrix=new THREE.Matrix4;this.projectionMatrixInverse=new THREE.Matrix4};THREE.Camera.prototype=new THREE.Object3D;THREE.Camera.prototype.constructor=THREE.Camera;THREE.Camera.prototype.lookAt=function(a){this.matrix.lookAt(this.position,a,this.up);this.rotationAutoUpdate&&this.rotation.getRotationFromMatrix(this.matrix)};
THREE.OrthographicCamera=function(a,b,c,d,e,f){THREE.Camera.call(this);this.left=a;this.right=b;this.top=c;this.bottom=d;this.near=e!==void 0?e:0.1;this.far=f!==void 0?f:2E3;this.updateProjectionMatrix()};THREE.OrthographicCamera.prototype=new THREE.Camera;THREE.OrthographicCamera.prototype.constructor=THREE.OrthographicCamera;THREE.OrthographicCamera.prototype.updateProjectionMatrix=function(){this.projectionMatrix.makeOrthographic(this.left,this.right,this.top,this.bottom,this.near,this.far)};
THREE.PerspectiveCamera=function(a,b,c,d){THREE.Camera.call(this);this.fov=a!==void 0?a:50;this.aspect=b!==void 0?b:1;this.near=c!==void 0?c:0.1;this.far=d!==void 0?d:2E3;this.updateProjectionMatrix()};THREE.PerspectiveCamera.prototype=new THREE.Camera;THREE.PerspectiveCamera.prototype.constructor=THREE.PerspectiveCamera;THREE.PerspectiveCamera.prototype.setLens=function(a,b){this.fov=2*Math.atan((b!==void 0?b:24)/(a*2))*(180/Math.PI);this.updateProjectionMatrix()};
THREE.PerspectiveCamera.prototype.setViewOffset=function(a,b,c,d,e,f){this.fullWidth=a;this.fullHeight=b;this.x=c;this.y=d;this.width=e;this.height=f;this.updateProjectionMatrix()};
THREE.PerspectiveCamera.prototype.updateProjectionMatrix=function(){if(this.fullWidth){var a=this.fullWidth/this.fullHeight,b=Math.tan(this.fov*Math.PI/360)*this.near,c=-b,d=a*c,a=Math.abs(a*b-d),c=Math.abs(b-c);this.projectionMatrix.makeFrustum(d+this.x*a/this.fullWidth,d+(this.x+this.width)*a/this.fullWidth,b-(this.y+this.height)*c/this.fullHeight,b-this.y*c/this.fullHeight,this.near,this.far)}else this.projectionMatrix.makePerspective(this.fov,this.aspect,this.near,this.far)};
THREE.Light=function(a){THREE.Object3D.call(this);this.color=new THREE.Color(a)};THREE.Light.prototype=new THREE.Object3D;THREE.Light.prototype.constructor=THREE.Light;THREE.Light.prototype.supr=THREE.Object3D.prototype;THREE.AmbientLight=function(a){THREE.Light.call(this,a)};THREE.AmbientLight.prototype=new THREE.Light;THREE.AmbientLight.prototype.constructor=THREE.AmbientLight;
THREE.DirectionalLight=function(a,b,c){THREE.Light.call(this,a);this.position=new THREE.Vector3(0,1,0);this.target=new THREE.Object3D;this.intensity=b!==void 0?b:1;this.distance=c!==void 0?c:0;this.onlyShadow=this.castShadow=false;this.shadowCameraNear=50;this.shadowCameraFar=5E3;this.shadowCameraLeft=-500;this.shadowCameraTop=this.shadowCameraRight=500;this.shadowCameraBottom=-500;this.shadowCameraVisible=false;this.shadowBias=0;this.shadowDarkness=0.5;this.shadowMapHeight=this.shadowMapWidth=512;
this.shadowCascade=false;this.shadowCascadeOffset=new THREE.Vector3(0,0,-1E3);this.shadowCascadeCount=2;this.shadowCascadeBias=[0,0,0];this.shadowCascadeWidth=[512,512,512];this.shadowCascadeHeight=[512,512,512];this.shadowCascadeNearZ=[-1,0.99,0.998];this.shadowCascadeFarZ=[0.99,0.998,1];this.shadowCascadeArray=[];this.shadowMatrix=this.shadowCamera=this.shadowMapSize=this.shadowMap=null};THREE.DirectionalLight.prototype=new THREE.Light;THREE.DirectionalLight.prototype.constructor=THREE.DirectionalLight;
THREE.PointLight=function(a,b,c){THREE.Light.call(this,a);this.position=new THREE.Vector3(0,0,0);this.intensity=b!==void 0?b:1;this.distance=c!==void 0?c:0};THREE.PointLight.prototype=new THREE.Light;THREE.PointLight.prototype.constructor=THREE.PointLight;
THREE.SpotLight=function(a,b,c,d,e){THREE.Light.call(this,a);this.position=new THREE.Vector3(0,1,0);this.target=new THREE.Object3D;this.intensity=b!==void 0?b:1;this.distance=c!==void 0?c:0;this.angle=d!==void 0?d:Math.PI/2;this.exponent=e!==void 0?e:10;this.onlyShadow=this.castShadow=false;this.shadowCameraNear=50;this.shadowCameraFar=5E3;this.shadowCameraFov=50;this.shadowCameraVisible=false;this.shadowBias=0;this.shadowDarkness=0.5;this.shadowMapHeight=this.shadowMapWidth=512;this.shadowMatrix=
this.shadowCamera=this.shadowMapSize=this.shadowMap=null};THREE.SpotLight.prototype=new THREE.Light;THREE.SpotLight.prototype.constructor=THREE.SpotLight;
THREE.Material=function(a){a=a||{};this.id=THREE.MaterialCount++;this.name="";this.opacity=a.opacity!==void 0?a.opacity:1;this.transparent=a.transparent!==void 0?a.transparent:false;this.blending=a.blending!==void 0?a.blending:THREE.NormalBlending;this.blendSrc=a.blendSrc!==void 0?a.blendSrc:THREE.SrcAlphaFactor;this.blendDst=a.blendDst!==void 0?a.blendDst:THREE.OneMinusSrcAlphaFactor;this.blendEquation=a.blendEquation!==void 0?a.blendEquation:THREE.AddEquation;this.depthTest=a.depthTest!==void 0?
a.depthTest:true;this.depthWrite=a.depthWrite!==void 0?a.depthWrite:true;this.polygonOffset=a.polygonOffset!==void 0?a.polygonOffset:false;this.polygonOffsetFactor=a.polygonOffsetFactor!==void 0?a.polygonOffsetFactor:0;this.polygonOffsetUnits=a.polygonOffsetUnits!==void 0?a.polygonOffsetUnits:0;this.alphaTest=a.alphaTest!==void 0?a.alphaTest:0;this.overdraw=a.overdraw!==void 0?a.overdraw:false;this.needsUpdate=this.visible=true};THREE.MaterialCount=0;THREE.NoShading=0;THREE.FlatShading=1;
THREE.SmoothShading=2;THREE.NoColors=0;THREE.FaceColors=1;THREE.VertexColors=2;THREE.NoBlending=0;THREE.NormalBlending=1;THREE.AdditiveBlending=2;THREE.SubtractiveBlending=3;THREE.MultiplyBlending=4;THREE.AdditiveAlphaBlending=5;THREE.CustomBlending=6;THREE.AddEquation=100;THREE.SubtractEquation=101;THREE.ReverseSubtractEquation=102;THREE.ZeroFactor=200;THREE.OneFactor=201;THREE.SrcColorFactor=202;THREE.OneMinusSrcColorFactor=203;THREE.SrcAlphaFactor=204;THREE.OneMinusSrcAlphaFactor=205;
THREE.DstAlphaFactor=206;THREE.OneMinusDstAlphaFactor=207;THREE.DstColorFactor=208;THREE.OneMinusDstColorFactor=209;THREE.SrcAlphaSaturateFactor=210;
THREE.LineBasicMaterial=function(a){THREE.Material.call(this,a);a=a||{};this.color=a.color!==void 0?new THREE.Color(a.color):new THREE.Color(16777215);this.linewidth=a.linewidth!==void 0?a.linewidth:1;this.linecap=a.linecap!==void 0?a.linecap:"round";this.linejoin=a.linejoin!==void 0?a.linejoin:"round";this.vertexColors=a.vertexColors?a.vertexColors:false;this.fog=a.fog!==void 0?a.fog:true};THREE.LineBasicMaterial.prototype=new THREE.Material;THREE.LineBasicMaterial.prototype.constructor=THREE.LineBasicMaterial;
THREE.MeshBasicMaterial=function(a){THREE.Material.call(this,a);a=a||{};this.color=a.color!==void 0?new THREE.Color(a.color):new THREE.Color(16777215);this.map=a.map!==void 0?a.map:null;this.lightMap=a.lightMap!==void 0?a.lightMap:null;this.envMap=a.envMap!==void 0?a.envMap:null;this.combine=a.combine!==void 0?a.combine:THREE.MultiplyOperation;this.reflectivity=a.reflectivity!==void 0?a.reflectivity:1;this.refractionRatio=a.refractionRatio!==void 0?a.refractionRatio:0.98;this.fog=a.fog!==void 0?a.fog:
true;this.shading=a.shading!==void 0?a.shading:THREE.SmoothShading;this.wireframe=a.wireframe!==void 0?a.wireframe:false;this.wireframeLinewidth=a.wireframeLinewidth!==void 0?a.wireframeLinewidth:1;this.wireframeLinecap=a.wireframeLinecap!==void 0?a.wireframeLinecap:"round";this.wireframeLinejoin=a.wireframeLinejoin!==void 0?a.wireframeLinejoin:"round";this.vertexColors=a.vertexColors!==void 0?a.vertexColors:THREE.NoColors;this.skinning=a.skinning!==void 0?a.skinning:false;this.morphTargets=a.morphTargets!==
void 0?a.morphTargets:false};THREE.MeshBasicMaterial.prototype=new THREE.Material;THREE.MeshBasicMaterial.prototype.constructor=THREE.MeshBasicMaterial;
THREE.MeshLambertMaterial=function(a){THREE.Material.call(this,a);a=a||{};this.color=a.color!==void 0?new THREE.Color(a.color):new THREE.Color(16777215);this.ambient=a.ambient!==void 0?new THREE.Color(a.ambient):new THREE.Color(16777215);this.emissive=a.emissive!==void 0?new THREE.Color(a.emissive):new THREE.Color(0);this.wrapAround=a.wrapAround!==void 0?a.wrapAround:false;this.wrapRGB=new THREE.Vector3(1,1,1);this.map=a.map!==void 0?a.map:null;this.lightMap=a.lightMap!==void 0?a.lightMap:null;this.envMap=
a.envMap!==void 0?a.envMap:null;this.combine=a.combine!==void 0?a.combine:THREE.MultiplyOperation;this.reflectivity=a.reflectivity!==void 0?a.reflectivity:1;this.refractionRatio=a.refractionRatio!==void 0?a.refractionRatio:0.98;this.fog=a.fog!==void 0?a.fog:true;this.shading=a.shading!==void 0?a.shading:THREE.SmoothShading;this.wireframe=a.wireframe!==void 0?a.wireframe:false;this.wireframeLinewidth=a.wireframeLinewidth!==void 0?a.wireframeLinewidth:1;this.wireframeLinecap=a.wireframeLinecap!==void 0?
a.wireframeLinecap:"round";this.wireframeLinejoin=a.wireframeLinejoin!==void 0?a.wireframeLinejoin:"round";this.vertexColors=a.vertexColors!==void 0?a.vertexColors:THREE.NoColors;this.skinning=a.skinning!==void 0?a.skinning:false;this.morphTargets=a.morphTargets!==void 0?a.morphTargets:false;this.morphNormals=a.morphNormals!==void 0?a.morphNormals:false};THREE.MeshLambertMaterial.prototype=new THREE.Material;THREE.MeshLambertMaterial.prototype.constructor=THREE.MeshLambertMaterial;
THREE.MeshPhongMaterial=function(a){THREE.Material.call(this,a);a=a||{};this.color=a.color!==void 0?new THREE.Color(a.color):new THREE.Color(16777215);this.ambient=a.ambient!==void 0?new THREE.Color(a.ambient):new THREE.Color(16777215);this.emissive=a.emissive!==void 0?new THREE.Color(a.emissive):new THREE.Color(0);this.specular=a.specular!==void 0?new THREE.Color(a.specular):new THREE.Color(1118481);this.shininess=a.shininess!==void 0?a.shininess:30;this.metal=a.metal!==void 0?a.metal:false;this.perPixel=
a.perPixel!==void 0?a.perPixel:false;this.wrapAround=a.wrapAround!==void 0?a.wrapAround:false;this.wrapRGB=new THREE.Vector3(1,1,1);this.map=a.map!==void 0?a.map:null;this.lightMap=a.lightMap!==void 0?a.lightMap:null;this.envMap=a.envMap!==void 0?a.envMap:null;this.combine=a.combine!==void 0?a.combine:THREE.MultiplyOperation;this.reflectivity=a.reflectivity!==void 0?a.reflectivity:1;this.refractionRatio=a.refractionRatio!==void 0?a.refractionRatio:0.98;this.fog=a.fog!==void 0?a.fog:true;this.shading=
a.shading!==void 0?a.shading:THREE.SmoothShading;this.wireframe=a.wireframe!==void 0?a.wireframe:false;this.wireframeLinewidth=a.wireframeLinewidth!==void 0?a.wireframeLinewidth:1;this.wireframeLinecap=a.wireframeLinecap!==void 0?a.wireframeLinecap:"round";this.wireframeLinejoin=a.wireframeLinejoin!==void 0?a.wireframeLinejoin:"round";this.vertexColors=a.vertexColors!==void 0?a.vertexColors:THREE.NoColors;this.skinning=a.skinning!==void 0?a.skinning:false;this.morphTargets=a.morphTargets!==void 0?
a.morphTargets:false;this.morphNormals=a.morphNormals!==void 0?a.morphNormals:false};THREE.MeshPhongMaterial.prototype=new THREE.Material;THREE.MeshPhongMaterial.prototype.constructor=THREE.MeshPhongMaterial;THREE.MeshDepthMaterial=function(a){THREE.Material.call(this,a);a=a||{};this.shading=a.shading!==void 0?a.shading:THREE.SmoothShading;this.wireframe=a.wireframe!==void 0?a.wireframe:false;this.wireframeLinewidth=a.wireframeLinewidth!==void 0?a.wireframeLinewidth:1};
THREE.MeshDepthMaterial.prototype=new THREE.Material;THREE.MeshDepthMaterial.prototype.constructor=THREE.MeshDepthMaterial;THREE.MeshNormalMaterial=function(a){THREE.Material.call(this,a);a=a||{};this.shading=a.shading?a.shading:THREE.FlatShading;this.wireframe=a.wireframe?a.wireframe:false;this.wireframeLinewidth=a.wireframeLinewidth?a.wireframeLinewidth:1};THREE.MeshNormalMaterial.prototype=new THREE.Material;THREE.MeshNormalMaterial.prototype.constructor=THREE.MeshNormalMaterial;
THREE.MeshFaceMaterial=function(){};THREE.ParticleBasicMaterial=function(a){THREE.Material.call(this,a);a=a||{};this.color=a.color!==void 0?new THREE.Color(a.color):new THREE.Color(16777215);this.map=a.map!==void 0?a.map:null;this.size=a.size!==void 0?a.size:1;this.sizeAttenuation=a.sizeAttenuation!==void 0?a.sizeAttenuation:true;this.vertexColors=a.vertexColors!==void 0?a.vertexColors:false;this.fog=a.fog!==void 0?a.fog:true};THREE.ParticleBasicMaterial.prototype=new THREE.Material;
THREE.ParticleBasicMaterial.prototype.constructor=THREE.ParticleBasicMaterial;
THREE.ShaderMaterial=function(a){THREE.Material.call(this,a);a=a||{};this.fragmentShader=a.fragmentShader!==void 0?a.fragmentShader:"void main() {}";this.vertexShader=a.vertexShader!==void 0?a.vertexShader:"void main() {}";this.uniforms=a.uniforms!==void 0?a.uniforms:{};this.attributes=a.attributes;this.shading=a.shading!==void 0?a.shading:THREE.SmoothShading;this.wireframe=a.wireframe!==void 0?a.wireframe:false;this.wireframeLinewidth=a.wireframeLinewidth!==void 0?a.wireframeLinewidth:1;this.fog=
a.fog!==void 0?a.fog:false;this.lights=a.lights!==void 0?a.lights:false;this.vertexColors=a.vertexColors!==void 0?a.vertexColors:THREE.NoColors;this.skinning=a.skinning!==void 0?a.skinning:false;this.morphTargets=a.morphTargets!==void 0?a.morphTargets:false;this.morphNormals=a.morphNormals!==void 0?a.morphNormals:false};THREE.ShaderMaterial.prototype=new THREE.Material;THREE.ShaderMaterial.prototype.constructor=THREE.ShaderMaterial;
THREE.Texture=function(a,b,c,d,e,f,h,i){this.id=THREE.TextureCount++;this.image=a;this.mapping=b!==void 0?b:new THREE.UVMapping;this.wrapS=c!==void 0?c:THREE.ClampToEdgeWrapping;this.wrapT=d!==void 0?d:THREE.ClampToEdgeWrapping;this.magFilter=e!==void 0?e:THREE.LinearFilter;this.minFilter=f!==void 0?f:THREE.LinearMipMapLinearFilter;this.format=h!==void 0?h:THREE.RGBAFormat;this.type=i!==void 0?i:THREE.UnsignedByteType;this.offset=new THREE.Vector2(0,0);this.repeat=new THREE.Vector2(1,1);this.generateMipmaps=
true;this.needsUpdate=this.premultiplyAlpha=false;this.onUpdate=null};THREE.Texture.prototype={constructor:THREE.Texture,clone:function(){var a=new THREE.Texture(this.image,this.mapping,this.wrapS,this.wrapT,this.magFilter,this.minFilter,this.format,this.type);a.offset.copy(this.offset);a.repeat.copy(this.repeat);return a}};THREE.TextureCount=0;THREE.MultiplyOperation=0;THREE.MixOperation=1;THREE.UVMapping=function(){};THREE.CubeReflectionMapping=function(){};THREE.CubeRefractionMapping=function(){};
THREE.SphericalReflectionMapping=function(){};THREE.SphericalRefractionMapping=function(){};THREE.RepeatWrapping=0;THREE.ClampToEdgeWrapping=1;THREE.MirroredRepeatWrapping=2;THREE.NearestFilter=3;THREE.NearestMipMapNearestFilter=4;THREE.NearestMipMapLinearFilter=5;THREE.LinearFilter=6;THREE.LinearMipMapNearestFilter=7;THREE.LinearMipMapLinearFilter=8;THREE.ByteType=9;THREE.UnsignedByteType=10;THREE.ShortType=11;THREE.UnsignedShortType=12;THREE.IntType=13;THREE.UnsignedIntType=14;THREE.FloatType=15;
THREE.AlphaFormat=16;THREE.RGBFormat=17;THREE.RGBAFormat=18;THREE.LuminanceFormat=19;THREE.LuminanceAlphaFormat=20;THREE.DataTexture=function(a,b,c,d,e,f,h,i,l,k){THREE.Texture.call(this,null,f,h,i,l,k,d,e);this.image={data:a,width:b,height:c}};THREE.DataTexture.prototype=new THREE.Texture;THREE.DataTexture.prototype.constructor=THREE.DataTexture;
THREE.DataTexture.prototype.clone=function(){var a=new THREE.DataTexture(this.image.data,this.image.width,this.image.height,this.format,this.type,this.mapping,this.wrapS,this.wrapT,this.magFilter,this.minFilter);a.offset.copy(this.offset);a.repeat.copy(this.repeat);return a};THREE.Particle=function(a){THREE.Object3D.call(this);this.material=a};THREE.Particle.prototype=new THREE.Object3D;THREE.Particle.prototype.constructor=THREE.Particle;
THREE.ParticleSystem=function(a,b){THREE.Object3D.call(this);this.geometry=a;this.material=b!==void 0?b:new THREE.ParticleBasicMaterial({color:Math.random()*16777215});this.sortParticles=false;if(this.geometry){this.geometry.boundingSphere||this.geometry.computeBoundingSphere();this.boundRadius=a.boundingSphere.radius}this.frustumCulled=false};THREE.ParticleSystem.prototype=new THREE.Object3D;THREE.ParticleSystem.prototype.constructor=THREE.ParticleSystem;
THREE.Line=function(a,b,c){THREE.Object3D.call(this);this.geometry=a;this.material=b!==void 0?b:new THREE.LineBasicMaterial({color:Math.random()*16777215});this.type=c!==void 0?c:THREE.LineStrip;this.geometry&&(this.geometry.boundingSphere||this.geometry.computeBoundingSphere())};THREE.LineStrip=0;THREE.LinePieces=1;THREE.Line.prototype=new THREE.Object3D;THREE.Line.prototype.constructor=THREE.Line;
THREE.Mesh=function(a,b){THREE.Object3D.call(this);this.geometry=a;this.material=b!==void 0?b:new THREE.MeshBasicMaterial({color:Math.random()*16777215,wireframe:true});if(this.geometry){this.geometry.boundingSphere||this.geometry.computeBoundingSphere();this.boundRadius=a.boundingSphere.radius;if(this.geometry.morphTargets.length){this.morphTargetBase=-1;this.morphTargetForcedOrder=[];this.morphTargetInfluences=[];this.morphTargetDictionary={};for(var c=0;c<this.geometry.morphTargets.length;c++){this.morphTargetInfluences.push(0);
this.morphTargetDictionary[this.geometry.morphTargets[c].name]=c}}}};THREE.Mesh.prototype=new THREE.Object3D;THREE.Mesh.prototype.constructor=THREE.Mesh;THREE.Mesh.prototype.supr=THREE.Object3D.prototype;THREE.Mesh.prototype.getMorphTargetIndexByName=function(a){if(this.morphTargetDictionary[a]!==void 0)return this.morphTargetDictionary[a];console.log("THREE.Mesh.getMorphTargetIndexByName: morph target "+a+" does not exist. Returning 0.");return 0};
THREE.Ribbon=function(a,b){THREE.Object3D.call(this);this.geometry=a;this.material=b};THREE.Ribbon.prototype=new THREE.Object3D;THREE.Ribbon.prototype.constructor=THREE.Ribbon;THREE.LOD=function(){THREE.Object3D.call(this);this.LODs=[]};THREE.LOD.prototype=new THREE.Object3D;THREE.LOD.prototype.constructor=THREE.LOD;THREE.LOD.prototype.supr=THREE.Object3D.prototype;
THREE.LOD.prototype.addLevel=function(a,b){b===void 0&&(b=0);for(var b=Math.abs(b),c=0;c<this.LODs.length;c++)if(b<this.LODs[c].visibleAtDistance)break;this.LODs.splice(c,0,{visibleAtDistance:b,object3D:a});this.add(a)};
THREE.LOD.prototype.update=function(a){if(this.LODs.length>1){a.matrixWorldInverse.getInverse(a.matrixWorld);a=a.matrixWorldInverse;a=-(a.elements[2]*this.matrixWorld.elements[12]+a.elements[6]*this.matrixWorld.elements[13]+a.elements[10]*this.matrixWorld.elements[14]+a.elements[14]);this.LODs[0].object3D.visible=true;for(var b=1;b<this.LODs.length;b++)if(a>=this.LODs[b].visibleAtDistance){this.LODs[b-1].object3D.visible=false;this.LODs[b].object3D.visible=true}else break;for(;b<this.LODs.length;b++)this.LODs[b].object3D.visible=
false}};
THREE.Sprite=function(a){THREE.Object3D.call(this);this.color=a.color!==void 0?new THREE.Color(a.color):new THREE.Color(16777215);this.map=a.map!==void 0?a.map:new THREE.Texture;this.blending=a.blending!==void 0?a.blending:THREE.NormalBlending;this.blendSrc=a.blendSrc!==void 0?a.blendSrc:THREE.SrcAlphaFactor;this.blendDst=a.blendDst!==void 0?a.blendDst:THREE.OneMinusSrcAlphaFactor;this.blendEquation=a.blendEquation!==void 0?a.blendEquation:THREE.AddEquation;this.useScreenCoordinates=a.useScreenCoordinates!==void 0?
a.useScreenCoordinates:true;this.mergeWith3D=a.mergeWith3D!==void 0?a.mergeWith3D:!this.useScreenCoordinates;this.affectedByDistance=a.affectedByDistance!==void 0?a.affectedByDistance:!this.useScreenCoordinates;this.scaleByViewport=a.scaleByViewport!==void 0?a.scaleByViewport:!this.affectedByDistance;this.alignment=a.alignment instanceof THREE.Vector2?a.alignment:THREE.SpriteAlignment.center;this.rotation3d=this.rotation;this.rotation=0;this.opacity=1;this.uvOffset=new THREE.Vector2(0,0);this.uvScale=
new THREE.Vector2(1,1)};THREE.Sprite.prototype=new THREE.Object3D;THREE.Sprite.prototype.constructor=THREE.Sprite;THREE.Sprite.prototype.updateMatrix=function(){this.matrix.setPosition(this.position);this.rotation3d.set(0,0,this.rotation);this.matrix.setRotationFromEuler(this.rotation3d);if(this.scale.x!==1||this.scale.y!==1){this.matrix.scale(this.scale);this.boundRadiusScale=Math.max(this.scale.x,this.scale.y)}this.matrixWorldNeedsUpdate=true};THREE.SpriteAlignment={};
THREE.SpriteAlignment.topLeft=new THREE.Vector2(1,-1);THREE.SpriteAlignment.topCenter=new THREE.Vector2(0,-1);THREE.SpriteAlignment.topRight=new THREE.Vector2(-1,-1);THREE.SpriteAlignment.centerLeft=new THREE.Vector2(1,0);THREE.SpriteAlignment.center=new THREE.Vector2(0,0);THREE.SpriteAlignment.centerRight=new THREE.Vector2(-1,0);THREE.SpriteAlignment.bottomLeft=new THREE.Vector2(1,1);THREE.SpriteAlignment.bottomCenter=new THREE.Vector2(0,1);
THREE.SpriteAlignment.bottomRight=new THREE.Vector2(-1,1);THREE.Scene=function(){THREE.Object3D.call(this);this.overrideMaterial=this.fog=null;this.matrixAutoUpdate=false;this.__objects=[];this.__lights=[];this.__objectsAdded=[];this.__objectsRemoved=[]};THREE.Scene.prototype=new THREE.Object3D;THREE.Scene.prototype.constructor=THREE.Scene;
THREE.Scene.prototype.__addObject=function(a){if(a instanceof THREE.Light)this.__lights.indexOf(a)===-1&&this.__lights.push(a);else if(!(a instanceof THREE.Camera)&&this.__objects.indexOf(a)===-1){this.__objects.push(a);this.__objectsAdded.push(a);var b=this.__objectsRemoved.indexOf(a);b!==-1&&this.__objectsRemoved.splice(b,1)}for(b=0;b<a.children.length;b++)this.__addObject(a.children[b])};
THREE.Scene.prototype.__removeObject=function(a){if(a instanceof THREE.Light){var b=this.__lights.indexOf(a);b!==-1&&this.__lights.splice(b,1)}else if(!(a instanceof THREE.Camera)){b=this.__objects.indexOf(a);if(b!==-1){this.__objects.splice(b,1);this.__objectsRemoved.push(a);b=this.__objectsAdded.indexOf(a);b!==-1&&this.__objectsAdded.splice(b,1)}}for(b=0;b<a.children.length;b++)this.__removeObject(a.children[b])};
THREE.Fog=function(a,b,c){this.color=new THREE.Color(a);this.near=b!==void 0?b:1;this.far=c!==void 0?c:1E3};THREE.FogExp2=function(a,b){this.color=new THREE.Color(a);this.density=b!==void 0?b:2.5E-4};
THREE.ShaderChunk={fog_pars_fragment:"#ifdef USE_FOG\nuniform vec3 fogColor;\n#ifdef FOG_EXP2\nuniform float fogDensity;\n#else\nuniform float fogNear;\nuniform float fogFar;\n#endif\n#endif",fog_fragment:"#ifdef USE_FOG\nfloat depth = gl_FragCoord.z / gl_FragCoord.w;\n#ifdef FOG_EXP2\nconst float LOG2 = 1.442695;\nfloat fogFactor = exp2( - fogDensity * fogDensity * depth * depth * LOG2 );\nfogFactor = 1.0 - clamp( fogFactor, 0.0, 1.0 );\n#else\nfloat fogFactor = smoothstep( fogNear, fogFar, depth );\n#endif\ngl_FragColor = mix( gl_FragColor, vec4( fogColor, gl_FragColor.w ), fogFactor );\n#endif",envmap_pars_fragment:"#ifdef USE_ENVMAP\nvarying vec3 vReflect;\nuniform float reflectivity;\nuniform samplerCube envMap;\nuniform float flipEnvMap;\nuniform int combine;\n#endif",
envmap_fragment:"#ifdef USE_ENVMAP\n#ifdef DOUBLE_SIDED\nfloat flipNormal = ( -1.0 + 2.0 * float( gl_FrontFacing ) );\nvec4 cubeColor = textureCube( envMap, flipNormal * vec3( flipEnvMap * vReflect.x, vReflect.yz ) );\n#else\nvec4 cubeColor = textureCube( envMap, vec3( flipEnvMap * vReflect.x, vReflect.yz ) );\n#endif\n#ifdef GAMMA_INPUT\ncubeColor.xyz *= cubeColor.xyz;\n#endif\nif ( combine == 1 ) {\ngl_FragColor.xyz = mix( gl_FragColor.xyz, cubeColor.xyz, reflectivity );\n} else {\ngl_FragColor.xyz = gl_FragColor.xyz * cubeColor.xyz;\n}\n#endif",
envmap_pars_vertex:"#ifdef USE_ENVMAP\nvarying vec3 vReflect;\nuniform float refractionRatio;\nuniform bool useRefract;\n#endif",envmap_vertex:"#ifdef USE_ENVMAP\nvec4 mPosition = objectMatrix * vec4( position, 1.0 );\nvec3 nWorld = mat3( objectMatrix[ 0 ].xyz, objectMatrix[ 1 ].xyz, objectMatrix[ 2 ].xyz ) * normal;\nif ( useRefract ) {\nvReflect = refract( normalize( mPosition.xyz - cameraPosition ), normalize( nWorld.xyz ), refractionRatio );\n} else {\nvReflect = reflect( normalize( mPosition.xyz - cameraPosition ), normalize( nWorld.xyz ) );\n}\n#endif",
map_particle_pars_fragment:"#ifdef USE_MAP\nuniform sampler2D map;\n#endif",map_particle_fragment:"#ifdef USE_MAP\ngl_FragColor = gl_FragColor * texture2D( map, gl_PointCoord );\n#endif",map_pars_vertex:"#ifdef USE_MAP\nvarying vec2 vUv;\nuniform vec4 offsetRepeat;\n#endif",map_pars_fragment:"#ifdef USE_MAP\nvarying vec2 vUv;\nuniform sampler2D map;\n#endif",map_vertex:"#ifdef USE_MAP\nvUv = uv * offsetRepeat.zw + offsetRepeat.xy;\n#endif",map_fragment:"#ifdef USE_MAP\n#ifdef GAMMA_INPUT\nvec4 texelColor = texture2D( map, vUv );\ntexelColor.xyz *= texelColor.xyz;\ngl_FragColor = gl_FragColor * texelColor;\n#else\ngl_FragColor = gl_FragColor * texture2D( map, vUv );\n#endif\n#endif",
lightmap_pars_fragment:"#ifdef USE_LIGHTMAP\nvarying vec2 vUv2;\nuniform sampler2D lightMap;\n#endif",lightmap_pars_vertex:"#ifdef USE_LIGHTMAP\nvarying vec2 vUv2;\n#endif",lightmap_fragment:"#ifdef USE_LIGHTMAP\ngl_FragColor = gl_FragColor * texture2D( lightMap, vUv2 );\n#endif",lightmap_vertex:"#ifdef USE_LIGHTMAP\nvUv2 = uv2;\n#endif",lights_lambert_pars_vertex:"uniform vec3 ambient;\nuniform vec3 diffuse;\nuniform vec3 emissive;\nuniform vec3 ambientLightColor;\n#if MAX_DIR_LIGHTS > 0\nuniform vec3 directionalLightColor[ MAX_DIR_LIGHTS ];\nuniform vec3 directionalLightDirection[ MAX_DIR_LIGHTS ];\n#endif\n#if MAX_POINT_LIGHTS > 0\nuniform vec3 pointLightColor[ MAX_POINT_LIGHTS ];\nuniform vec3 pointLightPosition[ MAX_POINT_LIGHTS ];\nuniform float pointLightDistance[ MAX_POINT_LIGHTS ];\n#endif\n#if MAX_SPOT_LIGHTS > 0\nuniform vec3 spotLightColor[ MAX_SPOT_LIGHTS ];\nuniform vec3 spotLightPosition[ MAX_SPOT_LIGHTS ];\nuniform vec3 spotLightDirection[ MAX_SPOT_LIGHTS ];\nuniform float spotLightDistance[ MAX_SPOT_LIGHTS ];\nuniform float spotLightAngle[ MAX_SPOT_LIGHTS ];\nuniform float spotLightExponent[ MAX_SPOT_LIGHTS ];\n#endif\n#ifdef WRAP_AROUND\nuniform vec3 wrapRGB;\n#endif",
lights_lambert_vertex:"vLightFront = vec3( 0.0 );\n#ifdef DOUBLE_SIDED\nvLightBack = vec3( 0.0 );\n#endif\ntransformedNormal = normalize( transformedNormal );\n#if MAX_DIR_LIGHTS > 0\nfor( int i = 0; i < MAX_DIR_LIGHTS; i ++ ) {\nvec4 lDirection = viewMatrix * vec4( directionalLightDirection[ i ], 0.0 );\nvec3 dirVector = normalize( lDirection.xyz );\nfloat dotProduct = dot( transformedNormal, dirVector );\nvec3 directionalLightWeighting = vec3( max( dotProduct, 0.0 ) );\n#ifdef DOUBLE_SIDED\nvec3 directionalLightWeightingBack = vec3( max( -dotProduct, 0.0 ) );\n#ifdef WRAP_AROUND\nvec3 directionalLightWeightingHalfBack = vec3( max( -0.5 * dotProduct + 0.5, 0.0 ) );\n#endif\n#endif\n#ifdef WRAP_AROUND\nvec3 directionalLightWeightingHalf = vec3( max( 0.5 * dotProduct + 0.5, 0.0 ) );\ndirectionalLightWeighting = mix( directionalLightWeighting, directionalLightWeightingHalf, wrapRGB );\n#ifdef DOUBLE_SIDED\ndirectionalLightWeightingBack = mix( directionalLightWeightingBack, directionalLightWeightingHalfBack, wrapRGB );\n#endif\n#endif\nvLightFront += directionalLightColor[ i ] * directionalLightWeighting;\n#ifdef DOUBLE_SIDED\nvLightBack += directionalLightColor[ i ] * directionalLightWeightingBack;\n#endif\n}\n#endif\n#if MAX_POINT_LIGHTS > 0\nfor( int i = 0; i < MAX_POINT_LIGHTS; i ++ ) {\nvec4 lPosition = viewMatrix * vec4( pointLightPosition[ i ], 1.0 );\nvec3 lVector = lPosition.xyz - mvPosition.xyz;\nfloat lDistance = 1.0;\nif ( pointLightDistance[ i ] > 0.0 )\nlDistance = 1.0 - min( ( length( lVector ) / pointLightDistance[ i ] ), 1.0 );\nlVector = normalize( lVector );\nfloat dotProduct = dot( transformedNormal, lVector );\nvec3 pointLightWeighting = vec3( max( dotProduct, 0.0 ) );\n#ifdef DOUBLE_SIDED\nvec3 pointLightWeightingBack = vec3( max( -dotProduct, 0.0 ) );\n#ifdef WRAP_AROUND\nvec3 pointLightWeightingHalfBack = vec3( max( -0.5 * dotProduct + 0.5, 0.0 ) );\n#endif\n#endif\n#ifdef WRAP_AROUND\nvec3 pointLightWeightingHalf = vec3( max( 0.5 * dotProduct + 0.5, 0.0 ) );\npointLightWeighting = mix( pointLightWeighting, pointLightWeightingHalf, wrapRGB );\n#ifdef DOUBLE_SIDED\npointLightWeightingBack = mix( pointLightWeightingBack, pointLightWeightingHalfBack, wrapRGB );\n#endif\n#endif\nvLightFront += pointLightColor[ i ] * pointLightWeighting * lDistance;\n#ifdef DOUBLE_SIDED\nvLightBack += pointLightColor[ i ] * pointLightWeightingBack * lDistance;\n#endif\n}\n#endif\n#if MAX_SPOT_LIGHTS > 0\nfor( int i = 0; i < MAX_SPOT_LIGHTS; i ++ ) {\nvec4 lPosition = viewMatrix * vec4( spotLightPosition[ i ], 1.0 );\nvec3 lVector = lPosition.xyz - mvPosition.xyz;\nlVector = normalize( lVector );\nfloat spotEffect = dot( spotLightDirection[ i ], normalize( spotLightPosition[ i ] - mPosition.xyz ) );\nif ( spotEffect > spotLightAngle[ i ] ) {\nspotEffect = pow( spotEffect, spotLightExponent[ i ] );\nfloat lDistance = 1.0;\nif ( spotLightDistance[ i ] > 0.0 )\nlDistance = 1.0 - min( ( length( lVector ) / spotLightDistance[ i ] ), 1.0 );\nfloat dotProduct = dot( transformedNormal, lVector );\nvec3 spotLightWeighting = vec3( max( dotProduct, 0.0 ) );\n#ifdef DOUBLE_SIDED\nvec3 spotLightWeightingBack = vec3( max( -dotProduct, 0.0 ) );\n#ifdef WRAP_AROUND\nvec3 spotLightWeightingHalfBack = vec3( max( -0.5 * dotProduct + 0.5, 0.0 ) );\n#endif\n#endif\n#ifdef WRAP_AROUND\nvec3 spotLightWeightingHalf = vec3( max( 0.5 * dotProduct + 0.5, 0.0 ) );\nspotLightWeighting = mix( spotLightWeighting, spotLightWeightingHalf, wrapRGB );\n#ifdef DOUBLE_SIDED\nspotLightWeightingBack = mix( spotLightWeightingBack, spotLightWeightingHalfBack, wrapRGB );\n#endif\n#endif\nvLightFront += spotLightColor[ i ] * spotLightWeighting * lDistance * spotEffect;\n#ifdef DOUBLE_SIDED\nvLightBack += spotLightColor[ i ] * spotLightWeightingBack * lDistance * spotEffect;\n#endif\n}\n}\n#endif\nvLightFront = vLightFront * diffuse + ambient * ambientLightColor + emissive;\n#ifdef DOUBLE_SIDED\nvLightBack = vLightBack * diffuse + ambient * ambientLightColor + emissive;\n#endif",
lights_phong_pars_vertex:"#ifndef PHONG_PER_PIXEL\n#if MAX_POINT_LIGHTS > 0\nuniform vec3 pointLightPosition[ MAX_POINT_LIGHTS ];\nuniform float pointLightDistance[ MAX_POINT_LIGHTS ];\nvarying vec4 vPointLight[ MAX_POINT_LIGHTS ];\n#endif\n#if MAX_SPOT_LIGHTS > 0\nuniform vec3 spotLightPosition[ MAX_SPOT_LIGHTS ];\nuniform float spotLightDistance[ MAX_SPOT_LIGHTS ];\nvarying vec4 vSpotLight[ MAX_SPOT_LIGHTS ];\n#endif\n#endif\n#if MAX_SPOT_LIGHTS > 0\nvarying vec3 vWorldPosition;\n#endif",lights_phong_vertex:"#ifndef PHONG_PER_PIXEL\n#if MAX_POINT_LIGHTS > 0\nfor( int i = 0; i < MAX_POINT_LIGHTS; i ++ ) {\nvec4 lPosition = viewMatrix * vec4( pointLightPosition[ i ], 1.0 );\nvec3 lVector = lPosition.xyz - mvPosition.xyz;\nfloat lDistance = 1.0;\nif ( pointLightDistance[ i ] > 0.0 )\nlDistance = 1.0 - min( ( length( lVector ) / pointLightDistance[ i ] ), 1.0 );\nvPointLight[ i ] = vec4( lVector, lDistance );\n}\n#endif\n#if MAX_SPOT_LIGHTS > 0\nfor( int i = 0; i < MAX_SPOT_LIGHTS; i ++ ) {\nvec4 lPosition = viewMatrix * vec4( spotLightPosition[ i ], 1.0 );\nvec3 lVector = lPosition.xyz - mvPosition.xyz;\nfloat lDistance = 1.0;\nif ( spotLightDistance[ i ] > 0.0 )\nlDistance = 1.0 - min( ( length( lVector ) / spotLightDistance[ i ] ), 1.0 );\nvSpotLight[ i ] = vec4( lVector, lDistance );\n}\n#endif\n#endif\n#if MAX_SPOT_LIGHTS > 0\nvWorldPosition = mPosition.xyz;\n#endif",
lights_phong_pars_fragment:"uniform vec3 ambientLightColor;\n#if MAX_DIR_LIGHTS > 0\nuniform vec3 directionalLightColor[ MAX_DIR_LIGHTS ];\nuniform vec3 directionalLightDirection[ MAX_DIR_LIGHTS ];\n#endif\n#if MAX_POINT_LIGHTS > 0\nuniform vec3 pointLightColor[ MAX_POINT_LIGHTS ];\n#ifdef PHONG_PER_PIXEL\nuniform vec3 pointLightPosition[ MAX_POINT_LIGHTS ];\nuniform float pointLightDistance[ MAX_POINT_LIGHTS ];\n#else\nvarying vec4 vPointLight[ MAX_POINT_LIGHTS ];\n#endif\n#endif\n#if MAX_SPOT_LIGHTS > 0\nuniform vec3 spotLightColor[ MAX_SPOT_LIGHTS ];\nuniform vec3 spotLightPosition[ MAX_SPOT_LIGHTS ];\nuniform vec3 spotLightDirection[ MAX_SPOT_LIGHTS ];\nuniform float spotLightAngle[ MAX_SPOT_LIGHTS ];\nuniform float spotLightExponent[ MAX_SPOT_LIGHTS ];\n#ifdef PHONG_PER_PIXEL\nuniform float spotLightDistance[ MAX_SPOT_LIGHTS ];\n#else\nvarying vec4 vSpotLight[ MAX_SPOT_LIGHTS ];\n#endif\nvarying vec3 vWorldPosition;\n#endif\n#ifdef WRAP_AROUND\nuniform vec3 wrapRGB;\n#endif\nvarying vec3 vViewPosition;\nvarying vec3 vNormal;",
lights_phong_fragment:"vec3 normal = normalize( vNormal );\nvec3 viewPosition = normalize( vViewPosition );\n#ifdef DOUBLE_SIDED\nnormal = normal * ( -1.0 + 2.0 * float( gl_FrontFacing ) );\n#endif\n#if MAX_POINT_LIGHTS > 0\nvec3 pointDiffuse  = vec3( 0.0 );\nvec3 pointSpecular = vec3( 0.0 );\nfor ( int i = 0; i < MAX_POINT_LIGHTS; i ++ ) {\n#ifdef PHONG_PER_PIXEL\nvec4 lPosition = viewMatrix * vec4( pointLightPosition[ i ], 1.0 );\nvec3 lVector = lPosition.xyz + vViewPosition.xyz;\nfloat lDistance = 1.0;\nif ( pointLightDistance[ i ] > 0.0 )\nlDistance = 1.0 - min( ( length( lVector ) / pointLightDistance[ i ] ), 1.0 );\nlVector = normalize( lVector );\n#else\nvec3 lVector = normalize( vPointLight[ i ].xyz );\nfloat lDistance = vPointLight[ i ].w;\n#endif\nfloat dotProduct = dot( normal, lVector );\n#ifdef WRAP_AROUND\nfloat pointDiffuseWeightFull = max( dotProduct, 0.0 );\nfloat pointDiffuseWeightHalf = max( 0.5 * dotProduct + 0.5, 0.0 );\nvec3 pointDiffuseWeight = mix( vec3 ( pointDiffuseWeightFull ), vec3( pointDiffuseWeightHalf ), wrapRGB );\n#else\nfloat pointDiffuseWeight = max( dotProduct, 0.0 );\n#endif\npointDiffuse  += diffuse * pointLightColor[ i ] * pointDiffuseWeight * lDistance;\nvec3 pointHalfVector = normalize( lVector + viewPosition );\nfloat pointDotNormalHalf = max( dot( normal, pointHalfVector ), 0.0 );\nfloat pointSpecularWeight = max( pow( pointDotNormalHalf, shininess ), 0.0 );\n#ifdef PHYSICALLY_BASED_SHADING\nfloat specularNormalization = ( shininess + 2.0001 ) / 8.0;\nvec3 schlick = specular + vec3( 1.0 - specular ) * pow( 1.0 - dot( lVector, pointHalfVector ), 5.0 );\npointSpecular += schlick * pointLightColor[ i ] * pointSpecularWeight * pointDiffuseWeight * lDistance * specularNormalization;\n#else\npointSpecular += specular * pointLightColor[ i ] * pointSpecularWeight * pointDiffuseWeight * lDistance;\n#endif\n}\n#endif\n#if MAX_SPOT_LIGHTS > 0\nvec3 spotDiffuse  = vec3( 0.0 );\nvec3 spotSpecular = vec3( 0.0 );\nfor ( int i = 0; i < MAX_SPOT_LIGHTS; i ++ ) {\n#ifdef PHONG_PER_PIXEL\nvec4 lPosition = viewMatrix * vec4( spotLightPosition[ i ], 1.0 );\nvec3 lVector = lPosition.xyz + vViewPosition.xyz;\nfloat lDistance = 1.0;\nif ( spotLightDistance[ i ] > 0.0 )\nlDistance = 1.0 - min( ( length( lVector ) / spotLightDistance[ i ] ), 1.0 );\nlVector = normalize( lVector );\n#else\nvec3 lVector = normalize( vSpotLight[ i ].xyz );\nfloat lDistance = vSpotLight[ i ].w;\n#endif\nfloat spotEffect = dot( spotLightDirection[ i ], normalize( spotLightPosition[ i ] - vWorldPosition ) );\nif ( spotEffect > spotLightAngle[ i ] ) {\nspotEffect = pow( spotEffect, spotLightExponent[ i ] );\nfloat dotProduct = dot( normal, lVector );\n#ifdef WRAP_AROUND\nfloat spotDiffuseWeightFull = max( dotProduct, 0.0 );\nfloat spotDiffuseWeightHalf = max( 0.5 * dotProduct + 0.5, 0.0 );\nvec3 spotDiffuseWeight = mix( vec3 ( spotDiffuseWeightFull ), vec3( spotDiffuseWeightHalf ), wrapRGB );\n#else\nfloat spotDiffuseWeight = max( dotProduct, 0.0 );\n#endif\nspotDiffuse += diffuse * spotLightColor[ i ] * spotDiffuseWeight * lDistance * spotEffect;\nvec3 spotHalfVector = normalize( lVector + viewPosition );\nfloat spotDotNormalHalf = max( dot( normal, spotHalfVector ), 0.0 );\nfloat spotSpecularWeight = max( pow( spotDotNormalHalf, shininess ), 0.0 );\n#ifdef PHYSICALLY_BASED_SHADING\nfloat specularNormalization = ( shininess + 2.0001 ) / 8.0;\nvec3 schlick = specular + vec3( 1.0 - specular ) * pow( 1.0 - dot( lVector, spotHalfVector ), 5.0 );\nspotSpecular += schlick * spotLightColor[ i ] * spotSpecularWeight * spotDiffuseWeight * lDistance * specularNormalization * spotEffect;\n#else\nspotSpecular += specular * spotLightColor[ i ] * spotSpecularWeight * spotDiffuseWeight * lDistance * spotEffect;\n#endif\n}\n}\n#endif\n#if MAX_DIR_LIGHTS > 0\nvec3 dirDiffuse  = vec3( 0.0 );\nvec3 dirSpecular = vec3( 0.0 );\nfor( int i = 0; i < MAX_DIR_LIGHTS; i ++ ) {\nvec4 lDirection = viewMatrix * vec4( directionalLightDirection[ i ], 0.0 );\nvec3 dirVector = normalize( lDirection.xyz );\nfloat dotProduct = dot( normal, dirVector );\n#ifdef WRAP_AROUND\nfloat dirDiffuseWeightFull = max( dotProduct, 0.0 );\nfloat dirDiffuseWeightHalf = max( 0.5 * dotProduct + 0.5, 0.0 );\nvec3 dirDiffuseWeight = mix( vec3( dirDiffuseWeightFull ), vec3( dirDiffuseWeightHalf ), wrapRGB );\n#else\nfloat dirDiffuseWeight = max( dotProduct, 0.0 );\n#endif\ndirDiffuse  += diffuse * directionalLightColor[ i ] * dirDiffuseWeight;\nvec3 dirHalfVector = normalize( dirVector + viewPosition );\nfloat dirDotNormalHalf = max( dot( normal, dirHalfVector ), 0.0 );\nfloat dirSpecularWeight = max( pow( dirDotNormalHalf, shininess ), 0.0 );\n#ifdef PHYSICALLY_BASED_SHADING\nfloat specularNormalization = ( shininess + 2.0001 ) / 8.0;\nvec3 schlick = specular + vec3( 1.0 - specular ) * pow( 1.0 - dot( dirVector, dirHalfVector ), 5.0 );\ndirSpecular += schlick * directionalLightColor[ i ] * dirSpecularWeight * dirDiffuseWeight * specularNormalization;\n#else\ndirSpecular += specular * directionalLightColor[ i ] * dirSpecularWeight * dirDiffuseWeight;\n#endif\n}\n#endif\nvec3 totalDiffuse = vec3( 0.0 );\nvec3 totalSpecular = vec3( 0.0 );\n#if MAX_DIR_LIGHTS > 0\ntotalDiffuse += dirDiffuse;\ntotalSpecular += dirSpecular;\n#endif\n#if MAX_POINT_LIGHTS > 0\ntotalDiffuse += pointDiffuse;\ntotalSpecular += pointSpecular;\n#endif\n#if MAX_SPOT_LIGHTS > 0\ntotalDiffuse += spotDiffuse;\ntotalSpecular += spotSpecular;\n#endif\n#ifdef METAL\ngl_FragColor.xyz = gl_FragColor.xyz * ( emissive + totalDiffuse + ambientLightColor * ambient + totalSpecular );\n#else\ngl_FragColor.xyz = gl_FragColor.xyz * ( emissive + totalDiffuse + ambientLightColor * ambient ) + totalSpecular;\n#endif",
color_pars_fragment:"#ifdef USE_COLOR\nvarying vec3 vColor;\n#endif",color_fragment:"#ifdef USE_COLOR\ngl_FragColor = gl_FragColor * vec4( vColor, opacity );\n#endif",color_pars_vertex:"#ifdef USE_COLOR\nvarying vec3 vColor;\n#endif",color_vertex:"#ifdef USE_COLOR\n#ifdef GAMMA_INPUT\nvColor = color * color;\n#else\nvColor = color;\n#endif\n#endif",skinning_pars_vertex:"#ifdef USE_SKINNING\nuniform mat4 boneGlobalMatrices[ MAX_BONES ];\n#endif",skinning_vertex:"#ifdef USE_SKINNING\ngl_Position  = ( boneGlobalMatrices[ int( skinIndex.x ) ] * skinVertexA ) * skinWeight.x;\ngl_Position += ( boneGlobalMatrices[ int( skinIndex.y ) ] * skinVertexB ) * skinWeight.y;\ngl_Position  = projectionMatrix * modelViewMatrix * gl_Position;\n#endif",
morphtarget_pars_vertex:"#ifdef USE_MORPHTARGETS\n#ifndef USE_MORPHNORMALS\nuniform float morphTargetInfluences[ 8 ];\n#else\nuniform float morphTargetInfluences[ 4 ];\n#endif\n#endif",morphtarget_vertex:"#ifdef USE_MORPHTARGETS\nvec3 morphed = vec3( 0.0 );\nmorphed += ( morphTarget0 - position ) * morphTargetInfluences[ 0 ];\nmorphed += ( morphTarget1 - position ) * morphTargetInfluences[ 1 ];\nmorphed += ( morphTarget2 - position ) * morphTargetInfluences[ 2 ];\nmorphed += ( morphTarget3 - position ) * morphTargetInfluences[ 3 ];\n#ifndef USE_MORPHNORMALS\nmorphed += ( morphTarget4 - position ) * morphTargetInfluences[ 4 ];\nmorphed += ( morphTarget5 - position ) * morphTargetInfluences[ 5 ];\nmorphed += ( morphTarget6 - position ) * morphTargetInfluences[ 6 ];\nmorphed += ( morphTarget7 - position ) * morphTargetInfluences[ 7 ];\n#endif\nmorphed += position;\ngl_Position = projectionMatrix * modelViewMatrix * vec4( morphed, 1.0 );\n#endif",
default_vertex:"#ifndef USE_MORPHTARGETS\n#ifndef USE_SKINNING\ngl_Position = projectionMatrix * mvPosition;\n#endif\n#endif",morphnormal_vertex:"#ifdef USE_MORPHNORMALS\nvec3 morphedNormal = vec3( 0.0 );\nmorphedNormal +=  ( morphNormal0 - normal ) * morphTargetInfluences[ 0 ];\nmorphedNormal +=  ( morphNormal1 - normal ) * morphTargetInfluences[ 1 ];\nmorphedNormal +=  ( morphNormal2 - normal ) * morphTargetInfluences[ 2 ];\nmorphedNormal +=  ( morphNormal3 - normal ) * morphTargetInfluences[ 3 ];\nmorphedNormal += normal;\nvec3 transformedNormal = normalMatrix * morphedNormal;\n#else\nvec3 transformedNormal = normalMatrix * normal;\n#endif",
shadowmap_pars_fragment:"#ifdef USE_SHADOWMAP\nuniform sampler2D shadowMap[ MAX_SHADOWS ];\nuniform vec2 shadowMapSize[ MAX_SHADOWS ];\nuniform float shadowDarkness[ MAX_SHADOWS ];\nuniform float shadowBias[ MAX_SHADOWS ];\nvarying vec4 vShadowCoord[ MAX_SHADOWS ];\nfloat unpackDepth( const in vec4 rgba_depth ) {\nconst vec4 bit_shift = vec4( 1.0 / ( 256.0 * 256.0 * 256.0 ), 1.0 / ( 256.0 * 256.0 ), 1.0 / 256.0, 1.0 );\nfloat depth = dot( rgba_depth, bit_shift );\nreturn depth;\n}\n#endif",shadowmap_fragment:"#ifdef USE_SHADOWMAP\n#ifdef SHADOWMAP_DEBUG\nvec3 frustumColors[3];\nfrustumColors[0] = vec3( 1.0, 0.5, 0.0 );\nfrustumColors[1] = vec3( 0.0, 1.0, 0.8 );\nfrustumColors[2] = vec3( 0.0, 0.5, 1.0 );\n#endif\n#ifdef SHADOWMAP_CASCADE\nint inFrustumCount = 0;\n#endif\nfloat fDepth;\nvec3 shadowColor = vec3( 1.0 );\nfor( int i = 0; i < MAX_SHADOWS; i ++ ) {\nvec3 shadowCoord = vShadowCoord[ i ].xyz / vShadowCoord[ i ].w;\nbvec4 inFrustumVec = bvec4 ( shadowCoord.x >= 0.0, shadowCoord.x <= 1.0, shadowCoord.y >= 0.0, shadowCoord.y <= 1.0 );\nbool inFrustum = all( inFrustumVec );\n#ifdef SHADOWMAP_CASCADE\ninFrustumCount += int( inFrustum );\nbvec3 frustumTestVec = bvec3( inFrustum, inFrustumCount == 1, shadowCoord.z <= 1.0 );\n#else\nbvec2 frustumTestVec = bvec2( inFrustum, shadowCoord.z <= 1.0 );\n#endif\nbool frustumTest = all( frustumTestVec );\nif ( frustumTest ) {\nshadowCoord.z += shadowBias[ i ];\n#ifdef SHADOWMAP_SOFT\nfloat shadow = 0.0;\nconst float shadowDelta = 1.0 / 9.0;\nfloat xPixelOffset = 1.0 / shadowMapSize[ i ].x;\nfloat yPixelOffset = 1.0 / shadowMapSize[ i ].y;\nfloat dx0 = -1.25 * xPixelOffset;\nfloat dy0 = -1.25 * yPixelOffset;\nfloat dx1 = 1.25 * xPixelOffset;\nfloat dy1 = 1.25 * yPixelOffset;\nfDepth = unpackDepth( texture2D( shadowMap[ i ], shadowCoord.xy + vec2( dx0, dy0 ) ) );\nif ( fDepth < shadowCoord.z ) shadow += shadowDelta;\nfDepth = unpackDepth( texture2D( shadowMap[ i ], shadowCoord.xy + vec2( 0.0, dy0 ) ) );\nif ( fDepth < shadowCoord.z ) shadow += shadowDelta;\nfDepth = unpackDepth( texture2D( shadowMap[ i ], shadowCoord.xy + vec2( dx1, dy0 ) ) );\nif ( fDepth < shadowCoord.z ) shadow += shadowDelta;\nfDepth = unpackDepth( texture2D( shadowMap[ i ], shadowCoord.xy + vec2( dx0, 0.0 ) ) );\nif ( fDepth < shadowCoord.z ) shadow += shadowDelta;\nfDepth = unpackDepth( texture2D( shadowMap[ i ], shadowCoord.xy ) );\nif ( fDepth < shadowCoord.z ) shadow += shadowDelta;\nfDepth = unpackDepth( texture2D( shadowMap[ i ], shadowCoord.xy + vec2( dx1, 0.0 ) ) );\nif ( fDepth < shadowCoord.z ) shadow += shadowDelta;\nfDepth = unpackDepth( texture2D( shadowMap[ i ], shadowCoord.xy + vec2( dx0, dy1 ) ) );\nif ( fDepth < shadowCoord.z ) shadow += shadowDelta;\nfDepth = unpackDepth( texture2D( shadowMap[ i ], shadowCoord.xy + vec2( 0.0, dy1 ) ) );\nif ( fDepth < shadowCoord.z ) shadow += shadowDelta;\nfDepth = unpackDepth( texture2D( shadowMap[ i ], shadowCoord.xy + vec2( dx1, dy1 ) ) );\nif ( fDepth < shadowCoord.z ) shadow += shadowDelta;\nshadowColor = shadowColor * vec3( ( 1.0 - shadowDarkness[ i ] * shadow ) );\n#else\nvec4 rgbaDepth = texture2D( shadowMap[ i ], shadowCoord.xy );\nfloat fDepth = unpackDepth( rgbaDepth );\nif ( fDepth < shadowCoord.z )\nshadowColor = shadowColor * vec3( 1.0 - shadowDarkness[ i ] );\n#endif\n}\n#ifdef SHADOWMAP_DEBUG\n#ifdef SHADOWMAP_CASCADE\nif ( inFrustum && inFrustumCount == 1 ) gl_FragColor.xyz *= frustumColors[ i ];\n#else\nif ( inFrustum ) gl_FragColor.xyz *= frustumColors[ i ];\n#endif\n#endif\n}\n#ifdef GAMMA_OUTPUT\nshadowColor *= shadowColor;\n#endif\ngl_FragColor.xyz = gl_FragColor.xyz * shadowColor;\n#endif",
shadowmap_pars_vertex:"#ifdef USE_SHADOWMAP\nvarying vec4 vShadowCoord[ MAX_SHADOWS ];\nuniform mat4 shadowMatrix[ MAX_SHADOWS ];\n#endif",shadowmap_vertex:"#ifdef USE_SHADOWMAP\nfor( int i = 0; i < MAX_SHADOWS; i ++ ) {\n#ifdef USE_MORPHTARGETS\nvShadowCoord[ i ] = shadowMatrix[ i ] * objectMatrix * vec4( morphed, 1.0 );\n#else\nvShadowCoord[ i ] = shadowMatrix[ i ] * objectMatrix * vec4( position, 1.0 );\n#endif\n}\n#endif",alphatest_fragment:"#ifdef ALPHATEST\nif ( gl_FragColor.a < ALPHATEST ) discard;\n#endif",
linear_to_gamma_fragment:"#ifdef GAMMA_OUTPUT\ngl_FragColor.xyz = sqrt( gl_FragColor.xyz );\n#endif"};
THREE.UniformsUtils={merge:function(a){var b,c,d,e={};for(b=0;b<a.length;b++){d=this.clone(a[b]);for(c in d)e[c]=d[c]}return e},clone:function(a){var b,c,d,e={};for(b in a){e[b]={};for(c in a[b]){d=a[b][c];e[b][c]=d instanceof THREE.Color||d instanceof THREE.Vector2||d instanceof THREE.Vector3||d instanceof THREE.Vector4||d instanceof THREE.Matrix4||d instanceof THREE.Texture?d.clone():d instanceof Array?d.slice():d}}return e}};
THREE.UniformsLib={common:{diffuse:{type:"c",value:new THREE.Color(15658734)},opacity:{type:"f",value:1},map:{type:"t",value:0,texture:null},offsetRepeat:{type:"v4",value:new THREE.Vector4(0,0,1,1)},lightMap:{type:"t",value:2,texture:null},envMap:{type:"t",value:1,texture:null},flipEnvMap:{type:"f",value:-1},useRefract:{type:"i",value:0},reflectivity:{type:"f",value:1},refractionRatio:{type:"f",value:0.98},combine:{type:"i",value:0},morphTargetInfluences:{type:"f",value:0}},fog:{fogDensity:{type:"f",
value:2.5E-4},fogNear:{type:"f",value:1},fogFar:{type:"f",value:2E3},fogColor:{type:"c",value:new THREE.Color(16777215)}},lights:{ambientLightColor:{type:"fv",value:[]},directionalLightDirection:{type:"fv",value:[]},directionalLightColor:{type:"fv",value:[]},pointLightColor:{type:"fv",value:[]},pointLightPosition:{type:"fv",value:[]},pointLightDistance:{type:"fv1",value:[]},spotLightColor:{type:"fv",value:[]},spotLightPosition:{type:"fv",value:[]},spotLightDirection:{type:"fv",value:[]},spotLightDistance:{type:"fv1",
value:[]},spotLightAngle:{type:"fv1",value:[]},spotLightExponent:{type:"fv1",value:[]}},particle:{psColor:{type:"c",value:new THREE.Color(15658734)},opacity:{type:"f",value:1},size:{type:"f",value:1},scale:{type:"f",value:1},map:{type:"t",value:0,texture:null},fogDensity:{type:"f",value:2.5E-4},fogNear:{type:"f",value:1},fogFar:{type:"f",value:2E3},fogColor:{type:"c",value:new THREE.Color(16777215)}},shadowmap:{shadowMap:{type:"tv",value:6,texture:[]},shadowMapSize:{type:"v2v",value:[]},shadowBias:{type:"fv1",
value:[]},shadowDarkness:{type:"fv1",value:[]},shadowMatrix:{type:"m4v",value:[]}}};
THREE.ShaderLib={depth:{uniforms:{mNear:{type:"f",value:1},mFar:{type:"f",value:2E3},opacity:{type:"f",value:1}},vertexShader:"void main() {\ngl_Position = projectionMatrix * modelViewMatrix * vec4( position, 1.0 );\n}",fragmentShader:"uniform float mNear;\nuniform float mFar;\nuniform float opacity;\nvoid main() {\nfloat depth = gl_FragCoord.z / gl_FragCoord.w;\nfloat color = 1.0 - smoothstep( mNear, mFar, depth );\ngl_FragColor = vec4( vec3( color ), opacity );\n}"},normal:{uniforms:{opacity:{type:"f",
value:1}},vertexShader:"varying vec3 vNormal;\nvoid main() {\nvec4 mvPosition = modelViewMatrix * vec4( position, 1.0 );\nvNormal = normalMatrix * normal;\ngl_Position = projectionMatrix * mvPosition;\n}",fragmentShader:"uniform float opacity;\nvarying vec3 vNormal;\nvoid main() {\ngl_FragColor = vec4( 0.5 * normalize( vNormal ) + 0.5, opacity );\n}"},basic:{uniforms:THREE.UniformsUtils.merge([THREE.UniformsLib.common,THREE.UniformsLib.fog,THREE.UniformsLib.shadowmap]),vertexShader:[THREE.ShaderChunk.map_pars_vertex,
THREE.ShaderChunk.lightmap_pars_vertex,THREE.ShaderChunk.envmap_pars_vertex,THREE.ShaderChunk.color_pars_vertex,THREE.ShaderChunk.skinning_pars_vertex,THREE.ShaderChunk.morphtarget_pars_vertex,THREE.ShaderChunk.shadowmap_pars_vertex,"void main() {\nvec4 mvPosition = modelViewMatrix * vec4( position, 1.0 );",THREE.ShaderChunk.map_vertex,THREE.ShaderChunk.lightmap_vertex,THREE.ShaderChunk.envmap_vertex,THREE.ShaderChunk.color_vertex,THREE.ShaderChunk.skinning_vertex,THREE.ShaderChunk.morphtarget_vertex,
THREE.ShaderChunk.default_vertex,THREE.ShaderChunk.shadowmap_vertex,"}"].join("\n"),fragmentShader:["uniform vec3 diffuse;\nuniform float opacity;",THREE.ShaderChunk.color_pars_fragment,THREE.ShaderChunk.map_pars_fragment,THREE.ShaderChunk.lightmap_pars_fragment,THREE.ShaderChunk.envmap_pars_fragment,THREE.ShaderChunk.fog_pars_fragment,THREE.ShaderChunk.shadowmap_pars_fragment,"void main() {\ngl_FragColor = vec4( diffuse, opacity );",THREE.ShaderChunk.map_fragment,THREE.ShaderChunk.alphatest_fragment,
THREE.ShaderChunk.lightmap_fragment,THREE.ShaderChunk.color_fragment,THREE.ShaderChunk.envmap_fragment,THREE.ShaderChunk.shadowmap_fragment,THREE.ShaderChunk.linear_to_gamma_fragment,THREE.ShaderChunk.fog_fragment,"}"].join("\n")},lambert:{uniforms:THREE.UniformsUtils.merge([THREE.UniformsLib.common,THREE.UniformsLib.fog,THREE.UniformsLib.lights,THREE.UniformsLib.shadowmap,{ambient:{type:"c",value:new THREE.Color(16777215)},emissive:{type:"c",value:new THREE.Color(0)},wrapRGB:{type:"v3",value:new THREE.Vector3(1,
1,1)}}]),vertexShader:["varying vec3 vLightFront;\n#ifdef DOUBLE_SIDED\nvarying vec3 vLightBack;\n#endif",THREE.ShaderChunk.map_pars_vertex,THREE.ShaderChunk.lightmap_pars_vertex,THREE.ShaderChunk.envmap_pars_vertex,THREE.ShaderChunk.lights_lambert_pars_vertex,THREE.ShaderChunk.color_pars_vertex,THREE.ShaderChunk.skinning_pars_vertex,THREE.ShaderChunk.morphtarget_pars_vertex,THREE.ShaderChunk.shadowmap_pars_vertex,"void main() {\nvec4 mvPosition = modelViewMatrix * vec4( position, 1.0 );",THREE.ShaderChunk.map_vertex,
THREE.ShaderChunk.lightmap_vertex,THREE.ShaderChunk.envmap_vertex,THREE.ShaderChunk.color_vertex,THREE.ShaderChunk.morphnormal_vertex,"#ifndef USE_ENVMAP\nvec4 mPosition = objectMatrix * vec4( position, 1.0 );\n#endif",THREE.ShaderChunk.lights_lambert_vertex,THREE.ShaderChunk.skinning_vertex,THREE.ShaderChunk.morphtarget_vertex,THREE.ShaderChunk.default_vertex,THREE.ShaderChunk.shadowmap_vertex,"}"].join("\n"),fragmentShader:["uniform float opacity;\nvarying vec3 vLightFront;\n#ifdef DOUBLE_SIDED\nvarying vec3 vLightBack;\n#endif",
THREE.ShaderChunk.color_pars_fragment,THREE.ShaderChunk.map_pars_fragment,THREE.ShaderChunk.lightmap_pars_fragment,THREE.ShaderChunk.envmap_pars_fragment,THREE.ShaderChunk.fog_pars_fragment,THREE.ShaderChunk.shadowmap_pars_fragment,"void main() {\ngl_FragColor = vec4( vec3 ( 1.0 ), opacity );",THREE.ShaderChunk.map_fragment,THREE.ShaderChunk.alphatest_fragment,"#ifdef DOUBLE_SIDED\nif ( gl_FrontFacing )\ngl_FragColor.xyz *= vLightFront;\nelse\ngl_FragColor.xyz *= vLightBack;\n#else\ngl_FragColor.xyz *= vLightFront;\n#endif",
THREE.ShaderChunk.lightmap_fragment,THREE.ShaderChunk.color_fragment,THREE.ShaderChunk.envmap_fragment,THREE.ShaderChunk.shadowmap_fragment,THREE.ShaderChunk.linear_to_gamma_fragment,THREE.ShaderChunk.fog_fragment,"}"].join("\n")},phong:{uniforms:THREE.UniformsUtils.merge([THREE.UniformsLib.common,THREE.UniformsLib.fog,THREE.UniformsLib.lights,THREE.UniformsLib.shadowmap,{ambient:{type:"c",value:new THREE.Color(16777215)},emissive:{type:"c",value:new THREE.Color(0)},specular:{type:"c",value:new THREE.Color(1118481)},
shininess:{type:"f",value:30},wrapRGB:{type:"v3",value:new THREE.Vector3(1,1,1)}}]),vertexShader:["varying vec3 vViewPosition;\nvarying vec3 vNormal;",THREE.ShaderChunk.map_pars_vertex,THREE.ShaderChunk.lightmap_pars_vertex,THREE.ShaderChunk.envmap_pars_vertex,THREE.ShaderChunk.lights_phong_pars_vertex,THREE.ShaderChunk.color_pars_vertex,THREE.ShaderChunk.skinning_pars_vertex,THREE.ShaderChunk.morphtarget_pars_vertex,THREE.ShaderChunk.shadowmap_pars_vertex,"void main() {\nvec4 mvPosition = modelViewMatrix * vec4( position, 1.0 );",
THREE.ShaderChunk.map_vertex,THREE.ShaderChunk.lightmap_vertex,THREE.ShaderChunk.envmap_vertex,THREE.ShaderChunk.color_vertex,"#ifndef USE_ENVMAP\nvec4 mPosition = objectMatrix * vec4( position, 1.0 );\n#endif\nvViewPosition = -mvPosition.xyz;",THREE.ShaderChunk.morphnormal_vertex,"vNormal = transformedNormal;",THREE.ShaderChunk.lights_phong_vertex,THREE.ShaderChunk.skinning_vertex,THREE.ShaderChunk.morphtarget_vertex,THREE.ShaderChunk.default_vertex,THREE.ShaderChunk.shadowmap_vertex,"}"].join("\n"),
fragmentShader:["uniform vec3 diffuse;\nuniform float opacity;\nuniform vec3 ambient;\nuniform vec3 emissive;\nuniform vec3 specular;\nuniform float shininess;",THREE.ShaderChunk.color_pars_fragment,THREE.ShaderChunk.map_pars_fragment,THREE.ShaderChunk.lightmap_pars_fragment,THREE.ShaderChunk.envmap_pars_fragment,THREE.ShaderChunk.fog_pars_fragment,THREE.ShaderChunk.lights_phong_pars_fragment,THREE.ShaderChunk.shadowmap_pars_fragment,"void main() {\ngl_FragColor = vec4( vec3 ( 1.0 ), opacity );",
THREE.ShaderChunk.map_fragment,THREE.ShaderChunk.alphatest_fragment,THREE.ShaderChunk.lights_phong_fragment,THREE.ShaderChunk.lightmap_fragment,THREE.ShaderChunk.color_fragment,THREE.ShaderChunk.envmap_fragment,THREE.ShaderChunk.shadowmap_fragment,THREE.ShaderChunk.linear_to_gamma_fragment,THREE.ShaderChunk.fog_fragment,"}"].join("\n")},particle_basic:{uniforms:THREE.UniformsUtils.merge([THREE.UniformsLib.particle,THREE.UniformsLib.shadowmap]),vertexShader:["uniform float size;\nuniform float scale;",
THREE.ShaderChunk.color_pars_vertex,THREE.ShaderChunk.shadowmap_pars_vertex,"void main() {",THREE.ShaderChunk.color_vertex,"vec4 mvPosition = modelViewMatrix * vec4( position, 1.0 );\n#ifdef USE_SIZEATTENUATION\ngl_PointSize = size * ( scale / length( mvPosition.xyz ) );\n#else\ngl_PointSize = size;\n#endif\ngl_Position = projectionMatrix * mvPosition;",THREE.ShaderChunk.shadowmap_vertex,"}"].join("\n"),fragmentShader:["uniform vec3 psColor;\nuniform float opacity;",THREE.ShaderChunk.color_pars_fragment,
THREE.ShaderChunk.map_particle_pars_fragment,THREE.ShaderChunk.fog_pars_fragment,THREE.ShaderChunk.shadowmap_pars_fragment,"void main() {\ngl_FragColor = vec4( psColor, opacity );",THREE.ShaderChunk.map_particle_fragment,THREE.ShaderChunk.alphatest_fragment,THREE.ShaderChunk.color_fragment,THREE.ShaderChunk.shadowmap_fragment,THREE.ShaderChunk.fog_fragment,"}"].join("\n")},depthRGBA:{uniforms:{},vertexShader:[THREE.ShaderChunk.morphtarget_pars_vertex,"void main() {\nvec4 mvPosition = modelViewMatrix * vec4( position, 1.0 );",
THREE.ShaderChunk.morphtarget_vertex,THREE.ShaderChunk.default_vertex,"}"].join("\n"),fragmentShader:"vec4 pack_depth( const in float depth ) {\nconst vec4 bit_shift = vec4( 256.0 * 256.0 * 256.0, 256.0 * 256.0, 256.0, 1.0 );\nconst vec4 bit_mask  = vec4( 0.0, 1.0 / 256.0, 1.0 / 256.0, 1.0 / 256.0 );\nvec4 res = fract( depth * bit_shift );\nres -= res.xxyz * bit_mask;\nreturn res;\n}\nvoid main() {\ngl_FragData[ 0 ] = pack_depth( gl_FragCoord.z );\n}"}};
THREE.WebGLRenderer=function(a){function b(a,b){var c=a.vertices.length,d=b.material;if(d.attributes){if(a.__webglCustomAttributesList===void 0)a.__webglCustomAttributesList=[];for(var e in d.attributes){var f=d.attributes[e];if(!f.__webglInitialized||f.createUniqueBuffers){f.__webglInitialized=true;var h=1;f.type==="v2"?h=2:f.type==="v3"?h=3:f.type==="v4"?h=4:f.type==="c"&&(h=3);f.size=h;f.array=new Float32Array(c*h);f.buffer=g.createBuffer();f.buffer.belongsToAttribute=e;f.needsUpdate=true}a.__webglCustomAttributesList.push(f)}}}
function c(a,b){if(a.material&&!(a.material instanceof THREE.MeshFaceMaterial))return a.material;if(b.materialIndex>=0)return a.geometry.materials[b.materialIndex]}function d(a){return a instanceof THREE.MeshBasicMaterial&&!a.envMap||a instanceof THREE.MeshDepthMaterial?false:a&&a.shading!==void 0&&a.shading===THREE.SmoothShading?THREE.SmoothShading:THREE.FlatShading}function e(a){return a.map||a.lightMap||a instanceof THREE.ShaderMaterial?true:false}function f(a,b,c){var d,e,f,h,i=a.vertices;h=i.length;
var k=a.colors,j=k.length,l=a.__vertexArray,n=a.__colorArray,o=a.__sortArray,m=a.verticesNeedUpdate,p=a.colorsNeedUpdate,s=a.__webglCustomAttributesList;if(c.sortParticles){Ub.copy(qb);Ub.multiplySelf(c.matrixWorld);for(d=0;d<h;d++){e=i[d];Ra.copy(e);Ub.multiplyVector3(Ra);o[d]=[Ra.z,d]}o.sort(function(a,b){return b[0]-a[0]});for(d=0;d<h;d++){e=i[o[d][1]];f=d*3;l[f]=e.x;l[f+1]=e.y;l[f+2]=e.z}for(d=0;d<j;d++){f=d*3;e=k[o[d][1]];n[f]=e.r;n[f+1]=e.g;n[f+2]=e.b}if(s){k=0;for(j=s.length;k<j;k++){i=s[k];
if(i.boundTo===void 0||i.boundTo==="vertices"){f=0;e=i.value.length;if(i.size===1)for(d=0;d<e;d++){h=o[d][1];i.array[d]=i.value[h]}else if(i.size===2)for(d=0;d<e;d++){h=o[d][1];h=i.value[h];i.array[f]=h.x;i.array[f+1]=h.y;f=f+2}else if(i.size===3)if(i.type==="c")for(d=0;d<e;d++){h=o[d][1];h=i.value[h];i.array[f]=h.r;i.array[f+1]=h.g;i.array[f+2]=h.b;f=f+3}else for(d=0;d<e;d++){h=o[d][1];h=i.value[h];i.array[f]=h.x;i.array[f+1]=h.y;i.array[f+2]=h.z;f=f+3}else if(i.size===4)for(d=0;d<e;d++){h=o[d][1];
h=i.value[h];i.array[f]=h.x;i.array[f+1]=h.y;i.array[f+2]=h.z;i.array[f+3]=h.w;f=f+4}}}}}else{if(m)for(d=0;d<h;d++){e=i[d];f=d*3;l[f]=e.x;l[f+1]=e.y;l[f+2]=e.z}if(p)for(d=0;d<j;d++){e=k[d];f=d*3;n[f]=e.r;n[f+1]=e.g;n[f+2]=e.b}if(s){k=0;for(j=s.length;k<j;k++){i=s[k];if(i.needsUpdate&&(i.boundTo===void 0||i.boundTo==="vertices")){e=i.value.length;f=0;if(i.size===1)for(d=0;d<e;d++)i.array[d]=i.value[d];else if(i.size===2)for(d=0;d<e;d++){h=i.value[d];i.array[f]=h.x;i.array[f+1]=h.y;f=f+2}else if(i.size===
3)if(i.type==="c")for(d=0;d<e;d++){h=i.value[d];i.array[f]=h.r;i.array[f+1]=h.g;i.array[f+2]=h.b;f=f+3}else for(d=0;d<e;d++){h=i.value[d];i.array[f]=h.x;i.array[f+1]=h.y;i.array[f+2]=h.z;f=f+3}else if(i.size===4)for(d=0;d<e;d++){h=i.value[d];i.array[f]=h.x;i.array[f+1]=h.y;i.array[f+2]=h.z;i.array[f+3]=h.w;f=f+4}}}}}if(m||c.sortParticles){g.bindBuffer(g.ARRAY_BUFFER,a.__webglVertexBuffer);g.bufferData(g.ARRAY_BUFFER,l,b)}if(p||c.sortParticles){g.bindBuffer(g.ARRAY_BUFFER,a.__webglColorBuffer);g.bufferData(g.ARRAY_BUFFER,
n,b)}if(s){k=0;for(j=s.length;k<j;k++){i=s[k];if(i.needsUpdate||c.sortParticles){g.bindBuffer(g.ARRAY_BUFFER,i.buffer);g.bufferData(g.ARRAY_BUFFER,i.array,b)}}}}function h(a,b){return b.z-a.z}function i(a,b,c){if(a.length)for(var d=0,e=a.length;d<e;d++){J=za=null;$=R=pa=Q=Oa=La=O=-1;rb=true;a[d].render(b,c,jc,kc);J=za=null;$=R=pa=Q=Oa=La=O=-1;rb=true}}function l(a,b,c,d,e,g,f,h){var i,k,j,l;if(b){k=a.length-1;l=b=-1}else{k=0;b=a.length;l=1}for(var n=k;n!==b;n=n+l){i=a[n];if(i.render){k=i.object;j=
i.buffer;if(h)i=h;else{i=i[c];if(!i)continue;f&&D.setBlending(i.blending,i.blendEquation,i.blendSrc,i.blendDst);D.setDepthTest(i.depthTest);D.setDepthWrite(i.depthWrite);p(i.polygonOffset,i.polygonOffsetFactor,i.polygonOffsetUnits)}D.setObjectFaces(k);j instanceof THREE.BufferGeometry?D.renderBufferDirect(d,e,g,i,j,k):D.renderBuffer(d,e,g,i,j,k)}}}function k(a,b,c,d,e,g,f){for(var h,i,k=0,j=a.length;k<j;k++){h=a[k];i=h.object;if(i.visible){if(f)h=f;else{h=h[b];if(!h)continue;g&&D.setBlending(h.blending,
h.blendEquation,h.blendSrc,h.blendDst);D.setDepthTest(h.depthTest);D.setDepthWrite(h.depthWrite);p(h.polygonOffset,h.polygonOffsetFactor,h.polygonOffsetUnits)}D.renderImmediateObject(c,d,e,h,i)}}}function j(a,b,c){a.push({buffer:b,object:c,opaque:null,transparent:null})}function m(a){for(var b in a.attributes)if(a.attributes[b].needsUpdate)return true;return false}function n(a){for(var b in a.attributes)a.attributes[b].needsUpdate=false}function o(a,b,c,d,e){if(!d.program||d.needsUpdate){D.initMaterial(d,
b,c,e);d.needsUpdate=false}if(d.morphTargets&&!e.__webglMorphTargetInfluences){e.__webglMorphTargetInfluences=new Float32Array(D.maxMorphTargets);for(var f=0,h=D.maxMorphTargets;f<h;f++)e.__webglMorphTargetInfluences[f]=0}var i=false,f=d.program,h=f.uniforms,k=d.uniforms;if(f!==za){g.useProgram(f);za=f;i=true}if(d.id!==$){$=d.id;i=true}if(i||a!==J){g.uniformMatrix4fv(h.projectionMatrix,false,a._projectionMatrixArray);a!==J&&(J=a)}if(i){if(c&&d.fog){k.fogColor.value=c.color;if(c instanceof THREE.Fog){k.fogNear.value=
c.near;k.fogFar.value=c.far}else if(c instanceof THREE.FogExp2)k.fogDensity.value=c.density}if(d instanceof THREE.MeshPhongMaterial||d instanceof THREE.MeshLambertMaterial||d.lights){if(rb){for(var j,l=0,n=0,o=0,m,p,s,q=lc,y=q.directional.colors,A=q.directional.positions,B=q.point.colors,K=q.point.positions,N=q.point.distances,Y=q.spot.colors,O=q.spot.positions,ba=q.spot.distances,ja=q.spot.directions,ca=q.spot.angles,Q=q.spot.exponents,Z=0,I=0,R=0,la=s=0,c=la=0,i=b.length;c<i;c++){j=b[c];if(!j.onlyShadow){m=
j.color;p=j.intensity;s=j.distance;if(j instanceof THREE.AmbientLight)if(D.gammaInput){l=l+m.r*m.r;n=n+m.g*m.g;o=o+m.b*m.b}else{l=l+m.r;n=n+m.g;o=o+m.b}else if(j instanceof THREE.DirectionalLight){s=Z*3;if(D.gammaInput){y[s]=m.r*m.r*p*p;y[s+1]=m.g*m.g*p*p;y[s+2]=m.b*m.b*p*p}else{y[s]=m.r*p;y[s+1]=m.g*p;y[s+2]=m.b*p}Ca.copy(j.matrixWorld.getPosition());Ca.subSelf(j.target.matrixWorld.getPosition());Ca.normalize();A[s]=Ca.x;A[s+1]=Ca.y;A[s+2]=Ca.z;Z=Z+1}else if(j instanceof THREE.PointLight){la=I*3;
if(D.gammaInput){B[la]=m.r*m.r*p*p;B[la+1]=m.g*m.g*p*p;B[la+2]=m.b*m.b*p*p}else{B[la]=m.r*p;B[la+1]=m.g*p;B[la+2]=m.b*p}m=j.matrixWorld.getPosition();K[la]=m.x;K[la+1]=m.y;K[la+2]=m.z;N[I]=s;I=I+1}else if(j instanceof THREE.SpotLight){la=R*3;if(D.gammaInput){Y[la]=m.r*m.r*p*p;Y[la+1]=m.g*m.g*p*p;Y[la+2]=m.b*m.b*p*p}else{Y[la]=m.r*p;Y[la+1]=m.g*p;Y[la+2]=m.b*p}m=j.matrixWorld.getPosition();O[la]=m.x;O[la+1]=m.y;O[la+2]=m.z;ba[R]=s;Ca.copy(m);Ca.subSelf(j.target.matrixWorld.getPosition());Ca.normalize();
ja[la]=Ca.x;ja[la+1]=Ca.y;ja[la+2]=Ca.z;ca[R]=Math.cos(j.angle);Q[R]=j.exponent;R=R+1}}}c=Z*3;for(i=y.length;c<i;c++)y[c]=0;c=I*3;for(i=B.length;c<i;c++)B[c]=0;c=R*3;for(i=Y.length;c<i;c++)Y[c]=0;q.directional.length=Z;q.point.length=I;q.spot.length=R;q.ambient[0]=l;q.ambient[1]=n;q.ambient[2]=o;rb=false}c=lc;k.ambientLightColor.value=c.ambient;k.directionalLightColor.value=c.directional.colors;k.directionalLightDirection.value=c.directional.positions;k.pointLightColor.value=c.point.colors;k.pointLightPosition.value=
c.point.positions;k.pointLightDistance.value=c.point.distances;k.spotLightColor.value=c.spot.colors;k.spotLightPosition.value=c.spot.positions;k.spotLightDistance.value=c.spot.distances;k.spotLightDirection.value=c.spot.directions;k.spotLightAngle.value=c.spot.angles;k.spotLightExponent.value=c.spot.exponents}if(d instanceof THREE.MeshBasicMaterial||d instanceof THREE.MeshLambertMaterial||d instanceof THREE.MeshPhongMaterial){k.opacity.value=d.opacity;D.gammaInput?k.diffuse.value.copyGammaToLinear(d.color):
k.diffuse.value=d.color;(k.map.texture=d.map)&&k.offsetRepeat.value.set(d.map.offset.x,d.map.offset.y,d.map.repeat.x,d.map.repeat.y);k.lightMap.texture=d.lightMap;k.envMap.texture=d.envMap;k.flipEnvMap.value=d.envMap instanceof THREE.WebGLRenderTargetCube?1:-1;k.reflectivity.value=d.reflectivity;k.refractionRatio.value=d.refractionRatio;k.combine.value=d.combine;k.useRefract.value=d.envMap&&d.envMap.mapping instanceof THREE.CubeRefractionMapping}if(d instanceof THREE.LineBasicMaterial){k.diffuse.value=
d.color;k.opacity.value=d.opacity}else if(d instanceof THREE.ParticleBasicMaterial){k.psColor.value=d.color;k.opacity.value=d.opacity;k.size.value=d.size;k.scale.value=H.height/2;k.map.texture=d.map}else if(d instanceof THREE.MeshPhongMaterial){k.shininess.value=d.shininess;if(D.gammaInput){k.ambient.value.copyGammaToLinear(d.ambient);k.emissive.value.copyGammaToLinear(d.emissive);k.specular.value.copyGammaToLinear(d.specular)}else{k.ambient.value=d.ambient;k.emissive.value=d.emissive;k.specular.value=
d.specular}d.wrapAround&&k.wrapRGB.value.copy(d.wrapRGB)}else if(d instanceof THREE.MeshLambertMaterial){if(D.gammaInput){k.ambient.value.copyGammaToLinear(d.ambient);k.emissive.value.copyGammaToLinear(d.emissive)}else{k.ambient.value=d.ambient;k.emissive.value=d.emissive}d.wrapAround&&k.wrapRGB.value.copy(d.wrapRGB)}else if(d instanceof THREE.MeshDepthMaterial){k.mNear.value=a.near;k.mFar.value=a.far;k.opacity.value=d.opacity}else if(d instanceof THREE.MeshNormalMaterial)k.opacity.value=d.opacity;
if(e.receiveShadow&&!d._shadowPass&&k.shadowMatrix){i=c=0;for(j=b.length;i<j;i++){l=b[i];if(l.castShadow&&(l instanceof THREE.SpotLight||l instanceof THREE.DirectionalLight&&!l.shadowCascade)){k.shadowMap.texture[c]=l.shadowMap;k.shadowMapSize.value[c]=l.shadowMapSize;k.shadowMatrix.value[c]=l.shadowMatrix;k.shadowDarkness.value[c]=l.shadowDarkness;k.shadowBias.value[c]=l.shadowBias;c++}}}b=d.uniformsList;k=0;for(c=b.length;k<c;k++)if(l=f.uniforms[b[k][1]]){i=b[k][0];n=i.type;j=i.value;switch(n){case "i":g.uniform1i(l,
j);break;case "f":g.uniform1f(l,j);break;case "v2":g.uniform2f(l,j.x,j.y);break;case "v3":g.uniform3f(l,j.x,j.y,j.z);break;case "v4":g.uniform4f(l,j.x,j.y,j.z,j.w);break;case "c":g.uniform3f(l,j.r,j.g,j.b);break;case "fv1":g.uniform1fv(l,j);break;case "fv":g.uniform3fv(l,j);break;case "v2v":if(!i._array)i._array=new Float32Array(2*j.length);n=0;for(o=j.length;n<o;n++){q=n*2;i._array[q]=j[n].x;i._array[q+1]=j[n].y}g.uniform2fv(l,i._array);break;case "v3v":if(!i._array)i._array=new Float32Array(3*j.length);
n=0;for(o=j.length;n<o;n++){q=n*3;i._array[q]=j[n].x;i._array[q+1]=j[n].y;i._array[q+2]=j[n].z}g.uniform3fv(l,i._array);break;case "v4v":if(!i._array)i._array=new Float32Array(4*j.length);n=0;for(o=j.length;n<o;n++){q=n*4;i._array[q]=j[n].x;i._array[q+1]=j[n].y;i._array[q+2]=j[n].z;i._array[q+3]=j[n].w}g.uniform4fv(l,i._array);break;case "m4":if(!i._array)i._array=new Float32Array(16);j.flattenToArray(i._array);g.uniformMatrix4fv(l,false,i._array);break;case "m4v":if(!i._array)i._array=new Float32Array(16*
j.length);n=0;for(o=j.length;n<o;n++)j[n].flattenToArrayOffset(i._array,n*16);g.uniformMatrix4fv(l,false,i._array);break;case "t":g.uniform1i(l,j);l=i.texture;if(!l)continue;if(l.image instanceof Array&&l.image.length===6){i=l;if(i.image.length===6)if(i.needsUpdate){if(!i.image.__webglTextureCube)i.image.__webglTextureCube=g.createTexture();g.activeTexture(g.TEXTURE0+j);g.bindTexture(g.TEXTURE_CUBE_MAP,i.image.__webglTextureCube);j=[];for(l=0;l<6;l++){n=j;o=l;if(D.autoScaleCubemaps){q=i.image[l];
A=yc;if(!(q.width<=A&&q.height<=A)){B=Math.max(q.width,q.height);y=Math.floor(q.width*A/B);A=Math.floor(q.height*A/B);B=document.createElement("canvas");B.width=y;B.height=A;B.getContext("2d").drawImage(q,0,0,q.width,q.height,0,0,y,A);q=B}}else q=i.image[l];n[o]=q}l=j[0];n=(l.width&l.width-1)===0&&(l.height&l.height-1)===0;o=u(i.format);q=u(i.type);w(g.TEXTURE_CUBE_MAP,i,n);for(l=0;l<6;l++)g.texImage2D(g.TEXTURE_CUBE_MAP_POSITIVE_X+l,0,o,o,q,j[l]);i.generateMipmaps&&n&&g.generateMipmap(g.TEXTURE_CUBE_MAP);
i.needsUpdate=false;if(i.onUpdate)i.onUpdate()}else{g.activeTexture(g.TEXTURE0+j);g.bindTexture(g.TEXTURE_CUBE_MAP,i.image.__webglTextureCube)}}else if(l instanceof THREE.WebGLRenderTargetCube){i=l;g.activeTexture(g.TEXTURE0+j);g.bindTexture(g.TEXTURE_CUBE_MAP,i.__webglTexture)}else D.setTexture(l,j);break;case "tv":if(!i._array){i._array=[];n=0;for(o=i.texture.length;n<o;n++)i._array[n]=j+n}g.uniform1iv(l,i._array);n=0;for(o=i.texture.length;n<o;n++)(l=i.texture[n])&&D.setTexture(l,i._array[n])}}if((d instanceof
THREE.ShaderMaterial||d instanceof THREE.MeshPhongMaterial||d.envMap)&&h.cameraPosition!==null){b=a.matrixWorld.getPosition();g.uniform3f(h.cameraPosition,b.x,b.y,b.z)}(d instanceof THREE.MeshPhongMaterial||d instanceof THREE.MeshLambertMaterial||d instanceof THREE.ShaderMaterial||d.skinning)&&h.viewMatrix!==null&&g.uniformMatrix4fv(h.viewMatrix,false,a._viewMatrixArray);d.skinning&&g.uniformMatrix4fv(h.boneGlobalMatrices,false,e.boneMatrices)}g.uniformMatrix4fv(h.modelViewMatrix,false,e._modelViewMatrix.elements);
h.normalMatrix&&g.uniformMatrix3fv(h.normalMatrix,false,e._normalMatrix.elements);h.objectMatrix!==null&&g.uniformMatrix4fv(h.objectMatrix,false,e.matrixWorld.elements);return f}function s(a,b){a._modelViewMatrix.multiply(b.matrixWorldInverse,a.matrixWorld);a._normalMatrix.getInverse(a._modelViewMatrix);a._normalMatrix.transpose()}function p(a,b,c){if(Ta!==a){a?g.enable(g.POLYGON_OFFSET_FILL):g.disable(g.POLYGON_OFFSET_FILL);Ta=a}if(a&&(Vb!==b||Wb!==c)){g.polygonOffset(b,c);Vb=b;Wb=c}}function q(a,
b){var c;a==="fragment"?c=g.createShader(g.FRAGMENT_SHADER):a==="vertex"&&(c=g.createShader(g.VERTEX_SHADER));g.shaderSource(c,b);g.compileShader(c);if(!g.getShaderParameter(c,g.COMPILE_STATUS)){console.error(g.getShaderInfoLog(c));console.error(b);return null}return c}function w(a,b,c){if(c){g.texParameteri(a,g.TEXTURE_WRAP_S,u(b.wrapS));g.texParameteri(a,g.TEXTURE_WRAP_T,u(b.wrapT));g.texParameteri(a,g.TEXTURE_MAG_FILTER,u(b.magFilter));g.texParameteri(a,g.TEXTURE_MIN_FILTER,u(b.minFilter))}else{g.texParameteri(a,
g.TEXTURE_WRAP_S,g.CLAMP_TO_EDGE);g.texParameteri(a,g.TEXTURE_WRAP_T,g.CLAMP_TO_EDGE);g.texParameteri(a,g.TEXTURE_MAG_FILTER,y(b.magFilter));g.texParameteri(a,g.TEXTURE_MIN_FILTER,y(b.minFilter))}}function A(a,b){g.bindRenderbuffer(g.RENDERBUFFER,a);if(b.depthBuffer&&!b.stencilBuffer){g.renderbufferStorage(g.RENDERBUFFER,g.DEPTH_COMPONENT16,b.width,b.height);g.framebufferRenderbuffer(g.FRAMEBUFFER,g.DEPTH_ATTACHMENT,g.RENDERBUFFER,a)}else if(b.depthBuffer&&b.stencilBuffer){g.renderbufferStorage(g.RENDERBUFFER,
g.DEPTH_STENCIL,b.width,b.height);g.framebufferRenderbuffer(g.FRAMEBUFFER,g.DEPTH_STENCIL_ATTACHMENT,g.RENDERBUFFER,a)}else g.renderbufferStorage(g.RENDERBUFFER,g.RGBA4,b.width,b.height)}function y(a){switch(a){case THREE.NearestFilter:case THREE.NearestMipMapNearestFilter:case THREE.NearestMipMapLinearFilter:return g.NEAREST;default:return g.LINEAR}}function u(a){switch(a){case THREE.RepeatWrapping:return g.REPEAT;case THREE.ClampToEdgeWrapping:return g.CLAMP_TO_EDGE;case THREE.MirroredRepeatWrapping:return g.MIRRORED_REPEAT;
case THREE.NearestFilter:return g.NEAREST;case THREE.NearestMipMapNearestFilter:return g.NEAREST_MIPMAP_NEAREST;case THREE.NearestMipMapLinearFilter:return g.NEAREST_MIPMAP_LINEAR;case THREE.LinearFilter:return g.LINEAR;case THREE.LinearMipMapNearestFilter:return g.LINEAR_MIPMAP_NEAREST;case THREE.LinearMipMapLinearFilter:return g.LINEAR_MIPMAP_LINEAR;case THREE.ByteType:return g.BYTE;case THREE.UnsignedByteType:return g.UNSIGNED_BYTE;case THREE.ShortType:return g.SHORT;case THREE.UnsignedShortType:return g.UNSIGNED_SHORT;
case THREE.IntType:return g.INT;case THREE.UnsignedIntType:return g.UNSIGNED_INT;case THREE.FloatType:return g.FLOAT;case THREE.AlphaFormat:return g.ALPHA;case THREE.RGBFormat:return g.RGB;case THREE.RGBAFormat:return g.RGBA;case THREE.LuminanceFormat:return g.LUMINANCE;case THREE.LuminanceAlphaFormat:return g.LUMINANCE_ALPHA;case THREE.AddEquation:return g.FUNC_ADD;case THREE.SubtractEquation:return g.FUNC_SUBTRACT;case THREE.ReverseSubtractEquation:return g.FUNC_REVERSE_SUBTRACT;case THREE.ZeroFactor:return g.ZERO;
case THREE.OneFactor:return g.ONE;case THREE.SrcColorFactor:return g.SRC_COLOR;case THREE.OneMinusSrcColorFactor:return g.ONE_MINUS_SRC_COLOR;case THREE.SrcAlphaFactor:return g.SRC_ALPHA;case THREE.OneMinusSrcAlphaFactor:return g.ONE_MINUS_SRC_ALPHA;case THREE.DstAlphaFactor:return g.DST_ALPHA;case THREE.OneMinusDstAlphaFactor:return g.ONE_MINUS_DST_ALPHA;case THREE.DstColorFactor:return g.DST_COLOR;case THREE.OneMinusDstColorFactor:return g.ONE_MINUS_DST_COLOR;case THREE.SrcAlphaSaturateFactor:return g.SRC_ALPHA_SATURATE}return 0}
console.log("THREE.WebGLRenderer",THREE.REVISION);var a=a||{},H=a.canvas!==void 0?a.canvas:document.createElement("canvas"),B=a.precision!==void 0?a.precision:"highp",K=a.alpha!==void 0?a.alpha:true,N=a.premultipliedAlpha!==void 0?a.premultipliedAlpha:true,Y=a.antialias!==void 0?a.antialias:false,ca=a.stencil!==void 0?a.stencil:true,I=a.preserveDrawingBuffer!==void 0?a.preserveDrawingBuffer:false,ba=a.clearColor!==void 0?new THREE.Color(a.clearColor):new THREE.Color(0),ja=a.clearAlpha!==void 0?a.clearAlpha:
0,ya=a.maxLights!==void 0?a.maxLights:4;this.domElement=H;this.context=null;this.autoUpdateScene=this.autoUpdateObjects=this.sortObjects=this.autoClearStencil=this.autoClearDepth=this.autoClearColor=this.autoClear=true;this.shadowMapEnabled=this.physicallyBasedShading=this.gammaOutput=this.gammaInput=false;this.shadowMapCullFrontFaces=this.shadowMapSoft=this.shadowMapAutoUpdate=true;this.shadowMapCascade=this.shadowMapDebug=false;this.maxMorphTargets=8;this.maxMorphNormals=4;this.autoScaleCubemaps=
true;this.renderPluginsPre=[];this.renderPluginsPost=[];this.info={memory:{programs:0,geometries:0,textures:0},render:{calls:0,vertices:0,faces:0,points:0}};var D=this,g,Na=[],za=null,Da=null,$=-1,R=null,J=null,Z=0,Q=-1,pa=-1,O=-1,sa=-1,Ga=-1,Ha=-1,La=-1,Oa=-1,Ta=null,Vb=null,Wb=null,Db=null,Eb=0,Fb=0,Xb=0,Gb=0,jc=0,kc=0,Yb=new THREE.Frustum,qb=new THREE.Matrix4,Ub=new THREE.Matrix4,Ra=new THREE.Vector4,Ca=new THREE.Vector3,rb=true,lc={ambient:[0,0,0],directional:{length:0,colors:[],positions:[]},
point:{length:0,colors:[],positions:[],distances:[]},spot:{length:0,colors:[],positions:[],distances:[],directions:[],angles:[],exponents:[]}};g=function(){var a;try{if(!(a=H.getContext("experimental-webgl",{alpha:K,premultipliedAlpha:N,antialias:Y,stencil:ca,preserveDrawingBuffer:I})))throw"Error creating WebGL context.";}catch(b){console.error(b)}a.getExtension("OES_texture_float")||console.log("THREE.WebGLRenderer: Float textures not supported.");return a}();g.clearColor(0,0,0,1);g.clearDepth(1);
g.clearStencil(0);g.enable(g.DEPTH_TEST);g.depthFunc(g.LEQUAL);g.frontFace(g.CCW);g.cullFace(g.BACK);g.enable(g.CULL_FACE);g.enable(g.BLEND);g.blendEquation(g.FUNC_ADD);g.blendFunc(g.SRC_ALPHA,g.ONE_MINUS_SRC_ALPHA);g.clearColor(ba.r,ba.g,ba.b,ja);this.context=g;var Zb=g.getParameter(g.MAX_VERTEX_TEXTURE_IMAGE_UNITS);g.getParameter(g.MAX_TEXTURE_SIZE);var yc=g.getParameter(g.MAX_CUBE_MAP_TEXTURE_SIZE);this.getContext=function(){return g};this.supportsVertexTextures=function(){return Zb>0};this.setSize=
function(a,b){H.width=a;H.height=b;this.setViewport(0,0,H.width,H.height)};this.setViewport=function(a,b,c,d){Eb=a;Fb=b;Xb=c;Gb=d;g.viewport(Eb,Fb,Xb,Gb)};this.setScissor=function(a,b,c,d){g.scissor(a,b,c,d)};this.enableScissorTest=function(a){a?g.enable(g.SCISSOR_TEST):g.disable(g.SCISSOR_TEST)};this.setClearColorHex=function(a,b){ba.setHex(a);ja=b;g.clearColor(ba.r,ba.g,ba.b,ja)};this.setClearColor=function(a,b){ba.copy(a);ja=b;g.clearColor(ba.r,ba.g,ba.b,ja)};this.getClearColor=function(){return ba};
this.getClearAlpha=function(){return ja};this.clear=function(a,b,c){var d=0;if(a===void 0||a)d=d|g.COLOR_BUFFER_BIT;if(b===void 0||b)d=d|g.DEPTH_BUFFER_BIT;if(c===void 0||c)d=d|g.STENCIL_BUFFER_BIT;g.clear(d)};this.clearTarget=function(a,b,c,d){this.setRenderTarget(a);this.clear(b,c,d)};this.addPostPlugin=function(a){a.init(this);this.renderPluginsPost.push(a)};this.addPrePlugin=function(a){a.init(this);this.renderPluginsPre.push(a)};this.deallocateObject=function(a){if(a.__webglInit){a.__webglInit=
false;delete a._modelViewMatrix;delete a._normalMatrix;delete a._normalMatrixArray;delete a._modelViewMatrixArray;delete a._objectMatrixArray;if(a instanceof THREE.Mesh)for(var b in a.geometry.geometryGroups){var c=a.geometry.geometryGroups[b];g.deleteBuffer(c.__webglVertexBuffer);g.deleteBuffer(c.__webglNormalBuffer);g.deleteBuffer(c.__webglTangentBuffer);g.deleteBuffer(c.__webglColorBuffer);g.deleteBuffer(c.__webglUVBuffer);g.deleteBuffer(c.__webglUV2Buffer);g.deleteBuffer(c.__webglSkinVertexABuffer);
g.deleteBuffer(c.__webglSkinVertexBBuffer);g.deleteBuffer(c.__webglSkinIndicesBuffer);g.deleteBuffer(c.__webglSkinWeightsBuffer);g.deleteBuffer(c.__webglFaceBuffer);g.deleteBuffer(c.__webglLineBuffer);var d=void 0,e=void 0;if(c.numMorphTargets){d=0;for(e=c.numMorphTargets;d<e;d++)g.deleteBuffer(c.__webglMorphTargetsBuffers[d])}if(c.numMorphNormals){d=0;for(e=c.numMorphNormals;d<e;d++)g.deleteBuffer(c.__webglMorphNormalsBuffers[d])}if(c.__webglCustomAttributesList){d=void 0;for(d in c.__webglCustomAttributesList)g.deleteBuffer(c.__webglCustomAttributesList[d].buffer)}D.info.memory.geometries--}else if(a instanceof
THREE.Line){a=a.geometry;g.deleteBuffer(a.__webglVertexBuffer);g.deleteBuffer(a.__webglColorBuffer);D.info.memory.geometries--}}};this.deallocateTexture=function(a){if(a.__webglInit){a.__webglInit=false;g.deleteTexture(a.__webglTexture);D.info.memory.textures--}};this.deallocateRenderTarget=function(a){if(a&&a.__webglTexture){g.deleteTexture(a.__webglTexture);if(a instanceof THREE.WebGLRenderTargetCube)for(var b=0;b<6;b++){g.deleteFramebuffer(a.__webglFramebuffer[b]);g.deleteRenderbuffer(a.__webglRenderbuffer[b])}else{g.deleteFramebuffer(a.__webglFramebuffer);
g.deleteRenderbuffer(a.__webglRenderbuffer)}}};this.updateShadowMap=function(a,b){za=null;$=R=Oa=La=O=-1;rb=true;pa=Q=-1;this.shadowMapPlugin.update(a,b)};this.renderBufferImmediate=function(a,b,c){if(!a.__webglVertexBuffer)a.__webglVertexBuffer=g.createBuffer();if(!a.__webglNormalBuffer)a.__webglNormalBuffer=g.createBuffer();if(a.hasPos){g.bindBuffer(g.ARRAY_BUFFER,a.__webglVertexBuffer);g.bufferData(g.ARRAY_BUFFER,a.positionArray,g.DYNAMIC_DRAW);g.enableVertexAttribArray(b.attributes.position);
g.vertexAttribPointer(b.attributes.position,3,g.FLOAT,false,0,0)}if(a.hasNormal){g.bindBuffer(g.ARRAY_BUFFER,a.__webglNormalBuffer);if(c===THREE.FlatShading){var d,e,f,h,i,k,j,l,n,m,o=a.count*3;for(m=0;m<o;m=m+9){c=a.normalArray;d=c[m];e=c[m+1];f=c[m+2];h=c[m+3];k=c[m+4];l=c[m+5];i=c[m+6];j=c[m+7];n=c[m+8];d=(d+h+i)/3;e=(e+k+j)/3;f=(f+l+n)/3;c[m]=d;c[m+1]=e;c[m+2]=f;c[m+3]=d;c[m+4]=e;c[m+5]=f;c[m+6]=d;c[m+7]=e;c[m+8]=f}}g.bufferData(g.ARRAY_BUFFER,a.normalArray,g.DYNAMIC_DRAW);g.enableVertexAttribArray(b.attributes.normal);
g.vertexAttribPointer(b.attributes.normal,3,g.FLOAT,false,0,0)}g.drawArrays(g.TRIANGLES,0,a.count);a.count=0};this.renderBufferDirect=function(a,b,c,d,e,f){if(d.visible!==false){c=o(a,b,c,d,f);a=c.attributes;b=false;d=e.id*16777215+c.id*2+(d.wireframe?1:0);if(d!==R){R=d;b=true}if(f instanceof THREE.Mesh){f=e.offsets;d=0;for(c=f.length;d<c;++d){if(b){g.bindBuffer(g.ARRAY_BUFFER,e.vertexPositionBuffer);g.vertexAttribPointer(a.position,e.vertexPositionBuffer.itemSize,g.FLOAT,false,0,f[d].index*12);if(a.normal>=
0&&e.vertexNormalBuffer){g.bindBuffer(g.ARRAY_BUFFER,e.vertexNormalBuffer);g.vertexAttribPointer(a.normal,e.vertexNormalBuffer.itemSize,g.FLOAT,false,0,f[d].index*12)}if(a.uv>=0&&e.vertexUvBuffer)if(e.vertexUvBuffer){g.bindBuffer(g.ARRAY_BUFFER,e.vertexUvBuffer);g.vertexAttribPointer(a.uv,e.vertexUvBuffer.itemSize,g.FLOAT,false,0,f[d].index*8);g.enableVertexAttribArray(a.uv)}else g.disableVertexAttribArray(a.uv);if(a.color>=0&&e.vertexColorBuffer){g.bindBuffer(g.ARRAY_BUFFER,e.vertexColorBuffer);
g.vertexAttribPointer(a.color,e.vertexColorBuffer.itemSize,g.FLOAT,false,0,f[d].index*16)}g.bindBuffer(g.ELEMENT_ARRAY_BUFFER,e.vertexIndexBuffer)}g.drawElements(g.TRIANGLES,f[d].count,g.UNSIGNED_SHORT,f[d].start*2);D.info.render.calls++;D.info.render.vertices=D.info.render.vertices+f[d].count;D.info.render.faces=D.info.render.faces+f[d].count/3}}}};this.renderBuffer=function(a,b,c,d,e,f){if(d.visible!==false){var h,i,c=o(a,b,c,d,f),b=c.attributes,a=false,c=e.id*16777215+c.id*2+(d.wireframe?1:0);
if(c!==R){R=c;a=true}if(!d.morphTargets&&b.position>=0){if(a){g.bindBuffer(g.ARRAY_BUFFER,e.__webglVertexBuffer);g.vertexAttribPointer(b.position,3,g.FLOAT,false,0,0)}}else if(f.morphTargetBase){c=d.program.attributes;if(f.morphTargetBase!==-1){g.bindBuffer(g.ARRAY_BUFFER,e.__webglMorphTargetsBuffers[f.morphTargetBase]);g.vertexAttribPointer(c.position,3,g.FLOAT,false,0,0)}else if(c.position>=0){g.bindBuffer(g.ARRAY_BUFFER,e.__webglVertexBuffer);g.vertexAttribPointer(c.position,3,g.FLOAT,false,0,
0)}if(f.morphTargetForcedOrder.length){h=0;var k=f.morphTargetForcedOrder;for(i=f.morphTargetInfluences;h<d.numSupportedMorphTargets&&h<k.length;){g.bindBuffer(g.ARRAY_BUFFER,e.__webglMorphTargetsBuffers[k[h]]);g.vertexAttribPointer(c["morphTarget"+h],3,g.FLOAT,false,0,0);if(d.morphNormals){g.bindBuffer(g.ARRAY_BUFFER,e.__webglMorphNormalsBuffers[k[h]]);g.vertexAttribPointer(c["morphNormal"+h],3,g.FLOAT,false,0,0)}f.__webglMorphTargetInfluences[h]=i[k[h]];h++}}else{var k=[],j=-1,l=0;i=f.morphTargetInfluences;
var n,m=i.length;h=0;for(f.morphTargetBase!==-1&&(k[f.morphTargetBase]=true);h<d.numSupportedMorphTargets;){for(n=0;n<m;n++)if(!k[n]&&i[n]>j){l=n;j=i[l]}g.bindBuffer(g.ARRAY_BUFFER,e.__webglMorphTargetsBuffers[l]);g.vertexAttribPointer(c["morphTarget"+h],3,g.FLOAT,false,0,0);if(d.morphNormals){g.bindBuffer(g.ARRAY_BUFFER,e.__webglMorphNormalsBuffers[l]);g.vertexAttribPointer(c["morphNormal"+h],3,g.FLOAT,false,0,0)}f.__webglMorphTargetInfluences[h]=j;k[l]=1;j=-1;h++}}d.program.uniforms.morphTargetInfluences!==
null&&g.uniform1fv(d.program.uniforms.morphTargetInfluences,f.__webglMorphTargetInfluences)}if(a){if(e.__webglCustomAttributesList){h=0;for(i=e.__webglCustomAttributesList.length;h<i;h++){c=e.__webglCustomAttributesList[h];if(b[c.buffer.belongsToAttribute]>=0){g.bindBuffer(g.ARRAY_BUFFER,c.buffer);g.vertexAttribPointer(b[c.buffer.belongsToAttribute],c.size,g.FLOAT,false,0,0)}}}if(b.color>=0){g.bindBuffer(g.ARRAY_BUFFER,e.__webglColorBuffer);g.vertexAttribPointer(b.color,3,g.FLOAT,false,0,0)}if(b.normal>=
0){g.bindBuffer(g.ARRAY_BUFFER,e.__webglNormalBuffer);g.vertexAttribPointer(b.normal,3,g.FLOAT,false,0,0)}if(b.tangent>=0){g.bindBuffer(g.ARRAY_BUFFER,e.__webglTangentBuffer);g.vertexAttribPointer(b.tangent,4,g.FLOAT,false,0,0)}if(b.uv>=0)if(e.__webglUVBuffer){g.bindBuffer(g.ARRAY_BUFFER,e.__webglUVBuffer);g.vertexAttribPointer(b.uv,2,g.FLOAT,false,0,0);g.enableVertexAttribArray(b.uv)}else g.disableVertexAttribArray(b.uv);if(b.uv2>=0)if(e.__webglUV2Buffer){g.bindBuffer(g.ARRAY_BUFFER,e.__webglUV2Buffer);
g.vertexAttribPointer(b.uv2,2,g.FLOAT,false,0,0);g.enableVertexAttribArray(b.uv2)}else g.disableVertexAttribArray(b.uv2);if(d.skinning&&b.skinVertexA>=0&&b.skinVertexB>=0&&b.skinIndex>=0&&b.skinWeight>=0){g.bindBuffer(g.ARRAY_BUFFER,e.__webglSkinVertexABuffer);g.vertexAttribPointer(b.skinVertexA,4,g.FLOAT,false,0,0);g.bindBuffer(g.ARRAY_BUFFER,e.__webglSkinVertexBBuffer);g.vertexAttribPointer(b.skinVertexB,4,g.FLOAT,false,0,0);g.bindBuffer(g.ARRAY_BUFFER,e.__webglSkinIndicesBuffer);g.vertexAttribPointer(b.skinIndex,
4,g.FLOAT,false,0,0);g.bindBuffer(g.ARRAY_BUFFER,e.__webglSkinWeightsBuffer);g.vertexAttribPointer(b.skinWeight,4,g.FLOAT,false,0,0)}}if(f instanceof THREE.Mesh){if(d.wireframe){d=d.wireframeLinewidth;if(d!==Db){g.lineWidth(d);Db=d}a&&g.bindBuffer(g.ELEMENT_ARRAY_BUFFER,e.__webglLineBuffer);g.drawElements(g.LINES,e.__webglLineCount,g.UNSIGNED_SHORT,0)}else{a&&g.bindBuffer(g.ELEMENT_ARRAY_BUFFER,e.__webglFaceBuffer);g.drawElements(g.TRIANGLES,e.__webglFaceCount,g.UNSIGNED_SHORT,0)}D.info.render.calls++;
D.info.render.vertices=D.info.render.vertices+e.__webglFaceCount;D.info.render.faces=D.info.render.faces+e.__webglFaceCount/3}else if(f instanceof THREE.Line){f=f.type===THREE.LineStrip?g.LINE_STRIP:g.LINES;d=d.linewidth;if(d!==Db){g.lineWidth(d);Db=d}g.drawArrays(f,0,e.__webglLineCount);D.info.render.calls++}}};this.render=function(a,b,c,d){var e,f,j,n,m=a.__lights,o=a.fog;$=-1;rb=true;if(b.parent===void 0){console.warn("DEPRECATED: Camera hasn't been added to a Scene. Adding it...");a.add(b)}this.autoUpdateScene&&
a.updateMatrixWorld();if(!b._viewMatrixArray)b._viewMatrixArray=new Float32Array(16);if(!b._projectionMatrixArray)b._projectionMatrixArray=new Float32Array(16);b.matrixWorldInverse.getInverse(b.matrixWorld);b.matrixWorldInverse.flattenToArray(b._viewMatrixArray);b.projectionMatrix.flattenToArray(b._projectionMatrixArray);qb.multiply(b.projectionMatrix,b.matrixWorldInverse);Yb.setFromMatrix(qb);this.autoUpdateObjects&&this.initWebGLObjects(a);i(this.renderPluginsPre,a,b);D.info.render.calls=0;D.info.render.vertices=
0;D.info.render.faces=0;D.info.render.points=0;this.setRenderTarget(c);(this.autoClear||d)&&this.clear(this.autoClearColor,this.autoClearDepth,this.autoClearStencil);n=a.__webglObjects;d=0;for(e=n.length;d<e;d++){f=n[d];j=f.object;f.render=false;if(j.visible&&(!(j instanceof THREE.Mesh||j instanceof THREE.ParticleSystem)||!j.frustumCulled||Yb.contains(j))){s(j,b);var q=f,u=q.object,y=q.buffer,w=void 0,w=w=void 0,w=u.material;if(w instanceof THREE.MeshFaceMaterial){w=y.materialIndex;if(w>=0){w=u.geometry.materials[w];
if(w.transparent){q.transparent=w;q.opaque=null}else{q.opaque=w;q.transparent=null}}}else if(w)if(w.transparent){q.transparent=w;q.opaque=null}else{q.opaque=w;q.transparent=null}f.render=true;if(this.sortObjects)if(j.renderDepth)f.z=j.renderDepth;else{Ra.copy(j.matrixWorld.getPosition());qb.multiplyVector3(Ra);f.z=Ra.z}}}this.sortObjects&&n.sort(h);n=a.__webglObjectsImmediate;d=0;for(e=n.length;d<e;d++){f=n[d];j=f.object;if(j.visible){s(j,b);j=f.object.material;if(j.transparent){f.transparent=j;f.opaque=
null}else{f.opaque=j;f.transparent=null}}}if(a.overrideMaterial){d=a.overrideMaterial;this.setBlending(d.blending,d.blendEquation,d.blendSrc,d.blendDst);this.setDepthTest(d.depthTest);this.setDepthWrite(d.depthWrite);p(d.polygonOffset,d.polygonOffsetFactor,d.polygonOffsetUnits);l(a.__webglObjects,false,"",b,m,o,true,d);k(a.__webglObjectsImmediate,"",b,m,o,false,d)}else{this.setBlending(THREE.NormalBlending);l(a.__webglObjects,true,"opaque",b,m,o,false);k(a.__webglObjectsImmediate,"opaque",b,m,o,false);
l(a.__webglObjects,false,"transparent",b,m,o,true);k(a.__webglObjectsImmediate,"transparent",b,m,o,true)}i(this.renderPluginsPost,a,b);if(c&&c.generateMipmaps&&c.minFilter!==THREE.NearestFilter&&c.minFilter!==THREE.LinearFilter)if(c instanceof THREE.WebGLRenderTargetCube){g.bindTexture(g.TEXTURE_CUBE_MAP,c.__webglTexture);g.generateMipmap(g.TEXTURE_CUBE_MAP);g.bindTexture(g.TEXTURE_CUBE_MAP,null)}else{g.bindTexture(g.TEXTURE_2D,c.__webglTexture);g.generateMipmap(g.TEXTURE_2D);g.bindTexture(g.TEXTURE_2D,
null)}this.setDepthTest(true);this.setDepthWrite(true)};this.renderImmediateObject=function(a,b,c,d,e){var f=o(a,b,c,d,e);R=-1;D.setObjectFaces(e);e.immediateRenderCallback?e.immediateRenderCallback(f,g,Yb):e.render(function(a){D.renderBufferImmediate(a,f,d.shading)})};this.initWebGLObjects=function(a){if(!a.__webglObjects){a.__webglObjects=[];a.__webglObjectsImmediate=[];a.__webglSprites=[];a.__webglFlares=[]}for(;a.__objectsAdded.length;){var h=a.__objectsAdded[0],i=a,k=void 0,l=void 0,o=void 0;
if(!h.__webglInit){h.__webglInit=true;h._modelViewMatrix=new THREE.Matrix4;h._normalMatrix=new THREE.Matrix3;if(h instanceof THREE.Mesh){l=h.geometry;if(l instanceof THREE.Geometry){if(l.geometryGroups===void 0){var q=l,p=void 0,s=void 0,u=void 0,w=void 0,y=void 0,A=void 0,B=void 0,H={},K=q.morphTargets.length,Y=q.morphNormals.length;q.geometryGroups={};p=0;for(s=q.faces.length;p<s;p++){u=q.faces[p];w=u.materialIndex;A=w!==void 0?w:-1;H[A]===void 0&&(H[A]={hash:A,counter:0});B=H[A].hash+"_"+H[A].counter;
q.geometryGroups[B]===void 0&&(q.geometryGroups[B]={faces3:[],faces4:[],materialIndex:w,vertices:0,numMorphTargets:K,numMorphNormals:Y});y=u instanceof THREE.Face3?3:4;if(q.geometryGroups[B].vertices+y>65535){H[A].counter=H[A].counter+1;B=H[A].hash+"_"+H[A].counter;q.geometryGroups[B]===void 0&&(q.geometryGroups[B]={faces3:[],faces4:[],materialIndex:w,vertices:0,numMorphTargets:K,numMorphNormals:Y})}u instanceof THREE.Face3?q.geometryGroups[B].faces3.push(p):q.geometryGroups[B].faces4.push(p);q.geometryGroups[B].vertices=
q.geometryGroups[B].vertices+y}q.geometryGroupsList=[];var J=void 0;for(J in q.geometryGroups){q.geometryGroups[J].id=Z++;q.geometryGroupsList.push(q.geometryGroups[J])}}for(k in l.geometryGroups){o=l.geometryGroups[k];if(!o.__webglVertexBuffer){var N=o;N.__webglVertexBuffer=g.createBuffer();N.__webglNormalBuffer=g.createBuffer();N.__webglTangentBuffer=g.createBuffer();N.__webglColorBuffer=g.createBuffer();N.__webglUVBuffer=g.createBuffer();N.__webglUV2Buffer=g.createBuffer();N.__webglSkinVertexABuffer=
g.createBuffer();N.__webglSkinVertexBBuffer=g.createBuffer();N.__webglSkinIndicesBuffer=g.createBuffer();N.__webglSkinWeightsBuffer=g.createBuffer();N.__webglFaceBuffer=g.createBuffer();N.__webglLineBuffer=g.createBuffer();var O=void 0,R=void 0;if(N.numMorphTargets){N.__webglMorphTargetsBuffers=[];O=0;for(R=N.numMorphTargets;O<R;O++)N.__webglMorphTargetsBuffers.push(g.createBuffer())}if(N.numMorphNormals){N.__webglMorphNormalsBuffers=[];O=0;for(R=N.numMorphNormals;O<R;O++)N.__webglMorphNormalsBuffers.push(g.createBuffer())}D.info.memory.geometries++;
var I=o,ba=h,ja=ba.geometry,ca=I.faces3,$=I.faces4,Q=ca.length*3+$.length*4,za=ca.length*1+$.length*2,pa=ca.length*3+$.length*4,ya=c(ba,I),Na=e(ya),la=d(ya),Da=ya.vertexColors?ya.vertexColors:false;I.__vertexArray=new Float32Array(Q*3);if(la)I.__normalArray=new Float32Array(Q*3);if(ja.hasTangents)I.__tangentArray=new Float32Array(Q*4);if(Da)I.__colorArray=new Float32Array(Q*3);if(Na){if(ja.faceUvs.length>0||ja.faceVertexUvs.length>0)I.__uvArray=new Float32Array(Q*2);if(ja.faceUvs.length>1||ja.faceVertexUvs.length>
1)I.__uv2Array=new Float32Array(Q*2)}if(ba.geometry.skinWeights.length&&ba.geometry.skinIndices.length){I.__skinVertexAArray=new Float32Array(Q*4);I.__skinVertexBArray=new Float32Array(Q*4);I.__skinIndexArray=new Float32Array(Q*4);I.__skinWeightArray=new Float32Array(Q*4)}I.__faceArray=new Uint16Array(za*3);I.__lineArray=new Uint16Array(pa*2);var sa=void 0,Ca=void 0;if(I.numMorphTargets){I.__morphTargetsArrays=[];sa=0;for(Ca=I.numMorphTargets;sa<Ca;sa++)I.__morphTargetsArrays.push(new Float32Array(Q*
3))}if(I.numMorphNormals){I.__morphNormalsArrays=[];sa=0;for(Ca=I.numMorphNormals;sa<Ca;sa++)I.__morphNormalsArrays.push(new Float32Array(Q*3))}I.__webglFaceCount=za*3;I.__webglLineCount=pa*2;if(ya.attributes){if(I.__webglCustomAttributesList===void 0)I.__webglCustomAttributesList=[];var Ga=void 0;for(Ga in ya.attributes){var La=ya.attributes[Ga],Ma={},Oa;for(Oa in La)Ma[Oa]=La[Oa];if(!Ma.__webglInitialized||Ma.createUniqueBuffers){Ma.__webglInitialized=true;var Ha=1;Ma.type==="v2"?Ha=2:Ma.type===
"v3"?Ha=3:Ma.type==="v4"?Ha=4:Ma.type==="c"&&(Ha=3);Ma.size=Ha;Ma.array=new Float32Array(Q*Ha);Ma.buffer=g.createBuffer();Ma.buffer.belongsToAttribute=Ga;La.needsUpdate=true;Ma.__original=La}I.__webglCustomAttributesList.push(Ma)}}I.__inittedArrays=true;l.verticesNeedUpdate=true;l.morphTargetsNeedUpdate=true;l.elementsNeedUpdate=true;l.uvsNeedUpdate=true;l.normalsNeedUpdate=true;l.tangetsNeedUpdate=true;l.colorsNeedUpdate=true}}}}else if(h instanceof THREE.Line){l=h.geometry;if(!l.__webglVertexBuffer){var Ta=
l;Ta.__webglVertexBuffer=g.createBuffer();Ta.__webglColorBuffer=g.createBuffer();D.info.memory.geometries++;var Ra=l,rb=h,qb=Ra.vertices.length;Ra.__vertexArray=new Float32Array(qb*3);Ra.__colorArray=new Float32Array(qb*3);Ra.__webglLineCount=qb;b(Ra,rb);l.verticesNeedUpdate=true;l.colorsNeedUpdate=true}}else if(h instanceof THREE.ParticleSystem){l=h.geometry;if(!l.__webglVertexBuffer){var Db=l;Db.__webglVertexBuffer=g.createBuffer();Db.__webglColorBuffer=g.createBuffer();D.info.geometries++;var Mb=
l,Ub=h,Eb=Mb.vertices.length;Mb.__vertexArray=new Float32Array(Eb*3);Mb.__colorArray=new Float32Array(Eb*3);Mb.__sortArray=[];Mb.__webglParticleCount=Eb;b(Mb,Ub);l.verticesNeedUpdate=true;l.colorsNeedUpdate=true}}}if(!h.__webglActive){if(h instanceof THREE.Mesh){l=h.geometry;if(l instanceof THREE.BufferGeometry)j(i.__webglObjects,l,h);else for(k in l.geometryGroups){o=l.geometryGroups[k];j(i.__webglObjects,o,h)}}else if(h instanceof THREE.Line){l=h.geometry;j(i.__webglObjects,l,h)}h.__webglActive=
true}a.__objectsAdded.splice(0,1)}for(;a.__objectsRemoved.length;){var mc=a.__objectsRemoved[0];if(mc instanceof THREE.Mesh||mc instanceof THREE.Line)for(var Fb=a.__webglObjects,Xb=mc,nc=Fb.length-1;nc>=0;nc--)Fb[nc].object===Xb&&Fb.splice(nc,1);mc.__webglActive=false;a.__objectsRemoved.splice(0,1)}for(var Gb=0,Yb=a.__webglObjects.length;Gb<Yb;Gb++){var Va=a.__webglObjects[Gb].object,V=Va.geometry,$b=void 0,Nb=void 0,Ea=void 0;if(Va instanceof THREE.Mesh)if(V instanceof THREE.BufferGeometry){V.verticesNeedUpdate=
false;V.elementsNeedUpdate=false;V.uvsNeedUpdate=false;V.normalsNeedUpdate=false;V.colorsNeedUpdate=false}else{for(var zc=0,jc=V.geometryGroupsList.length;zc<jc;zc++){$b=V.geometryGroupsList[zc];Ea=c(Va,$b);Nb=Ea.attributes&&m(Ea);if(V.verticesNeedUpdate||V.morphTargetsNeedUpdate||V.elementsNeedUpdate||V.uvsNeedUpdate||V.normalsNeedUpdate||V.colorsNeedUpdate||V.tangetsNeedUpdate||Nb){var M=$b,kc=Va,Ia=g.DYNAMIC_DRAW,lc=!V.dynamic,Hb=Ea;if(M.__inittedArrays){var Vb=d(Hb),Ac=Hb.vertexColors?Hb.vertexColors:
false,Wb=e(Hb),oc=Vb===THREE.SmoothShading,v=void 0,C=void 0,Sa=void 0,z=void 0,Ob=void 0,sb=void 0,Ua=void 0,pc=void 0,lb=void 0,Pb=void 0,Qb=void 0,E=void 0,F=void 0,G=void 0,W=void 0,Wa=void 0,Xa=void 0,Ya=void 0,ac=void 0,Za=void 0,$a=void 0,ab=void 0,bc=void 0,bb=void 0,cb=void 0,db=void 0,cc=void 0,eb=void 0,fb=void 0,gb=void 0,dc=void 0,hb=void 0,ib=void 0,jb=void 0,ec=void 0,tb=void 0,ub=void 0,vb=void 0,qc=void 0,wb=void 0,xb=void 0,yb=void 0,rc=void 0,S=void 0,Zb=void 0,zb=void 0,Rb=void 0,
Sb=void 0,ta=void 0,Ic=void 0,qa=void 0,ra=void 0,Ab=void 0,mb=void 0,ka=0,oa=0,nb=0,ob=0,Pa=0,xa=0,X=0,Aa=0,ma=0,x=0,L=0,t=0,Ja=void 0,ua=M.__vertexArray,fc=M.__uvArray,gc=M.__uv2Array,Qa=M.__normalArray,da=M.__tangentArray,va=M.__colorArray,ea=M.__skinVertexAArray,fa=M.__skinVertexBArray,ga=M.__skinIndexArray,ha=M.__skinWeightArray,Bc=M.__morphTargetsArrays,Cc=M.__morphNormalsArrays,Dc=M.__webglCustomAttributesList,r=void 0,kb=M.__faceArray,Ka=M.__lineArray,Ba=kc.geometry,yc=Ba.elementsNeedUpdate,
Jc=Ba.uvsNeedUpdate,Nc=Ba.normalsNeedUpdate,Oc=Ba.tangetsNeedUpdate,Pc=Ba.colorsNeedUpdate,Qc=Ba.morphTargetsNeedUpdate,Ib=Ba.vertices,T=M.faces3,U=M.faces4,na=Ba.faces,Ec=Ba.faceVertexUvs[0],Fc=Ba.faceVertexUvs[1],Jb=Ba.skinVerticesA,Kb=Ba.skinVerticesB,Lb=Ba.skinIndices,Bb=Ba.skinWeights,Cb=Ba.morphTargets,sc=Ba.morphNormals;if(Ba.verticesNeedUpdate){v=0;for(C=T.length;v<C;v++){z=na[T[v]];E=Ib[z.a];F=Ib[z.b];G=Ib[z.c];ua[oa]=E.x;ua[oa+1]=E.y;ua[oa+2]=E.z;ua[oa+3]=F.x;ua[oa+4]=F.y;ua[oa+5]=F.z;ua[oa+
6]=G.x;ua[oa+7]=G.y;ua[oa+8]=G.z;oa=oa+9}v=0;for(C=U.length;v<C;v++){z=na[U[v]];E=Ib[z.a];F=Ib[z.b];G=Ib[z.c];W=Ib[z.d];ua[oa]=E.x;ua[oa+1]=E.y;ua[oa+2]=E.z;ua[oa+3]=F.x;ua[oa+4]=F.y;ua[oa+5]=F.z;ua[oa+6]=G.x;ua[oa+7]=G.y;ua[oa+8]=G.z;ua[oa+9]=W.x;ua[oa+10]=W.y;ua[oa+11]=W.z;oa=oa+12}g.bindBuffer(g.ARRAY_BUFFER,M.__webglVertexBuffer);g.bufferData(g.ARRAY_BUFFER,ua,Ia)}if(Qc){ta=0;for(Ic=Cb.length;ta<Ic;ta++){v=L=0;for(C=T.length;v<C;v++){Ab=T[v];z=na[Ab];E=Cb[ta].vertices[z.a];F=Cb[ta].vertices[z.b];
G=Cb[ta].vertices[z.c];qa=Bc[ta];qa[L]=E.x;qa[L+1]=E.y;qa[L+2]=E.z;qa[L+3]=F.x;qa[L+4]=F.y;qa[L+5]=F.z;qa[L+6]=G.x;qa[L+7]=G.y;qa[L+8]=G.z;if(Hb.morphNormals){if(oc){mb=sc[ta].vertexNormals[Ab];Za=mb.a;$a=mb.b;ab=mb.c}else ab=$a=Za=sc[ta].faceNormals[Ab];ra=Cc[ta];ra[L]=Za.x;ra[L+1]=Za.y;ra[L+2]=Za.z;ra[L+3]=$a.x;ra[L+4]=$a.y;ra[L+5]=$a.z;ra[L+6]=ab.x;ra[L+7]=ab.y;ra[L+8]=ab.z}L=L+9}v=0;for(C=U.length;v<C;v++){Ab=U[v];z=na[Ab];E=Cb[ta].vertices[z.a];F=Cb[ta].vertices[z.b];G=Cb[ta].vertices[z.c];W=
Cb[ta].vertices[z.d];qa=Bc[ta];qa[L]=E.x;qa[L+1]=E.y;qa[L+2]=E.z;qa[L+3]=F.x;qa[L+4]=F.y;qa[L+5]=F.z;qa[L+6]=G.x;qa[L+7]=G.y;qa[L+8]=G.z;qa[L+9]=W.x;qa[L+10]=W.y;qa[L+11]=W.z;if(Hb.morphNormals){if(oc){mb=sc[ta].vertexNormals[Ab];Za=mb.a;$a=mb.b;ab=mb.c;bc=mb.d}else bc=ab=$a=Za=sc[ta].faceNormals[Ab];ra=Cc[ta];ra[L]=Za.x;ra[L+1]=Za.y;ra[L+2]=Za.z;ra[L+3]=$a.x;ra[L+4]=$a.y;ra[L+5]=$a.z;ra[L+6]=ab.x;ra[L+7]=ab.y;ra[L+8]=ab.z;ra[L+9]=bc.x;ra[L+10]=bc.y;ra[L+11]=bc.z}L=L+12}g.bindBuffer(g.ARRAY_BUFFER,
M.__webglMorphTargetsBuffers[ta]);g.bufferData(g.ARRAY_BUFFER,Bc[ta],Ia);if(Hb.morphNormals){g.bindBuffer(g.ARRAY_BUFFER,M.__webglMorphNormalsBuffers[ta]);g.bufferData(g.ARRAY_BUFFER,Cc[ta],Ia)}}}if(Bb.length){v=0;for(C=T.length;v<C;v++){z=na[T[v]];eb=Bb[z.a];fb=Bb[z.b];gb=Bb[z.c];ha[x]=eb.x;ha[x+1]=eb.y;ha[x+2]=eb.z;ha[x+3]=eb.w;ha[x+4]=fb.x;ha[x+5]=fb.y;ha[x+6]=fb.z;ha[x+7]=fb.w;ha[x+8]=gb.x;ha[x+9]=gb.y;ha[x+10]=gb.z;ha[x+11]=gb.w;hb=Lb[z.a];ib=Lb[z.b];jb=Lb[z.c];ga[x]=hb.x;ga[x+1]=hb.y;ga[x+2]=
hb.z;ga[x+3]=hb.w;ga[x+4]=ib.x;ga[x+5]=ib.y;ga[x+6]=ib.z;ga[x+7]=ib.w;ga[x+8]=jb.x;ga[x+9]=jb.y;ga[x+10]=jb.z;ga[x+11]=jb.w;tb=Jb[z.a];ub=Jb[z.b];vb=Jb[z.c];ea[x]=tb.x;ea[x+1]=tb.y;ea[x+2]=tb.z;ea[x+3]=1;ea[x+4]=ub.x;ea[x+5]=ub.y;ea[x+6]=ub.z;ea[x+7]=1;ea[x+8]=vb.x;ea[x+9]=vb.y;ea[x+10]=vb.z;ea[x+11]=1;wb=Kb[z.a];xb=Kb[z.b];yb=Kb[z.c];fa[x]=wb.x;fa[x+1]=wb.y;fa[x+2]=wb.z;fa[x+3]=1;fa[x+4]=xb.x;fa[x+5]=xb.y;fa[x+6]=xb.z;fa[x+7]=1;fa[x+8]=yb.x;fa[x+9]=yb.y;fa[x+10]=yb.z;fa[x+11]=1;x=x+12}v=0;for(C=
U.length;v<C;v++){z=na[U[v]];eb=Bb[z.a];fb=Bb[z.b];gb=Bb[z.c];dc=Bb[z.d];ha[x]=eb.x;ha[x+1]=eb.y;ha[x+2]=eb.z;ha[x+3]=eb.w;ha[x+4]=fb.x;ha[x+5]=fb.y;ha[x+6]=fb.z;ha[x+7]=fb.w;ha[x+8]=gb.x;ha[x+9]=gb.y;ha[x+10]=gb.z;ha[x+11]=gb.w;ha[x+12]=dc.x;ha[x+13]=dc.y;ha[x+14]=dc.z;ha[x+15]=dc.w;hb=Lb[z.a];ib=Lb[z.b];jb=Lb[z.c];ec=Lb[z.d];ga[x]=hb.x;ga[x+1]=hb.y;ga[x+2]=hb.z;ga[x+3]=hb.w;ga[x+4]=ib.x;ga[x+5]=ib.y;ga[x+6]=ib.z;ga[x+7]=ib.w;ga[x+8]=jb.x;ga[x+9]=jb.y;ga[x+10]=jb.z;ga[x+11]=jb.w;ga[x+12]=ec.x;ga[x+
13]=ec.y;ga[x+14]=ec.z;ga[x+15]=ec.w;tb=Jb[z.a];ub=Jb[z.b];vb=Jb[z.c];qc=Jb[z.d];ea[x]=tb.x;ea[x+1]=tb.y;ea[x+2]=tb.z;ea[x+3]=1;ea[x+4]=ub.x;ea[x+5]=ub.y;ea[x+6]=ub.z;ea[x+7]=1;ea[x+8]=vb.x;ea[x+9]=vb.y;ea[x+10]=vb.z;ea[x+11]=1;ea[x+12]=qc.x;ea[x+13]=qc.y;ea[x+14]=qc.z;ea[x+15]=1;wb=Kb[z.a];xb=Kb[z.b];yb=Kb[z.c];rc=Kb[z.d];fa[x]=wb.x;fa[x+1]=wb.y;fa[x+2]=wb.z;fa[x+3]=1;fa[x+4]=xb.x;fa[x+5]=xb.y;fa[x+6]=xb.z;fa[x+7]=1;fa[x+8]=yb.x;fa[x+9]=yb.y;fa[x+10]=yb.z;fa[x+11]=1;fa[x+12]=rc.x;fa[x+13]=rc.y;fa[x+
14]=rc.z;fa[x+15]=1;x=x+16}if(x>0){g.bindBuffer(g.ARRAY_BUFFER,M.__webglSkinVertexABuffer);g.bufferData(g.ARRAY_BUFFER,ea,Ia);g.bindBuffer(g.ARRAY_BUFFER,M.__webglSkinVertexBBuffer);g.bufferData(g.ARRAY_BUFFER,fa,Ia);g.bindBuffer(g.ARRAY_BUFFER,M.__webglSkinIndicesBuffer);g.bufferData(g.ARRAY_BUFFER,ga,Ia);g.bindBuffer(g.ARRAY_BUFFER,M.__webglSkinWeightsBuffer);g.bufferData(g.ARRAY_BUFFER,ha,Ia)}}if(Pc&&Ac){v=0;for(C=T.length;v<C;v++){z=na[T[v]];Ua=z.vertexColors;pc=z.color;if(Ua.length===3&&Ac===
THREE.VertexColors){bb=Ua[0];cb=Ua[1];db=Ua[2]}else db=cb=bb=pc;va[ma]=bb.r;va[ma+1]=bb.g;va[ma+2]=bb.b;va[ma+3]=cb.r;va[ma+4]=cb.g;va[ma+5]=cb.b;va[ma+6]=db.r;va[ma+7]=db.g;va[ma+8]=db.b;ma=ma+9}v=0;for(C=U.length;v<C;v++){z=na[U[v]];Ua=z.vertexColors;pc=z.color;if(Ua.length===4&&Ac===THREE.VertexColors){bb=Ua[0];cb=Ua[1];db=Ua[2];cc=Ua[3]}else cc=db=cb=bb=pc;va[ma]=bb.r;va[ma+1]=bb.g;va[ma+2]=bb.b;va[ma+3]=cb.r;va[ma+4]=cb.g;va[ma+5]=cb.b;va[ma+6]=db.r;va[ma+7]=db.g;va[ma+8]=db.b;va[ma+9]=cc.r;
va[ma+10]=cc.g;va[ma+11]=cc.b;ma=ma+12}if(ma>0){g.bindBuffer(g.ARRAY_BUFFER,M.__webglColorBuffer);g.bufferData(g.ARRAY_BUFFER,va,Ia)}}if(Oc&&Ba.hasTangents){v=0;for(C=T.length;v<C;v++){z=na[T[v]];lb=z.vertexTangents;Wa=lb[0];Xa=lb[1];Ya=lb[2];da[X]=Wa.x;da[X+1]=Wa.y;da[X+2]=Wa.z;da[X+3]=Wa.w;da[X+4]=Xa.x;da[X+5]=Xa.y;da[X+6]=Xa.z;da[X+7]=Xa.w;da[X+8]=Ya.x;da[X+9]=Ya.y;da[X+10]=Ya.z;da[X+11]=Ya.w;X=X+12}v=0;for(C=U.length;v<C;v++){z=na[U[v]];lb=z.vertexTangents;Wa=lb[0];Xa=lb[1];Ya=lb[2];ac=lb[3];
da[X]=Wa.x;da[X+1]=Wa.y;da[X+2]=Wa.z;da[X+3]=Wa.w;da[X+4]=Xa.x;da[X+5]=Xa.y;da[X+6]=Xa.z;da[X+7]=Xa.w;da[X+8]=Ya.x;da[X+9]=Ya.y;da[X+10]=Ya.z;da[X+11]=Ya.w;da[X+12]=ac.x;da[X+13]=ac.y;da[X+14]=ac.z;da[X+15]=ac.w;X=X+16}g.bindBuffer(g.ARRAY_BUFFER,M.__webglTangentBuffer);g.bufferData(g.ARRAY_BUFFER,da,Ia)}if(Nc&&Vb){v=0;for(C=T.length;v<C;v++){z=na[T[v]];Ob=z.vertexNormals;sb=z.normal;if(Ob.length===3&&oc)for(S=0;S<3;S++){zb=Ob[S];Qa[xa]=zb.x;Qa[xa+1]=zb.y;Qa[xa+2]=zb.z;xa=xa+3}else for(S=0;S<3;S++){Qa[xa]=
sb.x;Qa[xa+1]=sb.y;Qa[xa+2]=sb.z;xa=xa+3}}v=0;for(C=U.length;v<C;v++){z=na[U[v]];Ob=z.vertexNormals;sb=z.normal;if(Ob.length===4&&oc)for(S=0;S<4;S++){zb=Ob[S];Qa[xa]=zb.x;Qa[xa+1]=zb.y;Qa[xa+2]=zb.z;xa=xa+3}else for(S=0;S<4;S++){Qa[xa]=sb.x;Qa[xa+1]=sb.y;Qa[xa+2]=sb.z;xa=xa+3}}g.bindBuffer(g.ARRAY_BUFFER,M.__webglNormalBuffer);g.bufferData(g.ARRAY_BUFFER,Qa,Ia)}if(Jc&&Ec&&Wb){v=0;for(C=T.length;v<C;v++){Sa=T[v];z=na[Sa];Pb=Ec[Sa];if(Pb!==void 0)for(S=0;S<3;S++){Rb=Pb[S];fc[nb]=Rb.u;fc[nb+1]=Rb.v;
nb=nb+2}}v=0;for(C=U.length;v<C;v++){Sa=U[v];z=na[Sa];Pb=Ec[Sa];if(Pb!==void 0)for(S=0;S<4;S++){Rb=Pb[S];fc[nb]=Rb.u;fc[nb+1]=Rb.v;nb=nb+2}}if(nb>0){g.bindBuffer(g.ARRAY_BUFFER,M.__webglUVBuffer);g.bufferData(g.ARRAY_BUFFER,fc,Ia)}}if(Jc&&Fc&&Wb){v=0;for(C=T.length;v<C;v++){Sa=T[v];z=na[Sa];Qb=Fc[Sa];if(Qb!==void 0)for(S=0;S<3;S++){Sb=Qb[S];gc[ob]=Sb.u;gc[ob+1]=Sb.v;ob=ob+2}}v=0;for(C=U.length;v<C;v++){Sa=U[v];z=na[Sa];Qb=Fc[Sa];if(Qb!==void 0)for(S=0;S<4;S++){Sb=Qb[S];gc[ob]=Sb.u;gc[ob+1]=Sb.v;ob=
ob+2}}if(ob>0){g.bindBuffer(g.ARRAY_BUFFER,M.__webglUV2Buffer);g.bufferData(g.ARRAY_BUFFER,gc,Ia)}}if(yc){v=0;for(C=T.length;v<C;v++){z=na[T[v]];kb[Pa]=ka;kb[Pa+1]=ka+1;kb[Pa+2]=ka+2;Pa=Pa+3;Ka[Aa]=ka;Ka[Aa+1]=ka+1;Ka[Aa+2]=ka;Ka[Aa+3]=ka+2;Ka[Aa+4]=ka+1;Ka[Aa+5]=ka+2;Aa=Aa+6;ka=ka+3}v=0;for(C=U.length;v<C;v++){z=na[U[v]];kb[Pa]=ka;kb[Pa+1]=ka+1;kb[Pa+2]=ka+3;kb[Pa+3]=ka+1;kb[Pa+4]=ka+2;kb[Pa+5]=ka+3;Pa=Pa+6;Ka[Aa]=ka;Ka[Aa+1]=ka+1;Ka[Aa+2]=ka;Ka[Aa+3]=ka+3;Ka[Aa+4]=ka+1;Ka[Aa+5]=ka+2;Ka[Aa+6]=ka+
2;Ka[Aa+7]=ka+3;Aa=Aa+8;ka=ka+4}g.bindBuffer(g.ELEMENT_ARRAY_BUFFER,M.__webglFaceBuffer);g.bufferData(g.ELEMENT_ARRAY_BUFFER,kb,Ia);g.bindBuffer(g.ELEMENT_ARRAY_BUFFER,M.__webglLineBuffer);g.bufferData(g.ELEMENT_ARRAY_BUFFER,Ka,Ia)}if(Dc){S=0;for(Zb=Dc.length;S<Zb;S++){r=Dc[S];if(r.__original.needsUpdate){t=0;if(r.size===1)if(r.boundTo===void 0||r.boundTo==="vertices"){v=0;for(C=T.length;v<C;v++){z=na[T[v]];r.array[t]=r.value[z.a];r.array[t+1]=r.value[z.b];r.array[t+2]=r.value[z.c];t=t+3}v=0;for(C=
U.length;v<C;v++){z=na[U[v]];r.array[t]=r.value[z.a];r.array[t+1]=r.value[z.b];r.array[t+2]=r.value[z.c];r.array[t+3]=r.value[z.d];t=t+4}}else{if(r.boundTo==="faces"){v=0;for(C=T.length;v<C;v++){Ja=r.value[T[v]];r.array[t]=Ja;r.array[t+1]=Ja;r.array[t+2]=Ja;t=t+3}v=0;for(C=U.length;v<C;v++){Ja=r.value[U[v]];r.array[t]=Ja;r.array[t+1]=Ja;r.array[t+2]=Ja;r.array[t+3]=Ja;t=t+4}}}else if(r.size===2)if(r.boundTo===void 0||r.boundTo==="vertices"){v=0;for(C=T.length;v<C;v++){z=na[T[v]];E=r.value[z.a];F=
r.value[z.b];G=r.value[z.c];r.array[t]=E.x;r.array[t+1]=E.y;r.array[t+2]=F.x;r.array[t+3]=F.y;r.array[t+4]=G.x;r.array[t+5]=G.y;t=t+6}v=0;for(C=U.length;v<C;v++){z=na[U[v]];E=r.value[z.a];F=r.value[z.b];G=r.value[z.c];W=r.value[z.d];r.array[t]=E.x;r.array[t+1]=E.y;r.array[t+2]=F.x;r.array[t+3]=F.y;r.array[t+4]=G.x;r.array[t+5]=G.y;r.array[t+6]=W.x;r.array[t+7]=W.y;t=t+8}}else{if(r.boundTo==="faces"){v=0;for(C=T.length;v<C;v++){G=F=E=Ja=r.value[T[v]];r.array[t]=E.x;r.array[t+1]=E.y;r.array[t+2]=F.x;
r.array[t+3]=F.y;r.array[t+4]=G.x;r.array[t+5]=G.y;t=t+6}v=0;for(C=U.length;v<C;v++){W=G=F=E=Ja=r.value[U[v]];r.array[t]=E.x;r.array[t+1]=E.y;r.array[t+2]=F.x;r.array[t+3]=F.y;r.array[t+4]=G.x;r.array[t+5]=G.y;r.array[t+6]=W.x;r.array[t+7]=W.y;t=t+8}}}else if(r.size===3){var P;P=r.type==="c"?["r","g","b"]:["x","y","z"];if(r.boundTo===void 0||r.boundTo==="vertices"){v=0;for(C=T.length;v<C;v++){z=na[T[v]];E=r.value[z.a];F=r.value[z.b];G=r.value[z.c];r.array[t]=E[P[0]];r.array[t+1]=E[P[1]];r.array[t+
2]=E[P[2]];r.array[t+3]=F[P[0]];r.array[t+4]=F[P[1]];r.array[t+5]=F[P[2]];r.array[t+6]=G[P[0]];r.array[t+7]=G[P[1]];r.array[t+8]=G[P[2]];t=t+9}v=0;for(C=U.length;v<C;v++){z=na[U[v]];E=r.value[z.a];F=r.value[z.b];G=r.value[z.c];W=r.value[z.d];r.array[t]=E[P[0]];r.array[t+1]=E[P[1]];r.array[t+2]=E[P[2]];r.array[t+3]=F[P[0]];r.array[t+4]=F[P[1]];r.array[t+5]=F[P[2]];r.array[t+6]=G[P[0]];r.array[t+7]=G[P[1]];r.array[t+8]=G[P[2]];r.array[t+9]=W[P[0]];r.array[t+10]=W[P[1]];r.array[t+11]=W[P[2]];t=t+12}}else if(r.boundTo===
"faces"){v=0;for(C=T.length;v<C;v++){G=F=E=Ja=r.value[T[v]];r.array[t]=E[P[0]];r.array[t+1]=E[P[1]];r.array[t+2]=E[P[2]];r.array[t+3]=F[P[0]];r.array[t+4]=F[P[1]];r.array[t+5]=F[P[2]];r.array[t+6]=G[P[0]];r.array[t+7]=G[P[1]];r.array[t+8]=G[P[2]];t=t+9}v=0;for(C=U.length;v<C;v++){W=G=F=E=Ja=r.value[U[v]];r.array[t]=E[P[0]];r.array[t+1]=E[P[1]];r.array[t+2]=E[P[2]];r.array[t+3]=F[P[0]];r.array[t+4]=F[P[1]];r.array[t+5]=F[P[2]];r.array[t+6]=G[P[0]];r.array[t+7]=G[P[1]];r.array[t+8]=G[P[2]];r.array[t+
9]=W[P[0]];r.array[t+10]=W[P[1]];r.array[t+11]=W[P[2]];t=t+12}}}else if(r.size===4)if(r.boundTo===void 0||r.boundTo==="vertices"){v=0;for(C=T.length;v<C;v++){z=na[T[v]];E=r.value[z.a];F=r.value[z.b];G=r.value[z.c];r.array[t]=E.x;r.array[t+1]=E.y;r.array[t+2]=E.z;r.array[t+3]=E.w;r.array[t+4]=F.x;r.array[t+5]=F.y;r.array[t+6]=F.z;r.array[t+7]=F.w;r.array[t+8]=G.x;r.array[t+9]=G.y;r.array[t+10]=G.z;r.array[t+11]=G.w;t=t+12}v=0;for(C=U.length;v<C;v++){z=na[U[v]];E=r.value[z.a];F=r.value[z.b];G=r.value[z.c];
W=r.value[z.d];r.array[t]=E.x;r.array[t+1]=E.y;r.array[t+2]=E.z;r.array[t+3]=E.w;r.array[t+4]=F.x;r.array[t+5]=F.y;r.array[t+6]=F.z;r.array[t+7]=F.w;r.array[t+8]=G.x;r.array[t+9]=G.y;r.array[t+10]=G.z;r.array[t+11]=G.w;r.array[t+12]=W.x;r.array[t+13]=W.y;r.array[t+14]=W.z;r.array[t+15]=W.w;t=t+16}}else if(r.boundTo==="faces"){v=0;for(C=T.length;v<C;v++){G=F=E=Ja=r.value[T[v]];r.array[t]=E.x;r.array[t+1]=E.y;r.array[t+2]=E.z;r.array[t+3]=E.w;r.array[t+4]=F.x;r.array[t+5]=F.y;r.array[t+6]=F.z;r.array[t+
7]=F.w;r.array[t+8]=G.x;r.array[t+9]=G.y;r.array[t+10]=G.z;r.array[t+11]=G.w;t=t+12}v=0;for(C=U.length;v<C;v++){W=G=F=E=Ja=r.value[U[v]];r.array[t]=E.x;r.array[t+1]=E.y;r.array[t+2]=E.z;r.array[t+3]=E.w;r.array[t+4]=F.x;r.array[t+5]=F.y;r.array[t+6]=F.z;r.array[t+7]=F.w;r.array[t+8]=G.x;r.array[t+9]=G.y;r.array[t+10]=G.z;r.array[t+11]=G.w;r.array[t+12]=W.x;r.array[t+13]=W.y;r.array[t+14]=W.z;r.array[t+15]=W.w;t=t+16}}g.bindBuffer(g.ARRAY_BUFFER,r.buffer);g.bufferData(g.ARRAY_BUFFER,r.array,Ia)}}}if(lc){delete M.__inittedArrays;
delete M.__colorArray;delete M.__normalArray;delete M.__tangentArray;delete M.__uvArray;delete M.__uv2Array;delete M.__faceArray;delete M.__vertexArray;delete M.__lineArray;delete M.__skinVertexAArray;delete M.__skinVertexBArray;delete M.__skinIndexArray;delete M.__skinWeightArray}}}}V.verticesNeedUpdate=false;V.morphTargetsNeedUpdate=false;V.elementsNeedUpdate=false;V.uvsNeedUpdate=false;V.normalsNeedUpdate=false;V.colorsNeedUpdate=false;V.tangetsNeedUpdate=false;Ea.attributes&&n(Ea)}else if(Va instanceof
THREE.Line){Ea=c(Va,$b);Nb=Ea.attributes&&m(Ea);if(V.verticesNeedUpdate||V.colorsNeedUpdate||Nb){var pb=V,Gc=g.DYNAMIC_DRAW,hc=void 0,ic=void 0,tc=void 0,ia=void 0,uc=void 0,Kc=pb.vertices,Lc=pb.colors,Rc=Kc.length,Sc=Lc.length,vc=pb.__vertexArray,wc=pb.__colorArray,Tc=pb.colorsNeedUpdate,Hc=pb.__webglCustomAttributesList,xc=void 0,Mc=void 0,wa=void 0,Tb=void 0,Fa=void 0,aa=void 0;if(pb.verticesNeedUpdate){for(hc=0;hc<Rc;hc++){tc=Kc[hc];ia=hc*3;vc[ia]=tc.x;vc[ia+1]=tc.y;vc[ia+2]=tc.z}g.bindBuffer(g.ARRAY_BUFFER,
pb.__webglVertexBuffer);g.bufferData(g.ARRAY_BUFFER,vc,Gc)}if(Tc){for(ic=0;ic<Sc;ic++){uc=Lc[ic];ia=ic*3;wc[ia]=uc.r;wc[ia+1]=uc.g;wc[ia+2]=uc.b}g.bindBuffer(g.ARRAY_BUFFER,pb.__webglColorBuffer);g.bufferData(g.ARRAY_BUFFER,wc,Gc)}if(Hc){xc=0;for(Mc=Hc.length;xc<Mc;xc++){aa=Hc[xc];if(aa.needsUpdate&&(aa.boundTo===void 0||aa.boundTo==="vertices")){ia=0;Tb=aa.value.length;if(aa.size===1)for(wa=0;wa<Tb;wa++)aa.array[wa]=aa.value[wa];else if(aa.size===2)for(wa=0;wa<Tb;wa++){Fa=aa.value[wa];aa.array[ia]=
Fa.x;aa.array[ia+1]=Fa.y;ia=ia+2}else if(aa.size===3)if(aa.type==="c")for(wa=0;wa<Tb;wa++){Fa=aa.value[wa];aa.array[ia]=Fa.r;aa.array[ia+1]=Fa.g;aa.array[ia+2]=Fa.b;ia=ia+3}else for(wa=0;wa<Tb;wa++){Fa=aa.value[wa];aa.array[ia]=Fa.x;aa.array[ia+1]=Fa.y;aa.array[ia+2]=Fa.z;ia=ia+3}else if(aa.size===4)for(wa=0;wa<Tb;wa++){Fa=aa.value[wa];aa.array[ia]=Fa.x;aa.array[ia+1]=Fa.y;aa.array[ia+2]=Fa.z;aa.array[ia+3]=Fa.w;ia=ia+4}g.bindBuffer(g.ARRAY_BUFFER,aa.buffer);g.bufferData(g.ARRAY_BUFFER,aa.array,Gc)}}}}V.verticesNeedUpdate=
false;V.colorsNeedUpdate=false;Ea.attributes&&n(Ea)}else if(Va instanceof THREE.ParticleSystem){Ea=c(Va,$b);Nb=Ea.attributes&&m(Ea);(V.verticesNeedUpdate||V.colorsNeedUpdate||Va.sortParticles||Nb)&&f(V,g.DYNAMIC_DRAW,Va);V.verticesNeedUpdate=false;V.colorsNeedUpdate=false;Ea.attributes&&n(Ea)}}};this.initMaterial=function(a,b,c,d){var e,f,h;a instanceof THREE.MeshDepthMaterial?h="depth":a instanceof THREE.MeshNormalMaterial?h="normal":a instanceof THREE.MeshBasicMaterial?h="basic":a instanceof THREE.MeshLambertMaterial?
h="lambert":a instanceof THREE.MeshPhongMaterial?h="phong":a instanceof THREE.LineBasicMaterial?h="basic":a instanceof THREE.ParticleBasicMaterial&&(h="particle_basic");if(h){var i=THREE.ShaderLib[h];a.uniforms=THREE.UniformsUtils.clone(i.uniforms);a.vertexShader=i.vertexShader;a.fragmentShader=i.fragmentShader}var k,j,l,n,m;k=n=m=i=0;for(j=b.length;k<j;k++){l=b[k];if(!l.onlyShadow){l instanceof THREE.DirectionalLight&&n++;l instanceof THREE.PointLight&&m++;l instanceof THREE.SpotLight&&i++}}if(m+
i+n<=ya){j=n;l=m;n=i}else{j=Math.ceil(ya*n/(m+n));n=l=ya-j}var o=0,i=0;for(m=b.length;i<m;i++){k=b[i];if(k.castShadow){k instanceof THREE.SpotLight&&o++;k instanceof THREE.DirectionalLight&&!k.shadowCascade&&o++}}var p;a:{m=a.fragmentShader;k=a.vertexShader;var i=a.uniforms,b=a.attributes,c={map:!!a.map,envMap:!!a.envMap,lightMap:!!a.lightMap,vertexColors:a.vertexColors,fog:c,useFog:a.fog,sizeAttenuation:a.sizeAttenuation,skinning:a.skinning,maxBones:50,morphTargets:a.morphTargets,morphNormals:a.morphNormals,
maxMorphTargets:this.maxMorphTargets,maxMorphNormals:this.maxMorphNormals,maxDirLights:j,maxPointLights:l,maxSpotLights:n,maxShadows:o,shadowMapEnabled:this.shadowMapEnabled&&d.receiveShadow,shadowMapSoft:this.shadowMapSoft,shadowMapDebug:this.shadowMapDebug,shadowMapCascade:this.shadowMapCascade,alphaTest:a.alphaTest,metal:a.metal,perPixel:a.perPixel,wrapAround:a.wrapAround,doubleSided:d&&d.doubleSided},s,d=[];if(h)d.push(h);else{d.push(m);d.push(k)}for(s in c){d.push(s);d.push(c[s])}h=d.join();
s=0;for(d=Na.length;s<d;s++)if(Na[s].code===h){p=Na[s].program;break a}s=g.createProgram();d=["precision "+B+" float;",Zb>0?"#define VERTEX_TEXTURES":"",D.gammaInput?"#define GAMMA_INPUT":"",D.gammaOutput?"#define GAMMA_OUTPUT":"",D.physicallyBasedShading?"#define PHYSICALLY_BASED_SHADING":"","#define MAX_DIR_LIGHTS "+c.maxDirLights,"#define MAX_POINT_LIGHTS "+c.maxPointLights,"#define MAX_SPOT_LIGHTS "+c.maxSpotLights,"#define MAX_SHADOWS "+c.maxShadows,"#define MAX_BONES "+c.maxBones,c.map?"#define USE_MAP":
"",c.envMap?"#define USE_ENVMAP":"",c.lightMap?"#define USE_LIGHTMAP":"",c.vertexColors?"#define USE_COLOR":"",c.skinning?"#define USE_SKINNING":"",c.morphTargets?"#define USE_MORPHTARGETS":"",c.morphNormals?"#define USE_MORPHNORMALS":"",c.perPixel?"#define PHONG_PER_PIXEL":"",c.wrapAround?"#define WRAP_AROUND":"",c.doubleSided?"#define DOUBLE_SIDED":"",c.shadowMapEnabled?"#define USE_SHADOWMAP":"",c.shadowMapSoft?"#define SHADOWMAP_SOFT":"",c.shadowMapDebug?"#define SHADOWMAP_DEBUG":"",c.shadowMapCascade?
"#define SHADOWMAP_CASCADE":"",c.sizeAttenuation?"#define USE_SIZEATTENUATION":"","uniform mat4 objectMatrix;\nuniform mat4 modelViewMatrix;\nuniform mat4 projectionMatrix;\nuniform mat4 viewMatrix;\nuniform mat3 normalMatrix;\nuniform vec3 cameraPosition;\nattribute vec3 position;\nattribute vec3 normal;\nattribute vec2 uv;\nattribute vec2 uv2;\n#ifdef USE_COLOR\nattribute vec3 color;\n#endif\n#ifdef USE_MORPHTARGETS\nattribute vec3 morphTarget0;\nattribute vec3 morphTarget1;\nattribute vec3 morphTarget2;\nattribute vec3 morphTarget3;\n#ifdef USE_MORPHNORMALS\nattribute vec3 morphNormal0;\nattribute vec3 morphNormal1;\nattribute vec3 morphNormal2;\nattribute vec3 morphNormal3;\n#else\nattribute vec3 morphTarget4;\nattribute vec3 morphTarget5;\nattribute vec3 morphTarget6;\nattribute vec3 morphTarget7;\n#endif\n#endif\n#ifdef USE_SKINNING\nattribute vec4 skinVertexA;\nattribute vec4 skinVertexB;\nattribute vec4 skinIndex;\nattribute vec4 skinWeight;\n#endif\n"].join("\n");
j=["precision "+B+" float;","#define MAX_DIR_LIGHTS "+c.maxDirLights,"#define MAX_POINT_LIGHTS "+c.maxPointLights,"#define MAX_SPOT_LIGHTS "+c.maxSpotLights,"#define MAX_SHADOWS "+c.maxShadows,c.alphaTest?"#define ALPHATEST "+c.alphaTest:"",D.gammaInput?"#define GAMMA_INPUT":"",D.gammaOutput?"#define GAMMA_OUTPUT":"",D.physicallyBasedShading?"#define PHYSICALLY_BASED_SHADING":"",c.useFog&&c.fog?"#define USE_FOG":"",c.useFog&&c.fog instanceof THREE.FogExp2?"#define FOG_EXP2":"",c.map?"#define USE_MAP":
"",c.envMap?"#define USE_ENVMAP":"",c.lightMap?"#define USE_LIGHTMAP":"",c.vertexColors?"#define USE_COLOR":"",c.metal?"#define METAL":"",c.perPixel?"#define PHONG_PER_PIXEL":"",c.wrapAround?"#define WRAP_AROUND":"",c.doubleSided?"#define DOUBLE_SIDED":"",c.shadowMapEnabled?"#define USE_SHADOWMAP":"",c.shadowMapSoft?"#define SHADOWMAP_SOFT":"",c.shadowMapDebug?"#define SHADOWMAP_DEBUG":"",c.shadowMapCascade?"#define SHADOWMAP_CASCADE":"","uniform mat4 viewMatrix;\nuniform vec3 cameraPosition;\n"].join("\n");
g.attachShader(s,q("fragment",j+m));g.attachShader(s,q("vertex",d+k));g.linkProgram(s);g.getProgramParameter(s,g.LINK_STATUS)||console.error("Could not initialise shader\nVALIDATE_STATUS: "+g.getProgramParameter(s,g.VALIDATE_STATUS)+", gl error ["+g.getError()+"]");s.uniforms={};s.attributes={};var u,d=["viewMatrix","modelViewMatrix","projectionMatrix","normalMatrix","objectMatrix","cameraPosition","boneGlobalMatrices","morphTargetInfluences"];for(u in i)d.push(u);u=d;d=0;for(i=u.length;d<i;d++){m=
u[d];s.uniforms[m]=g.getUniformLocation(s,m)}d=["position","normal","uv","uv2","tangent","color","skinVertexA","skinVertexB","skinIndex","skinWeight"];for(u=0;u<c.maxMorphTargets;u++)d.push("morphTarget"+u);for(u=0;u<c.maxMorphNormals;u++)d.push("morphNormal"+u);for(p in b)d.push(p);p=d;u=0;for(b=p.length;u<b;u++){c=p[u];s.attributes[c]=g.getAttribLocation(s,c)}s.id=Na.length;Na.push({program:s,code:h});D.info.memory.programs=Na.length;p=s}a.program=p;p=a.program.attributes;p.position>=0&&g.enableVertexAttribArray(p.position);
p.color>=0&&g.enableVertexAttribArray(p.color);p.normal>=0&&g.enableVertexAttribArray(p.normal);p.tangent>=0&&g.enableVertexAttribArray(p.tangent);if(a.skinning&&p.skinVertexA>=0&&p.skinVertexB>=0&&p.skinIndex>=0&&p.skinWeight>=0){g.enableVertexAttribArray(p.skinVertexA);g.enableVertexAttribArray(p.skinVertexB);g.enableVertexAttribArray(p.skinIndex);g.enableVertexAttribArray(p.skinWeight)}if(a.attributes)for(f in a.attributes)p[f]!==void 0&&p[f]>=0&&g.enableVertexAttribArray(p[f]);if(a.morphTargets){a.numSupportedMorphTargets=
0;s="morphTarget";for(f=0;f<this.maxMorphTargets;f++){u=s+f;if(p[u]>=0){g.enableVertexAttribArray(p[u]);a.numSupportedMorphTargets++}}}if(a.morphNormals){a.numSupportedMorphNormals=0;s="morphNormal";for(f=0;f<this.maxMorphNormals;f++){u=s+f;if(p[u]>=0){g.enableVertexAttribArray(p[u]);a.numSupportedMorphNormals++}}}a.uniformsList=[];for(e in a.uniforms)a.uniformsList.push([a.uniforms[e],e])};this.setFaceCulling=function(a,b){if(a){!b||b==="ccw"?g.frontFace(g.CCW):g.frontFace(g.CW);a==="back"?g.cullFace(g.BACK):
a==="front"?g.cullFace(g.FRONT):g.cullFace(g.FRONT_AND_BACK);g.enable(g.CULL_FACE)}else g.disable(g.CULL_FACE)};this.setObjectFaces=function(a){if(Q!==a.doubleSided){a.doubleSided?g.disable(g.CULL_FACE):g.enable(g.CULL_FACE);Q=a.doubleSided}if(pa!==a.flipSided){a.flipSided?g.frontFace(g.CW):g.frontFace(g.CCW);pa=a.flipSided}};this.setDepthTest=function(a){if(La!==a){a?g.enable(g.DEPTH_TEST):g.disable(g.DEPTH_TEST);La=a}};this.setDepthWrite=function(a){if(Oa!==a){g.depthMask(a);Oa=a}};this.setBlending=
function(a,b,c,d){if(a!==O){switch(a){case THREE.NoBlending:g.disable(g.BLEND);break;case THREE.AdditiveBlending:g.enable(g.BLEND);g.blendEquation(g.FUNC_ADD);g.blendFunc(g.SRC_ALPHA,g.ONE);break;case THREE.SubtractiveBlending:g.enable(g.BLEND);g.blendEquation(g.FUNC_ADD);g.blendFunc(g.ZERO,g.ONE_MINUS_SRC_COLOR);break;case THREE.MultiplyBlending:g.enable(g.BLEND);g.blendEquation(g.FUNC_ADD);g.blendFunc(g.ZERO,g.SRC_COLOR);break;case THREE.CustomBlending:g.enable(g.BLEND);break;default:g.enable(g.BLEND);
g.blendEquationSeparate(g.FUNC_ADD,g.FUNC_ADD);g.blendFuncSeparate(g.SRC_ALPHA,g.ONE_MINUS_SRC_ALPHA,g.ONE,g.ONE_MINUS_SRC_ALPHA)}O=a}if(a===THREE.CustomBlending){if(b!==sa){g.blendEquation(u(b));sa=b}if(c!==Ga||d!==Ha){g.blendFunc(u(c),u(d));Ga=c;Ha=d}}else Ha=Ga=sa=null};this.setTexture=function(a,b){if(a.needsUpdate){if(!a.__webglInit){a.__webglInit=true;a.__webglTexture=g.createTexture();D.info.memory.textures++}g.activeTexture(g.TEXTURE0+b);g.bindTexture(g.TEXTURE_2D,a.__webglTexture);g.pixelStorei(g.UNPACK_PREMULTIPLY_ALPHA_WEBGL,
a.premultiplyAlpha);var c=a.image,d=(c.width&c.width-1)===0&&(c.height&c.height-1)===0,e=u(a.format),f=u(a.type);w(g.TEXTURE_2D,a,d);a instanceof THREE.DataTexture?g.texImage2D(g.TEXTURE_2D,0,e,c.width,c.height,0,e,f,c.data):g.texImage2D(g.TEXTURE_2D,0,e,e,f,a.image);a.generateMipmaps&&d&&g.generateMipmap(g.TEXTURE_2D);a.needsUpdate=false;if(a.onUpdate)a.onUpdate()}else{g.activeTexture(g.TEXTURE0+b);g.bindTexture(g.TEXTURE_2D,a.__webglTexture)}};this.setRenderTarget=function(a){var b=a instanceof
THREE.WebGLRenderTargetCube;if(a&&!a.__webglFramebuffer){if(a.depthBuffer===void 0)a.depthBuffer=true;if(a.stencilBuffer===void 0)a.stencilBuffer=true;a.__webglTexture=g.createTexture();var c=(a.width&a.width-1)===0&&(a.height&a.height-1)===0,d=u(a.format),e=u(a.type);if(b){a.__webglFramebuffer=[];a.__webglRenderbuffer=[];g.bindTexture(g.TEXTURE_CUBE_MAP,a.__webglTexture);w(g.TEXTURE_CUBE_MAP,a,c);for(var f=0;f<6;f++){a.__webglFramebuffer[f]=g.createFramebuffer();a.__webglRenderbuffer[f]=g.createRenderbuffer();
g.texImage2D(g.TEXTURE_CUBE_MAP_POSITIVE_X+f,0,d,a.width,a.height,0,d,e,null);var h=a,i=g.TEXTURE_CUBE_MAP_POSITIVE_X+f;g.bindFramebuffer(g.FRAMEBUFFER,a.__webglFramebuffer[f]);g.framebufferTexture2D(g.FRAMEBUFFER,g.COLOR_ATTACHMENT0,i,h.__webglTexture,0);A(a.__webglRenderbuffer[f],a)}c&&g.generateMipmap(g.TEXTURE_CUBE_MAP)}else{a.__webglFramebuffer=g.createFramebuffer();a.__webglRenderbuffer=g.createRenderbuffer();g.bindTexture(g.TEXTURE_2D,a.__webglTexture);w(g.TEXTURE_2D,a,c);g.texImage2D(g.TEXTURE_2D,
0,d,a.width,a.height,0,d,e,null);d=g.TEXTURE_2D;g.bindFramebuffer(g.FRAMEBUFFER,a.__webglFramebuffer);g.framebufferTexture2D(g.FRAMEBUFFER,g.COLOR_ATTACHMENT0,d,a.__webglTexture,0);A(a.__webglRenderbuffer,a);c&&g.generateMipmap(g.TEXTURE_2D)}b?g.bindTexture(g.TEXTURE_CUBE_MAP,null):g.bindTexture(g.TEXTURE_2D,null);g.bindRenderbuffer(g.RENDERBUFFER,null);g.bindFramebuffer(g.FRAMEBUFFER,null)}if(a){b=b?a.__webglFramebuffer[a.activeCubeFace]:a.__webglFramebuffer;c=a.width;a=a.height;e=d=0}else{b=null;
c=Xb;a=Gb;d=Eb;e=Fb}if(b!==Da){g.bindFramebuffer(g.FRAMEBUFFER,b);g.viewport(d,e,c,a);Da=b}jc=c;kc=a}};
THREE.WebGLRenderTarget=function(a,b,c){this.width=a;this.height=b;c=c||{};this.wrapS=c.wrapS!==void 0?c.wrapS:THREE.ClampToEdgeWrapping;this.wrapT=c.wrapT!==void 0?c.wrapT:THREE.ClampToEdgeWrapping;this.magFilter=c.magFilter!==void 0?c.magFilter:THREE.LinearFilter;this.minFilter=c.minFilter!==void 0?c.minFilter:THREE.LinearMipMapLinearFilter;this.offset=new THREE.Vector2(0,0);this.repeat=new THREE.Vector2(1,1);this.format=c.format!==void 0?c.format:THREE.RGBAFormat;this.type=c.type!==void 0?c.type:
THREE.UnsignedByteType;this.depthBuffer=c.depthBuffer!==void 0?c.depthBuffer:true;this.stencilBuffer=c.stencilBuffer!==void 0?c.stencilBuffer:true;this.generateMipmaps=true};
THREE.WebGLRenderTarget.prototype.clone=function(){var a=new THREE.WebGLRenderTarget(this.width,this.height);a.wrapS=this.wrapS;a.wrapT=this.wrapT;a.magFilter=this.magFilter;a.minFilter=this.minFilter;a.offset.copy(this.offset);a.repeat.copy(this.repeat);a.format=this.format;a.type=this.type;a.depthBuffer=this.depthBuffer;a.stencilBuffer=this.stencilBuffer;return a};THREE.WebGLRenderTargetCube=function(a,b,c){THREE.WebGLRenderTarget.call(this,a,b,c);this.activeCubeFace=0};
THREE.WebGLRenderTargetCube.prototype=new THREE.WebGLRenderTarget;THREE.WebGLRenderTargetCube.prototype.constructor=THREE.WebGLRenderTargetCube;THREE.RenderableVertex=function(){this.positionWorld=new THREE.Vector3;this.positionScreen=new THREE.Vector4;this.visible=true};THREE.RenderableVertex.prototype.copy=function(a){this.positionWorld.copy(a.positionWorld);this.positionScreen.copy(a.positionScreen)};
THREE.RenderableFace3=function(){this.v1=new THREE.RenderableVertex;this.v2=new THREE.RenderableVertex;this.v3=new THREE.RenderableVertex;this.centroidWorld=new THREE.Vector3;this.centroidScreen=new THREE.Vector3;this.normalWorld=new THREE.Vector3;this.vertexNormalsWorld=[new THREE.Vector3,new THREE.Vector3,new THREE.Vector3];this.faceMaterial=this.material=null;this.uvs=[[]];this.z=null};
THREE.RenderableFace4=function(){this.v1=new THREE.RenderableVertex;this.v2=new THREE.RenderableVertex;this.v3=new THREE.RenderableVertex;this.v4=new THREE.RenderableVertex;this.centroidWorld=new THREE.Vector3;this.centroidScreen=new THREE.Vector3;this.normalWorld=new THREE.Vector3;this.vertexNormalsWorld=[new THREE.Vector3,new THREE.Vector3,new THREE.Vector3,new THREE.Vector3];this.faceMaterial=this.material=null;this.uvs=[[]];this.z=null};THREE.RenderableObject=function(){this.z=this.object=null};
THREE.RenderableLine=function(){this.z=null;this.v1=new THREE.RenderableVertex;this.v2=new THREE.RenderableVertex;this.material=null};
THREE.GeometryUtils={merge:function(a,b){for(var c,d,e=a.vertices.length,f=b instanceof THREE.Mesh?b.geometry:b,h=a.vertices,i=f.vertices,l=a.faces,k=f.faces,j=a.faceVertexUvs[0],m=f.faceVertexUvs[0],n={},o=0;o<a.materials.length;o++)n[a.materials[o].id]=o;if(b instanceof THREE.Mesh){b.matrixAutoUpdate&&b.updateMatrix();c=b.matrix;d=new THREE.Matrix4;d.extractRotation(c,b.scale)}for(var o=0,s=i.length;o<s;o++){var p=i[o].clone();c&&c.multiplyVector3(p);h.push(p)}o=0;for(s=k.length;o<s;o++){var h=
k[o],q,w,A=h.vertexNormals,y=h.vertexColors;h instanceof THREE.Face3?q=new THREE.Face3(h.a+e,h.b+e,h.c+e):h instanceof THREE.Face4&&(q=new THREE.Face4(h.a+e,h.b+e,h.c+e,h.d+e));q.normal.copy(h.normal);d&&d.multiplyVector3(q.normal);i=0;for(p=A.length;i<p;i++){w=A[i].clone();d&&d.multiplyVector3(w);q.vertexNormals.push(w)}q.color.copy(h.color);i=0;for(p=y.length;i<p;i++){w=y[i];q.vertexColors.push(w.clone())}if(h.materialIndex!==void 0){i=f.materials[h.materialIndex];p=i.id;y=n[p];if(y===void 0){y=
a.materials.length;n[p]=y;a.materials.push(i)}q.materialIndex=y}q.centroid.copy(h.centroid);c&&c.multiplyVector3(q.centroid);l.push(q)}o=0;for(s=m.length;o<s;o++){c=m[o];d=[];i=0;for(p=c.length;i<p;i++)d.push(new THREE.UV(c[i].u,c[i].v));j.push(d)}},clone:function(a){var b=new THREE.Geometry,c,d=a.vertices,e=a.faces,f=a.faceVertexUvs[0];if(a.materials)b.materials=a.materials.slice();a=0;for(c=d.length;a<c;a++)b.vertices.push(d[a].clone());a=0;for(c=e.length;a<c;a++)b.faces.push(e[a].clone());a=0;
for(c=f.length;a<c;a++){for(var d=f[a],e=[],h=0,i=d.length;h<i;h++)e.push(new THREE.UV(d[h].u,d[h].v));b.faceVertexUvs[0].push(e)}return b},randomPointInTriangle:function(a,b,c){var d,e,f,h=new THREE.Vector3,i=THREE.GeometryUtils.__v1;d=THREE.GeometryUtils.random();e=THREE.GeometryUtils.random();if(d+e>1){d=1-d;e=1-e}f=1-d-e;h.copy(a);h.multiplyScalar(d);i.copy(b);i.multiplyScalar(e);h.addSelf(i);i.copy(c);i.multiplyScalar(f);h.addSelf(i);return h},randomPointInFace:function(a,b,c){var d,e,f;if(a instanceof
THREE.Face3){d=b.vertices[a.a];e=b.vertices[a.b];f=b.vertices[a.c];return THREE.GeometryUtils.randomPointInTriangle(d,e,f)}if(a instanceof THREE.Face4){d=b.vertices[a.a];e=b.vertices[a.b];f=b.vertices[a.c];var b=b.vertices[a.d],h;if(c)if(a._area1&&a._area2){c=a._area1;h=a._area2}else{c=THREE.GeometryUtils.triangleArea(d,e,b);h=THREE.GeometryUtils.triangleArea(e,f,b);a._area1=c;a._area2=h}else{c=THREE.GeometryUtils.triangleArea(d,e,b);h=THREE.GeometryUtils.triangleArea(e,f,b)}return THREE.GeometryUtils.random()*
(c+h)<c?THREE.GeometryUtils.randomPointInTriangle(d,e,b):THREE.GeometryUtils.randomPointInTriangle(e,f,b)}},randomPointsInGeometry:function(a,b){function c(a){function b(c,d){if(d<c)return c;var e=c+Math.floor((d-c)/2);return k[e]>a?b(c,e-1):k[e]<a?b(e+1,d):e}return b(0,k.length-1)}var d,e,f=a.faces,h=a.vertices,i=f.length,l=0,k=[],j,m,n,o;for(e=0;e<i;e++){d=f[e];if(d instanceof THREE.Face3){j=h[d.a];m=h[d.b];n=h[d.c];d._area=THREE.GeometryUtils.triangleArea(j,m,n)}else if(d instanceof THREE.Face4){j=
h[d.a];m=h[d.b];n=h[d.c];o=h[d.d];d._area1=THREE.GeometryUtils.triangleArea(j,m,o);d._area2=THREE.GeometryUtils.triangleArea(m,n,o);d._area=d._area1+d._area2}l=l+d._area;k[e]=l}d=[];for(e=0;e<b;e++){h=THREE.GeometryUtils.random()*l;h=c(h);d[e]=THREE.GeometryUtils.randomPointInFace(f[h],a,true)}return d},triangleArea:function(a,b,c){var d,e=THREE.GeometryUtils.__v1;e.sub(a,b);d=e.length();e.sub(a,c);a=e.length();e.sub(b,c);c=e.length();b=0.5*(d+a+c);return Math.sqrt(b*(b-d)*(b-a)*(b-c))},center:function(a){a.computeBoundingBox();
var b=a.boundingBox,c=new THREE.Vector3;c.add(b.min,b.max);c.multiplyScalar(-0.5);a.applyMatrix((new THREE.Matrix4).makeTranslation(c.x,c.y,c.z));a.computeBoundingBox();return c},normalizeUVs:function(a){for(var a=a.faceVertexUvs[0],b=0,c=a.length;b<c;b++)for(var d=a[b],e=0,f=d.length;e<f;e++){if(d[e].u!==1)d[e].u=d[e].u-Math.floor(d[e].u);if(d[e].v!==1)d[e].v=d[e].v-Math.floor(d[e].v)}},triangulateQuads:function(a){var b,c,d,e,f=[],h=[],i=[];b=0;for(c=a.faceUvs.length;b<c;b++)h[b]=[];b=0;for(c=a.faceVertexUvs.length;b<
c;b++)i[b]=[];b=0;for(c=a.faces.length;b<c;b++){d=a.faces[b];if(d instanceof THREE.Face4){e=d.a;var l=d.b,k=d.c,j=d.d,m=new THREE.Face3,n=new THREE.Face3;m.color.copy(d.color);n.color.copy(d.color);m.materialIndex=d.materialIndex;n.materialIndex=d.materialIndex;m.a=e;m.b=l;m.c=j;n.a=l;n.b=k;n.c=j;if(d.vertexColors.length===4){m.vertexColors[0]=d.vertexColors[0].clone();m.vertexColors[1]=d.vertexColors[1].clone();m.vertexColors[2]=d.vertexColors[3].clone();n.vertexColors[0]=d.vertexColors[1].clone();
n.vertexColors[1]=d.vertexColors[2].clone();n.vertexColors[2]=d.vertexColors[3].clone()}f.push(m,n);d=0;for(e=a.faceVertexUvs.length;d<e;d++)if(a.faceVertexUvs[d].length){m=a.faceVertexUvs[d][b];l=m[1];k=m[2];j=m[3];m=[m[0].clone(),l.clone(),j.clone()];l=[l.clone(),k.clone(),j.clone()];i[d].push(m,l)}d=0;for(e=a.faceUvs.length;d<e;d++)if(a.faceUvs[d].length){l=a.faceUvs[d][b];h[d].push(l,l)}}else{f.push(d);d=0;for(e=a.faceUvs.length;d<e;d++)h[d].push(a.faceUvs[d]);d=0;for(e=a.faceVertexUvs.length;d<
e;d++)i[d].push(a.faceVertexUvs[d])}}a.faces=f;a.faceUvs=h;a.faceVertexUvs=i;a.computeCentroids();a.computeFaceNormals();a.computeVertexNormals();a.hasTangents&&a.computeTangents()},explode:function(a){for(var b=[],c=0,d=a.faces.length;c<d;c++){var e=b.length,f=a.faces[c];if(f instanceof THREE.Face4){var h=f.a,i=f.b,l=f.c,h=a.vertices[h],i=a.vertices[i],l=a.vertices[l],k=a.vertices[f.d];b.push(h.clone());b.push(i.clone());b.push(l.clone());b.push(k.clone());f.a=e;f.b=e+1;f.c=e+2;f.d=e+3}else{h=f.a;
i=f.b;l=f.c;h=a.vertices[h];i=a.vertices[i];l=a.vertices[l];b.push(h.clone());b.push(i.clone());b.push(l.clone());f.a=e;f.b=e+1;f.c=e+2}}a.vertices=b;delete a.__tmpVertices},tessellate:function(a,b){var c,d,e,f,h,i,l,k,j,m,n,o,s,p,q,w,A,y,u,H=[],B=[];c=0;for(d=a.faceVertexUvs.length;c<d;c++)B[c]=[];c=0;for(d=a.faces.length;c<d;c++){e=a.faces[c];if(e instanceof THREE.Face3){f=e.a;h=e.b;i=e.c;k=a.vertices[f];j=a.vertices[h];m=a.vertices[i];o=k.distanceTo(j);s=j.distanceTo(m);n=k.distanceTo(m);if(o>
b||s>b||n>b){l=a.vertices.length;y=e.clone();u=e.clone();if(o>=s&&o>=n){k=k.clone();k.lerpSelf(j,0.5);y.a=f;y.b=l;y.c=i;u.a=l;u.b=h;u.c=i;if(e.vertexNormals.length===3){f=e.vertexNormals[0].clone();f.lerpSelf(e.vertexNormals[1],0.5);y.vertexNormals[1].copy(f);u.vertexNormals[0].copy(f)}if(e.vertexColors.length===3){f=e.vertexColors[0].clone();f.lerpSelf(e.vertexColors[1],0.5);y.vertexColors[1].copy(f);u.vertexColors[0].copy(f)}e=0}else if(s>=o&&s>=n){k=j.clone();k.lerpSelf(m,0.5);y.a=f;y.b=h;y.c=
l;u.a=l;u.b=i;u.c=f;if(e.vertexNormals.length===3){f=e.vertexNormals[1].clone();f.lerpSelf(e.vertexNormals[2],0.5);y.vertexNormals[2].copy(f);u.vertexNormals[0].copy(f);u.vertexNormals[1].copy(e.vertexNormals[2]);u.vertexNormals[2].copy(e.vertexNormals[0])}if(e.vertexColors.length===3){f=e.vertexColors[1].clone();f.lerpSelf(e.vertexColors[2],0.5);y.vertexColors[2].copy(f);u.vertexColors[0].copy(f);u.vertexColors[1].copy(e.vertexColors[2]);u.vertexColors[2].copy(e.vertexColors[0])}e=1}else{k=k.clone();
k.lerpSelf(m,0.5);y.a=f;y.b=h;y.c=l;u.a=l;u.b=h;u.c=i;if(e.vertexNormals.length===3){f=e.vertexNormals[0].clone();f.lerpSelf(e.vertexNormals[2],0.5);y.vertexNormals[2].copy(f);u.vertexNormals[0].copy(f)}if(e.vertexColors.length===3){f=e.vertexColors[0].clone();f.lerpSelf(e.vertexColors[2],0.5);y.vertexColors[2].copy(f);u.vertexColors[0].copy(f)}e=2}H.push(y,u);a.vertices.push(k);f=0;for(h=a.faceVertexUvs.length;f<h;f++)if(a.faceVertexUvs[f].length){k=a.faceVertexUvs[f][c];u=k[0];i=k[1];y=k[2];if(e===
0){j=u.clone();j.lerpSelf(i,0.5);k=[u.clone(),j.clone(),y.clone()];i=[j.clone(),i.clone(),y.clone()]}else if(e===1){j=i.clone();j.lerpSelf(y,0.5);k=[u.clone(),i.clone(),j.clone()];i=[j.clone(),y.clone(),u.clone()]}else{j=u.clone();j.lerpSelf(y,0.5);k=[u.clone(),i.clone(),j.clone()];i=[j.clone(),i.clone(),y.clone()]}B[f].push(k,i)}}else{H.push(e);f=0;for(h=a.faceVertexUvs.length;f<h;f++)B[f].push(a.faceVertexUvs[f][c])}}else{f=e.a;h=e.b;i=e.c;l=e.d;k=a.vertices[f];j=a.vertices[h];m=a.vertices[i];n=
a.vertices[l];o=k.distanceTo(j);s=j.distanceTo(m);p=m.distanceTo(n);q=k.distanceTo(n);if(o>b||s>b||p>b||q>b){w=a.vertices.length;A=a.vertices.length+1;y=e.clone();u=e.clone();if(o>=s&&o>=p&&o>=q||p>=s&&p>=o&&p>=q){o=k.clone();o.lerpSelf(j,0.5);j=m.clone();j.lerpSelf(n,0.5);y.a=f;y.b=w;y.c=A;y.d=l;u.a=w;u.b=h;u.c=i;u.d=A;if(e.vertexNormals.length===4){f=e.vertexNormals[0].clone();f.lerpSelf(e.vertexNormals[1],0.5);h=e.vertexNormals[2].clone();h.lerpSelf(e.vertexNormals[3],0.5);y.vertexNormals[1].copy(f);
y.vertexNormals[2].copy(h);u.vertexNormals[0].copy(f);u.vertexNormals[3].copy(h)}if(e.vertexColors.length===4){f=e.vertexColors[0].clone();f.lerpSelf(e.vertexColors[1],0.5);h=e.vertexColors[2].clone();h.lerpSelf(e.vertexColors[3],0.5);y.vertexColors[1].copy(f);y.vertexColors[2].copy(h);u.vertexColors[0].copy(f);u.vertexColors[3].copy(h)}e=0}else{o=j.clone();o.lerpSelf(m,0.5);j=n.clone();j.lerpSelf(k,0.5);y.a=f;y.b=h;y.c=w;y.d=A;u.a=A;u.b=w;u.c=i;u.d=l;if(e.vertexNormals.length===4){f=e.vertexNormals[1].clone();
f.lerpSelf(e.vertexNormals[2],0.5);h=e.vertexNormals[3].clone();h.lerpSelf(e.vertexNormals[0],0.5);y.vertexNormals[2].copy(f);y.vertexNormals[3].copy(h);u.vertexNormals[0].copy(h);u.vertexNormals[1].copy(f)}if(e.vertexColors.length===4){f=e.vertexColors[1].clone();f.lerpSelf(e.vertexColors[2],0.5);h=e.vertexColors[3].clone();h.lerpSelf(e.vertexColors[0],0.5);y.vertexColors[2].copy(f);y.vertexColors[3].copy(h);u.vertexColors[0].copy(h);u.vertexColors[1].copy(f)}e=1}H.push(y,u);a.vertices.push(o,j);
f=0;for(h=a.faceVertexUvs.length;f<h;f++)if(a.faceVertexUvs[f].length){k=a.faceVertexUvs[f][c];u=k[0];i=k[1];y=k[2];k=k[3];if(e===0){j=u.clone();j.lerpSelf(i,0.5);m=y.clone();m.lerpSelf(k,0.5);u=[u.clone(),j.clone(),m.clone(),k.clone()];i=[j.clone(),i.clone(),y.clone(),m.clone()]}else{j=i.clone();j.lerpSelf(y,0.5);m=k.clone();m.lerpSelf(u,0.5);u=[u.clone(),i.clone(),j.clone(),m.clone()];i=[m.clone(),j.clone(),y.clone(),k.clone()]}B[f].push(u,i)}}else{H.push(e);f=0;for(h=a.faceVertexUvs.length;f<h;f++)B[f].push(a.faceVertexUvs[f][c])}}}a.faces=
H;a.faceVertexUvs=B}};THREE.GeometryUtils.random=THREE.Math.random16;THREE.GeometryUtils.__v1=new THREE.Vector3;
THREE.ImageUtils={crossOrigin:"anonymous",loadTexture:function(a,b,c){var d=new Image,e=new THREE.Texture(d,b);d.onload=function(){e.needsUpdate=true;c&&c(this)};d.crossOrigin=this.crossOrigin;d.src=a;return e},loadTextureCube:function(a,b,c){var d,e=[],f=new THREE.Texture(e,b),b=e.loadCount=0;for(d=a.length;b<d;++b){e[b]=new Image;e[b].onload=function(){e.loadCount=e.loadCount+1;if(e.loadCount===6)f.needsUpdate=true;c&&c(this)};e[b].crossOrigin=this.crossOrigin;e[b].src=a[b]}return f},getNormalMap:function(a,
b){var c=function(a){var b=Math.sqrt(a[0]*a[0]+a[1]*a[1]+a[2]*a[2]);return[a[0]/b,a[1]/b,a[2]/b]},b=b|1,d=a.width,e=a.height,f=document.createElement("canvas");f.width=d;f.height=e;var h=f.getContext("2d");h.drawImage(a,0,0);for(var i=h.getImageData(0,0,d,e).data,l=h.createImageData(d,e),k=l.data,j=0;j<d;j++)for(var m=0;m<e;m++){var n=m-1<0?0:m-1,o=m+1>e-1?e-1:m+1,s=j-1<0?0:j-1,p=j+1>d-1?d-1:j+1,q=[],w=[0,0,i[(m*d+j)*4]/255*b];q.push([-1,0,i[(m*d+s)*4]/255*b]);q.push([-1,-1,i[(n*d+s)*4]/255*b]);q.push([0,
-1,i[(n*d+j)*4]/255*b]);q.push([1,-1,i[(n*d+p)*4]/255*b]);q.push([1,0,i[(m*d+p)*4]/255*b]);q.push([1,1,i[(o*d+p)*4]/255*b]);q.push([0,1,i[(o*d+j)*4]/255*b]);q.push([-1,1,i[(o*d+s)*4]/255*b]);n=[];s=q.length;for(o=0;o<s;o++){var p=q[o],A=q[(o+1)%s],p=[p[0]-w[0],p[1]-w[1],p[2]-w[2]],A=[A[0]-w[0],A[1]-w[1],A[2]-w[2]];n.push(c([p[1]*A[2]-p[2]*A[1],p[2]*A[0]-p[0]*A[2],p[0]*A[1]-p[1]*A[0]]))}q=[0,0,0];for(o=0;o<n.length;o++){q[0]=q[0]+n[o][0];q[1]=q[1]+n[o][1];q[2]=q[2]+n[o][2]}q[0]=q[0]/n.length;q[1]=
q[1]/n.length;q[2]=q[2]/n.length;w=(m*d+j)*4;k[w]=(q[0]+1)/2*255|0;k[w+1]=(q[1]+0.5)*255|0;k[w+2]=q[2]*255|0;k[w+3]=255}h.putImageData(l,0,0);return f},generateDataTexture:function(a,b,c){for(var d=a*b,e=new Uint8Array(3*d),f=Math.floor(c.r*255),h=Math.floor(c.g*255),c=Math.floor(c.b*255),i=0;i<d;i++){e[i*3]=f;e[i*3+1]=h;e[i*3+2]=c}a=new THREE.DataTexture(e,a,b,THREE.RGBFormat);a.needsUpdate=true;return a}};
THREE.SceneUtils={showHierarchy:function(a,b){THREE.SceneUtils.traverseHierarchy(a,function(a){a.visible=b})},traverseHierarchy:function(a,b){var c,d,e=a.children.length;for(d=0;d<e;d++){c=a.children[d];b(c);THREE.SceneUtils.traverseHierarchy(c,b)}},createMultiMaterialObject:function(a,b){var c,d=b.length,e=new THREE.Object3D;for(c=0;c<d;c++){var f=new THREE.Mesh(a,b[c]);e.add(f)}return e},cloneObject:function(a){var b;if(a instanceof THREE.Mesh)b=new THREE.Mesh(a.geometry,a.material);else if(a instanceof
THREE.Line)b=new THREE.Line(a.geometry,a.material,a.type);else if(a instanceof THREE.Ribbon)b=new THREE.Ribbon(a.geometry,a.material);else if(a instanceof THREE.ParticleSystem){b=new THREE.ParticleSystem(a.geometry,a.material);b.sortParticles=a.sortParticles}else if(a instanceof THREE.Particle)b=new THREE.Particle(a.material);else if(a instanceof THREE.Sprite){b=new THREE.Sprite({});b.color.copy(a.color);b.map=a.map;b.blending=a.blending;b.useScreenCoordinates=a.useScreenCoordinates;b.mergeWith3D=
a.mergeWith3D;b.affectedByDistance=a.affectedByDistance;b.scaleByViewport=a.scaleByViewport;b.alignment=a.alignment;b.rotation3d.copy(a.rotation3d);b.rotation=a.rotation;b.opacity=a.opacity;b.uvOffset.copy(a.uvOffset);b.uvScale.copy(a.uvScale)}else a instanceof THREE.LOD?b=new THREE.LOD:a instanceof THREE.Object3D&&(b=new THREE.Object3D);b.name=a.name;b.parent=a.parent;b.up.copy(a.up);b.position.copy(a.position);b.rotation instanceof THREE.Vector3&&b.rotation.copy(a.rotation);b.eulerOrder=a.eulerOrder;
b.scale.copy(a.scale);b.dynamic=a.dynamic;b.doubleSided=a.doubleSided;b.flipSided=a.flipSided;b.renderDepth=a.renderDepth;b.rotationAutoUpdate=a.rotationAutoUpdate;b.matrix.copy(a.matrix);b.matrixWorld.copy(a.matrixWorld);b.matrixRotationWorld.copy(a.matrixRotationWorld);b.matrixAutoUpdate=a.matrixAutoUpdate;b.matrixWorldNeedsUpdate=a.matrixWorldNeedsUpdate;b.quaternion.copy(a.quaternion);b.useQuaternion=a.useQuaternion;b.boundRadius=a.boundRadius;b.boundRadiusScale=a.boundRadiusScale;b.visible=a.visible;
b.castShadow=a.castShadow;b.receiveShadow=a.receiveShadow;b.frustumCulled=a.frustumCulled;for(var c=0;c<a.children.length;c++){var d=THREE.SceneUtils.cloneObject(a.children[c]);b.children[c]=d;d.parent=b}if(a instanceof THREE.LOD)for(c=0;c<a.LODs.length;c++)b.LODs[c]={visibleAtDistance:a.LODs[c].visibleAtDistance,object3D:b.children[c]};return b},detach:function(a,b,c){a.applyMatrix(b.matrixWorld);b.remove(a);c.add(a)},attach:function(a,b,c){var d=new THREE.Matrix4;d.getInverse(c.matrixWorld);a.applyMatrix(d);
b.remove(a);c.add(a)}};
THREE.WebGLRenderer&&(THREE.ShaderUtils={lib:{fresnel:{uniforms:{mRefractionRatio:{type:"f",value:1.02},mFresnelBias:{type:"f",value:0.1},mFresnelPower:{type:"f",value:2},mFresnelScale:{type:"f",value:1},tCube:{type:"t",value:1,texture:null}},fragmentShader:"uniform samplerCube tCube;\nvarying vec3 vReflect;\nvarying vec3 vRefract[3];\nvarying float vReflectionFactor;\nvoid main() {\nvec4 reflectedColor = textureCube( tCube, vec3( -vReflect.x, vReflect.yz ) );\nvec4 refractedColor = vec4( 1.0, 1.0, 1.0, 1.0 );\nrefractedColor.r = textureCube( tCube, vec3( -vRefract[0].x, vRefract[0].yz ) ).r;\nrefractedColor.g = textureCube( tCube, vec3( -vRefract[1].x, vRefract[1].yz ) ).g;\nrefractedColor.b = textureCube( tCube, vec3( -vRefract[2].x, vRefract[2].yz ) ).b;\nrefractedColor.a = 1.0;\ngl_FragColor = mix( refractedColor, reflectedColor, clamp( vReflectionFactor, 0.0, 1.0 ) );\n}",vertexShader:"uniform float mRefractionRatio;\nuniform float mFresnelBias;\nuniform float mFresnelScale;\nuniform float mFresnelPower;\nvarying vec3 vReflect;\nvarying vec3 vRefract[3];\nvarying float vReflectionFactor;\nvoid main() {\nvec4 mvPosition = modelViewMatrix * vec4( position, 1.0 );\nvec4 mPosition = objectMatrix * vec4( position, 1.0 );\nvec3 nWorld = normalize ( mat3( objectMatrix[0].xyz, objectMatrix[1].xyz, objectMatrix[2].xyz ) * normal );\nvec3 I = mPosition.xyz - cameraPosition;\nvReflect = reflect( I, nWorld );\nvRefract[0] = refract( normalize( I ), nWorld, mRefractionRatio );\nvRefract[1] = refract( normalize( I ), nWorld, mRefractionRatio * 0.99 );\nvRefract[2] = refract( normalize( I ), nWorld, mRefractionRatio * 0.98 );\nvReflectionFactor = mFresnelBias + mFresnelScale * pow( 1.0 + dot( normalize( I ), nWorld ), mFresnelPower );\ngl_Position = projectionMatrix * mvPosition;\n}"},
normal:{uniforms:THREE.UniformsUtils.merge([THREE.UniformsLib.fog,THREE.UniformsLib.lights,THREE.UniformsLib.shadowmap,{enableAO:{type:"i",value:0},enableDiffuse:{type:"i",value:0},enableSpecular:{type:"i",value:0},enableReflection:{type:"i",value:0},tDiffuse:{type:"t",value:0,texture:null},tCube:{type:"t",value:1,texture:null},tNormal:{type:"t",value:2,texture:null},tSpecular:{type:"t",value:3,texture:null},tAO:{type:"t",value:4,texture:null},tDisplacement:{type:"t",value:5,texture:null},uNormalScale:{type:"f",
value:1},uDisplacementBias:{type:"f",value:0},uDisplacementScale:{type:"f",value:1},uDiffuseColor:{type:"c",value:new THREE.Color(16777215)},uSpecularColor:{type:"c",value:new THREE.Color(1118481)},uAmbientColor:{type:"c",value:new THREE.Color(16777215)},uShininess:{type:"f",value:30},uOpacity:{type:"f",value:1},uReflectivity:{type:"f",value:0.5},uOffset:{type:"v2",value:new THREE.Vector2(0,0)},uRepeat:{type:"v2",value:new THREE.Vector2(1,1)},wrapRGB:{type:"v3",value:new THREE.Vector3(1,1,1)}}]),
fragmentShader:["uniform vec3 uAmbientColor;\nuniform vec3 uDiffuseColor;\nuniform vec3 uSpecularColor;\nuniform float uShininess;\nuniform float uOpacity;\nuniform bool enableDiffuse;\nuniform bool enableSpecular;\nuniform bool enableAO;\nuniform bool enableReflection;\nuniform sampler2D tDiffuse;\nuniform sampler2D tNormal;\nuniform sampler2D tSpecular;\nuniform sampler2D tAO;\nuniform samplerCube tCube;\nuniform float uNormalScale;\nuniform float uReflectivity;\nvarying vec3 vTangent;\nvarying vec3 vBinormal;\nvarying vec3 vNormal;\nvarying vec2 vUv;\nuniform vec3 ambientLightColor;\n#if MAX_DIR_LIGHTS > 0\nuniform vec3 directionalLightColor[ MAX_DIR_LIGHTS ];\nuniform vec3 directionalLightDirection[ MAX_DIR_LIGHTS ];\n#endif\n#if MAX_POINT_LIGHTS > 0\nuniform vec3 pointLightColor[ MAX_POINT_LIGHTS ];\nvarying vec4 vPointLight[ MAX_POINT_LIGHTS ];\n#endif\n#ifdef WRAP_AROUND\nuniform vec3 wrapRGB;\n#endif\nvarying vec3 vViewPosition;",
THREE.ShaderChunk.shadowmap_pars_fragment,THREE.ShaderChunk.fog_pars_fragment,"void main() {\ngl_FragColor = vec4( vec3( 1.0 ), uOpacity );\nvec3 specularTex = vec3( 1.0 );\nvec3 normalTex = texture2D( tNormal, vUv ).xyz * 2.0 - 1.0;\nnormalTex.xy *= uNormalScale;\nnormalTex = normalize( normalTex );\nif( enableDiffuse ) {\n#ifdef GAMMA_INPUT\nvec4 texelColor = texture2D( tDiffuse, vUv );\ntexelColor.xyz *= texelColor.xyz;\ngl_FragColor = gl_FragColor * texelColor;\n#else\ngl_FragColor = gl_FragColor * texture2D( tDiffuse, vUv );\n#endif\n}\nif( enableAO ) {\n#ifdef GAMMA_INPUT\nvec4 aoColor = texture2D( tAO, vUv );\naoColor.xyz *= aoColor.xyz;\ngl_FragColor.xyz = gl_FragColor.xyz * aoColor.xyz;\n#else\ngl_FragColor.xyz = gl_FragColor.xyz * texture2D( tAO, vUv ).xyz;\n#endif\n}\nif( enableSpecular )\nspecularTex = texture2D( tSpecular, vUv ).xyz;\nmat3 tsb = mat3( normalize( vTangent ), normalize( vBinormal ), normalize( vNormal ) );\nvec3 finalNormal = tsb * normalTex;\nvec3 normal = normalize( finalNormal );\nvec3 viewPosition = normalize( vViewPosition );\n#if MAX_POINT_LIGHTS > 0\nvec3 pointDiffuse = vec3( 0.0 );\nvec3 pointSpecular = vec3( 0.0 );\nfor ( int i = 0; i < MAX_POINT_LIGHTS; i ++ ) {\nvec3 pointVector = normalize( vPointLight[ i ].xyz );\nfloat pointDistance = vPointLight[ i ].w;\n#ifdef WRAP_AROUND\nfloat pointDiffuseWeightFull = max( dot( normal, pointVector ), 0.0 );\nfloat pointDiffuseWeightHalf = max( 0.5 * dot( normal, pointVector ) + 0.5, 0.0 );\nvec3 pointDiffuseWeight = mix( vec3 ( pointDiffuseWeightFull ), vec3( pointDiffuseWeightHalf ), wrapRGB );\n#else\nfloat pointDiffuseWeight = max( dot( normal, pointVector ), 0.0 );\n#endif\npointDiffuse += pointDistance * pointLightColor[ i ] * uDiffuseColor * pointDiffuseWeight;\nvec3 pointHalfVector = normalize( pointVector + viewPosition );\nfloat pointDotNormalHalf = max( dot( normal, pointHalfVector ), 0.0 );\nfloat pointSpecularWeight = specularTex.r * max( pow( pointDotNormalHalf, uShininess ), 0.0 );\n#ifdef PHYSICALLY_BASED_SHADING\nfloat specularNormalization = ( uShininess + 2.0001 ) / 8.0;\nvec3 schlick = uSpecularColor + vec3( 1.0 - uSpecularColor ) * pow( 1.0 - dot( pointVector, pointHalfVector ), 5.0 );\npointSpecular += schlick * pointLightColor[ i ] * pointSpecularWeight * pointDiffuseWeight * pointDistance * specularNormalization;\n#else\npointSpecular += pointDistance * pointLightColor[ i ] * uSpecularColor * pointSpecularWeight * pointDiffuseWeight;\n#endif\n}\n#endif\n#if MAX_DIR_LIGHTS > 0\nvec3 dirDiffuse = vec3( 0.0 );\nvec3 dirSpecular = vec3( 0.0 );\nfor( int i = 0; i < MAX_DIR_LIGHTS; i++ ) {\nvec4 lDirection = viewMatrix * vec4( directionalLightDirection[ i ], 0.0 );\nvec3 dirVector = normalize( lDirection.xyz );\n#ifdef WRAP_AROUND\nfloat directionalLightWeightingFull = max( dot( normal, dirVector ), 0.0 );\nfloat directionalLightWeightingHalf = max( 0.5 * dot( normal, dirVector ) + 0.5, 0.0 );\nvec3 dirDiffuseWeight = mix( vec3( directionalLightWeightingFull ), vec3( directionalLightWeightingHalf ), wrapRGB );\n#else\nfloat dirDiffuseWeight = max( dot( normal, dirVector ), 0.0 );\n#endif\ndirDiffuse += directionalLightColor[ i ] * uDiffuseColor * dirDiffuseWeight;\nvec3 dirHalfVector = normalize( dirVector + viewPosition );\nfloat dirDotNormalHalf = max( dot( normal, dirHalfVector ), 0.0 );\nfloat dirSpecularWeight = specularTex.r * max( pow( dirDotNormalHalf, uShininess ), 0.0 );\n#ifdef PHYSICALLY_BASED_SHADING\nfloat specularNormalization = ( uShininess + 2.0001 ) / 8.0;\nvec3 schlick = uSpecularColor + vec3( 1.0 - uSpecularColor ) * pow( 1.0 - dot( dirVector, dirHalfVector ), 5.0 );\ndirSpecular += schlick * directionalLightColor[ i ] * dirSpecularWeight * dirDiffuseWeight * specularNormalization;\n#else\ndirSpecular += directionalLightColor[ i ] * uSpecularColor * dirSpecularWeight * dirDiffuseWeight;\n#endif\n}\n#endif\nvec3 totalDiffuse = vec3( 0.0 );\nvec3 totalSpecular = vec3( 0.0 );\n#if MAX_DIR_LIGHTS > 0\ntotalDiffuse += dirDiffuse;\ntotalSpecular += dirSpecular;\n#endif\n#if MAX_POINT_LIGHTS > 0\ntotalDiffuse += pointDiffuse;\ntotalSpecular += pointSpecular;\n#endif\ngl_FragColor.xyz = gl_FragColor.xyz * ( totalDiffuse + ambientLightColor * uAmbientColor) + totalSpecular;\nif ( enableReflection ) {\nvec3 wPos = cameraPosition - vViewPosition;\nvec3 vReflect = reflect( normalize( wPos ), normal );\nvec4 cubeColor = textureCube( tCube, vec3( -vReflect.x, vReflect.yz ) );\n#ifdef GAMMA_INPUT\ncubeColor.xyz *= cubeColor.xyz;\n#endif\ngl_FragColor.xyz = mix( gl_FragColor.xyz, cubeColor.xyz, specularTex.r * uReflectivity );\n}",
THREE.ShaderChunk.shadowmap_fragment,THREE.ShaderChunk.linear_to_gamma_fragment,THREE.ShaderChunk.fog_fragment,"}"].join("\n"),vertexShader:["attribute vec4 tangent;\nuniform vec2 uOffset;\nuniform vec2 uRepeat;\n#ifdef VERTEX_TEXTURES\nuniform sampler2D tDisplacement;\nuniform float uDisplacementScale;\nuniform float uDisplacementBias;\n#endif\nvarying vec3 vTangent;\nvarying vec3 vBinormal;\nvarying vec3 vNormal;\nvarying vec2 vUv;\n#if MAX_POINT_LIGHTS > 0\nuniform vec3 pointLightPosition[ MAX_POINT_LIGHTS ];\nuniform float pointLightDistance[ MAX_POINT_LIGHTS ];\nvarying vec4 vPointLight[ MAX_POINT_LIGHTS ];\n#endif\nvarying vec3 vViewPosition;",
THREE.ShaderChunk.shadowmap_pars_vertex,"void main() {\nvec4 mvPosition = modelViewMatrix * vec4( position, 1.0 );\nvViewPosition = -mvPosition.xyz;\nvNormal = normalMatrix * normal;\nvTangent = normalMatrix * tangent.xyz;\nvBinormal = cross( vNormal, vTangent ) * tangent.w;\nvUv = uv * uRepeat + uOffset;\n#if MAX_POINT_LIGHTS > 0\nfor( int i = 0; i < MAX_POINT_LIGHTS; i++ ) {\nvec4 lPosition = viewMatrix * vec4( pointLightPosition[ i ], 1.0 );\nvec3 lVector = lPosition.xyz - mvPosition.xyz;\nfloat lDistance = 1.0;\nif ( pointLightDistance[ i ] > 0.0 )\nlDistance = 1.0 - min( ( length( lVector ) / pointLightDistance[ i ] ), 1.0 );\nlVector = normalize( lVector );\nvPointLight[ i ] = vec4( lVector, lDistance );\n}\n#endif\n#ifdef VERTEX_TEXTURES\nvec3 dv = texture2D( tDisplacement, uv ).xyz;\nfloat df = uDisplacementScale * dv.x + uDisplacementBias;\nvec4 displacedPosition = vec4( normalize( vNormal.xyz ) * df, 0.0 ) + mvPosition;\ngl_Position = projectionMatrix * displacedPosition;\n#else\ngl_Position = projectionMatrix * mvPosition;\n#endif",
THREE.ShaderChunk.shadowmap_vertex,"}"].join("\n")},cube:{uniforms:{tCube:{type:"t",value:1,texture:null},tFlip:{type:"f",value:-1}},vertexShader:"varying vec3 vViewPosition;\nvoid main() {\nvec4 mPosition = objectMatrix * vec4( position, 1.0 );\nvViewPosition = cameraPosition - mPosition.xyz;\ngl_Position = projectionMatrix * modelViewMatrix * vec4( position, 1.0 );\n}",fragmentShader:"uniform samplerCube tCube;\nuniform float tFlip;\nvarying vec3 vViewPosition;\nvoid main() {\nvec3 wPos = cameraPosition - vViewPosition;\ngl_FragColor = textureCube( tCube, vec3( tFlip * wPos.x, wPos.yz ) );\n}"}}});
THREE.BufferGeometry=function(){this.id=THREE.GeometryCount++;this.vertexColorArray=this.vertexUvArray=this.vertexNormalArray=this.vertexPositionArray=this.vertexIndexArray=this.vertexColorBuffer=this.vertexUvBuffer=this.vertexNormalBuffer=this.vertexPositionBuffer=this.vertexIndexBuffer=null;this.dynamic=false;this.boundingSphere=this.boundingBox=null;this.morphTargets=[]};THREE.BufferGeometry.prototype={constructor:THREE.BufferGeometry,computeBoundingBox:function(){},computeBoundingSphere:function(){}};
THREE.CubeGeometry=function(a,b,c,d,e,f,h,i){function l(a,b,c,h,i,j,l,n){var m,o=d||1,p=e||1,q=i/2,g=j/2,s=k.vertices.length;if(a==="x"&&b==="y"||a==="y"&&b==="x")m="z";else if(a==="x"&&b==="z"||a==="z"&&b==="x"){m="y";p=f||1}else if(a==="z"&&b==="y"||a==="y"&&b==="z"){m="x";o=f||1}var w=o+1,y=p+1,A=i/o,R=j/p,J=new THREE.Vector3;J[m]=l>0?1:-1;for(i=0;i<y;i++)for(j=0;j<w;j++){var Z=new THREE.Vector3;Z[a]=(j*A-q)*c;Z[b]=(i*R-g)*h;Z[m]=l;k.vertices.push(Z)}for(i=0;i<p;i++)for(j=0;j<o;j++){a=new THREE.Face4(j+
w*i+s,j+w*(i+1)+s,j+1+w*(i+1)+s,j+1+w*i+s);a.normal.copy(J);a.vertexNormals.push(J.clone(),J.clone(),J.clone(),J.clone());a.materialIndex=n;k.faces.push(a);k.faceVertexUvs[0].push([new THREE.UV(j/o,i/p),new THREE.UV(j/o,(i+1)/p),new THREE.UV((j+1)/o,(i+1)/p),new THREE.UV((j+1)/o,i/p)])}}THREE.Geometry.call(this);var k=this,j=a/2,m=b/2,n=c/2,o,s,p,q,w,A;if(h!==void 0){if(h instanceof Array)this.materials=h;else{this.materials=[];for(o=0;o<6;o++)this.materials.push(h)}o=0;q=1;s=2;w=3;p=4;A=5}else this.materials=
[];this.sides={px:true,nx:true,py:true,ny:true,pz:true,nz:true};if(i!=void 0)for(var y in i)this.sides[y]!==void 0&&(this.sides[y]=i[y]);this.sides.px&&l("z","y",-1,-1,c,b,j,o);this.sides.nx&&l("z","y",1,-1,c,b,-j,q);this.sides.py&&l("x","z",1,1,a,c,m,s);this.sides.ny&&l("x","z",1,-1,a,c,-m,w);this.sides.pz&&l("x","y",1,-1,a,b,n,p);this.sides.nz&&l("x","y",-1,-1,a,b,-n,A);this.computeCentroids();this.mergeVertices()};THREE.CubeGeometry.prototype=new THREE.Geometry;
THREE.CubeGeometry.prototype.constructor=THREE.CubeGeometry;
THREE.CylinderGeometry=function(a,b,c,d,e,f){THREE.Geometry.call(this);var a=a!==void 0?a:20,b=b!==void 0?b:20,c=c!==void 0?c:100,h=c/2,d=d||8,e=e||1,i,l,k=[],j=[];for(l=0;l<=e;l++){var m=[],n=[],o=l/e,s=o*(b-a)+a;for(i=0;i<=d;i++){var p=i/d,q=new THREE.Vector3;q.x=s*Math.sin(p*Math.PI*2);q.y=-o*c+h;q.z=s*Math.cos(p*Math.PI*2);this.vertices.push(q);m.push(this.vertices.length-1);n.push(new THREE.UV(p,o))}k.push(m);j.push(n)}c=(b-a)/c;for(i=0;i<d;i++){if(a!==0){m=this.vertices[k[0][i]].clone();n=this.vertices[k[0][i+
1]].clone()}else{m=this.vertices[k[1][i]].clone();n=this.vertices[k[1][i+1]].clone()}m.setY(Math.sqrt(m.x*m.x+m.z*m.z)*c).normalize();n.setY(Math.sqrt(n.x*n.x+n.z*n.z)*c).normalize();for(l=0;l<e;l++){var o=k[l][i],s=k[l+1][i],p=k[l+1][i+1],q=k[l][i+1],w=m.clone(),A=m.clone(),y=n.clone(),u=n.clone(),H=j[l][i].clone(),B=j[l+1][i].clone(),K=j[l+1][i+1].clone(),N=j[l][i+1].clone();this.faces.push(new THREE.Face4(o,s,p,q,[w,A,y,u]));this.faceVertexUvs[0].push([H,B,K,N])}}if(!f&&a>0){this.vertices.push(new THREE.Vector3(0,
h,0));for(i=0;i<d;i++){o=k[0][i];s=k[0][i+1];p=this.vertices.length-1;w=new THREE.Vector3(0,1,0);A=new THREE.Vector3(0,1,0);y=new THREE.Vector3(0,1,0);H=j[0][i].clone();B=j[0][i+1].clone();K=new THREE.UV(B.u,0);this.faces.push(new THREE.Face3(o,s,p,[w,A,y]));this.faceVertexUvs[0].push([H,B,K])}}if(!f&&b>0){this.vertices.push(new THREE.Vector3(0,-h,0));for(i=0;i<d;i++){o=k[l][i+1];s=k[l][i];p=this.vertices.length-1;w=new THREE.Vector3(0,-1,0);A=new THREE.Vector3(0,-1,0);y=new THREE.Vector3(0,-1,0);
H=j[l][i+1].clone();B=j[l][i].clone();K=new THREE.UV(B.u,1);this.faces.push(new THREE.Face3(o,s,p,[w,A,y]));this.faceVertexUvs[0].push([H,B,K])}}this.computeCentroids();this.computeFaceNormals()};THREE.CylinderGeometry.prototype=new THREE.Geometry;THREE.CylinderGeometry.prototype.constructor=THREE.CylinderGeometry;
THREE.PlaneGeometry=function(a,b,c,d){THREE.Geometry.call(this);for(var e=a/2,f=b/2,c=c||1,d=d||1,h=c+1,i=d+1,l=a/c,k=b/d,j=new THREE.Vector3(0,1,0),a=0;a<i;a++)for(b=0;b<h;b++)this.vertices.push(new THREE.Vector3(b*l-e,0,a*k-f));for(a=0;a<d;a++)for(b=0;b<c;b++){e=new THREE.Face4(b+h*a,b+h*(a+1),b+1+h*(a+1),b+1+h*a);e.normal.copy(j);e.vertexNormals.push(j.clone(),j.clone(),j.clone(),j.clone());this.faces.push(e);this.faceVertexUvs[0].push([new THREE.UV(b/c,a/d),new THREE.UV(b/c,(a+1)/d),new THREE.UV((b+
1)/c,(a+1)/d),new THREE.UV((b+1)/c,a/d)])}this.computeCentroids()};THREE.PlaneGeometry.prototype=new THREE.Geometry;THREE.PlaneGeometry.prototype.constructor=THREE.PlaneGeometry;
THREE.SphereGeometry=function(a,b,c,d,e,f,h){THREE.Geometry.call(this);var a=a||50,d=d!==void 0?d:0,e=e!==void 0?e:Math.PI*2,f=f!==void 0?f:0,h=h!==void 0?h:Math.PI,b=Math.max(3,Math.floor(b)||8),c=Math.max(2,Math.floor(c)||6),i,l,k=[],j=[];for(l=0;l<=c;l++){var m=[],n=[];for(i=0;i<=b;i++){var o=i/b,s=l/c,p=new THREE.Vector3;p.x=-a*Math.cos(d+o*e)*Math.sin(f+s*h);p.y=a*Math.cos(f+s*h);p.z=a*Math.sin(d+o*e)*Math.sin(f+s*h);this.vertices.push(p);m.push(this.vertices.length-1);n.push(new THREE.UV(o,
s))}k.push(m);j.push(n)}for(l=0;l<c;l++)for(i=0;i<b;i++){var d=k[l][i+1],e=k[l][i],f=k[l+1][i],h=k[l+1][i+1],m=this.vertices[d].clone().normalize(),n=this.vertices[e].clone().normalize(),o=this.vertices[f].clone().normalize(),s=this.vertices[h].clone().normalize(),p=j[l][i+1].clone(),q=j[l][i].clone(),w=j[l+1][i].clone(),A=j[l+1][i+1].clone();if(Math.abs(this.vertices[d].y)==a){this.faces.push(new THREE.Face3(d,f,h,[m,o,s]));this.faceVertexUvs[0].push([p,w,A])}else if(Math.abs(this.vertices[f].y)==
a){this.faces.push(new THREE.Face3(d,e,f,[m,n,o]));this.faceVertexUvs[0].push([p,q,w])}else{this.faces.push(new THREE.Face4(d,e,f,h,[m,n,o,s]));this.faceVertexUvs[0].push([p,q,w,A])}}this.computeCentroids();this.computeFaceNormals();this.boundingSphere={radius:a}};THREE.SphereGeometry.prototype=new THREE.Geometry;THREE.SphereGeometry.prototype.constructor=THREE.SphereGeometry;
THREE.PolyhedronGeometry=function(a,b,c,d){function e(a){var b=a.normalize().clone();b.index=l.vertices.push(b)-1;var c=Math.atan2(a.z,-a.x)/2/Math.PI+0.5,a=Math.atan2(-a.y,Math.sqrt(a.x*a.x+a.z*a.z))/Math.PI+0.5;b.uv=new THREE.UV(c,a);return b}function f(a,b,c,d){if(d<1){d=new THREE.Face3(a.index,b.index,c.index,[a.clone(),b.clone(),c.clone()]);d.centroid.addSelf(a).addSelf(b).addSelf(c).divideScalar(3);d.normal=d.centroid.clone().normalize();l.faces.push(d);d=Math.atan2(d.centroid.z,-d.centroid.x);
l.faceVertexUvs[0].push([i(a.uv,a,d),i(b.uv,b,d),i(c.uv,c,d)])}else{d=d-1;f(a,h(a,b),h(a,c),d);f(h(a,b),b,h(b,c),d);f(h(a,c),h(b,c),c,d);f(h(a,b),h(b,c),h(a,c),d)}}function h(a,b){m[a.index]||(m[a.index]=[]);m[b.index]||(m[b.index]=[]);var c=m[a.index][b.index];c===void 0&&(m[a.index][b.index]=m[b.index][a.index]=c=e((new THREE.Vector3).add(a,b).divideScalar(2)));return c}function i(a,b,c){c<0&&a.u===1&&(a=new THREE.UV(a.u-1,a.v));b.x===0&&b.z===0&&(a=new THREE.UV(c/2/Math.PI+0.5,a.v));return a}THREE.Geometry.call(this);
for(var c=c||1,d=d||0,l=this,k=0,j=a.length;k<j;k++)e(new THREE.Vector3(a[k][0],a[k][1],a[k][2]));for(var m=[],a=this.vertices,k=0,j=b.length;k<j;k++)f(a[b[k][0]],a[b[k][1]],a[b[k][2]],d);this.mergeVertices();k=0;for(j=this.vertices.length;k<j;k++)this.vertices[k].multiplyScalar(c);this.computeCentroids();this.boundingSphere={radius:c}};THREE.PolyhedronGeometry.prototype=new THREE.Geometry;THREE.PolyhedronGeometry.prototype.constructor=THREE.PolyhedronGeometry;
THREE.IcosahedronGeometry=function(a,b){var c=(1+Math.sqrt(5))/2;THREE.PolyhedronGeometry.call(this,[[-1,c,0],[1,c,0],[-1,-c,0],[1,-c,0],[0,-1,c],[0,1,c],[0,-1,-c],[0,1,-c],[c,0,-1],[c,0,1],[-c,0,-1],[-c,0,1]],[[0,11,5],[0,5,1],[0,1,7],[0,7,10],[0,10,11],[1,5,9],[5,11,4],[11,10,2],[10,7,6],[7,1,8],[3,9,4],[3,4,2],[3,2,6],[3,6,8],[3,8,9],[4,9,5],[2,4,11],[6,2,10],[8,6,7],[9,8,1]],a,b)};THREE.IcosahedronGeometry.prototype=new THREE.Geometry;THREE.IcosahedronGeometry.prototype.constructor=THREE.IcosahedronGeometry;
