# Supplementary material for: Chemical datuments as scientific enablers
Source: J Cheminform. 2013 Jan 23;5:6. doi: 10.1186/1758-2946-5-6 (PMC3552767; doi:10.1186/1758-2946-5-6)
Supplement: Additional file 1 — Interactivity box 1.a Data-based object illustrating various aspects of the interaction at the heart of Z-DNA. Publisher note: Due to the Publisher’s current document type definition it is necessary that the author’s Interactivity box files are labeled "Additional file". [file 1758-2946-5-6-S1.zip › 1ZNA-H.mol]

Molecule Name
 OpenBabel05141210263D

250280  0  0  1  0  0  0  0  0999 V2000
   -2.8644    7.7935   -3.9251 O   0  0  0  0  0  0  0  0  0  0  0  0
   -1.8485    6.8160   -3.8118 C   0  0  0  0  0  0  0  0  0  0  0  0
   -1.8391    6.3337   -2.3685 C   0  0  1  0  0  0  0  0  0  0  0  0
   -0.9484    5.2128   -2.2829 O   0  0  0  0  0  0  0  0  0  0  0  0
   -1.3134    7.3711   -1.3626 C   0  0  1  0  0  0  0  0  0  0  0  0
   -1.8770    7.1889   -0.0721 O   0  0  0  0  0  0  0  0  0  0  0  0
    0.1607    7.0019   -1.2700 C   0  0  0  0  0  0  0  0  0  0  0  0
    0.1051    5.4810   -1.3962 C   0  0  2  0  0  0  0  0  0  0  0  0
    1.3400    4.9041   -1.9430 N   0  0  0  0  0  0  0  0  0  0  0  0
    2.3894    4.6662   -1.0523 C   0  0  0  0  0  0  0  0  0  0  0  0
    2.2032    4.8837    0.1547 O   0  0  0  0  0  0  0  0  0  0  0  0
    3.5711    4.2279   -1.5457 N   0  0  0  0  0  0  0  0  0  0  0  0
    3.7399    4.0632   -2.8616 C   0  0  2  0  0  0  0  0  0  0  0  0
    4.9406    3.6666   -3.2892 N   0  0  0  0  0  0  0  0  0  0  0  0
    2.6829    4.3136   -3.7915 C   0  0  0  0  0  0  0  0  0  0  0  0
    1.5026    4.7277   -3.2814 C   0  0  0  0  0  0  0  0  0  0  0  0
   -3.2274    8.0289    0.3743 P   0  0  0  0  0  0  0  0  0  0  0  0
   -3.2408    9.3690   -0.2926 O   0  0  0  0  0  0  0  0  0  0  0  0
   -3.3188    7.8628    1.8589 O   0  0  0  0  0  0  0  0  0  0  0  0
   -4.4070    7.1530   -0.3628 O   0  0  0  0  0  0  0  0  0  0  0  0
   -4.5285    5.7834   -0.0147 C   0  0  0  0  0  0  0  0  0  0  0  0
   -5.5745    5.1435   -0.8931 C   0  0  1  0  0  0  0  0  0  0  0  0
   -5.1817    5.2283   -2.2599 O   0  0  0  0  0  0  0  0  0  0  0  0
   -5.7557    3.6543   -0.5899 C   0  0  1  0  0  0  0  0  0  0  0  0
   -6.7749    3.4790    0.3755 O   0  0  0  0  0  0  0  0  0  0  0  0
   -6.1222    3.0678   -1.9511 C   0  0  0  0  0  0  0  0  0  0  0  0
   -5.5107    4.0479   -2.9618 C   0  0  2  0  0  0  0  0  0  0  0  0
   -4.3249    3.5670   -3.6493 N   0  0  0  0  0  0  0  0  0  0  0  0
   -4.1014    3.6823   -5.0061 C   0  0  0  0  0  0  0  0  0  0  0  0
   -2.9103    3.3016   -5.3756 N   0  0  0  0  0  0  0  0  0  0  0  0
   -2.3002    2.9260   -4.1924 C   0  0  0  0  0  0  0  0  0  0  0  0
   -0.9828    2.4352   -3.9529 C   0  0  0  0  0  0  0  0  0  0  0  0
   -0.0878    2.2436   -4.7878 O   0  0  0  0  0  0  0  0  0  0  0  0
   -0.7653    2.1795   -2.6031 N   0  0  0  0  0  0  0  0  0  0  0  0
   -1.6772    2.4051   -1.6019 C   0  0  0  0  0  0  0  0  0  0  0  0
   -1.2688    2.1312   -0.3517 N   0  0  0  0  0  0  0  0  0  0  0  0
   -2.9047    2.8482   -1.8109 N   0  0  0  0  0  0  0  0  0  0  0  0
   -3.1534    3.0903   -3.1113 C   0  0  0  0  0  0  0  0  0  0  0  0
   -6.4044    2.7606    1.8064 P   0  0  0  0  0  0  0  0  0  0  0  0
   -7.5933    2.9397    2.6986 O   0  0  0  0  0  0  0  0  0  0  0  0
   -5.0278    3.1744    2.2421 O   0  0  0  0  0  0  0  0  0  0  0  0
   -6.3550    1.2071    1.2483 O   0  0  0  0  0  0  0  0  0  0  0  0
   -6.7592    0.1435    2.0961 C   0  0  0  0  0  0  0  0  0  0  0  0
   -5.6057   -0.7595    2.4804 C   0  0  1  0  0  0  0  0  0  0  0  0
   -5.0594   -1.3768    1.3062 O   0  0  0  0  0  0  0  0  0  0  0  0
   -4.4199   -0.0781    3.1823 C   0  0  1  0  0  0  0  0  0  0  0  0
   -3.8071   -0.9781    4.1018 O   0  0  0  0  0  0  0  0  0  0  0  0
   -3.4548    0.1604    2.0313 C   0  0  0  0  0  0  0  0  0  0  0  0
   -3.6990   -1.0676    1.1609 C   0  0  2  0  0  0  0  0  0  0  0  0
   -3.4242   -0.8534   -0.2662 N   0  0  0  0  0  0  0  0  0  0  0  0
   -2.1250   -1.0818   -0.7242 C   0  0  0  0  0  0  0  0  0  0  0  0
   -1.2507   -1.3969    0.0976 O   0  0  0  0  0  0  0  0  0  0  0  0
   -1.8733   -0.9500   -2.0480 N   0  0  0  0  0  0  0  0  0  0  0  0
   -2.8383   -0.5620   -2.8875 C   0  0  1  0  0  0  0  0  0  0  0  0
   -2.5299   -0.4595   -4.1819 N   0  0  0  0  0  0  0  0  0  0  0  0
   -4.1589   -0.2657   -2.4282 C   0  0  0  0  0  0  0  0  0  0  0  0
   -4.4038   -0.4342   -1.1094 C   0  0  0  0  0  0  0  0  0  0  0  0
   -4.2024   -0.9174    5.7010 P   0  0  0  0  0  0  0  0  0  0  0  0
   -4.3522    0.5063    6.1374 O   0  0  0  0  0  0  0  0  0  0  0  0
   -3.2732   -1.8809    6.3698 O   0  0  0  0  0  0  0  0  0  0  0  0
   -5.7329   -1.5305    5.6945 O   0  0  0  0  0  0  0  0  0  0  0  0
   -5.9096   -2.8916    5.3465 C   0  0  0  0  0  0  0  0  0  0  0  0
   -7.3895   -3.1975    5.2890 C   0  0  1  0  0  0  0  0  0  0  0  0
   -8.0201   -2.3582    4.3257 O   0  0  0  0  0  0  0  0  0  0  0  0
   -7.6849   -4.6375    4.8626 C   0  0  1  0  0  0  0  0  0  0  0  0
   -7.7311   -5.4505    6.0173 O   0  0  0  0  0  0  0  0  0  0  0  0
   -9.0229   -4.5003    4.1260 C   0  0  0  0  0  0  0  0  0  0  0  0
   -9.0515   -3.0418    3.6472 C   0  0  2  0  0  0  0  0  0  0  0  0
   -8.8682   -2.8607    2.2170 N   0  0  0  0  0  0  0  0  0  0  0  0
   -9.6804   -2.1106    1.3908 C   0  0  0  0  0  0  0  0  0  0  0  0
   -9.2285   -1.9999    0.1724 N   0  0  0  0  0  0  0  0  0  0  0  0
   -8.0396   -2.7087    0.1914 C   0  0  0  0  0  0  0  0  0  0  0  0
   -7.0517   -2.8903   -0.8239 C   0  0  0  0  0  0  0  0  0  0  0  0
   -7.0710   -2.4581   -1.9838 O   0  0  0  0  0  0  0  0  0  0  0  0
   -5.9799   -3.6535   -0.3671 N   0  0  0  0  0  0  0  0  0  0  0  0
   -5.8245   -4.1076    0.9173 C   0  0  0  0  0  0  0  0  0  0  0  0
   -4.6929   -4.7898    1.1824 N   0  0  0  0  0  0  0  0  0  0  0  0
   -6.7335   -3.9553    1.8642 N   0  0  0  0  0  0  0  0  0  0  0  0
   -7.7973   -3.2433    1.4493 C   0  0  0  0  0  0  0  0  0  0  0  0
    0.6412   -6.7316   -4.7922 O   0  0  0  0  0  0  0  0  0  0  0  0
    1.8764   -6.1872   -4.3618 C   0  0  0  0  0  0  0  0  0  0  0  0
    1.7544   -5.7195   -2.9267 C   0  0  1  0  0  0  0  0  0  0  0  0
    0.7992   -4.6525   -2.8561 O   0  0  0  0  0  0  0  0  0  0  0  0
    1.2704   -6.7724   -1.9143 C   0  0  1  0  0  0  0  0  0  0  0  0
    1.8157   -6.5130   -0.6252 O   0  0  0  0  0  0  0  0  0  0  0  0
   -0.2231   -6.4953   -1.8446 C   0  0  0  0  0  0  0  0  0  0  0  0
   -0.2546   -4.9762   -1.9944 C   0  0  2  0  0  0  0  0  0  0  0  0
   -1.5038   -4.4680   -2.5777 N   0  0  0  0  0  0  0  0  0  0  0  0
   -2.5855   -4.2947   -1.7151 C   0  0  0  0  0  0  0  0  0  0  0  0
   -2.4373   -4.5829   -0.5171 O   0  0  0  0  0  0  0  0  0  0  0  0
   -3.7510   -3.8308   -2.2208 N   0  0  0  0  0  0  0  0  0  0  0  0
   -3.8687   -3.5691   -3.5263 C   0  0  2  0  0  0  0  0  0  0  0  0
   -5.0466   -3.1062   -3.9569 N   0  0  0  0  0  0  0  0  0  0  0  0
   -2.7872   -3.7871   -4.4349 C   0  0  0  0  0  0  0  0  0  0  0  0
   -1.6224   -4.2345   -3.9106 C   0  0  0  0  0  0  0  0  0  0  0  0
    3.1491   -7.3353   -0.1087 P   0  0  0  0  0  0  0  0  0  0  0  0
    3.1007   -8.7464   -0.6064 O   0  0  0  0  0  0  0  0  0  0  0  0
    3.2866   -6.9881    1.3403 O   0  0  0  0  0  0  0  0  0  0  0  0
    4.3423   -6.6058   -0.9767 O   0  0  0  0  0  0  0  0  0  0  0  0
    4.6174   -5.2397   -0.7152 C   0  0  0  0  0  0  0  0  0  0  0  0
    5.6132   -4.7439   -1.7363 C   0  0  1  0  0  0  0  0  0  0  0  0
    5.0537   -4.8451   -3.0439 O   0  0  0  0  0  0  0  0  0  0  0  0
    6.0055   -3.2764   -1.5370 C   0  0  1  0  0  0  0  0  0  0  0  0
    7.1585   -3.2465   -0.7152 O   0  0  0  0  0  0  0  0  0  0  0  0
    6.2423   -2.7933   -2.9686 C   0  0  0  0  0  0  0  0  0  0  0  0
    5.4037   -3.7352   -3.8385 C   0  0  2  0  0  0  0  0  0  0  0  0
    4.1932   -3.1478   -4.3902 N   0  0  0  0  0  0  0  0  0  0  0  0
    3.8901   -3.0783   -5.7338 C   0  0  0  0  0  0  0  0  0  0  0  0
    2.7101   -2.5806   -5.9798 N   0  0  0  0  0  0  0  0  0  0  0  0
    2.1952   -2.3137   -4.7246 C   0  0  0  0  0  0  0  0  0  0  0  0
    0.9216   -1.7947   -4.3455 C   0  0  0  0  0  0  0  0  0  0  0  0
   -0.0063   -1.4591   -5.0940 O   0  0  0  0  0  0  0  0  0  0  0  0
    0.7963   -1.6967   -2.9649 N   0  0  0  0  0  0  0  0  0  0  0  0
    1.7392   -2.1107   -2.0587 C   0  0  0  0  0  0  0  0  0  0  0  0
    1.4060   -1.9908   -0.7603 N   0  0  0  0  0  0  0  0  0  0  0  0
    2.9297   -2.5758   -2.3920 N   0  0  0  0  0  0  0  0  0  0  0  0
    3.0946   -2.6600   -3.7258 C   0  0  0  0  0  0  0  0  0  0  0  0
    7.7006   -1.8154   -0.1234 P   0  0  0  0  0  0  0  0  0  0  0  0
    7.4275   -0.7131   -1.1073 O   0  0  0  0  0  0  0  0  0  0  0  0
    9.0815   -2.0574    0.4005 O   0  0  0  0  0  0  0  0  0  0  0  0
    6.6405   -1.6985    1.1353 O   0  0  0  0  0  0  0  0  0  0  0  0
    6.9144   -0.6802    2.0888 C   0  0  0  0  0  0  0  0  0  0  0  0
    5.6510    0.0592    2.4640 C   0  0  1  0  0  0  0  0  0  0  0  0
    5.1886    0.7996    1.3300 O   0  0  0  0  0  0  0  0  0  0  0  0
    4.4709   -0.8258    2.9124 C   0  0  1  0  0  0  0  0  0  0  0  0
    3.7634   -0.2042    3.9803 O   0  0  0  0  0  0  0  0  0  0  0  0
    3.5761   -0.8300    1.6821 C   0  0  0  0  0  0  0  0  0  0  0  0
    3.8177    0.5722    1.1351 C   0  0  2  0  0  0  0  0  0  0  0  0
    3.5223    0.7313   -0.2874 N   0  0  0  0  0  0  0  0  0  0  0  0
    2.2397    1.1550   -0.6453 C   0  0  0  0  0  0  0  0  0  0  0  0
    1.4171    1.3974    0.2521 O   0  0  0  0  0  0  0  0  0  0  0  0
    1.9417    1.2809   -1.9594 N   0  0  0  0  0  0  0  0  0  0  0  0
    2.8479    0.9721   -2.8925 C   0  0  1  0  0  0  0  0  0  0  0  0
    2.4852    1.0998   -4.1713 N   0  0  0  0  0  0  0  0  0  0  0  0
    4.1588    0.5240   -2.5456 C   0  0  0  0  0  0  0  0  0  0  0  0
    4.4515    0.4105   -1.2299 C   0  0  0  0  0  0  0  0  0  0  0  0
    4.0989   -0.6638    5.5284 P   0  0  0  0  0  0  0  0  0  0  0  0
    4.1690   -2.1574    5.6055 O   0  0  0  0  0  0  0  0  0  0  0  0
    3.1930    0.1556    6.3921 O   0  0  0  0  0  0  0  0  0  0  0  0
    5.6550   -0.1464    5.6955 O   0  0  0  0  0  0  0  0  0  0  0  0
    5.8964    1.2228    5.9718 C   0  0  0  0  0  0  0  0  0  0  0  0
    7.3994    1.4105    6.0585 C   0  0  1  0  0  0  0  0  0  0  0  0
    7.9944    1.2044    4.7716 O   0  0  0  0  0  0  0  0  0  0  0  0
    7.8347    2.8086    6.5161 C   0  0  1  0  0  0  0  0  0  0  0  0
    9.0130    2.6387    7.2892 O   0  0  0  0  0  0  0  0  0  0  0  0
    8.1118    3.5150    5.1935 C   0  0  0  0  0  0  0  0  0  0  0  0
    8.6725    2.3738    4.3497 C   0  0  2  0  0  0  0  0  0  0  0  0
    8.5169    2.5339    2.9215 N   0  0  0  0  0  0  0  0  0  0  0  0
    9.4667    2.1648    1.9888 C   0  0  0  0  0  0  0  0  0  0  0  0
    9.0741    2.3092    0.7552 N   0  0  0  0  0  0  0  0  0  0  0  0
    7.7828    2.7924    0.8705 C   0  0  0  0  0  0  0  0  0  0  0  0
    6.8312    3.1219   -0.1416 C   0  0  0  0  0  0  0  0  0  0  0  0
    6.9826    3.0520   -1.3679 O   0  0  0  0  0  0  0  0  0  0  0  0
    5.6355    3.5772    0.4042 N   0  0  0  0  0  0  0  0  0  0  0  0
    5.3490    3.6191    1.7449 C   0  0  0  0  0  0  0  0  0  0  0  0
    4.0964    3.9722    2.0754 N   0  0  0  0  0  0  0  0  0  0  0  0
    6.2268    3.3385    2.6944 N   0  0  0  0  0  0  0  0  0  0  0  0
    7.4125    2.9294    2.2008 C   0  0  0  0  0  0  0  0  0  0  0  0
   -2.8597    8.1206   -4.8324 H   0  0  0  0  0  0  0  0  0  0  0  0
   -0.8623    7.2268   -4.0786 H   0  0  0  0  0  0  0  0  0  0  0  0
   -2.0411    5.9497   -4.4612 H   0  0  0  0  0  0  0  0  0  0  0  0
   -2.8449    5.9982   -2.1083 H   0  0  0  0  0  0  0  0  0  0  0  0
   -1.4889    8.3923   -1.7088 H   0  0  0  0  0  0  0  0  0  0  0  0
    0.7170    7.4164   -2.1173 H   0  0  0  0  0  0  0  0  0  0  0  0
    0.6217    7.3368   -0.3411 H   0  0  0  0  0  0  0  0  0  0  0  0
   -0.0655    4.9924   -0.4348 H   0  0  0  0  0  0  0  0  0  0  0  0
    5.0781    3.4387   -4.2614 H   0  0  0  0  0  0  0  0  0  0  0  0
    2.8107    4.1485   -4.8524 H   0  0  0  0  0  0  0  0  0  0  0  0
    0.6283    4.9255   -3.8867 H   0  0  0  0  0  0  0  0  0  0  0  0
   -4.8247    5.6645    1.0341 H   0  0  0  0  0  0  0  0  0  0  0  0
   -3.5741    5.2623   -0.1626 H   0  0  0  0  0  0  0  0  0  0  0  0
   -6.5396    5.6530   -0.7616 H   0  0  0  0  0  0  0  0  0  0  0  0
   -4.8110    3.2323   -0.2419 H   0  0  0  0  0  0  0  0  0  0  0  0
   -7.2102    3.0647   -2.0592 H   0  0  0  0  0  0  0  0  0  0  0  0
   -5.7513    2.0519   -2.0893 H   0  0  0  0  0  0  0  0  0  0  0  0
   -6.2204    4.2876   -3.7593 H   0  0  0  0  0  0  0  0  0  0  0  0
   -4.8773    4.0514   -5.6643 H   0  0  0  0  0  0  0  0  0  0  0  0
   -1.8974    2.3708    0.4016 H   0  0  0  0  0  0  0  0  0  0  0  0
   -7.4989   -0.4479    1.5482 H   0  0  0  0  0  0  0  0  0  0  0  0
   -7.2362    0.5249    3.0050 H   0  0  0  0  0  0  0  0  0  0  0  0
   -6.0204   -1.5486    3.1086 H   0  0  0  0  0  0  0  0  0  0  0  0
   -4.7034    0.8486    3.6863 H   0  0  0  0  0  0  0  0  0  0  0  0
   -3.7642    1.0632    1.4974 H   0  0  0  0  0  0  0  0  0  0  0  0
   -2.4174    0.2515    2.3558 H   0  0  0  0  0  0  0  0  0  0  0  0
   -3.0771   -1.9139    1.4629 H   0  0  0  0  0  0  0  0  0  0  0  0
   -3.2336   -0.1882   -4.8500 H   0  0  0  0  0  0  0  0  0  0  0  0
   -4.9379    0.0417   -3.1128 H   0  0  0  0  0  0  0  0  0  0  0  0
   -5.3676   -0.2609   -0.6485 H   0  0  0  0  0  0  0  0  0  0  0  0
   -5.4600   -3.1045    4.3678 H   0  0  0  0  0  0  0  0  0  0  0  0
   -5.4423   -3.5481    6.0910 H   0  0  0  0  0  0  0  0  0  0  0  0
   -7.8439   -3.0214    6.2750 H   0  0  0  0  0  0  0  0  0  0  0  0
   -6.9116   -4.9799    4.1674 H   0  0  0  0  0  0  0  0  0  0  0  0
   -7.6909   -6.3708    5.7308 H   0  0  0  0  0  0  0  0  0  0  0  0
   -9.1413   -5.2064    3.3023 H   0  0  0  0  0  0  0  0  0  0  0  0
   -9.8305   -4.6626    4.8454 H   0  0  0  0  0  0  0  0  0  0  0  0
  -10.0131   -2.5697    3.8701 H   0  0  0  0  0  0  0  0  0  0  0  0
  -10.5992   -1.6780    1.7649 H   0  0  0  0  0  0  0  0  0  0  0  0
   -3.8795   -4.6992    0.5633 H   0  0  0  0  0  0  0  0  0  0  0  0
    0.7229   -6.9517   -5.7276 H   0  0  0  0  0  0  0  0  0  0  0  0
    2.1641   -5.3248   -4.9798 H   0  0  0  0  0  0  0  0  0  0  0  0
    2.6853   -6.9302   -4.4156 H   0  0  0  0  0  0  0  0  0  0  0  0
    2.7267   -5.3227   -2.6289 H   0  0  0  0  0  0  0  0  0  0  0  0
    1.5076   -7.7932   -2.2247 H   0  0  0  0  0  0  0  0  0  0  0  0
   -0.7258   -6.9507   -2.7017 H   0  0  0  0  0  0  0  0  0  0  0  0
   -0.6760   -6.8401   -0.9152 H   0  0  0  0  0  0  0  0  0  0  0  0
   -0.1376   -4.4668   -1.0341 H   0  0  0  0  0  0  0  0  0  0  0  0
   -5.1517   -2.8082   -4.9138 H   0  0  0  0  0  0  0  0  0  0  0  0
   -2.8841   -3.5771   -5.4915 H   0  0  0  0  0  0  0  0  0  0  0  0
   -0.7338   -4.4338   -4.4948 H   0  0  0  0  0  0  0  0  0  0  0  0
    3.7039   -4.6363   -0.7864 H   0  0  0  0  0  0  0  0  0  0  0  0
    5.0456   -5.1148    0.2876 H   0  0  0  0  0  0  0  0  0  0  0  0
    6.5249   -5.3557   -1.6912 H   0  0  0  0  0  0  0  0  0  0  0  0
    5.1833   -2.7198   -1.0754 H   0  0  0  0  0  0  0  0  0  0  0  0
    5.9861   -1.7456   -3.1125 H   0  0  0  0  0  0  0  0  0  0  0  0
    7.3010   -2.9242   -3.2073 H   0  0  0  0  0  0  0  0  0  0  0  0
    5.9700   -4.0768   -4.7105 H   0  0  0  0  0  0  0  0  0  0  0  0
    4.6013   -3.4131   -6.4778 H   0  0  0  0  0  0  0  0  0  0  0  0
    0.4497   -1.7637   -0.4670 H   0  0  0  0  0  0  0  0  0  0  0  0
    7.6363    0.0471    1.7004 H   0  0  0  0  0  0  0  0  0  0  0  0
    7.3436   -1.1270    2.9928 H   0  0  0  0  0  0  0  0  0  0  0  0
    5.9050    0.7637    3.2594 H   0  0  0  0  0  0  0  0  0  0  0  0
    4.7901   -1.8291    3.2059 H   0  0  0  0  0  0  0  0  0  0  0  0
    3.9511   -1.5622    0.9596 H   0  0  0  0  0  0  0  0  0  0  0  0
    2.5295   -1.0267    1.9179 H   0  0  0  0  0  0  0  0  0  0  0  0
    3.2173    1.3183    1.6605 H   0  0  0  0  0  0  0  0  0  0  0  0
    1.5647    1.4826   -4.4081 H   0  0  0  0  0  0  0  0  0  0  0  0
    4.8940    0.2925   -3.3047 H   0  0  0  0  0  0  0  0  0  0  0  0
    5.4216    0.0722   -0.8704 H   0  0  0  0  0  0  0  0  0  0  0  0
    5.4863    1.8654    5.1800 H   0  0  0  0  0  0  0  0  0  0  0  0
    5.4293    1.5007    6.9238 H   0  0  0  0  0  0  0  0  0  0  0  0
    7.8059    0.6641    6.7495 H   0  0  0  0  0  0  0  0  0  0  0  0
    7.0546    3.3111    7.1010 H   0  0  0  0  0  0  0  0  0  0  0  0
    9.3252    3.5167    7.5443 H   0  0  0  0  0  0  0  0  0  0  0  0
    7.1807    3.8799    4.7547 H   0  0  0  0  0  0  0  0  0  0  0  0
    8.8154    4.3453    5.2887 H   0  0  0  0  0  0  0  0  0  0  0  0
    9.7483    2.2526    4.5206 H   0  0  0  0  0  0  0  0  0  0  0  0
   10.4355    1.8006    2.3054 H   0  0  0  0  0  0  0  0  0  0  0  0
    3.4202    4.3046    1.3802 H   0  0  0  0  0  0  0  0  0  0  0  0
    3.8929    4.0825    3.0561 H   0  0  0  0  0  0  0  0  0  0  0  0
    5.6677    3.4150   -2.6115 H   0  0  0  0  0  0  0  0  0  0  0  0
    4.8866    3.8050   -0.2750 H   0  0  0  0  0  0  0  0  0  0  0  0
    3.1312    0.8692   -4.9092 H   0  0  0  0  0  0  0  0  0  0  0  0
   -0.3015    1.8616   -0.1369 H   0  0  0  0  0  0  0  0  0  0  0  0
    2.0232   -2.4290   -0.0952 H   0  0  0  0  0  0  0  0  0  0  0  0
   -0.1271   -1.3817   -2.6163 H   0  0  0  0  0  0  0  0  0  0  0  0
   -1.6134   -0.7726   -4.5179 H   0  0  0  0  0  0  0  0  0  0  0  0
   -4.5121   -4.9594    2.1606 H   0  0  0  0  0  0  0  0  0  0  0  0
   -5.7688   -2.8537   -3.2752 H   0  0  0  0  0  0  0  0  0  0  0  0
   -5.1841   -3.7439   -1.0258 H   0  0  0  0  0  0  0  0  0  0  0  0
    0.1824    1.8412   -2.3538 H   0  0  0  0  0  0  0  0  0  0  0  0
  1  2  1  0  0  0  0
  1159  1  0  0  0  0
  2  3  1  0  0  0  0
  2160  1  0  0  0  0
  2161  1  0  0  0  0
  3  4  1  0  0  0  0
  3  5  1  0  0  0  0
  3162  1  1  0  0  0
  4  8  1  0  0  0  0
  5  6  1  0  0  0  0
  5  7  1  0  0  0  0
  5163  1  6  0  0  0
  6 17  1  0  0  0  0
  7  8  1  0  0  0  0
  7164  1  0  0  0  0
  7165  1  0  0  0  0
  8  9  1  0  0  0  0
  8166  1  1  0  0  0
  9 10  1  0  0  0  0
  9 16  1  0  0  0  0
 10 11  2  0  0  0  0
 10 12  1  0  0  0  0
 11238  0  0  0  0  0
 12241  0  0  0  0  0
 13 12  1  6  0  0  0
 13 14  1  0  0  0  0
 13 15  1  0  0  0  0
 14167  1  0  0  0  0
 14240  1  0  0  0  0
 15 16  2  0  0  0  0
 15168  1  0  0  0  0
 16169  1  0  0  0  0
 17 18  2  0  0  0  0
 17 19  2  0  0  0  0
 17 20  1  0  0  0  0
 20 21  1  0  0  0  0
 21 22  1  0  0  0  0
 21170  1  0  0  0  0
 21171  1  0  0  0  0
 22 23  1  0  0  0  0
 22 24  1  0  0  0  0
 22172  1  1  0  0  0
 23 27  1  0  0  0  0
 24 25  1  0  0  0  0
 24 26  1  0  0  0  0
 24173  1  1  0  0  0
 25 39  1  0  0  0  0
 26 27  1  0  0  0  0
 26174  1  0  0  0  0
 26175  1  0  0  0  0
 27 28  1  0  0  0  0
 27176  1  6  0  0  0
 28 29  1  0  0  0  0
 28 38  1  0  0  0  0
 29 30  2  0  0  0  0
 29177  1  0  0  0  0
 30 31  1  0  0  0  0
 31 32  1  0  0  0  0
 31 38  2  0  0  0  0
 32 33  2  0  0  0  0
 32 34  1  0  0  0  0
 33226  0  0  0  0  0
 34 35  1  0  0  0  0
 34250  1  0  0  0  0
 35 36  1  0  0  0  0
 35 37  2  0  0  0  0
 36178  1  0  0  0  0
 36243  1  0  0  0  0
 37 38  1  0  0  0  0
 39 40  2  0  0  0  0
 39 41  2  0  0  0  0
 39 42  1  0  0  0  0
 42 43  1  0  0  0  0
 43 44  1  0  0  0  0
 43179  1  0  0  0  0
 43180  1  0  0  0  0
 44 45  1  0  0  0  0
 44 46  1  0  0  0  0
 44181  1  1  0  0  0
 45 49  1  0  0  0  0
 46 47  1  0  0  0  0
 46 48  1  0  0  0  0
 46182  1  1  0  0  0
 47 58  1  0  0  0  0
 48 49  1  0  0  0  0
 48183  1  0  0  0  0
 48184  1  0  0  0  0
 49 50  1  0  0  0  0
 49185  1  1  0  0  0
 50 51  1  0  0  0  0
 50 57  1  0  0  0  0
 51 52  2  0  0  0  0
 51 53  1  0  0  0  0
 52218  0  0  0  0  0
 53245  0  0  0  0  0
 54 53  1  6  0  0  0
 54 55  1  0  0  0  0
 54 56  1  0  0  0  0
 55186  1  0  0  0  0
 55246  1  0  0  0  0
 56 57  2  0  0  0  0
 56187  1  0  0  0  0
 57188  1  0  0  0  0
 58 59  2  0  0  0  0
 58 60  2  0  0  0  0
 58 61  1  0  0  0  0
 61 62  1  0  0  0  0
 62 63  1  0  0  0  0
 62189  1  0  0  0  0
 62190  1  0  0  0  0
 63 64  1  0  0  0  0
 63 65  1  0  0  0  0
 63191  1  1  0  0  0
 64 68  1  0  0  0  0
 65 66  1  0  0  0  0
 65 67  1  0  0  0  0
 65192  1  6  0  0  0
 66193  1  0  0  0  0
 67 68  1  0  0  0  0
 67194  1  0  0  0  0
 67195  1  0  0  0  0
 68 69  1  0  0  0  0
 68196  1  1  0  0  0
 69 70  1  0  0  0  0
 69 79  1  0  0  0  0
 70 71  2  0  0  0  0
 70197  1  0  0  0  0
 71 72  1  0  0  0  0
 72 73  1  0  0  0  0
 72 79  2  0  0  0  0
 73 74  2  0  0  0  0
 73 75  1  0  0  0  0
 74248  0  0  0  0  0
 75 76  1  0  0  0  0
 75249  1  0  0  0  0
 76 77  1  0  0  0  0
 76 78  2  0  0  0  0
 77198  1  0  0  0  0
 77247  1  0  0  0  0
 78 79  1  0  0  0  0
 80 81  1  0  0  0  0
 80199  1  0  0  0  0
 81 82  1  0  0  0  0
 81200  1  0  0  0  0
 81201  1  0  0  0  0
 82 83  1  0  0  0  0
 82 84  1  0  0  0  0
 82202  1  1  0  0  0
 83 87  1  0  0  0  0
 84 85  1  0  0  0  0
 84 86  1  0  0  0  0
 84203  1  6  0  0  0
 85 96  1  0  0  0  0
 86 87  1  0  0  0  0
 86204  1  0  0  0  0
 86205  1  0  0  0  0
 87 88  1  0  0  0  0
 87206  1  1  0  0  0
 88 89  1  0  0  0  0
 88 95  1  0  0  0  0
 89 90  2  0  0  0  0
 89 91  1  0  0  0  0
 90198  0  0  0  0  0
 91249  0  0  0  0  0
 92 91  1  6  0  0  0
 92 93  1  0  0  0  0
 92 94  1  0  0  0  0
 93207  1  0  0  0  0
 93248  1  0  0  0  0
 94 95  2  0  0  0  0
 94208  1  0  0  0  0
 95209  1  0  0  0  0
 96 97  2  0  0  0  0
 96 98  2  0  0  0  0
 96 99  1  0  0  0  0
 99100  1  0  0  0  0
100101  1  0  0  0  0
100210  1  0  0  0  0
100211  1  0  0  0  0
101102  1  0  0  0  0
101103  1  0  0  0  0
101212  1  1  0  0  0
102106  1  0  0  0  0
103104  1  0  0  0  0
103105  1  0  0  0  0
103213  1  1  0  0  0
104118  1  0  0  0  0
105106  1  0  0  0  0
105214  1  0  0  0  0
105215  1  0  0  0  0
106107  1  0  0  0  0
106216  1  6  0  0  0
107108  1  0  0  0  0
107117  1  0  0  0  0
108109  2  0  0  0  0
108217  1  0  0  0  0
109110  1  0  0  0  0
110111  1  0  0  0  0
110117  2  0  0  0  0
111112  2  0  0  0  0
111113  1  0  0  0  0
112246  0  0  0  0  0
113114  1  0  0  0  0
113245  1  0  0  0  0
114115  1  0  0  0  0
114116  2  0  0  0  0
115218  1  0  0  0  0
115244  1  0  0  0  0
116117  1  0  0  0  0
118119  2  0  0  0  0
118120  2  0  0  0  0
118121  1  0  0  0  0
121122  1  0  0  0  0
122123  1  0  0  0  0
122219  1  0  0  0  0
122220  1  0  0  0  0
123124  1  0  0  0  0
123125  1  0  0  0  0
123221  1  1  0  0  0
124128  1  0  0  0  0
125126  1  0  0  0  0
125127  1  0  0  0  0
125222  1  1  0  0  0
126137  1  0  0  0  0
127128  1  0  0  0  0
127223  1  0  0  0  0
127224  1  0  0  0  0
128129  1  0  0  0  0
128225  1  1  0  0  0
129130  1  0  0  0  0
129136  1  0  0  0  0
130131  2  0  0  0  0
130132  1  0  0  0  0
131243  0  0  0  0  0
132250  0  0  0  0  0
133132  1  1  0  0  0
133134  1  0  0  0  0
133135  1  0  0  0  0
134226  1  0  0  0  0
134242  1  0  0  0  0
135136  2  0  0  0  0
135227  1  0  0  0  0
136228  1  0  0  0  0
137138  2  0  0  0  0
137139  2  0  0  0  0
137140  1  0  0  0  0
140141  1  0  0  0  0
141142  1  0  0  0  0
141229  1  0  0  0  0
141230  1  0  0  0  0
142143  1  0  0  0  0
142144  1  0  0  0  0
142231  1  1  0  0  0
143147  1  0  0  0  0
144145  1  0  0  0  0
144146  1  0  0  0  0
144232  1  1  0  0  0
145233  1  0  0  0  0
146147  1  0  0  0  0
146234  1  0  0  0  0
146235  1  0  0  0  0
147148  1  0  0  0  0
147236  1  1  0  0  0
148149  1  0  0  0  0
148158  1  0  0  0  0
149150  2  0  0  0  0
149237  1  0  0  0  0
150151  1  0  0  0  0
151152  1  0  0  0  0
151158  2  0  0  0  0
152153  2  0  0  0  0
152154  1  0  0  0  0
153240  0  0  0  0  0
154155  1  0  0  0  0
154241  1  0  0  0  0
155156  1  0  0  0  0
155157  2  0  0  0  0
156238  1  0  0  0  0
156239  1  0  0  0  0
157158  1  0  0  0  0
M  END
