# Supplementary material for: Chemical datuments as scientific enablers
Source: J Cheminform. 2013 Jan 23;5:6. doi: 10.1186/1758-2946-5-6 (PMC3552767; doi:10.1186/1758-2946-5-6)
Supplement: Additional file 1 — Interactivity box 1.a Data-based object illustrating various aspects of the interaction at the heart of Z-DNA. Publisher note: Due to the Publisher’s current document type definition it is necessary that the author’s Interactivity box files are labeled "Additional file". [file 1758-2946-5-6-S1.zip › B-DNA.mol]

Molecule Name
 OpenBabel05141210323D

250280  0  0  1  0  0  0  0  0999 V2000
  -10.2105    7.8492   -2.3679 O   0  0  0  0  0  0  0  0  0  0  0  0
   -9.2230    6.9282   -2.7848 C   0  0  0  0  0  0  0  0  0  0  0  0
   -9.6775    5.4775   -2.6132 C   0  0  1  0  0  0  0  0  0  0  0  0
   -8.7701    4.6181   -3.3072 O   0  0  0  0  0  0  0  0  0  0  0  0
   -9.6900    4.9977   -1.1610 C   0  0  1  0  0  0  0  0  0  0  0  0
  -10.7049    4.0130   -1.0369 O   0  0  0  0  0  0  0  0  0  0  0  0
   -8.2899    4.4092   -1.0031 C   0  0  0  0  0  0  0  0  0  0  0  0
   -7.9965    3.8536   -2.3959 C   0  0  2  0  0  0  0  0  0  0  0  0
   -6.6004    3.9230   -2.7785 N   0  0  0  0  0  0  0  0  0  0  0  0
   -5.7787    5.0314   -2.7796 C   0  0  0  0  0  0  0  0  0  0  0  0
   -4.5860    4.7962   -3.2520 N   0  0  0  0  0  0  0  0  0  0  0  0
   -4.6149    3.4549   -3.5882 C   0  0  0  0  0  0  0  0  0  0  0  0
   -3.6012    2.6045   -4.1258 C   0  0  0  0  0  0  0  0  0  0  0  0
   -4.0621    1.2960   -4.2847 N   0  0  0  0  0  0  0  0  0  0  0  0
   -5.3275    0.8566   -3.9873 C   0  0  0  0  0  0  0  0  0  0  0  0
   -6.2739    1.6360   -3.4995 N   0  0  0  0  0  0  0  0  0  0  0  0
   -5.8564    2.9018   -3.3089 C   0  0  0  0  0  0  0  0  0  0  0  0
  -11.1232    3.4702    0.4686 P   0  0  0  0  0  0  0  0  0  0  0  0
  -12.4594    2.8204    0.3009 O   0  0  0  0  0  0  0  0  0  0  0  0
  -10.8500    4.5346    1.4831 O   0  0  0  0  0  0  0  0  0  0  0  0
   -9.9727    2.3118    0.7120 O   0  0  0  0  0  0  0  0  0  0  0  0
  -10.0406    1.1526   -0.0991 C   0  0  0  0  0  0  0  0  0  0  0  0
   -8.7714    0.3464    0.0401 C   0  0  1  0  0  0  0  0  0  0  0  0
   -7.6756    1.0582   -0.5180 O   0  0  0  0  0  0  0  0  0  0  0  0
   -8.3556   -0.0132    1.4830 C   0  0  1  0  0  0  0  0  0  0  0  0
   -8.7979   -1.3337    1.7482 O   0  0  0  0  0  0  0  0  0  0  0  0
   -6.8291    0.1609    1.4605 C   0  0  0  0  0  0  0  0  0  0  0  0
   -6.5156    0.4243   -0.0138 C   0  0  2  0  0  0  0  0  0  0  0  0
   -5.3697    1.2839   -0.2466 N   0  0  0  0  0  0  0  0  0  0  0  0
   -4.2126    0.7624   -0.8468 C   0  0  0  0  0  0  0  0  0  0  0  0
   -4.1885   -0.4307   -1.1799 O   0  0  0  0  0  0  0  0  0  0  0  0
   -3.1615    1.5914   -1.0381 N   0  0  0  0  0  0  0  0  0  0  0  0
   -3.2145    2.8712   -0.6581 C   0  0  2  0  0  0  0  0  0  0  0  0
   -4.3869    3.4273   -0.0490 C   0  0  0  0  0  0  0  0  0  0  0  0
   -5.4264    2.5902    0.1381 C   0  0  0  0  0  0  0  0  0  0  0  0
   -8.6818   -1.9262    3.2863 P   0  0  0  0  0  0  0  0  0  0  0  0
   -9.5595   -3.1375    3.3141 O   0  0  0  0  0  0  0  0  0  0  0  0
   -8.7941   -0.8130    4.2786 O   0  0  0  0  0  0  0  0  0  0  0  0
   -7.0971   -2.3949    3.3194 O   0  0  0  0  0  0  0  0  0  0  0  0
   -6.7178   -3.4456    2.4481 C   0  0  0  0  0  0  0  0  0  0  0  0
   -5.2231   -3.6672    2.5129 C   0  0  1  0  0  0  0  0  0  0  0  0
   -4.5388   -2.5708    1.8904 O   0  0  0  0  0  0  0  0  0  0  0  0
   -4.6388   -3.8104    3.9416 C   0  0  1  0  0  0  0  0  0  0  0  0
   -3.8096   -4.9705    3.9260 O   0  0  0  0  0  0  0  0  0  0  0  0
   -3.8897   -2.4926    4.1100 C   0  0  0  0  0  0  0  0  0  0  0  0
   -3.4103   -2.2587    2.6889 C   0  0  2  0  0  0  0  0  0  0  0  0
   -2.9396   -0.9311    2.3984 N   0  0  0  0  0  0  0  0  0  0  0  0
   -3.5613    0.2804    2.6286 C   0  0  0  0  0  0  0  0  0  0  0  0
   -2.8001    1.3087    2.3758 N   0  0  0  0  0  0  0  0  0  0  0  0
   -1.6014    0.7527    1.9649 C   0  0  0  0  0  0  0  0  0  0  0  0
   -0.3501    1.3636    1.6546 C   0  0  0  0  0  0  0  0  0  0  0  0
    0.6366    0.4089    1.4049 N   0  0  0  0  0  0  0  0  0  0  0  0
    0.4693   -0.9543    1.4860 C   0  0  0  0  0  0  0  0  0  0  0  0
   -0.6977   -1.5277    1.7354 N   0  0  0  0  0  0  0  0  0  0  0  0
   -1.6675   -0.6324    1.9799 C   0  0  0  0  0  0  0  0  0  0  0  0
   -2.5763   -5.2384    4.9841 P   0  0  0  0  0  0  0  0  0  0  0  0
   -2.3211   -6.7126    4.9380 O   0  0  0  0  0  0  0  0  0  0  0  0
   -2.7788   -4.4880    6.2616 O   0  0  0  0  0  0  0  0  0  0  0  0
   -1.3458   -4.4530    4.2008 O   0  0  0  0  0  0  0  0  0  0  0  0
   -0.7796   -5.0388    3.0355 C   0  0  0  0  0  0  0  0  0  0  0  0
    0.7170   -5.2518    3.1989 C   0  0  1  0  0  0  0  0  0  0  0  0
    1.4354   -4.0177    3.0728 O   0  0  0  0  0  0  0  0  0  0  0  0
    1.1358   -5.8325    4.5591 C   0  0  1  0  0  0  0  0  0  0  0  0
    2.2159   -6.7429    4.4508 O   0  0  0  0  0  0  0  0  0  0  0  0
    1.4812   -4.5770    5.3684 C   0  0  0  0  0  0  0  0  0  0  0  0
    1.9820   -3.5863    4.3106 C   0  0  2  0  0  0  0  0  0  0  0  0
    1.6193   -2.1899    4.5474 N   0  0  0  0  0  0  0  0  0  0  0  0
    2.6061   -1.1920    4.4139 C   0  0  0  0  0  0  0  0  0  0  0  0
    3.7788   -1.5218    4.2017 O   0  0  0  0  0  0  0  0  0  0  0  0
    2.2313    0.1062    4.5320 N   0  0  0  0  0  0  0  0  0  0  0  0
    0.9539    0.4348    4.7495 C   0  0  2  0  0  0  0  0  0  0  0  0
   -0.0676   -0.5590    4.8699 C   0  0  0  0  0  0  0  0  0  0  0  0
    0.3103   -1.8476    4.7310 C   0  0  0  0  0  0  0  0  0  0  0  0
   -2.4454    2.9058   -4.4446 O   0  0  0  0  0  0  0  0  0  0  0  0
   -5.6011   -0.4348   -4.2712 N   0  0  0  0  0  0  0  0  0  0  0  0
   -2.1420    3.6278   -0.8746 N   0  0  0  0  0  0  0  0  0  0  0  0
   -0.0832    2.5712    1.6258 O   0  0  0  0  0  0  0  0  0  0  0  0
    1.5577   -1.7126    1.3046 N   0  0  0  0  0  0  0  0  0  0  0  0
    0.6515    1.7299    4.8524 N   0  0  0  0  0  0  0  0  0  0  0  0
  -10.2069    7.8813   -1.4037 H   0  0  0  0  0  0  0  0  0  0  0  0
   -9.0490    7.1077   -3.8489 H   0  0  0  0  0  0  0  0  0  0  0  0
   -8.2701    7.0952   -2.2613 H   0  0  0  0  0  0  0  0  0  0  0  0
  -10.6711    5.3635   -3.0568 H   0  0  0  0  0  0  0  0  0  0  0  0
   -9.8790    5.8045   -0.4464 H   0  0  0  0  0  0  0  0  0  0  0  0
   -8.2634    3.6250   -0.2483 H   0  0  0  0  0  0  0  0  0  0  0  0
   -7.5744    5.1913   -0.7313 H   0  0  0  0  0  0  0  0  0  0  0  0
   -8.2659    2.7975   -2.4717 H   0  0  0  0  0  0  0  0  0  0  0  0
   -6.1270    5.9903   -2.4214 H   0  0  0  0  0  0  0  0  0  0  0  0
   -3.3486    0.6046   -4.5765 H   0  0  0  0  0  0  0  0  0  0  0  0
  -10.8862    0.5242    0.2049 H   0  0  0  0  0  0  0  0  0  0  0  0
  -10.1784    1.4260   -1.1524 H   0  0  0  0  0  0  0  0  0  0  0  0
   -8.9083   -0.5997   -0.5058 H   0  0  0  0  0  0  0  0  0  0  0  0
   -8.8114    0.6697    2.2021 H   0  0  0  0  0  0  0  0  0  0  0  0
   -6.3042   -0.7149    1.8428 H   0  0  0  0  0  0  0  0  0  0  0  0
   -6.5456    1.0314    2.0600 H   0  0  0  0  0  0  0  0  0  0  0  0
   -6.3158   -0.5034   -0.5547 H   0  0  0  0  0  0  0  0  0  0  0  0
   -4.4391    4.4671    0.2442 H   0  0  0  0  0  0  0  0  0  0  0  0
   -6.3580    2.9054    0.5895 H   0  0  0  0  0  0  0  0  0  0  0  0
   -7.2256   -4.3751    2.7323 H   0  0  0  0  0  0  0  0  0  0  0  0
   -6.9969   -3.2039    1.4144 H   0  0  0  0  0  0  0  0  0  0  0  0
   -4.9939   -4.5868    1.9612 H   0  0  0  0  0  0  0  0  0  0  0  0
   -5.4209   -3.9388    4.6945 H   0  0  0  0  0  0  0  0  0  0  0  0
   -3.0926   -2.5318    4.8499 H   0  0  0  0  0  0  0  0  0  0  0  0
   -4.6104   -1.7166    4.3859 H   0  0  0  0  0  0  0  0  0  0  0  0
   -2.5732   -2.9221    2.4530 H   0  0  0  0  0  0  0  0  0  0  0  0
   -4.5770    0.3270    2.9913 H   0  0  0  0  0  0  0  0  0  0  0  0
    1.5877    0.7825    1.2282 H   0  0  0  0  0  0  0  0  0  0  0  0
   -1.2484   -6.0056    2.8309 H   0  0  0  0  0  0  0  0  0  0  0  0
   -0.9458   -4.3642    2.1889 H   0  0  0  0  0  0  0  0  0  0  0  0
    1.0583   -5.9067    2.3901 H   0  0  0  0  0  0  0  0  0  0  0  0
    0.3150   -6.3937    5.0094 H   0  0  0  0  0  0  0  0  0  0  0  0
    2.9553   -6.2951    4.0182 H   0  0  0  0  0  0  0  0  0  0  0  0
    2.2416   -4.7808    6.1245 H   0  0  0  0  0  0  0  0  0  0  0  0
    0.5846   -4.2041    5.8668 H   0  0  0  0  0  0  0  0  0  0  0  0
    3.0679   -3.5806    4.2309 H   0  0  0  0  0  0  0  0  0  0  0  0
   -1.1069   -0.2919    5.0115 H   0  0  0  0  0  0  0  0  0  0  0  0
   -0.4024   -2.6663    4.7311 H   0  0  0  0  0  0  0  0  0  0  0  0
   -4.8260   -1.1002   -4.3587 H   0  0  0  0  0  0  0  0  0  0  0  0
   -6.4468   -0.7862   -3.8463 H   0  0  0  0  0  0  0  0  0  0  0  0
   -1.2855    3.2143   -1.2580 H   0  0  0  0  0  0  0  0  0  0  0  0
   -2.1276    4.5865   -0.5655 H   0  0  0  0  0  0  0  0  0  0  0  0
    1.4893   -2.6677    1.6393 H   0  0  0  0  0  0  0  0  0  0  0  0
    2.4856   -1.2888    1.2063 H   0  0  0  0  0  0  0  0  0  0  0  0
   -0.3132    2.0183    4.9021 H   0  0  0  0  0  0  0  0  0  0  0  0
    1.3716    2.4416    4.6909 H   0  0  0  0  0  0  0  0  0  0  0  0
    8.8150    8.4250    1.4731 O   0  0  0  0  0  0  0  0  0  0  0  0
   10.0103    7.7152    1.7369 C   0  0  0  0  0  0  0  0  0  0  0  0
    9.8352    6.2114    1.5917 C   0  0  1  0  0  0  0  0  0  0  0  0
    8.8283    5.7871    2.5263 O   0  0  0  0  0  0  0  0  0  0  0  0
    9.3695    5.7407    0.1948 C   0  0  1  0  0  0  0  0  0  0  0  0
   10.1369    4.5817   -0.1188 O   0  0  0  0  0  0  0  0  0  0  0  0
    7.8856    5.4812    0.4247 C   0  0  0  0  0  0  0  0  0  0  0  0
    7.8988    4.9548    1.8492 C   0  0  2  0  0  0  0  0  0  0  0  0
    6.6284    4.9929    2.5275 N   0  0  0  0  0  0  0  0  0  0  0  0
    5.7864    6.0714    2.7117 C   0  0  0  0  0  0  0  0  0  0  0  0
    4.6574    5.7563    3.2832 N   0  0  0  0  0  0  0  0  0  0  0  0
    4.7491    4.3897    3.4832 C   0  0  0  0  0  0  0  0  0  0  0  0
    3.7965    3.4568    3.9913 C   0  0  0  0  0  0  0  0  0  0  0  0
    4.2795    2.1467    3.9396 N   0  0  0  0  0  0  0  0  0  0  0  0
    5.5036    1.7695    3.4389 C   0  0  0  0  0  0  0  0  0  0  0  0
    6.4019    2.6319    2.9943 N   0  0  0  0  0  0  0  0  0  0  0  0
    5.9607    3.9013    3.0203 C   0  0  0  0  0  0  0  0  0  0  0  0
    9.6492    3.4082   -1.1697 P   0  0  0  0  0  0  0  0  0  0  0  0
   10.8926    2.6742   -1.5614 O   0  0  0  0  0  0  0  0  0  0  0  0
    8.6732    3.9522   -2.1660 O   0  0  0  0  0  0  0  0  0  0  0  0
    8.7469    2.4655   -0.1591 O   0  0  0  0  0  0  0  0  0  0  0  0
    9.3560    1.5010    0.6834 C   0  0  0  0  0  0  0  0  0  0  0  0
    8.7612    0.1263    0.4260 C   0  0  1  0  0  0  0  0  0  0  0  0
    7.4133    0.0492    0.9000 O   0  0  0  0  0  0  0  0  0  0  0  0
    8.7041   -0.2513   -1.0588 C   0  0  1  0  0  0  0  0  0  0  0  0
    8.9170   -1.6550   -1.1453 O   0  0  0  0  0  0  0  0  0  0  0  0
    7.2902    0.1709   -1.4645 C   0  0  0  0  0  0  0  0  0  0  0  0
    6.4852    0.0103   -0.1757 C   0  0  2  0  0  0  0  0  0  0  0  0
    5.4426    1.0129    0.0375 N   0  0  0  0  0  0  0  0  0  0  0  0
    4.2342    0.5874    0.6147 C   0  0  0  0  0  0  0  0  0  0  0  0
    4.0956   -0.6074    0.8996 O   0  0  0  0  0  0  0  0  0  0  0  0
    3.2665    1.5031    0.8508 N   0  0  0  0  0  0  0  0  0  0  0  0
    3.4619    2.7934    0.5724 C   0  0  2  0  0  0  0  0  0  0  0  0
    4.7081    3.2645    0.0502 C   0  0  0  0  0  0  0  0  0  0  0  0
    5.6634    2.3394   -0.1869 C   0  0  0  0  0  0  0  0  0  0  0  0
    8.8599   -2.4041   -2.6160 P   0  0  0  0  0  0  0  0  0  0  0  0
    9.6439   -3.6686   -2.4584 O   0  0  0  0  0  0  0  0  0  0  0  0
    9.1165   -1.4160   -3.7088 O   0  0  0  0  0  0  0  0  0  0  0  0
    7.2481   -2.7669   -2.7016 O   0  0  0  0  0  0  0  0  0  0  0  0
    6.7536   -3.6704   -1.7277 C   0  0  0  0  0  0  0  0  0  0  0  0
    5.2675   -3.8799   -1.9042 C   0  0  1  0  0  0  0  0  0  0  0  0
    4.5590   -2.7040   -1.5039 O   0  0  0  0  0  0  0  0  0  0  0  0
    4.8154   -4.2155   -3.3504 C   0  0  1  0  0  0  0  0  0  0  0  0
    4.0547   -5.4198   -3.2729 O   0  0  0  0  0  0  0  0  0  0  0  0
    4.0369   -2.9609   -3.7382 C   0  0  0  0  0  0  0  0  0  0  0  0
    3.4705   -2.5374   -2.3925 C   0  0  2  0  0  0  0  0  0  0  0  0
    2.9821   -1.1869   -2.3197 N   0  0  0  0  0  0  0  0  0  0  0  0
    3.6760   -0.0182   -2.5504 C   0  0  0  0  0  0  0  0  0  0  0  0
    2.9384    1.0524   -2.4442 N   0  0  0  0  0  0  0  0  0  0  0  0
    1.6812    0.5657   -2.1304 C   0  0  0  0  0  0  0  0  0  0  0  0
    0.4473    1.2456   -1.9120 C   0  0  0  0  0  0  0  0  0  0  0  0
   -0.6016    0.3527   -1.6878 N   0  0  0  0  0  0  0  0  0  0  0  0
   -0.4909   -1.0189   -1.6781 C   0  0  0  0  0  0  0  0  0  0  0  0
    0.6591   -1.6531   -1.8280 N   0  0  0  0  0  0  0  0  0  0  0  0
    1.6880   -0.8191   -2.0521 C   0  0  0  0  0  0  0  0  0  0  0  0
    2.7758   -5.8051   -4.2304 P   0  0  0  0  0  0  0  0  0  0  0  0
    2.5356   -7.2642   -3.9967 O   0  0  0  0  0  0  0  0  0  0  0  0
    2.9105   -5.2120   -5.5984 O   0  0  0  0  0  0  0  0  0  0  0  0
    1.5802   -4.9242   -3.5068 O   0  0  0  0  0  0  0  0  0  0  0  0
    0.9240   -5.3987   -2.3432 C   0  0  0  0  0  0  0  0  0  0  0  0
   -0.5481   -5.6523   -2.6253 C   0  0  1  0  0  0  0  0  0  0  0  0
   -1.2529   -4.4189   -2.8221 O   0  0  0  0  0  0  0  0  0  0  0  0
   -0.8149   -6.4814   -3.8930 C   0  0  1  0  0  0  0  0  0  0  0  0
   -1.9345   -7.3392   -3.7532 O   0  0  0  0  0  0  0  0  0  0  0  0
   -1.0130   -5.4018   -4.9636 C   0  0  0  0  0  0  0  0  0  0  0  0
   -1.6378   -4.2465   -4.1794 C   0  0  2  0  0  0  0  0  0  0  0  0
   -1.2749   -2.9000   -4.6169 N   0  0  0  0  0  0  0  0  0  0  0  0
   -2.2881   -1.9237   -4.6432 C   0  0  0  0  0  0  0  0  0  0  0  0
   -3.4629   -2.2741   -4.4700 O   0  0  0  0  0  0  0  0  0  0  0  0
   -1.9428   -0.6322   -4.8523 N   0  0  0  0  0  0  0  0  0  0  0  0
   -0.6651   -0.2852   -5.0323 C   0  0  1  0  0  0  0  0  0  0  0  0
    0.3773   -1.2632   -5.0677 C   0  0  0  0  0  0  0  0  0  0  0  0
    0.0285   -2.5430   -4.8079 C   0  0  0  0  0  0  0  0  0  0  0  0
   -0.3927    1.0153   -5.1797 N   0  0  0  0  0  0  0  0  0  0  0  0
    0.2486    2.4671   -1.9197 O   0  0  0  0  0  0  0  0  0  0  0  0
   -1.6235   -1.7192   -1.5084 N   0  0  0  0  0  0  0  0  0  0  0  0
    2.4604    3.6376    0.8222 N   0  0  0  0  0  0  0  0  0  0  0  0
    2.6632    3.6967    4.4246 O   0  0  0  0  0  0  0  0  0  0  0  0
    5.7879    0.4520    3.4306 N   0  0  0  0  0  0  0  0  0  0  0  0
    8.2048    8.1943    2.1853 H   0  0  0  0  0  0  0  0  0  0  0  0
   10.7549    8.0622    1.0150 H   0  0  0  0  0  0  0  0  0  0  0  0
   10.3862    7.9378    2.7448 H   0  0  0  0  0  0  0  0  0  0  0  0
   10.7819    5.7129    1.8284 H   0  0  0  0  0  0  0  0  0  0  0  0
    9.5384    6.5019   -0.5729 H   0  0  0  0  0  0  0  0  0  0  0  0
    7.4471    4.7998   -0.3009 H   0  0  0  0  0  0  0  0  0  0  0  0
    7.3587    6.4395    0.3881 H   0  0  0  0  0  0  0  0  0  0  0  0
    8.2186    3.9092    1.8746 H   0  0  0  0  0  0  0  0  0  0  0  0
    6.0705    7.0675    2.4034 H   0  0  0  0  0  0  0  0  0  0  0  0
    3.5979    1.4085    4.1918 H   0  0  0  0  0  0  0  0  0  0  0  0
   10.4344    1.4606    0.5022 H   0  0  0  0  0  0  0  0  0  0  0  0
    9.1727    1.7781    1.7275 H   0  0  0  0  0  0  0  0  0  0  0  0
    9.3471   -0.6144    0.9791 H   0  0  0  0  0  0  0  0  0  0  0  0
    9.4661    0.2764   -1.6384 H   0  0  0  0  0  0  0  0  0  0  0  0
    6.8901   -0.4660   -2.2525 H   0  0  0  0  0  0  0  0  0  0  0  0
    7.3156    1.2020   -1.8192 H   0  0  0  0  0  0  0  0  0  0  0  0
    5.9614   -0.9439   -0.1554 H   0  0  0  0  0  0  0  0  0  0  0  0
    4.8874    4.3173   -0.1272 H   0  0  0  0  0  0  0  0  0  0  0  0
    6.6533    2.6037   -0.5381 H   0  0  0  0  0  0  0  0  0  0  0  0
    7.2583   -4.6392   -1.8237 H   0  0  0  0  0  0  0  0  0  0  0  0
    6.9438   -3.2823   -0.7191 H   0  0  0  0  0  0  0  0  0  0  0  0
    4.9653   -4.7146   -1.2594 H   0  0  0  0  0  0  0  0  0  0  0  0
    5.6671   -4.3855   -4.0139 H   0  0  0  0  0  0  0  0  0  0  0  0
    3.2895   -3.1281   -4.5114 H   0  0  0  0  0  0  0  0  0  0  0  0
    4.7529   -2.2058   -4.0788 H   0  0  0  0  0  0  0  0  0  0  0  0
    2.6262   -3.1740   -2.1113 H   0  0  0  0  0  0  0  0  0  0  0  0
    4.7313   -0.0329   -2.7825 H   0  0  0  0  0  0  0  0  0  0  0  0
   -1.5315    0.7792   -1.5227 H   0  0  0  0  0  0  0  0  0  0  0  0
    1.3822   -6.3280   -1.9904 H   0  0  0  0  0  0  0  0  0  0  0  0
    1.0079   -4.6329   -1.5647 H   0  0  0  0  0  0  0  0  0  0  0  0
   -0.9887   -6.1454   -1.7522 H   0  0  0  0  0  0  0  0  0  0  0  0
    0.0334   -7.1285   -4.1219 H   0  0  0  0  0  0  0  0  0  0  0  0
   -2.7020   -6.8075   -3.5039 H   0  0  0  0  0  0  0  0  0  0  0  0
   -0.0483   -5.1304   -5.3952 H   0  0  0  0  0  0  0  0  0  0  0  0
   -1.6709   -5.7459   -5.7638 H   0  0  0  0  0  0  0  0  0  0  0  0
   -2.7250   -4.2640   -4.2369 H   0  0  0  0  0  0  0  0  0  0  0  0
    1.4140   -0.9843   -5.2059 H   0  0  0  0  0  0  0  0  0  0  0  0
    0.7608   -3.3361   -4.7064 H   0  0  0  0  0  0  0  0  0  0  0  0
    0.5674    1.3242   -5.1796 H   0  0  0  0  0  0  0  0  0  0  0  0
   -1.1226    1.7053   -4.9734 H   0  0  0  0  0  0  0  0  0  0  0  0
   -1.5686   -2.7131   -1.7041 H   0  0  0  0  0  0  0  0  0  0  0  0
   -2.5354   -1.2589   -1.4695 H   0  0  0  0  0  0  0  0  0  0  0  0
    2.5693    4.6246    0.6511 H   0  0  0  0  0  0  0  0  0  0  0  0
    1.5585    3.2802    1.1543 H   0  0  0  0  0  0  0  0  0  0  0  0
    5.0437   -0.2266    3.6125 H   0  0  0  0  0  0  0  0  0  0  0  0
    6.5031    0.1844    2.7592 H   0  0  0  0  0  0  0  0  0  0  0  0
  1  2  1  0  0  0  0
  1 80  1  0  0  0  0
  2  3  1  0  0  0  0
  2 81  1  0  0  0  0
  2 82  1  0  0  0  0
  3  4  1  0  0  0  0
  3  5  1  0  0  0  0
  3 83  1  6  0  0  0
  4  8  1  0  0  0  0
  5  6  1  0  0  0  0
  5  7  1  0  0  0  0
  5 84  1  1  0  0  0
  6 18  1  0  0  0  0
  7  8  1  0  0  0  0
  7 85  1  0  0  0  0
  7 86  1  0  0  0  0
  8  9  1  0  0  0  0
  8 87  1  6  0  0  0
  9 10  1  0  0  0  0
  9 17  1  0  0  0  0
 10 11  2  0  0  0  0
 10 88  1  0  0  0  0
 11 12  1  0  0  0  0
 12 13  1  0  0  0  0
 12 17  2  0  0  0  0
 13 14  1  0  0  0  0
 13 74  2  0  0  0  0
 14 15  1  0  0  0  0
 14 89  1  0  0  0  0
 15 16  2  0  0  0  0
 15 75  1  0  0  0  0
 16 17  1  0  0  0  0
 18 19  2  0  0  0  0
 18 20  2  0  0  0  0
 18 21  1  0  0  0  0
 21 22  1  0  0  0  0
 22 23  1  0  0  0  0
 22 90  1  0  0  0  0
 22 91  1  0  0  0  0
 23 24  1  0  0  0  0
 23 25  1  0  0  0  0
 23 92  1  6  0  0  0
 24 28  1  0  0  0  0
 25 26  1  0  0  0  0
 25 27  1  0  0  0  0
 25 93  1  1  0  0  0
 26 36  1  0  0  0  0
 27 28  1  0  0  0  0
 27 94  1  0  0  0  0
 27 95  1  0  0  0  0
 28 29  1  0  0  0  0
 28 96  1  6  0  0  0
 29 30  1  0  0  0  0
 29 35  1  0  0  0  0
 30 31  2  0  0  0  0
 30 32  1  0  0  0  0
 31246  0  0  0  0  0
 32232  0  0  0  0  0
 33 32  1  6  0  0  0
 33 34  1  0  0  0  0
 33 76  1  0  0  0  0
 34 35  2  0  0  0  0
 34 97  1  0  0  0  0
 35 98  1  0  0  0  0
 36 37  2  0  0  0  0
 36 38  2  0  0  0  0
 36 39  1  0  0  0  0
 39 40  1  0  0  0  0
 40 41  1  0  0  0  0
 40 99  1  0  0  0  0
 40100  1  0  0  0  0
 41 42  1  0  0  0  0
 41 43  1  0  0  0  0
 41101  1  6  0  0  0
 42 46  1  0  0  0  0
 43 44  1  0  0  0  0
 43 45  1  0  0  0  0
 43102  1  1  0  0  0
 44 56  1  0  0  0  0
 45 46  1  0  0  0  0
 45103  1  0  0  0  0
 45104  1  0  0  0  0
 46 47  1  0  0  0  0
 46105  1  6  0  0  0
 47 48  1  0  0  0  0
 47 55  1  0  0  0  0
 48 49  2  0  0  0  0
 48106  1  0  0  0  0
 49 50  1  0  0  0  0
 50 51  1  0  0  0  0
 50 55  2  0  0  0  0
 51 52  1  0  0  0  0
 51 77  2  0  0  0  0
 52 53  1  0  0  0  0
 52107  1  0  0  0  0
 53 54  2  0  0  0  0
 53 78  1  0  0  0  0
 54 55  1  0  0  0  0
 56 57  2  0  0  0  0
 56 58  2  0  0  0  0
 56 59  1  0  0  0  0
 59 60  1  0  0  0  0
 60 61  1  0  0  0  0
 60108  1  0  0  0  0
 60109  1  0  0  0  0
 61 62  1  0  0  0  0
 61 63  1  0  0  0  0
 61110  1  6  0  0  0
 62 66  1  0  0  0  0
 63 64  1  0  0  0  0
 63 65  1  0  0  0  0
 63111  1  1  0  0  0
 64112  1  0  0  0  0
 65 66  1  0  0  0  0
 65113  1  0  0  0  0
 65114  1  0  0  0  0
 66 67  1  0  0  0  0
 66115  1  6  0  0  0
 67 68  1  0  0  0  0
 67 73  1  0  0  0  0
 68 69  2  0  0  0  0
 68 70  1  0  0  0  0
 69249  0  0  0  0  0
 70214  0  0  0  0  0
 71 70  1  6  0  0  0
 71 72  1  0  0  0  0
 71 79  1  0  0  0  0
 72 73  2  0  0  0  0
 72116  1  0  0  0  0
 73117  1  0  0  0  0
 74244  0  0  0  0  0
 75118  1  0  0  0  0
 75119  1  0  0  0  0
 76120  1  0  0  0  0
 76121  1  0  0  0  0
 77248  0  0  0  0  0
 78122  1  0  0  0  0
 78123  1  0  0  0  0
 79124  1  0  0  0  0
 79125  1  0  0  0  0
 89195  0  0  0  0  0
107157  0  0  0  0  0
118194  0  0  0  0  0
120200  0  0  0  0  0
123156  0  0  0  0  0
125203  0  0  0  0  0
126127  1  0  0  0  0
126205  1  0  0  0  0
127128  1  0  0  0  0
127206  1  0  0  0  0
127207  1  0  0  0  0
128129  1  0  0  0  0
128130  1  0  0  0  0
128208  1  1  0  0  0
129133  1  0  0  0  0
130131  1  0  0  0  0
130132  1  0  0  0  0
130209  1  6  0  0  0
131143  1  0  0  0  0
132133  1  0  0  0  0
132210  1  0  0  0  0
132211  1  0  0  0  0
133134  1  0  0  0  0
133212  1  6  0  0  0
134135  1  0  0  0  0
134142  1  0  0  0  0
135136  2  0  0  0  0
135213  1  0  0  0  0
136137  1  0  0  0  0
137138  1  0  0  0  0
137142  2  0  0  0  0
138139  1  0  0  0  0
138203  2  0  0  0  0
139140  1  0  0  0  0
139214  1  0  0  0  0
140141  2  0  0  0  0
140204  1  0  0  0  0
141142  1  0  0  0  0
143144  2  0  0  0  0
143145  2  0  0  0  0
143146  1  0  0  0  0
146147  1  0  0  0  0
147148  1  0  0  0  0
147215  1  0  0  0  0
147216  1  0  0  0  0
148149  1  0  0  0  0
148150  1  0  0  0  0
148217  1  1  0  0  0
149153  1  0  0  0  0
150151  1  0  0  0  0
150152  1  0  0  0  0
150218  1  6  0  0  0
151161  1  0  0  0  0
152153  1  0  0  0  0
152219  1  0  0  0  0
152220  1  0  0  0  0
153154  1  0  0  0  0
153221  1  6  0  0  0
154155  1  0  0  0  0
154160  1  0  0  0  0
155156  2  0  0  0  0
155157  1  0  0  0  0
158157  1  1  0  0  0
158159  1  0  0  0  0
158202  1  0  0  0  0
159160  2  0  0  0  0
159222  1  0  0  0  0
160223  1  0  0  0  0
161162  2  0  0  0  0
161163  2  0  0  0  0
161164  1  0  0  0  0
164165  1  0  0  0  0
165166  1  0  0  0  0
165224  1  0  0  0  0
165225  1  0  0  0  0
166167  1  0  0  0  0
166168  1  0  0  0  0
166226  1  1  0  0  0
167171  1  0  0  0  0
168169  1  0  0  0  0
168170  1  0  0  0  0
168227  1  6  0  0  0
169181  1  0  0  0  0
170171  1  0  0  0  0
170228  1  0  0  0  0
170229  1  0  0  0  0
171172  1  0  0  0  0
171230  1  1  0  0  0
172173  1  0  0  0  0
172180  1  0  0  0  0
173174  2  0  0  0  0
173231  1  0  0  0  0
174175  1  0  0  0  0
175176  1  0  0  0  0
175180  2  0  0  0  0
176177  1  0  0  0  0
176200  2  0  0  0  0
177178  1  0  0  0  0
177232  1  0  0  0  0
178179  2  0  0  0  0
178201  1  0  0  0  0
179180  1  0  0  0  0
181182  2  0  0  0  0
181183  2  0  0  0  0
181184  1  0  0  0  0
184185  1  0  0  0  0
185186  1  0  0  0  0
185233  1  0  0  0  0
185234  1  0  0  0  0
186187  1  0  0  0  0
186188  1  0  0  0  0
186235  1  1  0  0  0
187191  1  0  0  0  0
188189  1  0  0  0  0
188190  1  0  0  0  0
188236  1  6  0  0  0
189237  1  0  0  0  0
190191  1  0  0  0  0
190238  1  0  0  0  0
190239  1  0  0  0  0
191192  1  0  0  0  0
191240  1  6  0  0  0
192193  1  0  0  0  0
192198  1  0  0  0  0
193194  2  0  0  0  0
193195  1  0  0  0  0
196195  1  6  0  0  0
196197  1  0  0  0  0
196199  1  0  0  0  0
197198  2  0  0  0  0
197241  1  0  0  0  0
198242  1  0  0  0  0
199243  1  0  0  0  0
199244  1  0  0  0  0
201245  1  0  0  0  0
201246  1  0  0  0  0
202247  1  0  0  0  0
202248  1  0  0  0  0
204249  1  0  0  0  0
204250  1  0  0  0  0
M  END
