# Supplementary material for: Chemical datuments as scientific enablers
Source: J Cheminform. 2013 Jan 23;5:6. doi: 10.1186/1758-2946-5-6 (PMC3552767; doi:10.1186/1758-2946-5-6)
Supplement: Additional file 2 — Interactivity box 2.a Data-rich molecular model rendered using ChemDoodle, illustrating one structure involved in the co-polymerisation of carbon dioxide and cyclohexene epoxide. Publisher note: Due to the Publisher’s current document type definition it is necessary that the author’s Interactivity box files are labeled "Additional file". Please also note: Without WebGL enabled, this will appear as a static image only. [file 1758-2946-5-6-S2.zip › document_setup.js]

 // note; json2 is necessary for MSIE compatibility

  var Figure3; // set up in HTML table, below
  var jmolApplet1; // set up in HTML table, below

  // logic is set as follows:
  //  -- if Java is present and have Jmol.js, use Jmol
  //  -- otherwise, if WebGL is present and have ChemDoodleWeb.js, use ChemDoodle/WebGL
  //  -- otherwise, if ChemDoodleWeb.js is present, use ChemDoodle/2D
  //  -- otherwise, just display the image
  // ?USECD or ?USEIMAGE in the URL can force one or the other of these.
  var useJmolOnly = (document.location.href.indexOf("NOCD") >= 0);
  var useChemDoodleOnly = (!useJmolOnly && document.location.href.indexOf("CD") >= 0);
  var useWebGlIfAvailable = (document.location.href.indexOf("NOWEBGL") < 0);
  var useImageOnly = (document.location.href.indexOf("IMAGE") >= 0);
  // var useSignedApplet = (document.location.href.indexOf("SIGNED") >= 0);
  var useSignedApplet = true;
  jmol_isReady = function(applet) {
       document.title = (" Chemical datuments as scientific enablers. Jmol enabled.")
  }
  var Info = {
       width: 300,
       height: 300,
       debug: false,
       addSelectionOptions: true,
       serverURL: "http://chemapps.stolaf.edu/jmol/jmolcd2.php",
       useChemDoodleOnly: useChemDoodleOnly,
       useJmolOnly: useJmolOnly,
       useWebGlIfAvailable: useWebGlIfAvailable,
       useImageOnly: useImageOnly,
       jmolJarPath: ".",
       jmolJarFile: (useSignedApplet ? "JmolAppletSigned.jar" : "JmolApplet.jar"),
       jmolIsSigned: useSignedApplet,
       jmolReadyFunction: jmol_isReady,
       defaultModel: "",
       script: "background white;spin on;"
  }
  var Info1 = {
       width: 550,
       height: 450,
       debug: false,
       addSelectionOptions: true,
       serverURL: "http://chemapps.stolaf.edu/jmol/jmolcd2.php",
       useChemDoodleOnly: useChemDoodleOnly,
       useJmolOnly: useJmolOnly,
       useWebGlIfAvailable: useWebGlIfAvailable,
       useImageOnly: useImageOnly,
       jmolJarPath: ".",
       jmolJarFile: (useSignedApplet ? "JmolAppletSigned.jar" : "JmolApplet.jar"),
       jmolIsSigned: useSignedApplet,
       jmolReadyFunction: jmol_isReady,
       defaultModel: "",
       script: "background white;spin on;"
  }
