# Supplementary material for: Chemical datuments as scientific enablers
Source: J Cheminform. 2013 Jan 23;5:6. doi: 10.1186/1758-2946-5-6 (PMC3552767; doi:10.1186/1758-2946-5-6)
Supplement: Additional file 3 — Interactivity box 3.a Data-rich IR spectrum rendered 526 in the datument using ChemDoodle. Publisher note: Due to the Publisher’s current document type definition it is necessary that the author’s Interactivity box files are labeled "Additional file". [file 1758-2946-5-6-S3.zip]

Archive with 9 entries (9 files):
- document_setup.js
- httpget.js
- index.html
- ir_ACD.jdx
- ChemDoodle/ChemDoodleWeb.css
- ChemDoodle/ChemDoodleWeb.js
- ChemDoodle/ChemDoodleWeb-libs.js
- .DS_Store
- datument_style.css
