# Supplementary material for: Chemical datuments as scientific enablers
Source: J Cheminform. 2013 Jan 23;5:6. doi: 10.1186/1758-2946-5-6 (PMC3552767; doi:10.1186/1758-2946-5-6)
Supplement: Additional file 4 — Interactivity box 4.a Data-rich molecular coordinate 528 model created using GLMol,36 illustrating one structure involved in the 529 co-polymerisation of carbon dioxide and cyclohexene epoxide. Publisher note: Due to the Publisher’s current document type definition it is necessary that the author’s Interactivity box files are labeled "Additional file". Please also note: Without WebGL enabled, this will appear as a static image only. [file 1758-2946-5-6-S4.zip]

Archive with 19 entries (19 files):
- glmol02.pdb
- GLmol35.js
- httpget.js
- index.html
- ir_ACD.jdx
- jQuery.min.js
- mousewheel.js
- js/GLmol40.js
- js/jquery-1.7.min.js
- js/jquery-1.7.min-old.js
- js/Three45.js
- js/Three46.js
- js/Three49custom.js
- .DS_Store
- Box4.jpg
- datument.pdb
- datument_style.css
- document_setup.js
- gl-matrix-min.js
