# Supplementary material for: Chemical datuments as scientific enablers
Source: J Cheminform. 2013 Jan 23;5:6. doi: 10.1186/1758-2946-5-6 (PMC3552767; doi:10.1186/1758-2946-5-6)
Supplement: Additional file 4 — Interactivity box 4.a Data-rich molecular coordinate 528 model created using GLMol,36 illustrating one structure involved in the 529 co-polymerisation of carbon dioxide and cyclohexene epoxide. Publisher note: Due to the Publisher’s current document type definition it is necessary that the author’s Interactivity box files are labeled "Additional file". Please also note: Without WebGL enabled, this will appear as a static image only. [file 1758-2946-5-6-S4.zip › glmol02.pdb]

HETATM    1  C                  -3.450  -0.135   0.363
HETATM    2  C                  -2.116  -0.033  -0.019
HETATM    3  C                  -1.805   0.087  -1.347
HETATM    4  C                  -2.806   0.106  -2.304
HETATM    5  C                  -4.116   0.005  -1.917
HETATM    6  C                  -4.463  -0.118  -0.575
HETATM    7  I                  -3.911  -0.321   2.435
HETATM    8  H                  -1.346  -0.049   0.721
HETATM    9  O                  -0.495   0.197  -1.832
HETATM   10  H                  -2.532   0.201  -3.333
HETATM   11  H                  -4.910   0.017  -2.633
HETATM   12  O                  -5.799  -0.212  -0.300
HETATM   13  C                   0.605   0.190  -1.001
HETATM   14  C                   2.873   0.179   0.629
HETATM   15  C                   2.242   1.367   0.305
HETATM   16  C                   1.117   1.375  -0.504
HETATM   17  C                   1.244  -1.002  -0.684
HETATM   18  C                   2.366  -1.011   0.121
HETATM   19  C                   4.099   0.189   1.522
HETATM   20  H                   2.619   2.294   0.684
HETATM   21  I                   0.214   3.227  -1.019
HETATM   22  I                   0.527  -2.833  -1.490
HETATM   23  H                   2.873  -1.924   0.340
HETATM   24  H                  -6.001  -0.299   0.639
HETATM   25  H                   3.926  -0.412   2.407
HETATM   26  H                   4.290   1.203   1.851
HETATM   27  C                   5.361  -0.378   0.815
HETATM   28  C                   6.589   0.047   1.611
HETATM   29  H                   5.421   0.038  -0.183
HETATM   30  N                   5.273  -1.832   0.729
HETATM   31  O                   6.865   1.378   1.588
HETATM   32  O                   7.254  -0.704   2.264
HETATM   33  H                   6.356   1.896   0.955
HETATM   34  H                   5.561  -2.266   1.590
HETATM   35  H                   5.779  -2.220  -0.046
CONECT    1    2    6    7
CONECT    2    1    3    8
CONECT    3    2    4    9
CONECT    4    3    5   10
CONECT    5    4    6   11
CONECT    6    1    5   12
CONECT    7    1
CONECT    8    2
CONECT    9    3   13
CONECT   10    4
CONECT   11    5
CONECT   12    6   24
CONECT   13    9   16   17
CONECT   14   15   18   19
CONECT   15   14   16   20
CONECT   16   13   15   21
CONECT   17   13   18   22
CONECT   18   14   17   23
CONECT   19   14   25   26   27
CONECT   20   15
CONECT   21   16
CONECT   22   17
CONECT   23   18
CONECT   24   12
CONECT   25   19
CONECT   26   19
CONECT   27   19   28   29   30
CONECT   28   27   31   32
CONECT   29   27
CONECT   30   27   34   35
CONECT   31   28   33
CONECT   32   28
CONECT   33   31
CONECT   34   30
CONECT   35   30
END
